# Supplementary material for: GLI transcriptional repression is inert prior to Hedgehog pathway activation
Source: Nat Commun. 2022 Feb 10;13:808. doi: 10.1038/s41467-022-28485-4 (PMC8831537; doi:10.1038/s41467-022-28485-4)
Supplement: Supplementary file 4 — Supplementary Data 1-5 [file 41467_2022_28485_MOESM4_ESM.zip]

Archive with 12 entries (11 files):
- Supplementary_Data/
- __MACOSX/._Supplementary_Data
- Supplementary_Data/Supplementary_Data_1.xlsx
- __MACOSX/Supplementary_Data/._Supplementary_Data_1.xlsx
- Supplementary_Data/Supplementary_Data_3.xlsx
- __MACOSX/Supplementary_Data/._Supplementary_Data_3.xlsx
- Supplementary_Data/Supplementary_Data_2.xlsx
- __MACOSX/Supplementary_Data/._Supplementary_Data_2.xlsx
- Supplementary_Data/Supplementary_Data_5.xlsx
- __MACOSX/Supplementary_Data/._Supplementary_Data_5.xlsx
- Supplementary_Data/Supplementary_Data_4.xlsx
- __MACOSX/Supplementary_Data/._Supplementary_Data_4.xlsx
