# Supplementary material for: GLI transcriptional repression is inert prior to Hedgehog pathway activation
Source: Nat Commun. 2022 Feb 10;13:808. doi: 10.1038/s41467-022-28485-4 (PMC8831537; doi:10.1038/s41467-022-28485-4)
Supplement: Supplementary file 4 — Supplementary Data 1-5 [file 41467_2022_28485_MOESM4_ESM.zip › Supplementary_Data/Supplementary_Data_1.xlsx]

## Sheet: E9.25 GLI3 CUT&RUN Peaks
chr1	4571352	4572348
chr1	4785426	4786233
chr1	7088063	7089892
chr1	7104825	7105687
chr1	7397395	7398921
chr1	9545315	9546110
chr1	9699497	9701123
chr1	9747597	9748783
chr1	10037288	10038517
chr1	10038956	10040587
chr1	10100620	10102010
chr1	10233038	10233829
chr1	13372159	13373227
chr1	13373854	13375174
chr1	14754982	14756220
chr1	15286129	15287651
chr1	16104116	16106213
chr1	16136461	16137352
chr1	16228077	16228943
chr1	16618609	16620016
chr1	16656291	16657944
chr1	16664793	16666318
chr1	17726561	17727676
chr1	20951130	20952247
chr1	21078963	21080132
chr1	23761832	23762589
chr1	23921161	23922192
chr1	24005103	24005937
chr1	24099518	24101185
chr1	24195678	24196735
chr1	24611359	24616337
chr1	24683727	24684644
chr1	30948525	30950655
chr1	33600322	33601428
chr1	33669279	33670831
chr1	34005567	34006255
chr1	34010685	34011896
chr1	34236019	34236702
chr1	34439021	34440348
chr1	34536015	34537640
chr1	34578750	34580241
chr1	34677368	34678391
chr1	34801382	34802410
chr1	36243521	36244716
chr1	36273017	36274097
chr1	36307380	36308598
chr1	36368006	36368949
chr1	36444524	36445651
chr1	36470946	36472620
chr1	36511345	36512349
chr1	36546515	36548698
chr1	36555769	36559470
chr1	36587981	36589967
chr1	36691028	36692162
chr1	36708867	36710495
chr1	36939094	36940523
chr1	37028822	37029884
chr1	37299465	37300942
chr1	37429396	37430691
chr1	37864164	37866090
chr1	37996473	37998486
chr1	38129977	38131957
chr1	38436232	38437124
chr1	38757326	38758751
chr1	38766799	38768153
chr1	38866093	38868714
chr1	38897144	38898439
chr1	38987318	38988411
chr1	39192309	39193585
chr1	39477608	39479373
chr1	39535136	39536642
chr1	39576087	39578144
chr1	39656387	39657538
chr1	39867831	39868844
chr1	42850686	42851798
chr1	43092522	43093401
chr1	43097873	43099764
chr1	43163161	43164258
chr1	43444440	43448183
chr1	43826705	43828818
chr1	43933348	43934794
chr1	44101607	44102845
chr1	44147169	44148659
chr1	44551586	44552831
chr1	45925297	45926270
chr1	46066410	46067271
chr1	50926825	50927946
chr1	51650127	51651332
chr1	51696598	51698136
chr1	51758245	51759620
chr1	51915160	51915949
chr1	52232460	52234115
chr1	52630321	52631241
chr1	52816748	52818044
chr1	52844501	52845359
chr1	53296618	53297820
chr1	54557176	54557952
chr1	54702407	54704073
chr1	54925486	54927221
chr1	54930545	54931826
chr1	55052034	55053658
chr1	55086735	55088865
chr1	55130656	55132567
chr1	55405608	55406480
chr1	56971642	56973992
chr1	57406072	57407461
chr1	57773970	57774942
chr1	57950816	57952061
chr1	57995510	57996557
chr1	58392334	58393234
chr1	58444868	58445864
chr1	58504190	58505418
chr1	58585848	58586809
chr1	58711259	58712275
chr1	58825637	58826732
chr1	58972753	58974130
chr1	59119337	59120859
chr1	59236562	59238026
chr1	59269865	59271040
chr1	59367462	59368787
chr1	59375633	59376897
chr1	59480781	59484683
chr1	59515653	59516965
chr1	59553165	59554097
chr1	59761989	59765540
chr1	59912502	59913413
chr1	59913569	59914465
chr1	60179973	60181089
chr1	60342609	60344025
chr1	60408752	60410312
chr1	60860371	60860965
chr1	61407097	61408210
chr1	62411880	62413356
chr1	62779788	62780653
chr1	62887758	62888606
chr1	63114291	63115001
chr1	63176218	63177843
chr1	64121508	64122702
chr1	64531764	64533323
chr1	64616387	64618353
chr1	64690007	64690995
chr1	64734671	64736974
chr1	64737035	64738711
chr1	65178036	65179735
chr1	66700297	66701125
chr1	66816146	66817391
chr1	67038598	67039416
chr1	69688778	69689632
chr1	71652476	71654368
chr1	72225742	72227251
chr1	72235953	72237443
chr1	72243293	72245313
chr1	72254267	72256543
chr1	72283800	72284903
chr1	72582833	72583979
chr1	73363320	73364454
chr1	73758103	73759336
chr1	73862425	73863379
chr1	74000826	74001989
chr1	74036185	74037623
chr1	74124494	74125768
chr1	74235615	74237410
chr1	74283912	74285924
chr1	74331919	74333882
chr1	74396510	74398514
chr1	74505106	74507244
chr1	74587260	74588914
chr1	74600933	74602071
chr1	74661243	74662480
chr1	74712910	74714378
chr1	74748249	74749199
chr1	74772660	74777866
chr1	74793870	74795192
chr1	74816228	74817508
chr1	74855642	74856569
chr1	75123926	75125887
chr1	75140949	75143567
chr1	75167818	75169621
chr1	75179423	75180915
chr1	75191424	75193075
chr1	75208748	75211498
chr1	75216953	75220509
chr1	75235993	75237491
chr1	75316479	75318862
chr1	75338317	75339805
chr1	75343440	75345454
chr1	75359883	75361377
chr1	75374905	75376029
chr1	75381396	75383501
chr1	75387746	75389523
chr1	75398402	75400580
chr1	75455623	75459363
chr1	75476763	75480238
chr1	75486314	75488659
chr1	75504271	75507272
chr1	75520510	75522505
chr1	75545903	75547474
chr1	75558992	75560520
chr1	77514113	77516804
chr1	77801588	77802479
chr1	78309778	78311259
chr1	78488358	78489626
chr1	78573703	78574898
chr1	78657329	78659139
chr1	79775883	79776462
chr1	80340703	80341503
chr1	82112272	82113448
chr1	82261589	82262794
chr1	82282851	82284336
chr1	82289584	82293453
chr1	82315958	82317287
chr1	84582735	84583828
chr1	84839079	84840476
chr1	85894464	85895471
chr1	86063974	86065174
chr1	86154233	86155138
chr1	86188230	86189427
chr1	86302625	86304222
chr1	86358599	86360489
chr1	86433805	86435409
chr1	86439945	86443315
chr1	86464587	86465675
chr1	86471567	86473133
chr1	86486994	86488362
chr1	86502760	86505126
chr1	86524337	86528947
chr1	86530464	86532910
chr1	86581853	86583376
chr1	87214258	87214892
chr1	87263974	87264697
chr1	87755465	87756549
chr1	88275387	88278280
chr1	88474294	88476058
chr1	88639318	88640622
chr1	88700473	88703193
chr1	89069259	89072535
chr1	89415518	89416196
chr1	89453670	89454903
chr1	89763629	89764758
chr1	89847936	89849808
chr1	89930023	89932925
chr1	89939097	89942670
chr1	89968477	89969879
chr1	90119015	90120299
chr1	90152803	90153909
chr1	90201893	90204522
chr1	90225095	90226504
chr1	90334567	90336654
chr1	90602944	90603952
chr1	90927689	90928639
chr1	91052471	91054021
chr1	91076279	91077648
chr1	91249365	91251585
chr1	91297883	91298932
chr1	91412418	91414595
chr1	91458665	91460301
chr1	91539893	91541308
chr1	91769757	91771234
chr1	91799339	91802608
chr1	91843884	91845550
chr1	91911757	91913511
chr1	92180054	92181780
chr1	92397314	92398957
chr1	92610556	92612201
chr1	92631886	92632765
chr1	92771943	92773428
chr1	92790586	92792197
chr1	92830830	92833474
chr1	92906463	92908238
chr1	92933790	92935630
chr1	93175746	93177814
chr1	93234917	93237121
chr1	93305193	93306321
chr1	93342297	93344584
chr1	93444534	93446553
chr1	93477276	93480409
chr1	93510387	93513064
chr1	93634743	93636694
chr1	93685045	93687349
chr1	93753341	93754659
chr1	93803007	93804332
chr1	93824689	93825966
chr1	94034863	94035900
chr1	97661469	97662459
chr1	97769519	97770848
chr1	100179774	100180905
chr1	100231248	100232271
chr1	105662971	105664588
chr1	105989745	105990736
chr1	106170722	106172124
chr1	106372222	106372991
chr1	106712459	106715510
chr1	106758672	106760447
chr1	106795902	106797130
chr1	111864079	111865310
chr1	118388398	118389789
chr1	118759004	118760201
chr1	118904203	118905937
chr1	118981627	118984381
chr1	119033089	119034768
chr1	119052423	119055100
chr1	119457027	119457839
chr1	119504220	119505387
chr1	119647854	119649291
chr1	119836616	119838187
chr1	119996986	119997902
chr1	120120219	120121807
chr1	120264724	120265548
chr1	120340421	120341679
chr1	121327382	121328117
chr1	121567236	121568306
chr1	125434593	125436651
chr1	125525988	125527266
chr1	125559460	125561902
chr1	125910748	125912071
chr1	126600610	126601340
chr1	127204487	127206377
chr1	127773205	127774917
chr1	127868369	127869529
chr1	128102336	128104109
chr1	128243750	128244943
chr1	128315222	128318097
chr1	128359196	128360197
chr1	128416567	128417426
chr1	128691826	128692740
chr1	130462241	130463078
chr1	130716274	130718169
chr1	131096531	131097555
chr1	131137592	131138938
chr1	131244472	131245508
chr1	131525891	131528790
chr1	131827060	131829181
chr1	131909857	131911849
chr1	131962186	131964147
chr1	132006599	132009218
chr1	132045944	132047092
chr1	132138573	132140216
chr1	132189788	132193031
chr1	132390315	132391909
chr1	132416967	132418461
chr1	132476409	132478097
chr1	132540911	132543309
chr1	132814554	132815515
chr1	132880386	132881895
chr1	133033169	133034281
chr1	133045260	133047042
chr1	133130406	133133149
chr1	133180807	133182192
chr1	133236514	133238673
chr1	133306746	133307789
chr1	133352769	133354161
chr1	133362907	133364584
chr1	133407925	133410005
chr1	133422443	133423969
chr1	133492472	133493733
chr1	133594174	133595436
chr1	133596137	133597148
chr1	133609447	133610887
chr1	133656899	133657942
chr1	133660576	133661837
chr1	133800424	133801583
chr1	133843161	133844138
chr1	133854702	133856267
chr1	133906105	133907145
chr1	133941079	133942437
chr1	134060416	134061916
chr1	134078467	134079600
chr1	134092722	134093767
chr1	134098110	134099988
chr1	134298335	134299955
chr1	134344055	134345156
chr1	134404953	134407065
chr1	134414515	134416691
chr1	134454826	134456115
chr1	134494177	134495247
chr1	134513044	134514389
chr1	134555896	134557548
chr1	134651079	134652431
chr1	134704709	134705590
chr1	134954979	134956327
chr1	134962016	134963117
chr1	134987428	134988478
chr1	135147003	135148638
chr1	135258126	135259390
chr1	135283028	135284450
chr1	135313206	135314170
chr1	135324321	135325111
chr1	135368217	135369234
chr1	135374008	135375834
chr1	135429682	135431185
chr1	135686558	135688906
chr1	135698902	135700057
chr1	135728715	135730039
chr1	135740507	135741613
chr1	135765562	135767200
chr1	135793436	135794473
chr1	135818726	135819485
chr1	135918520	135919765
chr1	136007125	136008401
chr1	136050653	136051794
chr1	136130888	136132327
chr1	136139878	136140971
chr1	136233620	136235117
chr1	136345507	136347158
chr1	136414615	136415815
chr1	136465887	136467058
chr1	136562741	136563772
chr1	136587222	136589959
chr1	136623980	136626331
chr1	136661160	136662352
chr1	136957468	136959563
chr1	137323077	137324163
chr1	138618554	138620714
chr1	138736156	138737332
chr1	138856183	138857412
chr1	138962938	138963675
chr1	139092098	139092995
chr1	143776386	143778197
chr1	144003690	144004738
chr1	150392704	150393865
chr1	150992744	150994194
chr1	151343968	151345844
chr1	151427483	151429430
chr1	151499694	151501752
chr1	151754560	151756485
chr1	152088822	152091469
chr1	152385803	152386978
chr1	152624403	152625666
chr1	152765645	152767374
chr1	152902325	152904235
chr1	153091653	153092563
chr1	153331266	153334012
chr1	153424720	153425818
chr1	153450475	153451642
chr1	153486400	153488137
chr1	153899259	153901722
chr1	155081578	155085078
chr1	155097406	155100566
chr1	155157851	155159883
chr1	155209933	155214043
chr1	155228529	155230521
chr1	155243435	155245351
chr1	155416197	155417919
chr1	155558023	155559025
chr1	155740632	155743542
chr1	155812197	155813729
chr1	155972759	155973944
chr1	156035743	156037137
chr1	156204441	156205548
chr1	156473646	156474824
chr1	156558177	156559114
chr1	156613695	156615182
chr1	156673574	156674967
chr1	156717943	156719890
chr1	156751771	156753005
chr1	156842972	156844219
chr1	156938117	156939226
chr1	157048066	157049094
chr1	157412271	157413242
chr1	159231521	159232614
chr1	160194708	160195995
chr1	160211910	160213585
chr1	160279491	160280696
chr1	160791522	160793767
chr1	160906016	160907338
chr1	161034009	161035566
chr1	161070004	161071456
chr1	161130814	161131736
chr1	161875715	161877801
chr1	161968772	161970025
chr1	161983741	161985067
chr1	162016594	162018566
chr1	162121526	162122450
chr1	162242891	162244006
chr1	162477289	162478473
chr1	162547764	162549094
chr1	162569831	162571495
chr1	163159643	163160431
chr1	163313019	163316097
chr1	163403361	163404341
chr1	163779187	163780439
chr1	164248161	164249775
chr1	164307010	164308092
chr1	164457205	164458699
chr1	165236246	165237571
chr1	165281961	165282713
chr1	165327475	165328332
chr1	165459062	165462209
chr1	165633286	165635663
chr1	165641283	165643355
chr1	165701060	165703351
chr1	165763708	165764524
chr1	165844222	165845647
chr1	166002302	166003841
chr1	166047665	166049674
chr1	167001831	167003113
chr1	167283544	167285879
chr1	167307876	167309124
chr1	167349430	167350660
chr1	167393519	167394922
chr1	167688053	167689179
chr1	167732393	167733999
chr1	168187201	168188095
chr1	168382003	168383349
chr1	168431551	168432873
chr1	169238192	169239319
chr1	169968680	169969897
chr1	170173995	170175621
chr1	170438355	170439894
chr1	170884641	170885884
chr1	170907106	170908930
chr1	171043985	171044988
chr1	171063600	171067183
chr1	171077518	171082755
chr1	171101537	171104070
chr1	171110234	171112711
chr1	171149544	171151333
chr1	171159400	171160464
chr1	171195175	171196600
chr1	171220613	171223535
chr1	171246082	171248473
chr1	171269495	171271198
chr1	171280225	171282369
chr1	171287075	171288753
chr1	171328350	171330594
chr1	171345088	171346550
chr1	171359718	171361779
chr1	171410617	171412934
chr1	171437070	171438909
chr1	171502827	171504583
chr1	172026513	172027681
chr1	172081994	172083471
chr1	172126377	172127229
chr1	172147618	172148955
chr1	172205941	172207142
chr1	172375903	172377450
chr1	172481205	172482776
chr1	172499343	172501767
chr1	172530273	172531520
chr1	172562542	172563830
chr1	172617495	172619061
chr1	172632495	172633708
chr1	174501424	174502553
chr1	175624945	175625835
chr1	175691579	175693674
chr1	175880188	175881281
chr1	176813415	176815059
chr1	177257001	177257660
chr1	177440959	177442413
chr1	177517847	177519780
chr1	177562017	177562691
chr1	177584148	177584912
chr1	177702306	177703227
chr1	177793982	177797211
chr1	177982543	177984180
chr1	178186911	178188752
chr1	178275269	178277395
chr1	178317739	178319976
chr1	178336686	178338729
chr1	178368353	178369923
chr1	178405147	178407390
chr1	178528140	178529804
chr1	178529863	178531236
chr1	179197893	179199127
chr1	179445886	179447084
chr1	179545485	179547308
chr1	179574175	179575310
chr1	179667528	179669145
chr1	179803347	179804285
chr1	180195275	180196441
chr1	180225673	180226690
chr1	180255564	180256656
chr1	180331555	180333060
chr1	180364852	180366107
chr1	180386976	180388328
chr1	180482460	180484193
chr1	180568410	180569732
chr1	180641282	180642247
chr1	180763149	180764424
chr1	180767884	180769444
chr1	180777321	180779081
chr1	180793763	180794810
chr1	180850155	180851325
chr1	180903907	180905176
chr1	181000277	181001325
chr1	181143666	181144737
chr1	181211838	181213321
chr1	181742830	181743886
chr1	181841347	181843325
chr1	182020128	182021062
chr1	182113268	182114943
chr1	182123942	182125543
chr1	182281826	182283022
chr1	182408047	182410173
chr1	182516678	182518300
chr1	183188824	183190000
chr1	183296138	183298413
chr1	183298986	183299874
chr1	183344865	183345930
chr1	183368779	183370045
chr1	184033294	184034712
chr1	184731159	184733614
chr1	184882323	184883362
chr1	185203970	185204716
chr1	185216243	185217339
chr1	185328358	185329640
chr1	185362629	185363858
chr1	185454188	185455165
chr1	185481727	185482937
chr1	185727332	185729136
chr1	185729750	185732091
chr1	185818728	185819832
chr1	186434765	186435808
chr1	186705007	186706148
chr1	186833296	186834956
chr1	187215254	187215922
chr1	187352316	187356938
chr1	187377679	187378531
chr1	187554690	187555536
chr1	187807611	187808396
chr1	188660136	188661328
chr1	189687319	189688789
chr1	189727055	189729498
chr1	189844918	189846412
chr1	189920843	189922352
chr1	190927705	190929186
chr1	191025373	191027142
chr1	191062114	191063781
chr1	191096916	191099120
chr1	191182351	191184583
chr1	191224126	191225196
chr1	191325435	191326917
chr1	191395351	191398490
chr1	191574814	191576542
chr1	191718561	191719530
chr1	191821086	191822258
chr1	191906136	191907762
chr1	191919388	191920006
chr1	191989640	191990710
chr1	192091936	192093607
chr1	192136019	192137570
chr1	192137679	192138939
chr1	192453536	192454609
chr1	192745698	192746756
chr1	192798524	192800144
chr1	192822488	192823975
chr1	192833371	192835952
chr1	192884395	192885189
chr1	192900663	192902188
chr1	193035041	193036503
chr1	193129575	193130793
chr1	193152579	193153758
chr1	193172521	193174850
chr1	193226884	193228403
chr1	193272020	193273117
chr1	193381692	193383300
chr1	194619306	194620664
chr1	195241189	195242043
chr10	3111244	3115526
chr10	3740482	3741417
chr10	3972789	3974127
chr10	4265744	4267277
chr10	5550071	5551309
chr10	5697263	5698107
chr10	5804529	5806686
chr10	5823081	5825158
chr10	5921885	5922841
chr10	7210743	7212681
chr10	7390206	7393707
chr10	7589131	7590565
chr10	7662430	7664053
chr10	7667159	7668195
chr10	7681531	7682392
chr10	7780183	7781354
chr10	8213957	8215029
chr10	8517810	8519620
chr10	8548783	8549899
chr10	10557389	10558296
chr10	11148889	11149808
chr10	11279829	11282124
chr10	11305348	11306673
chr10	12548288	12549215
chr10	12866853	12869790
chr10	12922352	12923862
chr10	12963846	12964967
chr10	13192371	13193524
chr10	13240023	13241002
chr10	13844678	13845768
chr10	13943619	13944450
chr10	13964197	13967545
chr10	17721981	17724492
chr10	18021713	18023301
chr10	18234574	18235735
chr10	19591471	19592716
chr10	19933198	19935269
chr10	20170021	20170883
chr10	20311623	20312899
chr10	20952174	20952968
chr10	21144579	21145725
chr10	21160967	21161990
chr10	21993931	21995030
chr10	22142097	22143583
chr10	22148375	22152301
chr10	22156155	22160668
chr10	22272621	22275292
chr10	22644646	22645677
chr10	22842908	22844080
chr10	23349537	23350971
chr10	24595209	24596192
chr10	24711351	24712308
chr10	24869573	24870645
chr10	25232451	25233662
chr10	26078430	26079350
chr10	26375494	26376393
chr10	28074382	28076626
chr10	29146529	29147437
chr10	29312862	29313836
chr10	30617741	30619025
chr10	30842109	30844725
chr10	31312932	31314132
chr10	31444875	31446684
chr10	34019215	34020290
chr10	34206236	34207897
chr10	36973872	36975061
chr10	37111921	37113218
chr10	37136764	37139531
chr10	37397130	37398148
chr10	37636447	37637930
chr10	37820261	37820755
chr10	38553491	38554419
chr10	39170406	39172205
chr10	39226228	39228301
chr10	39320905	39322155
chr10	39369076	39370290
chr10	39612890	39613761
chr10	39640174	39641608
chr10	39658940	39659987
chr10	39731062	39733473
chr10	40024586	40025794
chr10	40141717	40142773
chr10	40300310	40301507
chr10	40301680	40303393
chr10	40348200	40350375
chr10	40371326	40372603
chr10	40674006	40675014
chr10	40682826	40684249
chr10	40882579	40884217
chr10	41071168	41072563
chr10	41302473	41304328
chr10	41449503	41451154
chr10	41475543	41478399
chr10	41489536	41491137
chr10	41518174	41520598
chr10	41684213	41685351
chr10	41809254	41811393
chr10	41886883	41888230
chr10	41995826	41996851
chr10	42017904	42018876
chr10	42041763	42043038
chr10	42273757	42278755
chr10	42307897	42309147
chr10	42477742	42479074
chr10	42501670	42502822
chr10	42613783	42614912
chr10	42678390	42679759
chr10	42761737	42762918
chr10	42950076	42952752
chr10	42994052	42994878
chr10	43021515	43023004
chr10	43220639	43222292
chr10	43372881	43373729
chr10	43452267	43453491
chr10	43477390	43478960
chr10	43540138	43541386
chr10	43577290	43581830
chr10	43722426	43723817
chr10	43901286	43902159
chr10	44267868	44269157
chr10	44356897	44358194
chr10	44408798	44410130
chr10	44458224	44459488
chr10	45066207	45068267
chr10	45229389	45230683
chr10	45289406	45290181
chr10	45485328	45486530
chr10	45893670	45895062
chr10	49788114	49789559
chr10	50592344	50593405
chr10	51174694	51175326
chr10	52233196	52234539
chr10	52381143	52382572
chr10	53379106	53380456
chr10	53596235	53597479
chr10	53629142	53630154
chr10	54074603	54076238
chr10	56114756	56115872
chr10	57485844	57487094
chr10	57631646	57632466
chr10	58222628	58227010
chr10	58238682	58240129
chr10	58322712	58324047
chr10	58446347	58447678
chr10	58497070	58498711
chr10	58635709	58637490
chr10	58652269	58653296
chr10	58812176	58812921
chr10	59113956	59115414
chr10	59220779	59223121
chr10	59322806	59324723
chr10	59615853	59616791
chr10	59701772	59703185
chr10	59878916	59880510
chr10	59899123	59900362
chr10	59916011	59917539
chr10	59920165	59921934
chr10	59950508	59952927
chr10	59969535	59970780
chr10	60002272	60003719
chr10	60106029	60107174
chr10	60218167	60219633
chr10	60277286	60278405
chr10	60346559	60347671
chr10	60373305	60374440
chr10	60412903	60413851
chr10	60806906	60809248
chr10	60812967	60815465
chr10	60826404	60827472
chr10	60885688	60886688
chr10	61145555	61148001
chr10	61382024	61384191
chr10	61475298	61476593
chr10	61647656	61649874
chr10	61694579	61696027
chr10	61782565	61783389
chr10	61783452	61784675
chr10	61826182	61827419
chr10	61877591	61880319
chr10	61928597	61929685
chr10	61936211	61937561
chr10	61976527	61981046
chr10	62023967	62024794
chr10	62110139	62111116
chr10	62230404	62231802
chr10	62239846	62240695
chr10	62260905	62262006
chr10	62339141	62341142
chr10	62485627	62487575
chr10	62601591	62602961
chr10	62650123	62652447
chr10	62791595	62793214
chr10	62864885	62866088
chr10	62885877	62887987
chr10	62919654	62921151
chr10	62946636	62947396
chr10	63022534	63025281
chr10	63243274	63244998
chr10	63338797	63340244
chr10	63429274	63430648
chr10	67002156	67005016
chr10	67283941	67285760
chr10	67536728	67538245
chr10	67548106	67549926
chr10	67979202	67980387
chr10	69277948	69279364
chr10	69619175	69620208
chr10	69924958	69926250
chr10	70244197	70246375
chr10	71158748	71160063
chr10	71237055	71238673
chr10	71284792	71285737
chr10	71346441	71349282
chr10	75036683	75037769
chr10	75061357	75062520
chr10	75098022	75099309
chr10	75211633	75213133
chr10	75486360	75487082
chr10	75516646	75518537
chr10	75667165	75668586
chr10	75763731	75764836
chr10	75772623	75773650
chr10	75780460	75781417
chr10	75836829	75838118
chr10	75859264	75860797
chr10	75892976	75893974
chr10	75920451	75922093
chr10	76032173	76033386
chr10	76237463	76238806
chr10	76329740	76332091
chr10	76344195	76345710
chr10	76441583	76443990
chr10	76468150	76469649
chr10	76530366	76532474
chr10	76732700	76734096
chr10	77021153	77021997
chr10	77032128	77033986
chr10	77137653	77139260
chr10	77164976	77167035
chr10	77190362	77192634
chr10	77252180	77253451
chr10	77258420	77260088
chr10	77416604	77417744
chr10	77497773	77498768
chr10	77515245	77516821
chr10	77581205	77582451
chr10	77605320	77607015
chr10	77901686	77903559
chr10	77977848	77979494
chr10	78008471	78010199
chr10	78068878	78070145
chr10	78169167	78170347
chr10	78184529	78185875
chr10	78424985	78426211
chr10	78464119	78465814
chr10	78481532	78482711
chr10	78574011	78575354
chr10	78746814	78747774
chr10	79096871	79097904
chr10	79668540	79670081
chr10	79680843	79682334
chr10	79703653	79705317
chr10	79746020	79747407
chr10	79765572	79768913
chr10	79776214	79781310
chr10	79792642	79795819
chr10	79840244	79841615
chr10	79852596	79856464
chr10	79864518	79866614
chr10	79873646	79875100
chr10	79908017	79909498
chr10	79924694	79930197
chr10	79931290	79933708
chr10	79944087	79947771
chr10	79955549	79957606
chr10	79984189	79990751
chr10	79995642	79998302
chr10	80018351	80020554
chr10	80038294	80040604
chr10	80052648	80055885
chr10	80074836	80076714
chr10	80114301	80117952
chr10	80130576	80132804
chr10	80166814	80169003
chr10	80180200	80181421
chr10	80189771	80191549
chr10	80225588	80227556
chr10	80248645	80250516
chr10	80260087	80262565
chr10	80292028	80293850
chr10	80322564	80324303
chr10	80328968	80330610
chr10	80384679	80387262
chr10	80397857	80400743
chr10	80406063	80407632
chr10	80432557	80434891
chr10	80475211	80476230
chr10	80502130	80503515
chr10	80538027	80539868
chr10	80560827	80562217
chr10	80573800	80579481
chr10	80589320	80591004
chr10	80602312	80603692
chr10	80621531	80624723
chr10	80656398	80657512
chr10	80674648	80677250
chr10	80682742	80684418
chr10	80700463	80703710
chr10	80741397	80743348
chr10	80773837	80775618
chr10	80796215	80800208
chr10	80804525	80810820
chr10	80825965	80827485
chr10	80836932	80838810
chr10	80854497	80856811
chr10	80899288	80901431
chr10	80917144	80919065
chr10	80927918	80930915
chr10	80960646	80961753
chr10	81014598	81015628
chr10	81036774	81037985
chr10	81040980	81043596
chr10	81069569	81070956
chr10	81105087	81107193
chr10	81135053	81138388
chr10	81166932	81168957
chr10	81174056	81177382
chr10	81181469	81183762
chr10	81265938	81267462
chr10	81285312	81286406
chr10	81292209	81294145
chr10	81318997	81321965
chr10	81334560	81335755
chr10	81348786	81353089
chr10	81376918	81379378
chr10	81383700	81385072
chr10	81416044	81417483
chr10	81495567	81497404
chr10	81543914	81546097
chr10	81563898	81565933
chr10	81570130	81572692
chr10	81604546	81606981
chr10	81614938	81616748
chr10	81633015	81634412
chr10	81642682	81644428
chr10	81704486	81705598
chr10	81770545	81771359
chr10	81863657	81864627
chr10	81929774	81931011
chr10	81996711	81997715
chr10	82047655	82048889
chr10	82082850	82083974
chr10	82127758	82128709
chr10	82178054	82179069
chr10	82354158	82354814
chr10	82622654	82623653
chr10	82698508	82699888
chr10	82763832	82764832
chr10	82858693	82861235
chr10	82984771	82986464
chr10	83337551	83338360
chr10	83359793	83360996
chr10	83648092	83649220
chr10	83722232	83723715
chr10	84391733	84393055
chr10	84439875	84442067
chr10	84476891	84477986
chr10	84532901	84533600
chr10	84575831	84577873
chr10	84621825	84623047
chr10	84759186	84761131
chr10	84916462	84918297
chr10	85101529	85103782
chr10	85184549	85185811
chr10	85386361	85388976
chr10	85598552	85599763
chr10	85916439	85917750
chr10	86021197	86022643
chr10	86300088	86301164
chr10	86452376	86453574
chr10	86636713	86637724
chr10	86704469	86706840
chr10	86777894	86779699
chr10	87057764	87058931
chr10	87492120	87493902
chr10	87812185	87813141
chr10	87860088	87861013
chr10	88503073	88503918
chr10	88730230	88732066
chr10	89443253	89444428
chr10	89685276	89687036
chr10	89744497	89745746
chr10	91081727	91083654
chr10	91181410	91182532
chr10	92721567	92722784
chr10	93161121	93162395
chr10	93453042	93454120
chr10	93833347	93834767
chr10	93889057	93890220
chr10	94034993	94036892
chr10	94129396	94130051
chr10	94147341	94148265
chr10	94198447	94199607
chr10	94458159	94459538
chr10	94514740	94516232
chr10	94544649	94545576
chr10	94591951	94592908
chr10	94687643	94689718
chr10	94942706	94944630
chr10	94944731	94945790
chr10	94990971	94991986
chr10	95043472	95044361
chr10	95112046	95113531
chr10	95323295	95324475
chr10	95415462	95418262
chr10	95501091	95502265
chr10	95513803	95515942
chr10	95562746	95563803
chr10	95939949	95941233
chr10	96616154	96617245
chr10	96617689	96618531
chr10	96630797	96631724
chr10	98913702	98914698
chr10	99106625	99108130
chr10	99171650	99173196
chr10	99203800	99204452
chr10	99229143	99229962
chr10	99241614	99242658
chr10	99260865	99264978
chr10	99285274	99286705
chr10	99298518	99299837
chr10	99580109	99580827
chr10	100015301	100016754
chr10	100486402	100487885
chr10	103029336	103030605
chr10	105573728	105574963
chr10	105840649	105842208
chr10	108161102	108162746
chr10	108331578	108332682
chr10	110745418	110745997
chr10	110919241	110920901
chr10	111163911	111166327
chr10	111298066	111299665
chr10	111335695	111336683
chr10	111419480	111420251
chr10	111472815	111473396
chr10	111505938	111507369
chr10	111834478	111835972
chr10	111972237	111973220
chr10	112269988	112272806
chr10	112928363	112929080
chr10	114801466	114802267
chr10	115315336	115316473
chr10	115362090	115362848
chr10	115384000	115385680
chr10	115586917	115588240
chr10	116806262	116807642
chr10	117063121	117064316
chr10	117148297	117149399
chr10	117223691	117224862
chr10	117432309	117433288
chr10	117571059	117572035
chr10	117583115	117584591
chr10	117628446	117630067
chr10	117709754	117711162
chr10	117791916	117793179
chr10	117845970	117846762
chr10	118141036	118142389
chr10	118869121	118870772
chr10	119131702	119132473
chr10	119238627	119240924
chr10	119454088	119454921
chr10	120112339	120113577
chr10	120201021	120202517
chr10	120226583	120228001
chr10	120338722	120339789
chr10	120399957	120401046
chr10	120472810	120479013
chr10	120483645	120484585
chr10	120512890	120514588
chr10	120545371	120547527
chr10	120550659	120554196
chr10	120564352	120565652
chr10	120706504	120709107
chr10	120735661	120736977
chr10	120801039	120802560
chr10	120871699	120873035
chr10	120898173	120899399
chr10	120977281	120978842
chr10	120979017	120979835
chr10	121033195	121034556
chr10	121099497	121100340
chr10	121309746	121311390
chr10	121430297	121431569
chr10	121435753	121437563
chr10	121461361	121462501
chr10	121475059	121477886
chr10	121586612	121587634
chr10	121625400	121626997
chr10	121739567	121740411
chr10	122045492	122047515
chr10	122096349	122097970
chr10	122886056	122887312
chr10	122912537	122913669
chr10	123076161	123077007
chr10	123195336	123197420
chr10	125735717	125737200
chr10	125810357	125811266
chr10	125966522	125968825
chr10	126900477	126901760
chr10	126927756	126929480
chr10	126956921	126958114
chr10	126971555	126972613
chr10	126977896	126981136
chr10	127030080	127031064
chr10	127040582	127042880
chr10	127062946	127064549
chr10	127068998	127070750
chr10	127090680	127092456
chr10	127164494	127166572
chr10	127169678	127171878
chr10	127187477	127190378
chr10	127194366	127196513
chr10	127210665	127212185
chr10	127265430	127267733
chr10	127287271	127291936
chr10	127309971	127313628
chr10	127323883	127327891
chr10	127330930	127333052
chr10	127336364	127343271
chr10	127349877	127351375
chr10	127379834	127380892
chr10	127380990	127382054
chr10	127521550	127523018
chr10	127525578	127528408
chr10	127619466	127622744
chr10	127642071	127643289
chr10	127665274	127668961
chr10	127676205	127678149
chr10	127712362	127713703
chr10	127720750	127722365
chr10	127730325	127731933
chr10	128057918	128060055
chr10	128082545	128084013
chr10	128149202	128150060
chr10	128179593	128180523
chr10	128193719	128195624
chr10	128210544	128212536
chr10	128231658	128233281
chr10	128269935	128271369
chr10	128302507	128304043
chr10	128322020	128323347
chr10	128336894	128338680
chr10	128367965	128369685
chr10	128376057	128378261
chr10	128408701	128412352
chr10	128459602	128461567
chr10	128486780	128488219
chr10	128492530	128495146
chr10	128497974	128499732
chr10	128524408	128526961
chr10	128546138	128549755
chr10	128564311	128567016
chr10	128588883	128591107
chr10	128625980	128627445
chr10	128673362	128675199
chr10	128695029	128697315
chr10	128703692	128706853
chr10	128730835	128731785
chr10	128747252	128749309
chr10	128803069	128805803
chr10	128821226	128822757
chr10	128888436	128889946
chr10	128895122	128896484
chr10	128909398	128910576
chr10	128922643	128923973
chr10	130541925	130543043
chr11	3123338	3124453
chr11	3126289	3128903
chr11	3140444	3144385
chr11	3160935	3163620
chr11	3264860	3267919
chr11	3287870	3293609
chr11	3331366	3333068
chr11	3370160	3372758
chr11	3373034	3375481
chr11	3407725	3409907
chr11	3451083	3453381
chr11	3514182	3515480
chr11	3534968	3536616
chr11	3628603	3629697
chr11	3648316	3649556
chr11	3863469	3864674
chr11	3894562	3895823
chr11	3912838	3915035
chr11	3963459	3964966
chr11	4079700	4080556
chr11	4118017	4119222
chr11	4159941	4161115
chr11	4186301	4187743
chr11	4217777	4219169
chr11	4266425	4267653
chr11	4636942	4638541
chr11	4703573	4704921
chr11	4735730	4736924
chr11	4757237	4758080
chr11	4806265	4806914
chr11	4848347	4850334
chr11	4894895	4896050
chr11	5098349	5100651
chr11	5261479	5262581
chr11	5443015	5444351
chr11	5444538	5446005
chr11	5494798	5495736
chr11	5541543	5542641
chr11	5740353	5741684
chr11	5761742	5762761
chr11	5787981	5789265
chr11	5837188	5838595
chr11	5851235	5852040
chr11	5861494	5863192
chr11	5877975	5878962
chr11	5955055	5956452
chr11	6199509	6200722
chr11	6267066	6268370
chr11	6290812	6292731
chr11	6388647	6389368
chr11	6414998	6417050
chr11	6443196	6445156
chr11	6527277	6529389
chr11	6545700	6548282
chr11	6598238	6599300
chr11	6625296	6626742
chr11	6894846	6896005
chr11	7213685	7214707
chr11	8467848	8469069
chr11	8622416	8626888
chr11	8656254	8657433
chr11	8663454	8665104
chr11	8692593	8693672
chr11	8722703	8723990
chr11	8811088	8812260
chr11	8813890	8815266
chr11	9010267	9011520
chr11	9048175	9049320
chr11	11808384	11810017
chr11	12025222	12026806
chr11	17211226	17212415
chr11	17953146	17953965
chr11	18331560	18332329
chr11	18876423	18878012
chr11	19737155	19738101
chr11	19835390	19836515
chr11	19919479	19920944
chr11	19923486	19926361
chr11	19986692	19987683
chr11	20112762	20113714
chr11	20200635	20202152
chr11	20248723	20250157
chr11	20331650	20333830
chr11	20531914	20532900
chr11	20541905	20544252
chr11	20630777	20633321
chr11	20639105	20640731
chr11	20741234	20742098
chr11	20794055	20795112
chr11	20829693	20831008
chr11	20913772	20915915
chr11	21090875	21091597
chr11	21369153	21372096
chr11	21398816	21400027
chr11	21571190	21572911
chr11	22000160	22002487
chr11	22286152	22287817
chr11	22512140	22513089
chr11	22858026	22860634
chr11	22981612	22982852
chr11	22989986	22991703
chr11	23006718	23009177
chr11	23067147	23068639
chr11	23255093	23256604
chr11	23305481	23307144
chr11	23497351	23498690
chr11	23632476	23634371
chr11	23664996	23666823
chr11	23770197	23772211
chr11	23894530	23895716
chr11	24048950	24050079
chr11	24075675	24082352
chr11	24305305	24306263
chr11	26386718	26387757
chr11	26592886	26594202
chr11	28583580	28584675
chr11	29172635	29173666
chr11	29526000	29526798
chr11	29692341	29693418
chr11	30197906	30198662
chr11	30648689	30649771
chr11	31369006	31369770
chr11	31755724	31756763
chr11	31870371	31871274
chr11	32002734	32003705
chr11	32161760	32162622
chr11	32204868	32206016
chr11	32220562	32222174
chr11	32225904	32227338
chr11	32267228	32268003
chr11	32277226	32278428
chr11	32283625	32284711
chr11	32347810	32348785
chr11	32454291	32455388
chr11	32532371	32534052
chr11	32641892	32643355
chr11	33122192	33123471
chr11	33162713	33163962
chr11	33200891	33204500
chr11	33512646	33513726
chr11	33842868	33843686
chr11	34832508	34834516
chr11	34909260	34910926
chr11	35120038	35125793
chr11	35210630	35211801
chr11	35229135	35230207
chr11	35282532	35283910
chr11	35350022	35351836
chr11	35370203	35371237
chr11	35417646	35419073
chr11	35501584	35502842
chr11	35507318	35508687
chr11	35522481	35523811
chr11	35543736	35545296
chr11	35545864	35547127
chr11	35768711	35770584
chr11	36225389	36226594
chr11	37236172	37236940
chr11	40733192	40734547
chr11	40754514	40755583
chr11	43574971	43576205
chr11	43681181	43682199
chr11	44469874	44471294
chr11	44518990	44520819
chr11	45943703	45945443
chr11	45954759	45955787
chr11	46436817	46437812
chr11	47988311	47989028
chr11	48799424	48801143
chr11	48816247	48818355
chr11	48837053	48838826
chr11	49202688	49204257
chr11	49243117	49244813
chr11	49250171	49251355
chr11	49793737	49795304
chr11	49808405	49809714
chr11	49845810	49847431
chr11	49900928	49901912
chr11	49931911	49932667
chr11	49972288	49973237
chr11	50130491	50131763
chr11	50174029	50175627
chr11	50209581	50211448
chr11	50215308	50217383
chr11	50224377	50226449
chr11	50236102	50237810
chr11	50291798	50293156
chr11	50324846	50326458
chr11	50358545	50360416
chr11	50376511	50379171
chr11	50421332	50422849
chr11	50430411	50431852
chr11	50602542	50603693
chr11	50621718	50622805
chr11	50769169	50769856
chr11	50826851	50828327
chr11	50850774	50852014
chr11	50915553	50916554
chr11	51058734	51059951
chr11	51262485	51264028
chr11	51289210	51291342
chr11	51468508	51471285
chr11	51484782	51486169
chr11	51499626	51500998
chr11	51522486	51523963
chr11	51532705	51534830
chr11	51583931	51585744
chr11	51604101	51606352
chr11	51634929	51639598
chr11	51649272	51651789
chr11	51688026	51689550
chr11	51755274	51756985
chr11	51804986	51806119
chr11	51854953	51857161
chr11	51915858	51917076
chr11	51966866	51968540
chr11	51999345	52001367
chr11	52271523	52273978
chr11	52286034	52287664
chr11	52346104	52347076
chr11	52360235	52362126
chr11	52396137	52397185
chr11	52764565	52765542
chr11	53300058	53301494
chr11	53429966	53431902
chr11	53456408	53458027
chr11	53566707	53568187
chr11	53763144	53764381
chr11	53891167	53892341
chr11	53979401	53980911
chr11	54027435	54029036
chr11	54055940	54059307
chr11	54067015	54069256
chr11	54100269	54101864
chr11	54139965	54140895
chr11	54437387	54438990
chr11	54522339	54523642
chr11	54786124	54788810
chr11	54859670	54862088
chr11	54865544	54868752
chr11	54902436	54903650
chr11	54955421	54956500
chr11	55033150	55034171
chr11	55077066	55078478
chr11	55097276	55098766
chr11	55322575	55323491
chr11	55417672	55419013
chr11	55460263	55461686
chr11	55468494	55469896
chr11	57517682	57519267
chr11	57644517	57645984
chr11	57688289	57689745
chr11	57760486	57761321
chr11	57773052	57774577
chr11	57786464	57788109
chr11	57800379	57801694
chr11	57801876	57803117
chr11	57929450	57930270
chr11	57962227	57963291
chr11	58009569	58011569
chr11	58103330	58104997
chr11	58167703	58168908
chr11	58306590	58308383
chr11	58322291	58324277
chr11	58329559	58331555
chr11	58801503	58802952
chr11	58846825	58847670
chr11	58903439	58904588
chr11	58953780	58956280
chr11	58977005	58978940
chr11	59076694	59078205
chr11	59162943	59164126
chr11	59190970	59192623
chr11	59202033	59203209
chr11	59207627	59209902
chr11	59227585	59228888
chr11	59238636	59240204
chr11	59263467	59265310
chr11	59304119	59310214
chr11	59335778	59337259
chr11	59383902	59386108
chr11	59449789	59450995
chr11	59505008	59507611
chr11	59786987	59788019
chr11	59808938	59810777
chr11	59838891	59840185
chr11	59947592	59949083
chr11	59963716	59965776
chr11	60045615	60047093
chr11	60105427	60107474
chr11	60112122	60116222
chr11	60126916	60128026
chr11	60138199	60142073
chr11	60173754	60179079
chr11	60183480	60185621
chr11	60222432	60224135
chr11	60272856	60274131
chr11	60351750	60353878
chr11	60416336	60418814
chr11	60509346	60510319
chr11	60536383	60538981
chr11	60726338	60728761
chr11	60776222	60778082
chr11	60810581	60811919
chr11	60830344	60831259
chr11	60878095	60880052
chr11	60895257	60896645
chr11	60912989	60914386
chr11	60931148	60933014
chr11	61016519	61017829
chr11	61021743	61023057
chr11	61146684	61148115
chr11	61173637	61175858
chr11	61266372	61267739
chr11	61307309	61309184
chr11	61377372	61378475
chr11	61407213	61409327
chr11	61482943	61486395
chr11	61493192	61495378
chr11	61503771	61505765
chr11	61578264	61580198
chr11	61619396	61620965
chr11	61673634	61675285
chr11	61683761	61685153
chr11	61761786	61762636
chr11	61853851	61854859
chr11	61929612	61931024
chr11	61956701	61957511
chr11	62076167	62077658
chr11	62248256	62249705
chr11	62280816	62281616
chr11	62457295	62459031
chr11	62538062	62539028
chr11	62629181	62630670
chr11	62648528	62649550
chr11	62693244	62693942
chr11	62730937	62732169
chr11	62745955	62746814
chr11	62756560	62757633
chr11	62788809	62789752
chr11	62878810	62880249
chr11	62920995	62922135
chr11	62986155	62987651
chr11	63023368	63025157
chr11	63131900	63133719
chr11	64079023	64080269
chr11	64229712	64231925
chr11	64434728	64436951
chr11	64519765	64520767
chr11	64587880	64589094
chr11	64671443	64672512
chr11	64800609	64801439
chr11	64889358	64890298
chr11	64898747	64899682
chr11	64968303	64969639
chr11	64978099	64979733
chr11	65161770	65163906
chr11	65269584	65270571
chr11	65295707	65296564
chr11	65806552	65807555
chr11	66167825	66168896
chr11	66984506	66985405
chr11	67052126	67053152
chr11	67454388	67456594
chr11	67921323	67923353
chr11	68145835	68147385
chr11	68384908	68386821
chr11	68399017	68401271
chr11	68601202	68602111
chr11	68622950	68624374
chr11	68691003	68693100
chr11	68852117	68853929
chr11	68900948	68902363
chr11	68939345	68940189
chr11	68967072	68968456
chr11	68973050	68974401
chr11	69007978	69008907
chr11	69015562	69016825
chr11	69039278	69041260
chr11	69045053	69046610
chr11	69058733	69064495
chr11	69070058	69071409
chr11	69073091	69074630
chr11	69087929	69089320
chr11	69094150	69096117
chr11	69133557	69134886
chr11	69234915	69236632
chr11	69322987	69324563
chr11	69335774	69337247
chr11	69365542	69368730
chr11	69394231	69398769
chr11	69408135	69412541
chr11	69416388	69420944
chr11	69431726	69433077
chr11	69452297	69453378
chr11	69518256	69519681
chr11	69545433	69547987
chr11	69558877	69563170
chr11	69578584	69581987
chr11	69605233	69606366
chr11	69621186	69622850
chr11	69632158	69634146
chr11	69669992	69673310
chr11	69681004	69683823
chr11	69695099	69696687
chr11	69756808	69760123
chr11	69765965	69766908
chr11	69794989	69796739
chr11	69833035	69840228
chr11	69844200	69847902
chr11	69857851	69859486
chr11	69879775	69882259
chr11	69899770	69902452
chr11	69912728	69916876
chr11	69919306	69922728
chr11	69933677	69937001
chr11	69947125	69949795
chr11	69979719	69982268
chr11	69990624	69992294
chr11	69999037	70002584
chr11	70016623	70022550
chr11	70028164	70030319
chr11	70220221	70221893
chr11	70236749	70239005
chr11	70254687	70255712
chr11	70431867	70433372
chr11	70451320	70452934
chr11	70509760	70510911
chr11	70524914	70526100
chr11	70539623	70540958
chr11	70552913	70554358
chr11	70561805	70563756
chr11	70614794	70616525
chr11	70645930	70648357
chr11	70652663	70657496
chr11	70667824	70671390
chr11	70686715	70689109
chr11	70699807	70701549
chr11	70763865	70765046
chr11	70776734	70777465
chr11	70815313	70816373
chr11	70843794	70845077
chr11	70969204	70971197
chr11	71003310	71005004
chr11	71018636	71020299
chr11	71032603	71033701
chr11	71791903	71793198
chr11	71871492	71872304
chr11	71886948	71888174
chr11	72040712	72043336
chr11	72050757	72051771
chr11	72205962	72208346
chr11	72214654	72215572
chr11	72265934	72267495
chr11	72410488	72412236
chr11	72606402	72609105
chr11	72689294	72690736
chr11	72795263	72797269
chr11	73018471	73019805
chr11	73047327	73048760
chr11	73137414	73138761
chr11	73159743	73160890
chr11	73176352	73178369
chr11	73198547	73199922
chr11	74648524	74650569
chr11	74723130	74724798
chr11	74770522	74771357
chr11	74829301	74833356
chr11	74837305	74839098
chr11	74896350	74898753
chr11	74925177	74926527
chr11	75147221	75148189
chr11	75172353	75173954
chr11	75178315	75179482
chr11	75193594	75195781
chr11	75347561	75349283
chr11	75420686	75422907
chr11	75453918	75455334
chr11	75459612	75463938
chr11	75486190	75487578
chr11	75509159	75511611
chr11	75529799	75533989
chr11	75537265	75539139
chr11	75572060	75574238
chr11	75587348	75589280
chr11	75618552	75619961
chr11	75630048	75631878
chr11	75653309	75654836
chr11	75678624	75680437
chr11	75732095	75734053
chr11	75966706	75967685
chr11	76026664	76028577
chr11	76179066	76180335
chr11	76201401	76202894
chr11	76216451	76218192
chr11	76242901	76244636
chr11	76309316	76311013
chr11	76379627	76381037
chr11	76397493	76400100
chr11	76406448	76408021
chr11	76429308	76430975
chr11	76436107	76437800
chr11	76482015	76484052
chr11	76493412	76495761
chr11	76570826	76572473
chr11	76621726	76623964
chr11	76658445	76659851
chr11	76762884	76764396
chr11	76846198	76847639
chr11	76944949	76947232
chr11	76996831	76999244
chr11	77077457	77078814
chr11	77215578	77217341
chr11	77347734	77349149
chr11	77467140	77468848
chr11	77489946	77493468
chr11	77514225	77516177
chr11	77606330	77608442
chr11	77685489	77687623
chr11	77765955	77767288
chr11	77821391	77823740
chr11	77886852	77887861
chr11	77930471	77931985
chr11	77981352	77985480
chr11	78031249	78033319
chr11	78037127	78038958
chr11	78079900	78081179
chr11	78094177	78095345
chr11	78114809	78116583
chr11	78163073	78167091
chr11	78175820	78180469
chr11	78182364	78184263
chr11	78187251	78190821
chr11	78193792	78196275
chr11	78244296	78247021
chr11	78260622	78263153
chr11	78300798	78302259
chr11	78327540	78329617
chr11	78342729	78344429
chr11	78359880	78361111
chr11	78465304	78466852
chr11	78487558	78488885
chr11	78496836	78498519
chr11	78511633	78513229
chr11	78535444	78537381
chr11	78549358	78551660
chr11	78696617	78698319
chr11	78750945	78752261
chr11	78924308	78925858
chr11	79146131	79146838
chr11	79200084	79201219
chr11	79339035	79340212
chr11	79610741	79611991
chr11	79659711	79661181
chr11	79703255	79705564
chr11	79710385	79711720
chr11	79805817	79806951
chr11	79836999	79837887
chr11	79859947	79861341
chr11	79961754	79963253
chr11	79973885	79974657
chr11	79992198	79993775
chr11	80080207	80081732
chr11	80088920	80090223
chr11	80141670	80142832
chr11	80153730	80154894
chr11	80208679	80210016
chr11	80300387	80302208
chr11	80427574	80430162
chr11	80475875	80476905
chr11	80779048	80780580
chr11	80809514	80811237
chr11	80818272	80818871
chr11	81151300	81152360
chr11	81152574	81153683
chr11	81371725	81373041
chr11	81860394	81861325
chr11	82047878	82048567
chr11	82386750	82390481
chr11	82406186	82406996
chr11	82568684	82570862
chr11	82763644	82764979
chr11	82870174	82871658
chr11	82889839	82890772
chr11	83271543	83272668
chr11	83298250	83299517
chr11	83302327	83303582
chr11	83440266	83441483
chr11	83446872	83448376
chr11	83462035	83463775
chr11	83472266	83473786
chr11	83963812	83964473
chr11	84178928	84181032
chr11	84512673	84514260
chr11	84522262	84526849
chr11	84817804	84820052
chr11	84828244	84829723
chr11	84869156	84871754
chr11	84879697	84881384
chr11	84915500	84916834
chr11	84957347	84958780
chr11	85138534	85141043
chr11	85234165	85235742
chr11	85310277	85311641
chr11	85352240	85353613
chr11	85733435	85734912
chr11	85772762	85773916
chr11	85799080	85800515
chr11	85828485	85832946
chr11	85875871	85876902
chr11	85894611	85895858
chr11	86200375	86202001
chr11	86357040	86357618
chr11	86357816	86358780
chr11	86484012	86485558
chr11	86544422	86545411
chr11	86683335	86684366
chr11	86756635	86758969
chr11	86806956	86808286
chr11	86992673	86994499
chr11	87073240	87074533
chr11	87108374	87110198
chr11	87126452	87127812
chr11	87263582	87265099
chr11	87357617	87359639
chr11	87471101	87472585
chr11	87590936	87593054
chr11	87638478	87639794
chr11	87736796	87738056
chr11	87777676	87779306
chr11	87852619	87853514
chr11	87986280	87988303
chr11	88046808	88048645
chr11	88098522	88100430
chr11	88138613	88140504
chr11	88148187	88150062
chr11	88155890	88157547
chr11	88160684	88162516
chr11	88180137	88181660
chr11	88187420	88188432
chr11	88203479	88205122
chr11	88240616	88241738
chr11	88332447	88333108
chr11	88459764	88461130
chr11	88467591	88468406
chr11	88506241	88507672
chr11	88718369	88719632
chr11	88863603	88865406
chr11	88873002	88873910
chr11	88954591	88955764
chr11	89059617	89061458
chr11	89301153	89302934
chr11	90248678	90250309
chr11	90390783	90391703
chr11	90417598	90418790
chr11	90637331	90639048
chr11	90687243	90688263
chr11	93818124	93818986
chr11	93884922	93886685
chr11	93954859	93956729
chr11	93967415	93968849
chr11	93995303	93996086
chr11	94138257	94139185
chr11	94148805	94150390
chr11	94209670	94212182
chr11	94235397	94236768
chr11	94321536	94322767
chr11	94327371	94329585
chr11	94472583	94475067
chr11	94490729	94492156
chr11	94499317	94500718
chr11	94525581	94526994
chr11	94548329	94549702
chr11	94601007	94602781
chr11	94629331	94630044
chr11	94653367	94654377
chr11	94676518	94677947
chr11	94785079	94787058
chr11	94869454	94870942
chr11	94880623	94883693
chr11	94928572	94930491
chr11	94936444	94937889
chr11	94978631	94980490
chr11	94990923	94993621
chr11	95009090	95010639
chr11	95040871	95042681
chr11	95074614	95077733
chr11	95105238	95106434
chr11	95119672	95122646
chr11	95231514	95232684
chr11	95241678	95243040
chr11	95258082	95260560
chr11	95298466	95300139
chr11	95309193	95310959
chr11	95336428	95338316
chr11	95383912	95385744
chr11	95413870	95415749
chr11	95513094	95515597
chr11	95520457	95522345
chr11	95533584	95534546
chr11	95564589	95569636
chr11	95574355	95577047
chr11	95594658	95598258
chr11	95620889	95623140
chr11	95666404	95667476
chr11	95823437	95824979
chr11	95858319	95860104
chr11	95990058	95992371
chr11	96004974	96008682
chr11	96064221	96066143
chr11	96074483	96076506
chr11	96124037	96125106
chr11	96145458	96146440
chr11	96365363	96367826
chr11	96396393	96397936
chr11	96406922	96408488
chr11	96421137	96422392
chr11	96431186	96432579
chr11	96673322	96674559
chr11	96735711	96736991
chr11	96754721	96755565
chr11	96776881	96778363
chr11	96788588	96790926
chr11	96823036	96825175
chr11	96828865	96831095
chr11	96848382	96851652
chr11	96861285	96862476
chr11	96876280	96877435
chr11	96885578	96886732
chr11	96891866	96892805
chr11	96915648	96917212
chr11	96943383	96944587
chr11	96976140	96979018
chr11	97020959	97022874
chr11	97029367	97030466
chr11	97040971	97042090
chr11	97114194	97115760
chr11	97148905	97151239
chr11	97186553	97189197
chr11	97279314	97281037
chr11	97309543	97310803
chr11	97315186	97316556
chr11	97362614	97364342
chr11	97400050	97401354
chr11	97415182	97416849
chr11	97427445	97428970
chr11	97434498	97435766
chr11	97449369	97450897
chr11	97476254	97478165
chr11	97531379	97533877
chr11	97558922	97560574
chr11	97575054	97576354
chr11	97626636	97630684
chr11	97659296	97663489
chr11	97684821	97686322
chr11	97697559	97701666
chr11	97733455	97734498
chr11	97743731	97745957
chr11	97765784	97767229
chr11	97787770	97788602
chr11	97798602	97801329
chr11	97840421	97841734
chr11	97883377	97884910
chr11	97979968	97981574
chr11	97985483	97989452
[truncated: 10,891 more rows]

## Sheet: E10.5 GLI3 CUT&RUN Peaks
chr1	4785282	4786092
chr1	4857158	4858121
chr1	7088013	7089865
chr1	7397185	7399220
chr1	9700095	9701291
chr1	9847787	9848739
chr1	10039212	10040528
chr1	13371904	13372921
chr1	14183896	14185425
chr1	14566792	14567458
chr1	15892369	15893207
chr1	16104052	16105251
chr1	16248488	16249437
chr1	16618751	16620125
chr1	16656202	16657924
chr1	16664639	16666152
chr1	23958845	23959628
chr1	24100108	24100725
chr1	24611364	24616348
chr1	24678119	24678969
chr1	26687059	26688621
chr1	30949687	30950545
chr1	33669480	33670793
chr1	34439025	34440327
chr1	34536102	34537610
chr1	36243524	36244630
chr1	36307192	36308431
chr1	36444316	36445732
chr1	36511082	36512431
chr1	36546480	36548839
chr1	36555973	36559676
chr1	36580166	36581073
chr1	36588138	36589951
chr1	36691020	36692333
chr1	36709196	36710602
chr1	36939307	36940385
chr1	37028911	37029800
chr1	37299481	37300632
chr1	37429614	37430677
chr1	37864232	37865809
chr1	37996545	37998400
chr1	38606592	38607753
chr1	38627657	38628771
chr1	38757357	38759520
chr1	38865982	38868761
chr1	38986979	38988328
chr1	39478027	39479251
chr1	39535114	39536381
chr1	39576038	39577352
chr1	42850763	42852102
chr1	43098124	43099602
chr1	43163088	43164381
chr1	43444603	43445939
chr1	43827008	43828470
chr1	43933152	43934881
chr1	44551352	44552531
chr1	46829820	46830903
chr1	51650166	51651256
chr1	51758437	51759435
chr1	52816779	52818176
chr1	52844389	52845507
chr1	53296488	53297759
chr1	54250516	54251199
chr1	54930690	54931961
chr1	55026625	55027504
chr1	55051965	55053501
chr1	55086742	55088786
chr1	55131225	55132127
chr1	56965939	56966479
chr1	56972088	56974219
chr1	57096362	57097600
chr1	57774081	57774924
chr1	57940550	57941231
chr1	57951240	57952073
chr1	57969635	57970375
chr1	58392671	58393374
chr1	58444683	58445677
chr1	58504185	58505473
chr1	58586249	58586929
chr1	58825560	58826918
chr1	58972818	58974301
chr1	59119316	59120652
chr1	59269888	59270932
chr1	59321970	59322989
chr1	59367625	59368809
chr1	59480906	59482711
chr1	59762085	59765168
chr1	59912107	59913347
chr1	60097404	60098600
chr1	60179734	60180791
chr1	60342935	60344137
chr1	61233032	61234753
chr1	62177030	62177951
chr1	62563689	62564937
chr1	62647616	62648776
chr1	62908124	62909375
chr1	63114251	63114851
chr1	63176486	63177535
chr1	64121123	64122409
chr1	64532005	64533103
chr1	64616497	64618099
chr1	64690201	64692093
chr1	65178368	65179883
chr1	65185984	65187009
chr1	66816553	66817405
chr1	71102358	71103492
chr1	71652414	71653822
chr1	72225681	72227728
chr1	72235980	72237499
chr1	72243661	72245309
chr1	72254255	72256634
chr1	72284013	72284749
chr1	73363359	73364271
chr1	73970056	73970997
chr1	74027415	74028666
chr1	74040454	74042266
chr1	74098044	74098830
chr1	74124900	74125613
chr1	74284251	74285917
chr1	74331791	74332920
chr1	74386533	74387660
chr1	74396756	74398369
chr1	74505061	74507111
chr1	74587541	74588861
chr1	74661194	74662371
chr1	74712888	74714136
chr1	74748403	74749313
chr1	74807647	74808895
chr1	74816707	74817443
chr1	75124042	75126021
chr1	75141061	75143752
chr1	75168054	75169767
chr1	75179698	75181004
chr1	75191618	75192987
chr1	75218154	75220330
chr1	75236126	75237438
chr1	75316380	75318662
chr1	75359875	75360965
chr1	75381382	75383080
chr1	75422597	75423821
chr1	75435394	75436699
chr1	75455701	75457444
chr1	75477053	75479985
chr1	75486936	75488599
chr1	75504695	75506838
chr1	75520604	75522446
chr1	75545932	75547273
chr1	75558988	75560293
chr1	75832922	75833935
chr1	77514208	77516947
chr1	78488479	78489528
chr1	78573621	78574531
chr1	79982510	79983366
chr1	80340668	80341527
chr1	82261864	82262735
chr1	82282936	82283753
chr1	84549369	84550462
chr1	84838422	84840736
chr1	86063832	86065145
chr1	86154321	86155343
chr1	86302688	86303960
chr1	86358490	86360536
chr1	86434140	86434895
chr1	86441292	86443682
chr1	86486958	86488259
chr1	86502763	86505124
chr1	86524473	86528908
chr1	86582122	86583228
chr1	87186592	87187242
chr1	88276865	88278344
chr1	88308673	88310251
chr1	88701760	88702748
chr1	89069517	89071733
chr1	89453550	89454823
chr1	89670756	89671944
chr1	89707490	89709782
chr1	89734259	89735222
chr1	89750343	89751999
chr1	89847592	89850127
chr1	89968465	89969484
chr1	90202207	90204478
chr1	90602833	90603826
chr1	90837629	90838566
chr1	91017153	91017898
chr1	91052425	91054022
chr1	91076464	91077638
chr1	91297787	91299104
chr1	91412689	91414859
chr1	91458663	91460301
chr1	91539951	91541470
chr1	91800428	91802991
chr1	92180159	92181318
chr1	92223675	92224937
chr1	92371075	92372385
chr1	92397129	92398875
chr1	92610865	92611679
chr1	92632012	92632889
chr1	92790873	92792236
chr1	92831953	92833121
chr1	92906526	92907830
chr1	92933865	92935428
chr1	92956489	92957287
chr1	93175922	93177902
chr1	93234976	93236031
chr1	93305067	93306463
chr1	93342321	93344361
chr1	93444385	93446386
chr1	93477438	93480189
chr1	93510907	93513126
chr1	93617894	93618996
chr1	93634683	93636471
chr1	93685103	93687403
chr1	93753571	93754544
chr1	93803292	93804187
chr1	93824718	93825903
chr1	97769591	97771004
chr1	100179942	100180665
chr1	102628021	102628489
chr1	105662964	105664286
chr1	106170715	106172174
chr1	106713254	106715191
chr1	106758881	106760444
chr1	106795929	106797062
chr1	111864134	111865313
chr1	118388636	118389677
chr1	118458712	118459810
chr1	118981900	118984023
chr1	119052692	119054715
chr1	119083287	119084235
chr1	119504259	119505273
chr1	119648126	119649296
chr1	119837174	119838144
chr1	119996807	119997559
chr1	120073374	120074175
chr1	120120255	120121697
chr1	120740497	120742228
chr1	121567205	121568266
chr1	125434430	125436611
chr1	125488937	125489938
chr1	125525761	125526905
chr1	125559442	125561927
chr1	127204657	127205738
chr1	127773556	127774695
chr1	127868365	127869245
chr1	128102390	128104111
chr1	128243710	128245105
chr1	128315940	128318092
chr1	130716765	130717986
chr1	131138033	131138908
chr1	131525923	131528595
chr1	131827107	131828993
chr1	131866985	131868441
chr1	131910057	131910877
chr1	132006724	132009202
chr1	132138741	132139517
chr1	132191415	132192934
chr1	132197340	132198514
chr1	132416879	132418418
chr1	132476628	132477671
chr1	132530597	132531208
chr1	132541960	132543172
chr1	132880340	132881767
chr1	132910155	132911378
chr1	132945385	132946660
chr1	133024622	133026023
chr1	133045218	133046391
chr1	133077002	133078009
chr1	133130345	133132305
chr1	133180811	133182108
chr1	133182280	133183488
chr1	133237567	133238251
chr1	133363102	133364578
chr1	133422258	133423799
chr1	133447938	133449107
chr1	133492718	133493752
chr1	133596321	133597204
chr1	133609664	133610918
chr1	133741696	133743210
chr1	133800258	133801528
chr1	133854692	133856342
chr1	133906370	133907243
chr1	133941137	133942043
chr1	134060205	134062102
chr1	134078652	134079761
chr1	134298404	134299824
chr1	134344170	134345275
chr1	134361207	134362353
chr1	134405036	134406640
chr1	134414718	134416663
chr1	134454834	134455815
chr1	134494211	134495430
chr1	134512758	134514252
chr1	134555478	134557733
chr1	134651311	134652402
chr1	134954968	134956199
chr1	134962098	134963013
chr1	135126874	135127892
chr1	135283073	135284429
chr1	135313297	135314231
chr1	135373981	135376149
chr1	135429632	135431004
chr1	135659779	135660688
chr1	135687607	135688906
chr1	135728632	135729988
chr1	135765567	135766841
chr1	136130827	136132465
chr1	136139871	136140849
chr1	136233449	136234853
chr1	136345842	136346665
chr1	136465730	136466725
chr1	136587638	136589941
chr1	136623936	136626083
chr1	136957653	136958970
chr1	137323211	137324491
chr1	138384960	138385730
chr1	138617815	138620595
chr1	138847910	138849295
chr1	138856037	138857258
chr1	138964062	138964780
chr1	143776431	143778058
chr1	144003836	144005124
chr1	150392522	150393623
chr1	150993025	150993933
chr1	151426907	151429573
chr1	151754504	151755923
chr1	152624488	152625598
chr1	152714140	152715247
chr1	152765465	152767315
chr1	152902362	152903915
chr1	153331603	153333914
chr1	153424752	153425767
chr1	153899038	153901870
chr1	154704438	154705239
chr1	155060795	155061566
chr1	155082606	155084871
chr1	155098874	155100475
chr1	155158223	155159681
chr1	155210740	155213984
chr1	155229077	155230723
chr1	155243691	155245217
chr1	155416507	155417749
chr1	155812174	155813835
chr1	155972713	155973973
chr1	156035319	156036939
chr1	156204501	156205486
chr1	156473657	156474673
chr1	156558034	156559089
chr1	156613921	156614726
chr1	156718251	156719927
chr1	156751918	156752740
chr1	156938155	156939265
chr1	156964121	156964932
chr1	156970335	156971122
chr1	157047733	157049380
chr1	158859987	158860823
chr1	159231827	159232596
chr1	160194440	160195896
chr1	160212125	160213465
chr1	160905680	160907157
chr1	160973483	160974309
chr1	161034078	161035450
chr1	161070093	161071448
chr1	161142396	161143144
chr1	161875831	161877728
chr1	161968517	161969774
chr1	161983363	161985309
chr1	162019792	162021604
chr1	162036035	162036891
chr1	162074391	162075711
chr1	162216508	162218268
chr1	162220370	162221399
chr1	162477287	162478399
chr1	162570004	162570970
chr1	163314108	163315887
chr1	163357587	163358851
chr1	163373968	163375001
chr1	163460967	163461935
chr1	163779347	163780078
chr1	163907362	163908256
chr1	164248279	164249742
chr1	165108537	165109349
chr1	165236433	165237500
chr1	165459341	165461937
chr1	165633250	165635590
chr1	165695194	165696025
chr1	165836076	165836779
chr1	166001985	166003834
chr1	166048348	166050037
chr1	166378365	166380107
chr1	166408672	166410244
chr1	167393374	167394632
chr1	167754037	167755320
chr1	167927883	167928987
chr1	168383837	168384587
chr1	168791608	168792820
chr1	169968762	169969876
chr1	170110268	170111302
chr1	170174166	170175694
chr1	170438605	170439577
chr1	170644211	170645262
chr1	170885016	170885886
chr1	171037955	171038904
chr1	171044191	171044998
chr1	171063416	171067210
chr1	171069196	171075092
chr1	171077524	171082180
chr1	171101652	171103810
chr1	171110668	171112591
chr1	171149643	171151280
chr1	171221631	171223408
chr1	171229569	171231278
chr1	171246529	171248352
chr1	171269557	171271150
chr1	171280519	171282177
chr1	171287203	171288743
chr1	171329525	171330617
chr1	171345117	171346373
chr1	171359518	171361681
chr1	171410641	171412211
chr1	171437077	171438345
chr1	171500732	171504333
chr1	172026826	172027966
chr1	172082369	172083368
chr1	172147688	172148877
chr1	172481283	172482560
chr1	172499591	172502169
chr1	172520662	172521424
chr1	172562508	172563739
chr1	172617641	172619884
chr1	172632217	172633826
chr1	174501607	174502373
chr1	175625313	175626015
chr1	175691450	175693795
chr1	176813879	176815261
chr1	177440994	177442391
chr1	177561987	177562795
chr1	177756699	177758183
chr1	177795505	177797174
chr1	177982866	177984013
chr1	178186950	178188612
chr1	178275466	178277308
chr1	178317807	178319890
chr1	178336873	178338275
chr1	178368370	178369915
chr1	178405080	178407038
chr1	178590310	178591058
chr1	178747678	178748540
chr1	179059965	179061393
chr1	179197536	179199187
chr1	179207156	179207931
chr1	179429346	179430537
chr1	179445828	179447366
chr1	179545682	179547233
chr1	179667419	179669145
chr1	179803310	179804330
chr1	180195561	180196706
chr1	180225576	180226576
chr1	180364850	180366086
chr1	180386874	180388077
chr1	180568459	180569684
chr1	180641280	180642190
chr1	180767665	180768964
chr1	180777295	180778938
chr1	180850418	180851398
chr1	180903910	180905060
chr1	181143510	181144847
chr1	181255909	181257052
chr1	181560696	181562595
chr1	181742955	181743839
chr1	181842254	181843117
chr1	182018370	182019314
chr1	182113499	182114872
chr1	182124147	182125763
chr1	182145170	182146414
chr1	182282540	182283157
chr1	182408108	182410013
chr1	182764315	182765184
chr1	183188719	183189923
chr1	183298874	183299753
chr1	183548611	183549535
chr1	184033411	184034726
chr1	184334986	184335857
chr1	184731366	184732712
chr1	185203611	185204827
chr1	185730869	185731952
chr1	187352731	187356737
chr1	187609196	187609923
chr1	187676399	187677571
chr1	187807606	187808445
chr1	189687256	189688651
chr1	189727264	189729331
chr1	189920960	189922196
chr1	189922567	189923249
chr1	190928255	190928997
chr1	191025151	191027189
chr1	191062433	191063395
chr1	191097002	191099209
chr1	191120544	191121701
chr1	191182281	191184011
chr1	191223819	191225263
chr1	191325325	191327305
chr1	191396679	191398471
chr1	191574897	191576509
chr1	191820769	191822340
chr1	191964027	191965014
chr1	191989721	191990750
chr1	192091899	192093532
chr1	192135806	192137613
chr1	192453317	192454492
chr1	192745146	192746645
chr1	192798724	192800417
chr1	192822179	192824071
chr1	192834312	192835766
chr1	192900797	192901860
chr1	193035105	193036473
chr1	193129869	193130581
chr1	193152288	193153619
chr1	193172773	193174577
chr1	193381822	193383471
chr1	194619316	194620547
chr1	195241019	195242065
chr10	3111250	3115629
chr10	3116037	3117159
chr10	5804664	5806728
chr10	5823173	5825059
chr10	7391615	7393490
chr10	7662491	7663841
chr10	7780052	7781210
chr10	7792262	7793301
chr10	7867332	7868057
chr10	8518036	8519444
chr10	8813615	8814962
chr10	8885565	8886880
chr10	11148850	11149968
chr10	11279946	11281320
chr10	11305504	11306380
chr10	11491943	11492626
chr10	12548307	12549126
chr10	12867602	12868441
chr10	12922397	12923758
chr10	12964198	12964924
chr10	13893378	13894196
chr10	13964385	13967422
chr10	17074319	17075396
chr10	17721889	17724813
chr10	18022003	18022856
chr10	18234523	18235722
chr10	18545531	18546388
chr10	19015244	19016051
chr10	19591276	19592691
chr10	19933219	19934257
chr10	20311792	20313293
chr10	21144631	21145768
chr10	21993962	21994929
chr10	22058443	22059169
chr10	22142117	22143492
chr10	22149515	22151489
chr10	22158430	22159989
chr10	22273633	22275005
chr10	22731071	22732165
chr10	23349837	23351303
chr10	23710784	23712623
chr10	24223325	24224394
chr10	24259459	24260466
chr10	24711718	24712537
chr10	24869673	24870407
chr10	24926640	24927434
chr10	25953865	25955432
chr10	26772128	26772957
chr10	28074388	28076285
chr10	29312807	29314009
chr10	30327473	30328811
chr10	30617901	30618866
chr10	30842157	30843694
chr10	31312945	31314070
chr10	31444971	31446525
chr10	34019026	34020231
chr10	34206513	34207879
chr10	37112200	37113576
chr10	37136785	37139616
chr10	37397336	37398245
chr10	38553746	38554498
chr10	39170416	39171842
chr10	39320810	39321955
chr10	39369100	39370416
chr10	39612854	39613792
chr10	39640590	39641354
chr10	39653764	39654542
chr10	39731040	39732177
chr10	39959607	39960610
chr10	40024310	40025711
chr10	40141792	40142997
chr10	40258529	40259613
chr10	40300344	40303222
chr10	40348230	40349724
chr10	40682999	40683993
chr10	40882790	40883868
chr10	41302536	41304501
chr10	41449630	41451154
chr10	41475776	41478204
chr10	41489623	41491274
chr10	41518389	41520645
chr10	41552211	41553365
chr10	41809137	41811158
chr10	41886814	41888057
chr10	42017836	42018757
chr10	42042001	42042872
chr10	42274485	42278744
chr10	42501546	42502834
chr10	42579768	42581471
chr10	43220505	43222328
chr10	43357748	43358443
chr10	43439412	43440427
chr10	43540266	43541359
chr10	43577253	43581626
chr10	43623880	43625008
chr10	43638237	43639068
chr10	43721932	43724255
chr10	44267818	44269087
chr10	44408751	44409763
chr10	44529021	44530316
chr10	45009375	45010188
chr10	45673292	45674098
chr10	45886409	45887478
chr10	49788360	49789603
chr10	52233260	52234808
chr10	52381637	52382539
chr10	52417116	52417948
chr10	52528420	52530168
chr10	53434664	53435513
chr10	53596372	53597183
chr10	53629366	53630303
chr10	56115040	56115617
chr10	56795229	56796110
chr10	56839033	56839518
chr10	56979081	56980239
chr10	58230609	58234233
chr10	58238754	58239819
chr10	58322764	58323959
chr10	58497403	58498623
chr10	59220966	59223109
chr10	59322844	59324122
chr10	59615417	59616648
chr10	59702037	59703165
chr10	59878997	59880643
chr10	59899070	59900430
chr10	59915946	59917395
chr10	59920021	59921583
chr10	59951274	59952796
chr10	60002062	60003725
chr10	60218442	60219872
chr10	60277301	60278261
chr10	60346489	60347512
chr10	60687373	60688143
chr10	60793977	60795340
chr10	60813127	60815210
chr10	61146741	61148205
chr10	61382841	61384138
chr10	61475076	61476205
chr10	61647895	61649516
chr10	61679729	61680526
chr10	61825411	61827701
chr10	61848858	61849781
chr10	61977328	61979593
chr10	62230497	62231802
chr10	62339171	62341055
chr10	62449153	62450079
chr10	62486550	62487532
chr10	62601853	62602686
chr10	62650039	62652427
chr10	62791925	62792922
chr10	62865195	62865835
chr10	62886000	62887493
chr10	62919713	62921089
chr10	62946501	62947442
chr10	63022913	63025054
chr10	63243093	63244917
chr10	63338792	63340171
chr10	63429251	63430810
chr10	67002363	67005389
chr10	67283720	67285795
chr10	67536941	67538036
chr10	67549032	67550107
chr10	67979142	67980200
chr10	69352309	69353559
chr10	69619443	69620108
chr10	70244560	70245767
chr10	71158848	71159615
chr10	71237304	71238455
chr10	71346653	71348016
chr10	72654449	72655505
chr10	75036832	75037741
chr10	75061935	75062526
chr10	75211351	75212708
chr10	75516786	75518525
chr10	75667167	75668338
chr10	75780822	75781600
chr10	75836939	75838129
chr10	75859177	75860602
chr10	75882663	75883440
chr10	75892722	75893831
chr10	75920848	75922157
chr10	76032141	76033118
chr10	76237230	76238460
chr10	76330132	76332101
chr10	76344372	76345563
chr10	76441926	76443729
chr10	76468078	76469503
chr10	76530824	76532471
chr10	76622874	76623877
chr10	76732563	76733889
chr10	76961307	76962614
chr10	77032434	77033662
chr10	77165225	77166844
chr10	77190545	77191385
chr10	77252312	77253332
chr10	77258630	77259766
chr10	77581193	77582593
chr10	77901937	77903489
chr10	77978075	77979373
chr10	78008746	78010210
chr10	78068929	78070050
chr10	78169040	78170551
chr10	78290774	78291822
chr10	78425232	78426444
chr10	78464152	78465730
chr10	78481403	78482796
chr10	78574029	78575505
chr10	79532811	79534042
chr10	79578015	79579159
chr10	79612987	79614500
chr10	79638061	79639237
chr10	79668536	79670335
chr10	79681140	79682277
chr10	79704002	79705223
chr10	79746116	79747280
chr10	79765664	79767871
chr10	79776483	79781243
chr10	79793309	79795218
chr10	79840259	79841751
chr10	79852869	79855182
chr10	79873073	79875291
chr10	79907881	79909422
chr10	79926424	79930078
chr10	79932076	79933747
chr10	79945230	79946701
chr10	79959322	79960753
chr10	79984265	79990552
chr10	79995871	79997933
chr10	80018844	80020436
chr10	80038512	80040514
chr10	80052891	80055300
chr10	80114460	80117924
chr10	80140682	80143982
chr10	80157395	80162534
chr10	80166065	80169061
chr10	80172419	80173660
chr10	80178725	80179636
chr10	80180209	80181373
chr10	80189722	80191491
chr10	80199100	80199942
chr10	80225759	80227325
chr10	80248645	80250231
chr10	80260123	80262406
chr10	80322292	80324453
chr10	80328762	80330566
chr10	80385036	80387262
chr10	80398044	80400656
chr10	80406211	80407713
chr10	80433182	80434954
chr10	80502188	80503257
chr10	80538667	80539604
chr10	80560857	80562505
chr10	80574578	80579480
chr10	80589849	80590970
chr10	80602549	80603671
chr10	80621688	80622903
chr10	80656078	80657080
chr10	80675102	80677316
chr10	80701180	80703490
chr10	80741361	80743340
chr10	80773845	80776139
chr10	80797269	80799800
chr10	80805724	80808147
chr10	80825679	80827339
chr10	80836989	80838493
chr10	80899955	80901819
chr10	80917277	80918707
chr10	80928081	80930960
chr10	81014441	81015654
chr10	81036687	81037742
chr10	81041168	81042565
chr10	81059779	81060983
chr10	81069489	81070741
chr10	81105325	81106984
chr10	81136268	81138396
chr10	81167163	81169265
chr10	81174472	81175637
chr10	81182058	81183419
chr10	81232287	81233608
chr10	81266505	81267445
chr10	81292072	81293945
chr10	81319486	81321784
chr10	81349736	81352358
chr10	81377737	81379476
chr10	81383777	81385293
chr10	81401361	81402638
chr10	81416376	81417371
chr10	81429383	81430350
chr10	81495649	81497344
chr10	81545049	81545938
chr10	81563870	81565756
chr10	81570021	81572557
chr10	81605333	81606588
chr10	81615097	81616518
chr10	81633026	81634388
chr10	81642868	81644295
chr10	81648680	81649698
chr10	81770494	81771597
chr10	81863678	81864285
chr10	81996623	81997427
chr10	82047655	82048448
chr10	82082942	82084104
chr10	82178157	82178941
chr10	82629387	82630028
chr10	82698344	82699578
chr10	82763834	82764726
chr10	83042259	83043290
chr10	83359835	83361102
chr10	83648117	83648749
chr10	83722168	83723722
chr10	84439716	84441748
chr10	84532762	84533712
chr10	84575871	84577411
chr10	84621972	84623052
chr10	84916490	84918069
chr10	85101713	85103141
chr10	85185004	85186628
chr10	85386368	85387998
chr10	85916878	85917678
chr10	86021547	86022617
chr10	86295283	86296818
chr10	86299988	86301137
chr10	86685174	86686103
chr10	86704939	86706920
chr10	86778017	86779468
chr10	87545995	87547283
chr10	87812282	87813194
chr10	87860208	87861385
chr10	88146504	88147302
chr10	88503208	88503865
chr10	88730198	88731896
chr10	89442929	89444422
chr10	89685365	89686789
chr10	89744538	89745700
chr10	90903879	90904959
chr10	91081977	91083121
chr10	91123451	91124238
chr10	91181391	91182552
chr10	92438515	92439309
chr10	92721671	92722820
chr10	93452966	93453690
chr10	94035116	94036860
chr10	94198655	94199654
chr10	94687667	94689208
chr10	94943182	94944505
chr10	95112262	95113446
chr10	95322951	95324488
chr10	95416367	95418474
chr10	95501271	95502449
chr10	95513851	95515819
chr10	96616238	96617284
chr10	99260870	99263974
chr10	99268295	99269697
chr10	99285634	99286396
chr10	99298455	99299837
chr10	100486689	100487896
chr10	105840705	105841978
chr10	110919678	110920663
chr10	111010301	111011179
chr10	111163900	111166387
chr10	111298112	111299478
chr10	111472442	111473366
chr10	111505469	111507122
chr10	111539415	111540467
chr10	111833288	111835972
chr10	114801052	114802163
chr10	115315554	115316399
chr10	115383868	115385356
chr10	116017911	116018721
chr10	116370851	116371799
chr10	116806106	116807531
chr10	117020698	117021787
chr10	117062920	117064192
chr10	117148254	117149482
chr10	117223703	117224846
chr10	117571139	117571772
chr10	117583127	117584750
chr10	117628257	117630229
chr10	117709533	117711082
chr10	117792128	117793181
chr10	117846125	117846897
chr10	118141335	118142385
chr10	119239501	119240870
chr10	120112471	120113310
chr10	120200809	120202548
chr10	120271946	120273418
chr10	120473810	120478511
chr10	120513754	120514414
chr10	120551108	120553647
chr10	120587703	120588874
chr10	120744157	120745872
chr10	120831092	120832195
chr10	120864014	120864876
chr10	120871552	120873055
chr10	120978762	120979663
chr10	121032886	121034741
chr10	121350491	121351606
chr10	121430102	121431901
chr10	121435564	121437392
chr10	121474869	121477545
chr10	121497785	121498915
chr10	121586719	121587478
chr10	121625642	121627202
chr10	122096364	122097974
chr10	122448618	122449834
chr10	122679186	122679806
chr10	122768797	122769684
chr10	122886035	122887636
chr10	123076217	123076999
chr10	123195076	123197432
chr10	125725077	125726334
chr10	125762553	125763214
chr10	125786015	125787462
chr10	125921643	125923069
chr10	125954460	125955820
chr10	125973866	125975049
chr10	126028821	126029985
chr10	126900590	126901685
chr10	126927222	126929281
chr10	126957217	126958155
chr10	126971595	126972531
chr10	126977713	126980968
chr10	127030106	127031113
chr10	127040682	127042699
chr10	127063022	127064680
chr10	127069212	127070856
chr10	127164781	127165745
chr10	127169984	127171772
chr10	127187937	127190133
chr10	127210843	127212099
chr10	127265485	127267099
chr10	127287669	127291731
chr10	127310745	127312938
chr10	127325359	127326965
chr10	127338259	127343214
chr10	127379757	127380864
chr10	127381020	127381983
chr10	127421917	127423382
chr10	127521588	127523016
chr10	127620718	127623010
chr10	127665580	127668875
chr10	127676427	127677879
chr10	127730758	127731710
chr10	128058200	128060269
chr10	128082537	128083900
chr10	128092093	128094021
chr10	128193737	128195180
chr10	128231507	128233278
chr10	128269961	128271092
chr10	128302519	128304139
chr10	128321752	128323304
chr10	128337067	128338652
chr10	128368430	128369698
chr10	128376414	128376974
chr10	128377149	128378328
chr10	128408682	128410637
chr10	128410709	128412232
chr10	128459749	128461212
chr10	128493014	128495239
chr10	128524332	128526555
chr10	128546690	128548530
chr10	128565143	128566973
chr10	128674095	128675209
chr10	128695208	128697471
chr10	128703894	128706477
chr10	128730543	128731381
chr10	128747404	128749224
chr10	128779212	128780108
chr10	128803309	128805939
chr10	128821186	128822489
chr10	128888539	128889963
chr10	128909364	128911525
chr10	128922618	128923867
chr10	128977410	128979405
chr10	130541809	130543027
chr11	3123215	3124915
chr11	3126491	3128964
chr11	3140483	3143645
chr11	3265330	3267648
chr11	3287824	3293436
chr11	3331640	3332874
chr11	3370259	3372460
chr11	3408274	3409855
chr11	3451282	3453021
chr11	3534812	3536177
chr11	3648371	3649675
chr11	3894741	3895830
chr11	3913173	3914755
chr11	3963322	3964804
chr11	4096233	4097186
chr11	4160079	4161013
chr11	4186227	4187380
chr11	4217822	4219302
chr11	4308518	4309396
chr11	4636860	4638335
chr11	4802954	4803916
chr11	4848529	4850228
chr11	5098518	5100383
chr11	5261626	5262584
chr11	5444627	5445742
chr11	5520228	5521152
chr11	5541522	5542686
chr11	5740741	5741637
chr11	5761803	5762759
chr11	5787795	5789306
chr11	5837364	5838442
chr11	5877798	5878724
chr11	6199500	6200671
chr11	6267030	6268304
chr11	6291070	6292749
chr11	6415293	6417104
chr11	6443326	6445435
chr11	6476039	6476939
chr11	6528110	6529385
chr11	6545587	6548350
chr11	6592973	6593881
chr11	6625595	6626439
chr11	8467949	8468774
chr11	8612654	8613983
chr11	8623906	8626823
chr11	8656323	8657650
chr11	8663300	8664869
chr11	8692665	8693859
chr11	8790568	8791161
chr11	9010595	9011526
chr11	9048134	9049075
chr11	11808350	11809864
chr11	17441293	17442657
chr11	18758329	18759239
chr11	18842516	18843393
chr11	19019399	19021373
chr11	19630949	19632109
chr11	19923708	19926299
chr11	20112149	20113174
chr11	20200474	20202123
chr11	20243060	20244034
chr11	20248700	20250118
chr11	20331632	20333951
chr11	20542029	20544376
chr11	20630841	20633608
chr11	20639194	20640862
chr11	20740829	20742300
chr11	20829856	20830922
chr11	20913401	20914336
chr11	21090661	21091584
chr11	21369783	21371960
chr11	21571315	21572541
chr11	22286435	22287964
chr11	22858803	22861190
chr11	22981406	22982956
chr11	22990174	22991848
chr11	23007282	23009159
chr11	23067488	23068398
chr11	23254915	23256227
chr11	23305865	23307171
chr11	23497646	23498916
chr11	23633459	23634513
chr11	23665271	23666844
chr11	23770124	23771470
chr11	23894668	23895691
chr11	24049070	24050176
chr11	26386797	26387509
chr11	26592833	26594063
chr11	29526067	29527022
chr11	29547425	29548484
chr11	29692207	29693259
chr11	30197528	30198915
chr11	30648974	30649758
chr11	31730660	31731679
chr11	31870097	31871376
chr11	32204771	32205995
chr11	32220853	32221982
chr11	32277516	32278384
chr11	32283805	32284665
chr11	32346996	32348705
chr11	32454319	32455137
chr11	32532302	32533673
chr11	32641845	32643318
chr11	32925282	32926195
chr11	32931821	32932734
chr11	32963273	32964354
chr11	33144850	33145907
chr11	33162660	33163973
chr11	34681582	34682205
chr11	34832829	34834194
chr11	34904267	34905273
chr11	34958882	34960132
chr11	35055015	35056120
chr11	35105267	35106151
chr11	35120189	35123114
chr11	35193998	35194756
chr11	35210694	35211713
chr11	35275527	35276821
chr11	35282772	35283736
chr11	35349977	35352292
chr11	35469333	35470704
chr11	35501780	35502812
chr11	35507154	35508473
chr11	35655657	35656554
chr11	35692853	35693992
chr11	35768735	35770487
chr11	36225375	36226870
chr11	37030814	37032499
chr11	37235896	37237224
chr11	40733333	40734459
chr11	43269364	43270361
chr11	43681196	43682130
chr11	44469986	44471174
chr11	44612985	44613990
chr11	44975197	44976126
chr11	45136338	45137151
chr11	45513978	45516120
chr11	45549867	45551237
chr11	45954862	45955791
chr11	46055632	46056337
chr11	46311703	46312356
chr11	46349745	46350568
chr11	46683779	46684793
chr11	47350586	47351796
chr11	47379002	47379913
chr11	48799615	48800670
chr11	48816250	48817879
chr11	48836722	48837852
chr11	49203183	49204333
chr11	49242917	49245000
chr11	49250014	49251382
chr11	49712632	49713544
chr11	49793844	49795321
chr11	49846047	49847162
chr11	50174180	50175339
chr11	50209445	50211390
chr11	50215911	50217154
chr11	50224730	50225380
chr11	50236390	50237527
chr11	50324973	50326604
chr11	50358712	50360328
chr11	50376447	50378543
chr11	50421288	50422468
chr11	50430380	50431504
chr11	50621900	50623075
chr11	50826891	50828278
chr11	50915352	50916538
chr11	51058843	51059823
chr11	51262561	51263823
chr11	51289196	51291346
chr11	51410588	51411824
chr11	51446603	51447673
chr11	51484871	51486382
chr11	51522488	51523972
chr11	51532890	51534716
chr11	51543185	51544299
chr11	51584095	51585501
chr11	51618885	51620303
chr11	51635067	51637261
chr11	51637482	51638757
chr11	51650046	51651419
chr11	51688348	51689655
chr11	51755693	51756931
chr11	51855595	51856608
chr11	51967123	51968396
chr11	51999317	52001456
chr11	52003410	52004831
chr11	52231646	52232567
chr11	52271298	52272744
chr11	52346318	52347292
chr11	52360315	52362189
chr11	52396165	52397099
chr11	53230098	53231781
chr11	53299947	53301414
chr11	53351511	53352328
chr11	53430291	53431713
chr11	53456429	53458075
chr11	53566873	53568225
chr11	53636970	53637590
chr11	53858829	53859767
chr11	53891280	53892323
chr11	53979250	53980661
chr11	54027661	54028689
chr11	54057049	54059391
chr11	54067749	54069053
chr11	54126166	54127578
chr11	54139754	54140917
chr11	54354209	54355263
chr11	54437779	54438935
chr11	54522081	54523680
chr11	54785920	54788470
chr11	54859769	54861386
chr11	54865274	54867732
chr11	54902479	54903382
chr11	54955513	54957019
chr11	55076957	55078130
chr11	55097268	55098561
chr11	55468533	55470211
chr11	57517905	57519083
chr11	57548847	57549837
chr11	57644405	57645473
chr11	57760470	57761370
chr11	57766530	57767906
chr11	57772987	57774550
chr11	57786919	57787825
chr11	57800819	57801745
chr11	58103312	58104721
chr11	58167778	58168887
chr11	58301874	58303175
chr11	58306751	58308317
chr11	58322606	58323767
chr11	58330045	58331119
chr11	58846644	58847864
chr11	58903466	58904574
chr11	58954067	58955929
chr11	58977806	58978606
chr11	59162716	59164327
chr11	59191282	59192646
chr11	59201995	59203075
chr11	59207719	59209881
chr11	59227781	59229186
chr11	59238472	59240154
chr11	59304451	59308478
chr11	59323028	59323951
chr11	59356763	59357896
chr11	59384301	59385719
chr11	59413091	59413964
chr11	59449800	59451025
chr11	59505192	59507481
chr11	59838725	59840244
chr11	59947503	59948852
chr11	59964510	59965798
chr11	60045789	60047089
chr11	60105194	60107367
chr11	60112487	60116042
chr11	60138338	60141291
chr11	60174349	60178543
chr11	60209881	60211363
chr11	60219656	60221175
chr11	60222476	60223899
chr11	60273211	60274026
chr11	60352196	60353729
chr11	60416406	60417927
chr11	60536656	60539335
chr11	60698330	60699826
chr11	60726442	60727715
chr11	60776339	60778047
chr11	60830173	60831139
chr11	60878051	60879809
chr11	60895545	60896596
chr11	60913328	60914645
chr11	60931140	60932628
chr11	61173598	61175716
chr11	61266372	61267802
chr11	61307891	61309190
chr11	61407495	61408884
chr11	61482960	61486395
chr11	61493010	61495229
chr11	61504053	61505792
chr11	61578709	61580050
chr11	61619488	61620800
chr11	61683577	61684941
chr11	61761916	61762585
chr11	61853822	61854836
chr11	61855040	61855643
chr11	61929495	61930822
chr11	62076426	62077837
chr11	62248138	62249410
chr11	62280506	62281715
chr11	62550465	62551881
chr11	62602347	62603147
chr11	62648676	62649533
chr11	62742143	62742764
chr11	62756391	62757638
chr11	62878539	62880188
chr11	62921049	62922035
chr11	62966898	62967662
chr11	63299593	63300563
chr11	64024165	64025675
chr11	64065334	64066286
chr11	64078954	64079967
chr11	64434762	64436840
chr11	64519621	64520849
chr11	64549185	64550176
chr11	64587770	64588888
chr11	64671455	64672719
chr11	64800739	64801536
chr11	64833208	64835110
chr11	64898638	64900585
chr11	64968407	64969640
chr11	64978333	64979694
chr11	65161927	65163772
chr11	65806741	65807563
chr11	67024795	67025633
chr11	67454256	67456575
chr11	67922312	67923231
chr11	68145433	68147290
chr11	68399631	68401033
chr11	68622947	68624121
chr11	68691083	68692641
chr11	68753941	68755099
chr11	68852316	68853899
chr11	68901004	68901983
chr11	68967424	68968215
chr11	69007766	69008956
chr11	69015604	69016818
chr11	69039544	69041306
chr11	69045140	69046454
chr11	69058971	69062007
chr11	69070052	69071302
chr11	69088110	69089119
chr11	69094368	69096012
chr11	69235168	69236173
chr11	69323177	69324523
chr11	69365726	69368899
chr11	69394781	69396802
chr11	69408084	69412524
chr11	69417055	69419846
chr11	69431719	69432891
chr11	69545688	69547673
chr11	69559145	69562190
chr11	69578743	69582092
chr11	69605079	69606459
chr11	69621607	69622651
chr11	69632010	69633571
chr11	69669548	69673356
chr11	69681159	69683567
chr11	69694855	69696412
chr11	69706506	69707294
chr11	69757376	69759892
chr11	69795115	69796488
chr11	69799719	69805089
chr11	69833333	69839798
chr11	69844795	69848095
chr11	69880252	69882253
chr11	69900186	69902413
chr11	69913324	69914970
chr11	69920993	69922646
chr11	69933702	69935978
chr11	69947376	69949734
chr11	69966191	69967247
chr11	69979956	69981334
chr11	69990669	69992282
chr11	69994756	69998044
chr11	69999678	70001781
chr11	70014444	70015932
chr11	70020228	70022374
chr11	70028763	70029994
chr11	70068279	70069000
chr11	70220221	70221794
chr11	70237244	70238775
chr11	70254661	70255778
chr11	70409603	70410845
chr11	70431649	70433527
chr11	70451544	70453005
chr11	70553070	70554324
chr11	70562023	70564204
chr11	70646230	70647985
chr11	70652763	70657135
chr11	70668160	70670294
chr11	70686964	70688423
chr11	70699815	70701644
chr11	70844319	70845064
chr11	70969630	70970925
chr11	71003646	71005090
chr11	71018548	71020301
chr11	71032656	71033828
chr11	72041403	72043032
chr11	72206145	72208124
chr11	72214818	72215794
chr11	72361513	72362476
chr11	72606398	72607767
chr11	72689635	72690952
chr11	72795338	72796709
chr11	73018183	73020083
chr11	73047304	73048886
chr11	73176303	73178157
chr11	73198633	73199701
chr11	74638321	74639030
chr11	74648789	74649642
chr11	74723071	74724925
chr11	74770418	74771495
chr11	74829462	74832751
chr11	74837221	74839114
chr11	74896137	74897096
chr11	74897108	74898695
chr11	74925254	74926552
chr11	75146853	75148407
chr11	75178311	75179362
chr11	75262825	75264700
chr11	75347542	75349108
chr11	75453998	75455170
chr11	75459997	75463687
chr11	75486276	75487529
chr11	75509581	75511319
chr11	75530086	75533582
chr11	75537355	75538750
chr11	75572439	75573871
chr11	75587414	75589045
chr11	75630023	75631817
chr11	75651397	75652623
chr11	75678536	75680443
chr11	75732360	75734104
chr11	75842775	75844079
chr11	76026481	76028542
chr11	76201380	76202907
chr11	76216759	76218419
chr11	76242865	76244470
chr11	76255600	76256837
chr11	76275290	76276479
chr11	76297168	76297761
chr11	76397715	76400138
chr11	76406481	76407915
chr11	76429495	76430942
chr11	76435947	76437736
chr11	76494191	76496154
chr11	76525430	76526889
chr11	76570671	76572355
chr11	76622043	76623605
chr11	76646499	76648194
chr11	76658483	76659932
chr11	76763017	76764058
chr11	76846169	76847667
chr11	76944606	76947195
chr11	76996761	76998903
chr11	77215329	77216934
chr11	77347892	77348940
chr11	77466823	77468666
chr11	77490538	77493462
chr11	77766116	77767101
chr11	77981493	77985245
chr11	78031370	78032777
chr11	78037171	78038695
chr11	78079874	78080980
chr11	78094068	78095445
chr11	78114857	78116449
chr11	78162968	78166586
chr11	78175930	78179750
chr11	78182797	78184382
chr11	78187465	78190574
chr11	78193994	78195373
chr11	78244432	78246916
chr11	78260981	78262976
chr11	78301064	78302217
chr11	78327783	78329434
chr11	78343016	78344211
chr11	78465236	78466616
chr11	78496831	78498333
chr11	78511846	78513109
chr11	78535508	78536959
chr11	78549842	78551512
chr11	78696756	78698352
chr11	78751090	78752233
chr11	79145811	79147175
chr11	79659810	79662340
chr11	79703231	79705371
chr11	79710507	79711548
chr11	79992205	79993652
chr11	80080540	80081659
chr11	80088813	80090136
chr11	80141453	80142608
chr11	80153783	80154909
chr11	80183263	80184631
chr11	80208832	80209890
chr11	80427658	80429694
chr11	80475865	80477085
chr11	80778968	80780509
chr11	81270274	81271111
chr11	81369770	81370644
chr11	81381922	81382526
chr11	82386998	82389437
chr11	82569508	82570314
chr11	82763966	82765014
chr11	82870188	82871406
chr11	82890007	82891051
chr11	83271430	83272737
chr11	83440266	83441230
chr11	83462142	83463806
chr11	83472234	83473718
chr11	84128608	84129433
chr11	84178922	84179890
chr11	84179908	84180837
chr11	84513094	84514147
chr11	84524688	84526411
chr11	84738307	84739152
chr11	84828306	84829527
chr11	84869094	84871624
chr11	84879486	84880913
chr11	85138645	85140745
chr11	85352188	85353603
chr11	85618933	85619646
chr11	85632065	85633758
chr11	85638556	85639330
chr11	85733460	85735494
chr11	85772933	85773890
chr11	85857667	85858832
chr11	85875462	85877136
chr11	85894536	85895561
chr11	85917414	85918342
chr11	86200372	86201831
chr11	86484132	86485350
chr11	86544156	86545443
chr11	86570189	86570984
chr11	86683205	86684261
chr11	86757077	86758837
chr11	86807172	86808094
chr11	86992964	86994290
chr11	87073431	87074435
chr11	87108155	87109982
chr11	87263828	87264871
chr11	87442721	87444417
chr11	87447931	87450192
chr11	87461610	87463452
chr11	87470639	87472518
chr11	87591002	87592840
chr11	87638547	87639878
chr11	87736764	87737622
chr11	87816677	87817709
chr11	87852612	87853662
chr11	88046795	88048721
chr11	88099610	88100309
chr11	88148198	88149852
chr11	88156215	88157514
chr11	88160896	88162489
chr11	88180072	88181798
chr11	88203742	88205074
chr11	88240620	88241930
chr11	88332142	88333206
chr11	88459768	88461494
chr11	88506603	88507725
chr11	88584563	88585993
chr11	88689339	88691233
chr11	88693167	88695314
chr11	88863730	88865055
chr11	88954857	88955977
chr11	88973531	88974321
chr11	89059966	89061225
chr11	89298108	89298810
chr11	89327243	89328055
chr11	90007910	90008652
chr11	90117011	90117835
chr11	90249025	90250300
chr11	90390516	90391548
chr11	90417511	90418626
chr11	90637608	90639214
chr11	93817967	93818841
chr11	93885028	93886909
chr11	93954981	93956473
chr11	93967794	93968809
chr11	94138313	94139217
chr11	94149039	94150272
chr11	94209687	94212314
chr11	94242724	94243856
chr11	94245805	94246950
chr11	94264823	94265887
chr11	94321498	94322505
chr11	94327390	94330070
chr11	94427960	94429190
chr11	94473691	94475228
chr11	94490878	94491536
chr11	94499296	94500493
chr11	94521248	94521923
chr11	94525641	94526982
chr11	94548568	94549639
chr11	94600994	94602768
chr11	94629350	94630113
chr11	94653512	94654528
chr11	94677292	94678179
chr11	94880677	94882626
chr11	94928561	94930004
chr11	94936474	94938161
chr11	94978239	94979867
chr11	95009141	95010352
chr11	95040271	95042501
chr11	95105267	95106131
chr11	95231636	95232597
chr11	95258240	95260193
chr11	95309049	95310996
chr11	95336089	95338043
chr11	95383899	95385652
chr11	95414028	95415676
chr11	95513129	95514653
chr11	95520573	95522150
chr11	95574527	95576545
chr11	95595973	95597718
chr11	95621958	95622757
chr11	95644930	95646001
chr11	95666465	95667262
chr11	95707621	95708549
chr11	95823671	95825119
chr11	95858049	95860080
chr11	95990059	95992314
chr11	96004535	96008261
chr11	96064298	96066227
chr11	96074836	96076590
chr11	96145446	96146284
chr11	96310398	96313538
chr11	96317720	96321716
chr11	96331623	96333781
chr11	96365960	96367562
chr11	96407065	96408226
chr11	96431388	96432617
chr11	96466671	96467578
chr11	96620636	96621397
chr11	96735851	96736697
chr11	96777118	96778330
chr11	96788752	96790701
chr11	96823544	96825130
chr11	96828749	96831293
chr11	96849267	96851606
chr11	96861376	96862795
chr11	96885555	96886463
chr11	96915641	96917298
chr11	96943568	96944664
chr11	96976914	96978776
chr11	97021011	97023097
chr11	97029675	97030651
chr11	97041130	97042394
chr11	97186518	97189198
chr11	97279228	97280952
chr11	97315185	97316139
chr11	97343275	97344133
chr11	97361595	97362321
chr11	97399910	97401109
chr11	97415159	97416641
chr11	97427336	97428780
chr11	97449653	97450677
chr11	97575094	97576429
chr11	97629710	97630434
chr11	97660386	97663144
chr11	97684981	97686280
chr11	97698261	97700708
chr11	97744325	97746038
chr11	97798226	97801328
chr11	97883275	97884603
chr11	97980314	97981373
chr11	97987026	97989369
chr11	97994439	97996278
chr11	98002384	98003889
chr11	98052661	98054205
chr11	98149645	98150926
chr11	98192463	98193742
chr11	98202182	98203634
chr11	98342009	98343253
chr11	98357564	98359335
chr11	98400149	98400999
chr11	98438454	98439377
chr11	98497516	98498296
chr11	98550534	98551690
chr11	98586532	98587860
chr11	98681668	98683187
chr11	98741791	98742647
chr11	98782677	98783836
chr11	98794207	98797436
chr11	98808922	98810570
chr11	98836173	98837354
chr11	98863304	98864553
chr11	98907025	98908538
chr11	98924833	98926890
chr11	98935730	98939198
chr11	98941295	98943187
chr11	99023930	99024713
chr11	99039614	99041973
chr11	99055026	99056699
chr11	99071354	99073071
chr11	99131749	99132838
chr11	99230175	99231253
chr11	99385692	99387014
chr11	100102820	100103713
chr11	100319072	100321042
chr11	100396954	100398545
chr11	100413877	100416081
chr11	100440318	100441615
chr11	100472051	100473179
chr11	100527158	100528575
chr11	100545063	100546623
chr11	100574235	100575679
chr11	100618391	100620759
chr11	100737592	100738886
chr11	100850564	100851369
chr11	100860083	100860985
chr11	100938813	100940489
chr11	101009074	101010112
chr11	101081687	101083358
chr11	101094941	101095897
chr11	101119072	101120880
chr11	101173214	101174805
chr11	101225464	101227300
chr11	101244511	101247461
chr11	101252947	101254409
chr11	101259477	101261561
chr11	101301329	101302694
chr11	101315442	101317051
chr11	101416925	101417863
chr11	101423959	101425917
chr11	101441724	101443185
chr11	101467052	101468669
chr11	101551338	101553414
chr11	101604135	101605566
chr11	101626593	101628884
chr11	101640864	101642828
chr11	101657684	101659843
chr11	101732357	101733430
chr11	101772068	101773071
chr11	101784522	101786004
chr11	101984028	101984992
chr11	102026141	102027944
chr11	102086859	102089945
chr11	102138174	102138925
chr11	102145075	102147072
chr11	102155945	102157169
chr11	102184352	102185765
chr11	102189072	102190358
chr11	102218230	102219668
chr11	102229949	102230940
chr11	102248472	102249391
chr11	102276061	102277544
chr11	102283863	102285731
chr11	102294767	102298553
chr11	102308543	102310100
chr11	102315841	102321154
chr11	102392765	102394267
chr11	102406366	102409436
chr11	102429719	102431741
chr11	102446468	102448234
chr11	102455376	102456515
chr11	102466855	102467761
chr11	102555107	102556948
chr11	102594833	102596226
chr11	102602755	102606466
chr11	102623644	102625236
chr11	102630440	102631939
chr11	102636473	102637887
chr11	102696984	102698431
chr11	102773694	102775443
chr11	102777470	102779492
chr11	102818973	102820581
chr11	102880197	102881684
chr11	102892774	102893950
chr11	102924310	102925950
chr11	102962924	102964323
chr11	102989601	102990747
chr11	103016472	103017863
chr11	103027630	103029190
chr11	103101400	103103796
chr11	103115328	103117669
chr11	103131834	103133563
chr11	103158213	103159515
chr11	103217647	103218762
chr11	103266591	103268354
chr11	103311588	103312595
chr11	103412081	103413184
chr11	103697223	103698087
chr11	103711597	103712759
chr11	103965956	103967488
chr11	104230493	104232636
chr11	104289074	104290180
chr11	104442437	104443585
chr11	104550164	104551020
chr11	105152887	105154485
chr11	105291987	105293300
chr11	105312477	105313660
chr11	105456339	105457202
chr11	105588980	105589709
chr11	106036096	106037971
chr11	106065728	106067037
chr11	106083537	106085752
chr11	106160143	106161911
chr11	106192835	106194419
chr11	106215845	106217857
chr11	106255541	106256834
chr11	106267338	106269602
chr11	106487295	106488449
chr11	106526649	106527454
chr11	106611697	106613977
chr11	106778698	106779963
chr11	106788196	106789919
chr11	106919593	106920337
chr11	107011940	107012987
chr11	107130739	107131903
chr11	107468667	107471585
chr11	107478964	107480217
chr11	107546411	107548684
chr11	107809245	107810474
chr11	108552744	108553984
chr11	108620759	108622095
chr11	108919896	108922879
chr11	108946702	108948248
chr11	109011433	109012315
chr11	109361930	109364048
chr11	109425145	109427044
chr11	109473239	109474307
chr11	109610392	109612650
chr11	109715044	109716006
chr11	111047703	111048442
chr11	111065556	111066931
chr11	111260525	111261149
chr11	111568694	111569682
chr11	111732003	111732765
chr11	111828201	111829193
chr11	111843359	111845041
chr11	112125029	112125780
chr11	112976638	112977560
chr11	113120675	113121847
chr11	113164950	113165976
chr11	113201278	113202205
chr11	113343459	113344680
chr11	113381204	113382290
chr11	113452647	113453745
chr11	113586233	113587366
chr11	113618361	113619799
chr11	113648727	113650328
chr11	113682517	113684989
chr11	113709652	113710960
chr11	113749345	113752396
chr11	113784942	113786575
chr11	114065435	114066769
chr11	114566658	114569032
chr11	114639014	114640395
chr11	114667777	114669482
chr11	114674889	114676427
chr11	114740079	114741241
chr11	114829831	114831116
chr11	114850783	114852807
chr11	115153350	115155814
chr11	115162395	115164483
chr11	115186631	115188331
chr11	115217011	115221037
chr11	115276273	115278147
chr11	115297323	115298019
chr11	115344458	115346324
chr11	115381237	115383089
chr11	115403045	115404565
chr11	115411852	115413906
chr11	115419287	115421822
chr11	115490870	115492288
chr11	115513333	115515231
chr11	115535909	115536806
chr11	115563711	115565015
chr11	115612272	115613520
chr11	115627690	115628672
chr11	115708443	115709620
chr11	115764912	115766320
chr11	115812791	115815477
chr11	115823485	115824765
chr11	115933111	115933942
chr11	116012036	116013346
chr11	116023442	116025098
chr11	116029755	116031376
chr11	116086428	116088333
chr11	116130125	116131380
chr11	116137989	116139412
chr11	116198302	116199853
chr11	116239274	116240315
chr11	116273451	116274862
chr11	116334833	116336399
chr11	116418136	116419018
chr11	116433526	116434344
chr11	116489907	116491403
chr11	116623716	116624674
chr11	116653404	116654683
chr11	116670712	116672044
chr11	116813829	116815388
chr11	116842087	116844558
chr11	116852656	116854814
chr11	116988062	116989256
chr11	117114295	117116007
chr11	117199134	117200890
chr11	117265149	117267845
chr11	117273708	117274717
chr11	117284825	117286160
chr11	117317525	117318879
chr11	117331349	117333563
chr11	117497413	117498617
chr11	117597863	117599344
chr11	117653763	117655077
chr11	117779131	117781383
chr11	117808986	117811138
chr11	117825133	117826568
chr11	117848155	117849919
chr11	117873065	117873932
chr11	117912098	117912957
chr11	117949212	117950460
chr11	117962739	117964596
chr11	117967782	117970504
chr11	118008576	118009918
chr11	118239001	118240416
chr11	118247293	118249600
chr11	118289650	118291107
chr11	118355039	118356017
chr11	118379505	118380459
chr11	118400825	118402390
chr11	118418336	118419711
chr11	118433476	118434654
chr11	118476420	118477761
chr11	118534081	118535124
chr11	118744284	118745502
chr11	118906317	118909249
chr11	118964496	118965700
chr11	118998016	119000038
chr11	119022045	119025446
chr11	119039686	119042264
chr11	119051756	119055252
chr11	119128044	119131304
chr11	119144607	119145967
chr11	119151698	119152958
chr11	119176555	119177593
chr11	119186764	119188459
chr11	119211129	119212789
chr11	119227878	119229969
chr11	119235751	119237121
chr11	119248788	119250057
chr11	119267524	119268783
chr11	119299411	119301021
chr11	119354967	119355885
chr11	119402242	119403161
chr11	119490826	119492054
chr11	119941774	119944283
chr11	119990844	119992072
chr11	120029642	120031237
chr11	120074495	120075757
chr11	120085788	120087306
chr11	120097849	120099475
chr11	120114292	120115605
chr11	120150518	120152305
chr11	120184152	120191075
chr11	120198279	120199877
chr11	120215737	120217910
chr11	120261432	120265427
chr11	120304411	120306305
chr11	120310206	120312316
chr11	120314825	120317174
chr11	120348249	120351133
chr11	120377901	120379426
chr11	120466678	120468420
chr11	120483718	120485493
chr11	120490931	120493041
chr11	120572220	120574046
chr11	120598179	120599414
chr11	120617010	120618619
chr11	120633326	120634381
chr11	120660174	120661556
chr11	120672147	120674191
chr11	120694965	120696366
chr11	120703626	120705882
chr11	120712707	120714624
chr11	120721169	120722782
chr11	120726757	120727596
chr11	120799773	120800937
chr11	120823274	120825646
chr11	120950111	120951555
chr11	120990760	120992088
chr11	121035973	121036766
chr11	121203612	121205358
chr11	121228762	121229692
chr11	121236180	121237744
chr11	121387548	121388948
chr11	121407806	121408499
chr11	121420596	121422116
chr11	121451381	121452421
chr11	121672592	121674208
chr12	3109657	3110304
chr12	3309683	3310667
chr12	3364593	3366337
chr12	3426317	3427515
chr12	3779624	3782277
chr12	3805733	3806728
chr12	3807913	3808666
chr12	3884536	3885838
chr12	3890991	3891770
chr12	3981376	3982032
chr12	4082358	4083274
chr12	4233479	4235000
chr12	4592273	4593088
chr12	4768715	4769838
chr12	4817144	4818021
chr12	4840658	4842204
chr12	8499390	8500986
chr12	8640553	8641582
chr12	8673735	8675584
chr12	8770659	8773594
chr12	8803270	8804416
chr12	8846335	8848045
chr12	8855555	8857179
[truncated: 8,572 more rows]

## Sheet: E9.25 H3K4me1 CUT&Tag Peaks
chr	start	end
chr1	4491770	4493810
chr1	4496499	4497555
chr1	5017942	5021073
chr1	5296822	5297628
chr1	5916705	5917302
chr1	7105074	7105401
chr1	9299324	9300310
chr1	9544931	9546211
chr1	9699525	9700911
chr1	12397877	12398842
chr1	12510131	12510993
chr1	12691886	12692620
chr1	12717909	12718929
chr1	12795027	12796202
chr1	12990367	12991385
chr1	13126994	13127324
chr1	13196835	13197820
chr1	14163616	14167775
chr1	14184624	14187289
chr1	14304412	14305661
chr1	14309494	14310234
chr1	14464345	14466181
chr1	14502539	14508980
chr1	14510827	14513436
chr1	14755163	14756259
chr1	16126260	16130842
chr1	16217719	16218676
chr1	16227011	16233110
chr1	16234412	16236715
chr1	16248140	16250731
chr1	16252604	16253754
chr1	16293050	16296459
chr1	16372007	16372360
chr1	16607028	16607449
chr1	17096643	17098238
chr1	17726864	17729517
chr1	18057594	18058963
chr1	20135081	20135890
chr1	20743883	20744343
chr1	20951237	20952189
chr1	21075946	21076803
chr1	21076965	21079891
chr1	21455959	21457180
chr1	21458300	21458891
chr1	21960637	21962562
chr1	22252956	22253601
chr1	22261931	22262609
chr1	23761984	23763635
chr1	24193462	24198050
chr1	24586348	24587570
chr1	24611536	24616182
chr1	28565074	28566209
chr1	31051590	31052128
chr1	31142205	31142824
chr1	31147790	31150934
chr1	33756803	33758285
chr1	33969206	33970834
chr1	34004837	34008601
chr1	34011061	34012303
chr1	34103562	34104215
chr1	34127572	34128603
chr1	34235988	34236745
chr1	34535528	34535968
chr1	34536732	34537404
chr1	34677811	34679050
chr1	34750096	34751099
chr1	34801192	34802912
chr1	34810749	34813188
chr1	34838706	34839599
chr1	35940978	35943608
chr1	35953704	35954390
chr1	36016488	36018420
chr1	36064060	36065688
chr1	36068555	36071016
chr1	36089944	36090424
chr1	36270301	36271282
chr1	36273013	36274081
chr1	36471685	36472676
chr1	36546425	36548038
chr1	36548741	36550197
chr1	36553956	36564342
chr1	36566183	36567511
chr1	36567888	36570145
chr1	36571039	36573422
chr1	36573730	36578783
chr1	36579165	36591090
chr1	36595266	36596552
chr1	36630225	36632232
chr1	36723152	36724088
chr1	37083738	37084586
chr1	37378613	37381647
chr1	37398695	37400140
chr1	37429504	37430199
chr1	37613664	37614824
chr1	37615428	37617293
chr1	37618575	37620022
chr1	37698278	37700324
chr1	37864435	37865676
chr1	38103702	38104198
chr1	38241193	38243237
chr1	38246569	38250794
chr1	38392631	38395994
chr1	38398416	38399234
chr1	38435558	38443835
chr1	38446480	38449852
chr1	38449988	38451197
chr1	38467039	38468014
chr1	38469812	38471618
chr1	38475651	38476696
chr1	38478276	38478827
chr1	38497110	38500185
chr1	38507750	38508290
chr1	38510602	38514033
chr1	38545017	38548306
chr1	38560553	38563484
chr1	38565465	38567653
chr1	38592970	38596478
chr1	38627350	38630223
chr1	38630632	38632057
chr1	38632473	38633774
chr1	38634770	38636341
chr1	38649140	38649689
chr1	38766462	38767652
chr1	38789895	38791142
chr1	39192473	39194764
chr1	39361881	39362573
chr1	39576891	39577868
chr1	39650046	39651286
chr1	39699820	39703616
chr1	39717251	39721631
chr1	39730884	39731639
chr1	39749361	39749912
chr1	39759129	39760494
chr1	39761083	39762084
chr1	39772365	39772989
chr1	39866313	39870024
chr1	39902523	39903263
chr1	39922700	39924084
chr1	39934219	39935976
chr1	39956413	39957191
chr1	40680953	40682021
chr1	41155493	41156645
chr1	41274590	41275569
chr1	41887851	41888616
chr1	42259384	42260794
chr1	42309639	42310099
chr1	42491638	42492172
chr1	42684084	42685057
chr1	42685982	42687024
chr1	43045106	43046065
chr1	43047852	43048676
chr1	43360693	43362248
chr1	43447251	43448314
chr1	44119805	44120426
chr1	45315581	45316148
chr1	45760178	45762414
chr1	45864181	45866551
chr1	45904419	45906555
chr1	46885008	46885321
chr1	46886577	46889688
chr1	50926504	50928326
chr1	51267019	51267750
chr1	51288947	51290119
chr1	51650557	51650988
chr1	51696606	51697257
chr1	51906869	51910588
chr1	52576550	52580259
chr1	52652589	52653341
chr1	53296859	53297328
chr1	54074523	54074788
chr1	54826623	54827788
chr1	54842743	54843360
chr1	54850094	54850797
chr1	54853130	54854497
chr1	54861993	54862755
chr1	54882233	54883888
chr1	54904598	54908319
chr1	54909012	54909391
chr1	54912275	54913196
chr1	54915021	54917633
chr1	54925371	54926716
chr1	55085193	55089024
chr1	55237065	55239826
chr1	56928329	56929321
chr1	56966601	56967219
chr1	56968993	56973218
chr1	56977124	56978034
chr1	56981866	56983129
chr1	56983546	56984598
chr1	57213274	57213974
chr1	57214228	57216407
chr1	57774416	57775738
chr1	58029649	58030100
chr1	58711364	58712015
chr1	58957903	58958539
chr1	59268565	59271281
chr1	59291678	59292311
chr1	59314034	59316688
chr1	59320257	59323183
chr1	59326622	59329570
chr1	59330932	59334837
chr1	59340588	59343313
chr1	59367067	59371029
chr1	59394458	59396239
chr1	59405410	59408263
chr1	59422347	59423763
chr1	59436109	59439436
chr1	59448703	59452141
chr1	59458570	59459893
chr1	59464931	59465817
chr1	59470261	59471677
chr1	59479826	59480814
chr1	59481851	59485992
chr1	59486693	59488452
chr1	59491470	59493365
chr1	59515816	59517252
chr1	59518465	59521189
chr1	59577448	59580999
chr1	59581841	59586068
chr1	60342853	60343702
chr1	60408884	60409947
chr1	61139414	61148432
chr1	61233537	61234673
chr1	61300551	61301612
chr1	61304771	61307565
chr1	62016480	62019921
chr1	62020089	62020619
chr1	62051257	62051950
chr1	62085823	62086649
chr1	62374354	62375115
chr1	62382655	62383738
chr1	62647786	62649420
chr1	62702984	62703810
chr1	62705460	62708708
chr1	62715324	62721244
chr1	62724261	62725037
chr1	62726758	62727583
chr1	62727965	62728856
chr1	62763720	62768357
chr1	62775936	62778441
chr1	62812469	62814726
chr1	62820972	62824333
chr1	62825832	62831463
chr1	62859694	62862465
chr1	62887968	62888357
chr1	62908100	62909337
chr1	63203968	63205055
chr1	63247869	63248873
chr1	63768076	63768974
chr1	64381311	64382257
chr1	64531918	64532438
chr1	64616858	64617465
chr1	64734636	64739226
chr1	65051728	65052566
chr1	66003412	66004815
chr1	69105576	69108198
chr1	71650282	71651955
chr1	71652555	71654280
chr1	71681174	71683269
chr1	71921021	71921591
chr1	71936818	71938622
chr1	72002224	72002767
chr1	72577292	72578004
chr1	72823667	72825723
chr1	72825908	72828467
chr1	72870172	72870814
chr1	72873500	72874503
chr1	72874718	72875289
chr1	72944840	72946669
chr1	72947080	72947537
chr1	72966129	72970385
chr1	73036659	73039375
chr1	73361793	73368959
chr1	73379611	73380384
chr1	73381085	73381997
chr1	73398730	73399899
chr1	73758220	73759396
chr1	73822254	73823639
chr1	73837616	73838561
chr1	73862480	73863153
chr1	73913614	73916151
chr1	73928370	73932074
chr1	73932639	73933389
chr1	73935856	73939806
chr1	73946561	73950477
chr1	73957824	73959505
chr1	73962055	73964674
chr1	73965980	73975319
chr1	73998222	74003019
chr1	74014955	74016481
chr1	74024142	74028527
chr1	74028560	74033204
chr1	74035488	74037943
chr1	74040309	74044837
chr1	74051080	74051988
chr1	74053068	74055317
chr1	74068312	74070237
chr1	74083959	74086351
chr1	74087925	74093012
chr1	74094293	74095170
chr1	74095353	74096418
chr1	74097980	74100930
chr1	74102208	74105376
chr1	74110840	74112000
chr1	74239255	74240034
chr1	74274612	74275733
chr1	74295003	74298016
chr1	74303620	74304330
chr1	74332279	74332965
chr1	74389314	74390370
chr1	74391741	74393169
chr1	74395931	74398447
chr1	74713133	74714340
chr1	74715404	74716031
chr1	74769818	74773700
chr1	74774951	74777325
chr1	74784049	74784755
chr1	74788411	74791240
chr1	74791264	74792521
chr1	74793941	74795936
chr1	74796945	74798706
chr1	74798913	74801421
chr1	74802243	74804697
chr1	74806067	74808782
chr1	74855207	74856363
chr1	74884201	74885239
chr1	74897817	74899079
chr1	74899840	74901071
chr1	74950042	74951990
chr1	75013610	75015215
chr1	75141004	75142221
chr1	75179416	75180681
chr1	75210365	75212389
chr1	75218503	75219961
chr1	75236054	75237560
chr1	75317149	75318092
chr1	75337689	75340079
chr1	75343286	75346324
chr1	75349086	75349624
chr1	75359985	75361029
chr1	75369809	75370738
chr1	75374102	75376486
chr1	75379667	75380520
chr1	75380992	75383421
chr1	75384216	75389229
chr1	75398169	75401744
chr1	75421188	75425454
chr1	75426175	75427956
chr1	75429010	75431998
chr1	75432650	75433355
chr1	75435466	75437540
chr1	75442188	75453240
chr1	75453462	75458893
chr1	75461238	75465773
chr1	75467336	75467935
chr1	75477252	75479716
chr1	75486460	75487956
chr1	75504840	75507747
chr1	75511309	75512081
chr1	75546021	75547661
chr1	75785870	75786940
chr1	76009489	76011896
chr1	76031728	76032460
chr1	76831523	76832541
chr1	76866018	76866901
chr1	76894949	76897535
chr1	76906003	76906588
chr1	76907277	76907951
chr1	76974948	76975990
chr1	77082901	77085384
chr1	77140553	77141525
chr1	77226655	77227652
chr1	77312821	77313894
chr1	77314420	77316167
chr1	77496352	77497055
chr1	77501843	77504313
chr1	77513344	77513954
chr1	77514577	77516571
chr1	77600894	77601419
chr1	78189429	78190566
chr1	78196401	78197784
chr1	78217054	78217904
chr1	78309915	78311966
chr1	78395586	78396073
chr1	78659068	78659484
chr1	79857931	79859855
chr1	80758017	80759007
chr1	81949683	81950329
chr1	82285390	82287964
chr1	82290290	82292392
chr1	83870970	83872161
chr1	85895058	85896341
chr1	85896761	85900476
chr1	85932396	85935059
chr1	86046150	86047572
chr1	86299946	86300824
chr1	86302788	86304415
chr1	86359956	86360977
chr1	86397616	86398663
chr1	86433942	86436072
chr1	86439750	86441042
chr1	86441837	86444502
chr1	86487601	86488283
chr1	86501957	86506308
chr1	86509336	86510009
chr1	86524831	86525569
chr1	86631564	86632421
chr1	86632736	86633736
chr1	87035326	87036941
chr1	87168874	87174801
chr1	87182479	87183252
chr1	87263897	87265165
chr1	87270667	87271283
chr1	87509438	87510668
chr1	87853871	87854793
chr1	88259593	88260542
chr1	88469822	88473657
chr1	88473963	88476665
chr1	88511035	88512180
chr1	88559202	88561717
chr1	88611960	88613752
chr1	88615886	88616504
chr1	88638552	88642022
chr1	88699992	88700818
chr1	88701131	88702799
chr1	89069920	89072941
chr1	89080190	89083801
chr1	89091875	89092363
chr1	89092424	89093040
chr1	89095736	89096498
chr1	89102052	89104786
chr1	89106234	89110174
chr1	89166487	89167683
chr1	89455433	89456488
chr1	89465862	89469102
chr1	89471990	89475717
chr1	89480002	89481481
chr1	89509552	89510470
chr1	89511896	89512807
chr1	89517148	89518118
chr1	89547167	89548468
chr1	89566440	89569264
chr1	89576397	89577441
chr1	89580785	89582205
chr1	89670596	89671349
chr1	89700604	89706697
chr1	89724181	89725227
chr1	89763505	89764410
chr1	89816444	89817214
chr1	89844669	89849395
chr1	89883966	89887121
chr1	89891708	89892620
chr1	89921801	89931906
chr1	89932229	89933405
chr1	89933770	89934678
chr1	89935380	89936628
chr1	89941747	89942458
chr1	90063213	90063948
chr1	90065805	90067120
chr1	90115344	90116193
chr1	90119243	90120600
chr1	90152738	90153668
chr1	90156924	90157992
chr1	90166618	90167162
chr1	90201350	90204704
chr1	90204837	90205934
chr1	90220277	90222581
chr1	90223533	90227372
chr1	90228498	90228849
chr1	90234860	90235338
chr1	90267962	90269086
chr1	90287610	90290731
chr1	90297808	90298612
chr1	90300110	90301306
chr1	90334068	90340048
chr1	90441947	90443512
chr1	90475744	90477937
chr1	90493029	90494177
chr1	90503678	90507448
chr1	90518536	90521570
chr1	90651235	90651773
chr1	90743319	90744434
chr1	90749802	90750838
chr1	90885025	90886747
chr1	91051714	91054579
chr1	91076029	91078485
chr1	91084021	91085132
chr1	91085923	91087619
chr1	91092173	91093051
chr1	91251869	91252416
chr1	91410064	91410598
chr1	91411976	91414834
chr1	91455343	91457059
chr1	91458979	91459888
chr1	91539587	91541263
chr1	91577721	91578467
chr1	91596023	91597301
chr1	91600465	91601969
chr1	91605126	91606555
chr1	91624806	91626458
chr1	91730984	91732203
chr1	91746694	91747272
chr1	91747542	91748628
chr1	91755151	91755600
chr1	91755899	91759707
chr1	91759968	91760883
chr1	91762305	91762633
chr1	91769637	91771160
chr1	91798946	91803261
chr1	91816214	91817561
chr1	91826370	91827648
chr1	91828331	91832783
chr1	91837419	91840747
chr1	91842638	91846717
chr1	91870856	91875865
chr1	91912973	91913476
chr1	91963078	91965406
chr1	92034262	92035304
chr1	92080116	92080723
chr1	92082482	92085726
chr1	92144289	92145529
chr1	92177084	92178730
chr1	92210939	92213124
chr1	92270324	92270965
chr1	92397152	92399299
chr1	92713298	92716812
chr1	92751827	92752471
chr1	92754191	92755545
chr1	92770967	92776213
chr1	92782164	92783983
chr1	92787166	92792414
chr1	92831108	92834700
chr1	92847792	92848720
chr1	92906643	92907806
chr1	92910032	92912584
chr1	92934106	92935130
chr1	93100931	93102250
chr1	93174752	93179205
chr1	93208349	93211658
chr1	93216521	93217940
chr1	93235197	93236987
chr1	93407339	93407751
chr1	93478126	93478575
chr1	93511535	93512848
chr1	93634553	93635584
chr1	93686217	93687048
chr1	93801512	93802228
chr1	93803438	93804599
chr1	95667178	95667999
chr1	104768540	104769660
chr1	105784491	105786459
chr1	105989760	105990768
chr1	105991083	105992477
chr1	105993177	105994162
chr1	106172414	106174151
chr1	106202136	106204720
chr1	106712105	106712930
chr1	106758746	106759948
chr1	118456132	118457925
chr1	118877936	118880334
chr1	118890231	118891746
chr1	118900729	118903682
chr1	118904212	118918690
chr1	118935753	118940588
chr1	118980549	118986184
chr1	119025342	119028115
chr1	119032911	119037065
chr1	119045574	119046395
chr1	119047467	119052578
chr1	119053312	119055906
chr1	119143458	119144557
chr1	119217407	119218184
chr1	119236170	119239581
chr1	119421064	119423065
chr1	119423526	119424856
chr1	119504346	119505331
chr1	119510137	119511305
chr1	119525514	119526505
chr1	119902799	119903325
chr1	120007187	120007809
chr1	120069967	120070818
chr1	120072648	120074804
chr1	120120026	120120860
chr1	120258422	120259733
chr1	120264752	120265611
chr1	120340353	120341468
chr1	120341617	120342972
chr1	120372282	120373198
chr1	120602810	120604117
chr1	120685718	120686752
chr1	120740784	120742465
chr1	120757400	120758646
chr1	120760920	120762120
chr1	120857289	120860863
chr1	121177887	121178294
chr1	121431198	121432220
chr1	125910109	125910935
chr1	125911268	125913272
chr1	126597045	126597784
chr1	127204640	127205619
chr1	127205929	127207418
chr1	127660894	127661862
chr1	127677191	127678117
chr1	128590609	128592232
chr1	128642056	128644471
chr1	128685778	128686337
chr1	128686876	128688455
chr1	130299650	130300776
chr1	130715510	130717912
chr1	130935535	130937715
chr1	130940278	130942717
chr1	130943846	130945092
chr1	131058014	131059572
chr1	131083738	131084989
chr1	131086734	131087682
chr1	131088472	131091631
chr1	131096448	131097113
chr1	131137881	131139157
chr1	131238606	131240182
chr1	131244408	131245919
chr1	131523828	131524600
chr1	131524896	131527945
chr1	131962548	131964499
chr1	131969726	131974528
chr1	131980074	131980901
chr1	132124925	132126365
chr1	132133018	132134051
chr1	132137680	132140215
chr1	132140849	132142405
chr1	132150423	132151653
chr1	132157087	132161844
chr1	132164215	132165428
chr1	132189436	132196776
chr1	132197434	132198738
chr1	132200111	132201254
chr1	132290303	132293184
chr1	132298373	132299684
chr1	132301699	132308760
chr1	132312347	132313438
chr1	132315931	132316959
chr1	132322344	132323301
chr1	132333330	132335945
chr1	132385306	132385808
chr1	132387779	132391677
chr1	132417098	132418435
chr1	132530261	132531349
chr1	132532361	132534885
chr1	132540534	132543301
chr1	132557377	132560027
chr1	132577942	132583608
chr1	132622556	132625865
chr1	132880047	132881899
chr1	133046244	133047957
chr1	133052893	133054096
chr1	133076562	133078411
chr1	133130849	133131851
chr1	133163713	133165025
chr1	133181044	133183710
chr1	133209809	133211055
chr1	133212696	133220582
chr1	133225564	133228661
chr1	133235602	133238803
chr1	133240448	133241765
chr1	133244506	133247940
chr1	133249996	133257133
chr1	133267567	133268481
chr1	133355442	133357404
chr1	133362679	133366158
chr1	133366378	133368563
chr1	133398609	133401028
chr1	133406166	133416431
chr1	133417345	133423582
chr1	133451125	133453905
chr1	133491513	133494741
chr1	133525611	133526353
chr1	133694250	133695483
chr1	133712145	133713458
chr1	133764555	133768057
chr1	133797716	133798837
chr1	133800605	133801912
chr1	133841945	133845155
chr1	133880874	133885540
chr1	133889598	133890920
chr1	133891302	133891959
chr1	133908215	133909462
chr1	133933131	133934789
chr1	133941049	133942101
chr1	133964754	133966916
chr1	134060718	134061952
chr1	134062800	134064100
chr1	134086000	134087658
chr1	134091939	134093480
chr1	134098355	134099936
chr1	134192994	134196669
chr1	134234081	134236284
chr1	134298706	134299393
chr1	134343868	134345076
chr1	134405682	134406687
chr1	134555216	134556017
chr1	134556051	134557468
chr1	134646103	134647142
chr1	134773361	134774041
chr1	134774920	134776779
chr1	135015725	135020856
chr1	135126521	135128152
chr1	135130884	135132107
chr1	135147070	135147901
chr1	135198957	135199758
chr1	135252679	135253272
chr1	135258140	135259300
chr1	135324233	135325101
chr1	135374046	135375715
chr1	135489609	135491427
chr1	135507828	135511451
chr1	135542103	135544075
chr1	135555096	135555773
chr1	135560866	135566190
chr1	135576866	135585818
chr1	135598220	135599246
chr1	135602348	135605058
chr1	135619166	135620532
chr1	135658625	135661259
chr1	135668279	135669418
chr1	135686601	135687412
chr1	135687585	135689118
chr1	135698864	135699661
chr1	135729010	135729869
chr1	135730297	135736075
chr1	135738569	135739995
chr1	135740473	135741697
chr1	135742420	135743357
chr1	135765365	135767627
chr1	135793185	135796742
chr1	135798719	135801802
chr1	135807254	135811510
chr1	135818567	135819791
chr1	135843814	135845074
chr1	135918532	135919446
chr1	136028095	136031572
chr1	136102796	136107560
chr1	136118727	136119563
chr1	136128370	136129897
chr1	136130916	136132424
chr1	136132671	136143397
chr1	136171998	136175439
chr1	136227616	136235336
chr1	136254740	136255918
chr1	136259715	136261318
chr1	136281548	136285272
chr1	136346398	136346969
chr1	136350271	136351089
chr1	136416644	136417540
chr1	136540176	136543134
chr1	136588699	136589524
chr1	136948060	136950019
chr1	136952096	136953402
chr1	137900147	137901217
chr1	138617848	138618420
chr1	138734246	138734977
chr1	138836786	138838630
chr1	138843338	138843872
chr1	138847896	138849595
chr1	139048853	139049348
chr1	139090721	139093108
chr1	139193593	139194973
chr1	146497367	146497809
chr1	150681857	150682416
chr1	150991094	150993818
chr1	152088533	152089387
chr1	152417581	152418139
chr1	152622293	152624273
chr1	152681032	152681536
chr1	152682142	152684762
chr1	152686948	152688558
chr1	152765882	152766743
chr1	152954836	152956156
chr1	153013873	153017326
chr1	153049465	153050370
chr1	153051648	153053090
chr1	153132516	153135430
chr1	153139552	153140622
chr1	153171903	153173177
chr1	153185520	153186457
chr1	153291575	153294061
chr1	153332709	153333687
chr1	153641583	153642451
chr1	153652627	153653753
chr1	153664474	153667243
chr1	153701535	153705598
chr1	155027590	155031920
chr1	155072541	155073967
chr1	155077603	155079449
chr1	155082249	155087560
chr1	155088567	155089969
chr1	155092057	155094284
chr1	155209612	155217871
chr1	155223942	155224874
chr1	155227735	155231449
chr1	155232418	155237210
chr1	155243792	155245172
chr1	155526812	155531829
chr1	155532095	155534090
chr1	155740571	155743450
chr1	155750488	155751688
chr1	156179840	156181098
chr1	156183979	156184831
chr1	156204379	156205196
chr1	156230591	156231540
chr1	156613834	156614566
chr1	156615303	156616434
chr1	156673422	156674823
chr1	156745051	156745675
chr1	156750200	156751106
chr1	156752053	156753136
chr1	156753245	156755684
chr1	156756912	156759001
chr1	156777845	156786480
chr1	156786921	156790915
chr1	156796098	156797108
chr1	156801917	156802789
chr1	156812311	156815422
chr1	156838725	156839238
chr1	156852266	156853552
chr1	156930950	156932199
chr1	158940712	158942980
chr1	158944656	158945270
chr1	160899605	160900300
chr1	161968959	161969944
chr1	161976223	161976694
chr1	161982420	161985243
chr1	162004727	162005416
chr1	162008529	162009654
chr1	162014701	162018803
chr1	162019126	162022357
chr1	162044337	162044804
chr1	162121872	162122416
chr1	162184145	162184890
chr1	162185595	162188444
chr1	162215299	162218826
chr1	162242481	162244746
chr1	162253510	162256000
chr1	162476579	162478110
chr1	162567378	162568016
chr1	163156458	163158972
chr1	163176977	163177799
chr1	163185290	163186695
chr1	163308829	163312404
chr1	163314246	163315634
chr1	163358110	163358556
chr1	163360461	163364752
chr1	163373803	163375249
chr1	163403348	163404217
chr1	163443714	163444357
chr1	163670590	163671301
chr1	163682454	163683187
chr1	163699168	163700851
chr1	163852809	163853738
chr1	163855125	163855467
chr1	163856812	163859692
chr1	163874178	163874965
chr1	163897833	163898849
chr1	163906826	163909158
chr1	164248471	164249795
chr1	164432738	164434648
chr1	164454703	164455117
chr1	164896157	164897497
chr1	164898663	164899452
chr1	165046496	165047197
chr1	165193971	165194487
chr1	165236425	165237348
chr1	165326858	165329365
chr1	165617972	165618716
chr1	165634124	165636186
chr1	165679640	165680649
chr1	165690815	165697459
chr1	165699969	165703355
chr1	165707636	165708361
chr1	165750813	165751478
chr1	165813820	165814798
chr1	165817109	165819203
chr1	165834040	165834916
chr1	165835610	165838245
chr1	165839578	165843387
chr1	165844227	165846378
chr1	166043701	166049934
chr1	166127677	166128121
chr1	166130406	166132870
chr1	166137558	166138880
chr1	166279680	166280339
chr1	166280515	166281618
chr1	166282113	166283589
chr1	166900889	166901539
chr1	167001110	167002922
chr1	167011256	167012140
chr1	167012308	167014400
chr1	167104370	167105232
chr1	167239376	167243274
chr1	167245121	167245751
chr1	167270419	167272534
chr1	167273311	167274558
chr1	167284622	167285761
chr1	167498224	167501368
chr1	167688127	167690061
chr1	167732536	167735059
chr1	167821487	167822119
chr1	167833429	167833842
chr1	168354940	168360249
chr1	168380009	168381100
chr1	168381108	168385831
chr1	168391597	168392802
chr1	168393116	168393907
chr1	168401989	168403305
chr1	168405069	168405923
chr1	168406448	168411035
chr1	168416076	168417467
chr1	168423178	168424195
chr1	168425642	168428229
chr1	168709003	168709660
chr1	168754346	168754736
chr1	169219384	169219926
chr1	169235029	169238517
chr1	169238519	169240206
chr1	169367217	169368617
chr1	169653376	169653991
chr1	169654483	169655919
chr1	169659165	169660191
chr1	170109504	170111343
chr1	170111621	170112562
chr1	170438260	170439381
chr1	170477947	170478934
chr1	170495882	170500954
chr1	170501174	170501895
chr1	170502288	170503832
chr1	170521534	170522137
chr1	170907209	170908907
chr1	171063776	171065348
chr1	171070108	171071117
chr1	171072267	171073595
chr1	171077691	171078583
chr1	171079880	171081209
chr1	171120424	171120947
chr1	171193023	171193621
chr1	171193829	171194363
chr1	171194996	171196543
chr1	171246886	171247968
chr1	171250242	171253226
chr1	171279810	171281429
chr1	171328234	171330142
chr1	171360176	171360887
chr1	171435306	171436124
chr1	171437225	171438146
chr1	171438992	171442023
chr1	172025592	172026869
chr1	172028206	172028726
chr1	172053446	172054509
chr1	172059959	172062780
chr1	172063093	172067677
chr1	172202212	172204730
chr1	172206082	172207074
chr1	172219276	172220137
chr1	172221305	172222183
chr1	172297248	172298465
chr1	172299518	172301906
chr1	172302138	172303625
chr1	172309586	172310636
chr1	172311883	172313212
chr1	172317954	172319080
chr1	172481547	172482600
chr1	172482718	172483896
chr1	172499994	172503267
chr1	172530250	172531247
chr1	172531523	172532935
chr1	172548130	172551255
chr1	172561800	172563760
chr1	172576296	172577124
chr1	174501515	174503892
chr1	175028437	175029247
chr1	176274915	176275741
chr1	176994645	176996052
chr1	176997405	176999936
chr1	177008749	177012382
chr1	177517294	177519959
chr1	178368542	178369992
chr1	178527245	178531713
chr1	178550347	178550983
chr1	178551664	178552798
chr1	178567335	178570258
chr1	178571550	178572332
chr1	178573744	178574471
chr1	178611104	178611739
chr1	178637976	178642263
chr1	178643135	178643830
chr1	178659840	178662215
chr1	178959407	178960596
chr1	178961517	178962994
chr1	178978515	178979254
chr1	178979622	178980083
chr1	178996474	178997369
chr1	179010025	179011019
chr1	179056994	179058191
chr1	179058556	179063247
chr1	179087583	179088867
chr1	179098582	179099623
chr1	179107403	179108565
chr1	179143226	179145734
chr1	179146567	179147247
chr1	179196164	179199220
chr1	179204886	179209092
chr1	179386420	179386943
chr1	179440830	179441219
chr1	179457100	179459437
chr1	179460938	179461729
chr1	179474437	179475246
chr1	179976990	179977965
chr1	180255412	180256525
chr1	180283818	180284782
chr1	180330364	180333866
chr1	180365064	180365743
chr1	180387393	180387952
chr1	180433088	180434519
chr1	180481342	180483858
chr1	180541674	180542401
chr1	180546858	180549776
chr1	180767600	180769000
chr1	180776546	180778470
chr1	180793277	180794588
chr1	180813499	180814733
chr1	180847405	180849464
chr1	180850178	180851370
chr1	180887910	180889529
chr1	180941461	180942588
chr1	180945280	180946138
chr1	180999274	181001776
chr1	181016436	181017834
chr1	181211914	181212727
chr1	181246165	181246701
chr1	181255317	181262781
chr1	181352333	181353870
chr1	181434607	181435447
chr1	181435608	181436360
chr1	181841041	181842871
chr1	182060286	182060758
chr1	182061394	182061943
chr1	182081801	182082338
chr1	182087958	182092774
chr1	182098779	182099776
chr1	182101532	182103277
chr1	182108192	182109026
chr1	182110228	182111351
chr1	182112894	182115482
chr1	182281105	182281690
chr1	182281943	182282957
chr1	182368214	182369413
chr1	182516592	182518031
chr1	182519624	182521159
chr1	182669446	182671157
chr1	182763451	182766335
chr1	182819070	182819589
chr1	182907996	182909438
chr1	182954256	182955071
chr1	182983073	182984163
chr1	183072139	183073100
chr1	183101317	183104359
chr1	183112450	183116420
chr1	183116949	183118955
chr1	183119352	183122418
chr1	183122999	183125615
chr1	183137926	183152115
chr1	183164266	183165247
chr1	183168255	183168918
chr1	183180783	183181222
chr1	183182623	183184868
chr1	183187618	183192532
chr1	184045570	184046632
chr1	184051839	184052819
chr1	184644308	184645821
chr1	184727416	184727793
chr1	184810508	184811612
chr1	184845466	184846309
chr1	184882262	184883222
chr1	185079290	185080194
chr1	185083329	185083682
chr1	185216092	185217100
chr1	185454493	185455597
chr1	185481639	185483592
chr1	185672738	185673258
chr1	185726772	185730431
chr1	185730953	185731897
chr1	185815636	185820007
chr1	186180884	186183965
chr1	186434605	186435645
chr1	186435929	186436653
chr1	186705071	186706206
chr1	186833885	186834776
chr1	187554655	187555152
chr1	187606651	187610326
chr1	187651839	187652894
chr1	187661478	187665796
chr1	187674724	187677843
chr1	187964920	187965872
chr1	187966187	187966714
chr1	188079838	188082367
chr1	188082806	188083299
chr1	189013154	189013858
chr1	189111659	189112264
chr1	189402103	189404861
chr1	189687724	189688652
chr1	189706096	189710422
chr1	189726949	189730873
chr1	189755979	189756903
chr1	189830414	189831396
chr1	189916372	189917385
chr1	189917541	189918238
chr1	189920429	189922736
chr1	190018285	190018902
chr1	190065352	190068507
chr1	190168576	190169764
chr1	190169951	190170834
chr1	190172691	190173598
chr1	190174593	190175752
chr1	190532773	190535418
chr1	190561988	190562704
chr1	190910772	190912091
chr1	190976592	190979771
chr1	191024698	191027402
chr1	191178454	191187221
chr1	191223831	191225420
chr1	191253578	191262665
chr1	191265937	191270034
chr1	191317487	191317956
chr1	191325606	191326890
chr1	191415573	191417763
chr1	191419039	191419899
chr1	191420270	191421314
chr1	191435278	191436364
chr1	191460027	191463044
chr1	191641250	191642208
chr1	191698164	191698628
chr1	191787242	191787969
chr1	191820906	191822216
chr1	191907438	191908818
chr1	192069810	192071094
chr1	192136157	192137375
chr1	192454039	192454253
chr1	192520748	192526438
chr1	192527512	192528720
chr1	192603461	192604732
chr1	192735559	192736849
chr1	192769818	192772132
chr1	192790342	192792999
chr1	192795952	192800844
chr1	192806472	192807666
chr1	192814025	192816562
chr1	192821963	192824512
chr1	192830132	192831191
chr1	192833234	192835615
chr1	192850272	192855430
chr1	192861418	192862451
chr1	192947695	192948173
chr1	193152730	193153559
chr1	193188854	193189803
chr1	193226480	193228764
chr1	193272187	193273237
chr1	193301609	193302966
chr1	193368434	193370498
chr1	193485972	193488449
chr1	193513729	193514887
chr1	193541906	193543093
chr1	193549757	193552119
chr1	193552422	193552838
chr1	193588093	193591633
chr1	193896799	193897177
chr1	193968621	193969318
chr1	193989887	193990558
chr1	194025233	194028433
chr1	194041651	194042211
chr1	194610381	194611449
chr1	194619409	194623446
chr1	194624213	194633506
chr1	194633692	194636477
chr1	194637430	194643171
chr1	194677192	194682034
chr1	194719021	194722515
chr1	195241510	195242101
chr1	195371726	195371970
chr2	3128450	3128793
chr2	3134871	3135945
chr2	3194699	3196289
chr2	3283500	3284817
chr2	3332155	3332845
chr2	3512438	3513342
chr2	3682293	3683691
chr2	3739345	3741023
chr2	3749206	3749918
chr2	4017570	4018987
chr2	4071666	4072607
chr2	4296791	4302056
chr2	4348473	4348923
chr2	4400760	4402811
chr2	4460880	4462183
chr2	4539637	4544635
chr2	4554613	4562687
chr2	4570180	4571028
chr2	4586089	4588063
chr2	4599348	4600670
chr2	5043568	5044656
chr2	5061001	5061900
chr2	5062688	5064247
chr2	5097154	5100483
chr2	5138054	5138583
chr2	5713268	5714663
chr2	6074828	6075640
chr2	6098935	6099410
chr2	6100050	6101091
chr2	6160371	6161259
chr2	6178482	6179696
chr2	6211870	6214301
chr2	6321749	6322636
chr2	6350980	6353695
chr2	6478646	6480047
chr2	6506056	6507588
chr2	6720600	6722330
chr2	7080759	7081695
chr2	9871001	9876347
chr2	9877172	9877754
chr2	9879481	9880099
chr2	9880145	9885167
chr2	9888902	9890407
chr2	9955923	9956332
chr2	9957078	9957781
chr2	9985913	9986702
chr2	10374207	10375350
chr2	11500439	11501697
chr2	11501862	11503591
chr2	11535341	11535900
chr2	11552918	11554280
chr2	11778207	11778952
chr2	12023100	12024407
chr2	12060168	12061691
chr2	12065144	12068437
chr2	12155990	12158693
chr2	12189055	12189546
chr2	12190627	12191434
chr2	12194724	12195510
chr2	12399378	12401865
chr2	12410922	12413356
chr2	12923662	12924773
chr2	12927530	12929624
chr2	13009103	13010892
chr2	13175285	13176068
chr2	13233645	13234567
chr2	13235682	13236025
chr2	13372239	13372860
chr2	13574069	13575114
chr2	13793062	13793822
chr2	14603713	14604783
chr2	16357223	16358475
chr2	16469590	16470198
chr2	17524174	17527310
chr2	17720798	17721962
chr2	17729659	17732712
chr2	17740107	17740791
chr2	17867261	17868634
chr2	17868932	17869434
chr2	17932361	17933313
chr2	18025872	18029243
chr2	18030688	18034903
chr2	18038041	18042185
chr2	18048568	18052095
chr2	18053290	18054571
chr2	18056122	18057158
chr2	18065309	18066065
chr2	18228285	18230413
chr2	18607554	18609902
chr2	18671874	18673186
chr2	18680694	18681617
chr2	18694230	18694972
chr2	18766542	18767599
chr2	18799505	18802039
chr2	18821074	18822358
chr2	18830544	18831749
chr2	18897324	18898303
chr2	18997274	18998720
chr2	19093587	19094249
chr2	19094319	19095650
chr2	19796664	19797243
chr2	19909273	19910145
chr2	20025014	20027129
chr2	20520618	20521346
chr2	20546428	20546934
chr2	20562696	20563538
chr2	20648829	20650155
chr2	20724007	20724889
chr2	20940767	20944833
chr2	20962033	20962728
chr2	20966684	20967684
chr2	22621769	22622705
chr2	24473550	24475582
chr2	24761932	24763570
chr2	24974728	24976278
chr2	25017981	25018947
chr2	25054260	25055558
chr2	25110700	25111835
chr2	25167351	25170584
chr2	25176466	25178265
chr2	25179669	25182157
chr2	25185367	25186799
chr2	25193230	25194214
chr2	25194860	25196180
chr2	25240423	25243350
chr2	25254739	25255728
chr2	25262310	25264617
chr2	25272126	25273409
chr2	25355216	25357661
chr2	25364676	25365800
chr2	25372083	25374233
chr2	25429889	25434815
chr2	25500559	25502254
chr2	25557475	25559086
chr2	25574548	25576170
chr2	25577534	25580476
chr2	25607728	25608486
chr2	25627631	25629232
chr2	25706640	25707636
chr2	26036875	26038021
chr2	26090959	26092091
chr2	26122372	26123722
chr2	26131924	26133969
chr2	26138481	26140721
chr2	26163430	26164381
chr2	26168104	26169903
chr2	26176120	26177223
chr2	26195511	26203385
chr2	26313858	26318507
chr2	26351039	26351938
chr2	26387994	26389511
chr2	26407358	26408913
chr2	26458052	26459122
chr2	26474744	26476238
chr2	26485546	26489891
chr2	26491982	26498447
chr2	26499455	26505321
chr2	26506610	26507814
chr2	26508315	26509790
chr2	26515927	26517496
chr2	26524575	26527662
chr2	26538681	26539437
chr2	26560524	26561977
chr2	26586511	26589639
chr2	26628385	26629512
chr2	26640167	26641357
chr2	26704064	26705883
chr2	26914160	26918854
chr2	27058813	27059546
chr2	27061149	27062646
chr2	27077561	27082431
chr2	27083140	27084591
chr2	27097621	27098196
chr2	27102997	27107848
chr2	27166854	27167806
chr2	27175385	27179047
chr2	27179913	27185041
chr2	27198331	27199675
chr2	27209097	27210106
chr2	27323000	27324310
chr2	27327977	27328465
chr2	27363776	27364271
chr2	27377631	27379405
chr2	27389347	27393080
chr2	27404763	27405992
chr2	27410971	27420054
chr2	27422743	27426780
chr2	27427600	27428405
chr2	27471061	27472233
chr2	27472961	27473753
chr2	27504006	27505331
chr2	27514150	27516298
chr2	27562372	27562877
chr2	27633060	27635549
chr2	27677510	27680641
chr2	27699136	27700273
chr2	27701706	27705449
chr2	27709674	27712205
chr2	27732051	27733661
chr2	27733859	27734865
chr2	27738622	27741236
chr2	27744604	27746586
chr2	27750809	27751420
chr2	27757761	27759804
chr2	27764606	27765232
chr2	27772352	27776887
chr2	27812569	27815005
chr2	27818054	27819581
chr2	27857785	27859347
chr2	27871904	27873570
chr2	27884935	27890113
chr2	27894476	27898056
chr2	27900056	27902763
chr2	28205814	28207178
chr2	28270286	28271658
chr2	28272530	28273564
chr2	28293985	28296559
chr2	28298666	28299649
chr2	28384870	28386288
chr2	28408511	28409940
chr2	28424372	28427449
chr2	28513104	28514563
chr2	28525040	28527517
chr2	28529947	28531480
chr2	28532367	28541084
chr2	28568835	28569755
chr2	28699027	28699831
chr2	28726937	28728317
chr2	28907993	28908950
chr2	28938995	28940504
chr2	28946867	28948602
chr2	28952001	28954698
chr2	28973437	28975827
chr2	29009901	29011194
chr2	29054417	29055375
chr2	29194590	29195456
chr2	29204842	29207591
chr2	29248218	29256904
chr2	29384281	29388856
chr2	29481143	29484701
chr2	29512071	29517884
chr2	29522896	29527789
chr2	29565410	29566842
chr2	29569721	29570640
chr2	29572742	29576004
chr2	29586723	29587371
chr2	29638479	29639568
chr2	29662423	29664824
chr2	29665211	29668265
chr2	29845590	29846635
chr2	29856350	29857251
chr2	29868856	29870787
chr2	30061843	30065287
chr2	30065686	30066561
chr2	30078110	30078773
chr2	30092942	30094046
chr2	30205318	30206663
chr2	30264314	30267785
chr2	30336475	30337742
chr2	30356290	30358348
chr2	30358555	30359504
chr2	30363828	30365333
chr2	30392549	30393644
chr2	30415002	30415832
chr2	30418915	30419580
chr2	30440405	30446341
chr2	30455911	30457142
chr2	30462893	30464339
chr2	30469648	30470915
chr2	30594223	30595053
chr2	30600839	30602086
chr2	30603656	30607399
chr2	30640017	30640552
chr2	30646451	30648948
chr2	30650790	30653870
chr2	30656224	30662821
chr2	30666117	30668875
chr2	30675845	30678428
chr2	30685430	30687660
chr2	30691452	30694460
chr2	30695115	30700557
chr2	30705861	30709797
chr2	30710984	30712560
chr2	30714841	30726974
chr2	30757789	30761178
chr2	30771120	30773192
chr2	30777813	30781460
chr2	30782777	30783606
chr2	30783620	30785497
chr2	30795763	30797133
chr2	30800753	30802103
chr2	30807527	30808582
chr2	30827071	30828531
chr2	30829130	30832098
chr2	30832513	30837921
chr2	30842274	30843150
chr2	30844200	30854858
chr2	30857377	30859972
chr2	30861141	30865752
chr2	30869973	30871615
chr2	30872051	30877184
chr2	30892459	30894017
chr2	30896903	30897746
chr2	30901453	30903770
chr2	30918123	30919226
chr2	30926723	30928058
chr2	30966457	30967982
chr2	31086803	31088691
chr2	31106449	31107828
chr2	31115347	31116236
chr2	31130473	31131714
chr2	31134948	31135957
chr2	31140725	31142771
chr2	31244795	31247830
chr2	31254986	31258096
chr2	31258423	31259998
chr2	31262808	31266294
chr2	31337211	31343031
chr2	31450831	31453066
chr2	31459962	31460871
chr2	31639129	31640663
chr2	31744865	31750126
chr2	31759515	31760334
chr2	31761921	31764121
chr2	31768528	31772054
chr2	31828074	31828936
chr2	31836769	31837496
chr2	31837722	31839120
chr2	31845334	31847591
chr2	31850718	31852518
chr2	31853772	31854884
chr2	31859344	31860627
chr2	31862835	31864080
chr2	31892763	31895074
chr2	31900676	31902501
chr2	31902738	31905009
chr2	32082918	32084492
chr2	32151849	32157711
chr2	32166134	32168477
chr2	32173389	32175755
chr2	32253481	32254154
chr2	32311109	32312785
chr2	32314678	32321462
chr2	32328164	32330224
chr2	32349961	32353480
chr2	32361439	32362104
chr2	32362661	32363825
chr2	32395440	32397390
chr2	32408410	32409581
chr2	32422795	32425675
chr2	32431064	32431525
chr2	32509147	32510500
chr2	32514382	32515310
chr2	32533531	32535266
chr2	32536150	32539243
chr2	32607999	32609348
chr2	32619572	32622463
chr2	32624534	32627421
chr2	32628063	32630189
chr2	32653643	32655144
chr2	32661273	32662637
chr2	32693515	32694659
chr2	32714167	32714891
chr2	32727388	32727961
chr2	32728130	32729576
chr2	32729975	32732588
chr2	32734178	32735496
chr2	32741201	32742667
chr2	32751024	32751608
chr2	32771675	32772152
chr2	32775317	32776558
chr2	32822179	32824810
chr2	32837812	32839899
chr2	32846119	32847684
chr2	32874159	32878025
chr2	32880871	32881972
chr2	32887933	32889374
chr2	32891086	32892157
chr2	32913990	32915301
chr2	32961286	32961709
chr2	32966176	32968245
chr2	32980985	32982344
chr2	33047686	33049327
chr2	33094377	33096923
chr2	33129876	33132051
chr2	33177041	33179666
chr2	33215018	33217872
chr2	33249449	33253964
chr2	33299689	33305860
chr2	33315113	33316940
chr2	33429292	33430346
chr2	33434853	33437595
chr2	33437801	33440959
chr2	33543319	33545134
chr2	33575289	33578357
chr2	33579474	33587015
chr2	33592120	33596772
chr2	33603581	33608021
chr2	33615680	33621520
chr2	33623357	33640583
chr2	33640978	33643571
chr2	33643986	33646680
chr2	33648432	33650686
chr2	33664669	33667737
chr2	33676977	33678499
chr2	33682392	33684766
chr2	33700279	33709296
chr2	33709725	33711059
chr2	33711313	33722173
chr2	33726587	33730164
chr2	33752845	33756033
chr2	33785486	33786037
chr2	33789773	33790447
chr2	33811635	33815342
chr2	33833252	33835412
chr2	33872774	33873655
chr2	33874450	33876058
chr2	33876433	33879367
chr2	33886368	33888266
chr2	33919749	33920939
chr2	33923169	33927165
chr2	34031574	34033212
chr2	34038869	34039624
chr2	34105445	34106651
chr2	34128706	34130102
chr2	34231297	34232089
chr2	34368100	34371357
chr2	34372658	34373648
chr2	34526634	34527306
chr2	34529303	34532620
chr2	34549386	34549883
chr2	34554620	34557442
chr2	34572045	34573683
chr2	34591137	34593157
chr2	34594701	34604931
chr2	34618912	34621912
chr2	34668414	34669157
chr2	34904606	34905508
chr2	35108970	35110154
chr2	35255854	35257006
chr2	35264954	35268143
chr2	35336080	35337602
chr2	35427481	35429875
chr2	35431280	35435166
chr2	35446111	35446638
chr2	35447364	35448947
chr2	35459836	35463257
chr2	35502639	35504954
chr2	35506121	35507553
chr2	35509301	35510303
chr2	35557410	35559128
chr2	35581425	35583720
chr2	35585695	35586509
chr2	35587231	35588702
chr2	35591638	35591948
chr2	35597453	35598551
chr2	35608282	35611856
chr2	35617013	35618005
chr2	35618013	35625144
chr2	35661614	35664578
chr2	35670950	35672640
chr2	35675225	35682706
chr2	35689884	35692869
chr2	35695261	35697528
chr2	35727731	35732454
chr2	35739087	35741739
chr2	35849585	35851635
chr2	35857711	35861053
chr2	35978565	35979825
chr2	36048813	36049415
chr2	36077204	36078309
chr2	36078332	36078768
chr2	36081180	36081989
chr2	36090964	36091874
chr2	36101194	36104157
chr2	36104527	36106009
chr2	36202149	36203400
chr2	36206675	36207177
chr2	36211566	36213694
chr2	36216148	36218273
chr2	37758206	37758871
chr2	37763457	37766405
chr2	37768318	37769507
chr2	37774795	37784975
chr2	37786042	37786940
chr2	37795140	37797191
chr2	37817578	37819603
chr2	37832295	37833496
chr2	37840673	37843658
chr2	37865230	37867792
chr2	37869071	37870500
chr2	37930967	37932011
chr2	37969957	37971177
chr2	37972011	37973131
chr2	37974234	37974723
chr2	37984042	37986802
chr2	38003224	38003773
chr2	38049713	38053689
chr2	38061109	38061987
chr2	38063809	38064525
chr2	38065255	38066422
chr2	38067575	38069847
chr2	38074768	38075236
chr2	38093172	38098901
chr2	38100167	38100809
chr2	38286922	38287719
chr2	38338858	38340134
chr2	38340210	38340923
chr2	38345811	38353833
chr2	38353948	38355725
chr2	38356033	38357220
chr2	38358732	38359286
chr2	38367029	38368215
chr2	38374954	38377704
chr2	38424045	38425228
chr2	38511631	38512655
chr2	38529050	38531600
chr2	38532937	38534215
chr2	38545899	38547515
chr2	38710021	38711149
chr2	38771131	38771882
chr2	38781859	38782719
chr2	38784282	38784946
chr2	38785785	38788410
chr2	38822776	38823637
chr2	38823912	38824551
chr2	38824953	38825710
chr2	38915298	38915795
chr2	38931752	38932740
chr2	38934673	38935569
chr2	38997634	38998512
chr2	39002547	39005512
chr2	39007652	39008829
chr2	39064957	39065792
chr2	44556753	44557639
chr2	44654697	44655184
chr2	45041997	45043074
chr2	45045261	45047729
chr2	45052578	45053270
chr2	45067140	45067793
chr2	45095751	45098514
chr2	45102826	45103586
chr2	45108492	45109031
chr2	45184975	45185648
chr2	49450787	49451216
chr2	49570503	49571268
chr2	49619016	49621231
chr2	49648097	49649255
chr2	49671658	49672459
chr2	49694886	49695685
chr2	49718115	49719051
chr2	49719499	49724665
chr2	49729877	49734662
chr2	49804723	49805392
chr2	49909295	49910529
chr2	50004660	50005428
chr2	50175377	50176519
chr2	50347458	50347942
chr2	50687155	50688177
chr2	50714882	50717004
chr2	50809992	50813162
chr2	50815231	50816027
chr2	51095235	51095889
chr2	51138382	51141687
chr2	51146719	51148086
chr2	51421682	51424326
chr2	51869019	51869398
chr2	51934477	51935332
chr2	52675290	52676760
chr2	52696473	52698781
chr2	52858405	52859285
chr2	52938006	52940532
chr2	52957413	52959911
chr2	57102248	57103337
chr2	57114002	57117551
chr2	57629490	57629726
chr2	57997892	57998336
chr2	58533530	58534350
chr2	58550304	58550885
chr2	59543449	59544990
chr2	59562307	59563073
chr2	59593744	59594039
chr2	59598597	59601460
chr2	59612960	59614083
chr2	59622253	59622852
chr2	59644494	59645074
chr2	59646347	59649385
chr2	59657242	59657830
chr2	59660208	59662681
chr2	59669880	59677600
chr2	59681294	59684640
chr2	59688602	59689429
chr2	59690687	59691448
chr2	59717790	59722029
chr2	59741786	59742681
chr2	59754219	59754981
chr2	59767451	59773499
chr2	59828640	59831314
chr2	59987493	59988162
chr2	59991252	59991685
chr2	59992231	59993836
chr2	60283640	60284307
chr2	60382604	60383651
chr2	60698048	60698833
chr2	60712845	60717929
chr2	60728634	60731136
chr2	60785842	60786913
chr2	60801057	60805604
chr2	60808834	60810210
chr2	60869985	60873397
chr2	60883686	60884934
chr2	60961786	60963535
chr2	61061981	61062423
chr2	61158475	61159183
chr2	61172918	61177417
chr2	61193228	61195200
chr2	61353192	61355583
chr2	61802713	61803332
chr2	61811344	61812426
chr2	63273697	63274270
chr2	63970894	63971578
chr2	64073701	64077373
chr2	64082783	64084648
chr2	65021998	65023218
chr2	65267707	65268017
chr2	65382386	65383018
chr2	65981730	65982550
chr2	66123863	66125308
chr2	68218697	68219716
chr2	68382001	68383403
chr2	68403256	68403888
chr2	68405060	68405648
chr2	68406250	68408736
chr2	68421309	68421698
chr2	68433487	68434623
chr2	68435448	68437800
chr2	68440681	68443845
chr2	68860928	68864622
chr2	68884338	68888489
chr2	68958049	68959027
chr2	68977678	68979316
chr2	69019621	69022097
chr2	69042409	69043136
chr2	69134556	69136727
chr2	69585190	69586506
chr2	69586990	69588063
chr2	69789278	69789925
chr2	69821711	69823425
chr2	70261948	70262749
chr2	70402882	70403540
chr2	70445108	70445827
chr2	70471766	70472542
chr2	70473091	70478563
chr2	70561930	70564490
chr2	70564941	70569170
chr2	70704449	70705667
chr2	70900614	70901123
chr2	71055121	71056101
chr2	71180953	71181704
chr2	71290024	71290733
chr2	71479887	71480487
chr2	71515400	71516347
chr2	71528644	71529359
chr2	71529560	71530432
chr2	71534140	71534770
chr2	71538755	71541937
chr2	71542358	71543415
chr2	71545366	71547240
chr2	71628963	71630484
chr2	71655615	71656559
chr2	71674177	71674866
chr2	71729556	71730270
chr2	71744242	71746167
chr2	71786728	71788241
chr2	71794103	71794903
chr2	72053744	72055405
chr2	72113660	72114973
chr2	72115028	72118608
chr2	72123308	72124383
chr2	72174336	72177440
chr2	72475589	72476945
chr2	72477128	72478435
chr2	72556767	72559026
chr2	73038239	73038670
chr2	73066578	73067412
chr2	73213798	73214778
chr2	73263540	73265016
chr2	73272651	73274912
chr2	73277048	73278201
chr2	73385770	73386827
chr2	73495088	73497027
chr2	73509117	73510148
chr2	73523076	73523726
chr2	73528793	73529782
chr2	73589975	73593842
chr2	73616170	73617278
chr2	73983006	73983416
chr2	74129702	74130441
chr2	74578255	74579704
chr2	74668152	74669092
chr2	74681550	74683962
chr2	74691105	74693229
chr2	74696190	74698483
chr2	74699282	74701611
chr2	74703383	74704530
chr2	74711968	74716847
chr2	74719537	74741291
chr2	74744527	74750850
chr2	74752461	74753714
chr2	74759051	74764425
chr2	74789882	74790533
chr2	74810235	74811536
chr2	74825503	74826587
chr2	74845835	74847978
chr2	74927741	74935124
chr2	74965422	74966010
chr2	74970545	74971455
chr2	74999404	75000579
chr2	75011617	75011956
chr2	75021567	75022544
chr2	75026329	75028292
chr2	75048251	75048820
chr2	75061791	75062786
chr2	75064274	75066208
chr2	75086831	75091295
chr2	75114354	75114756
chr2	75136543	75138937
chr2	75141633	75142019
chr2	75145931	75146648
chr2	75147099	75149311
chr2	75183104	75183651
chr2	75201919	75202944
chr2	75208501	75211393
chr2	75423060	75426263
chr2	75589367	75590047
chr2	75591379	75593902
chr2	75657724	75658400
chr2	75703333	75705517
chr2	75772160	75774056
chr2	75959163	75961743
chr2	75987546	75989868
chr2	75990269	75993448
chr2	75996942	76001760
chr2	76002265	76004264
chr2	76006581	76007240
chr2	76028781	76031512
chr2	76068296	76071770
chr2	76076019	76076686
chr2	76080583	76080979
chr2	76097057	76103085
chr2	76406133	76407545
chr2	76420854	76424158
chr2	76672759	76673453
chr2	77169717	77172841
chr2	77247012	77248351
chr2	77863126	77864522
chr2	77944315	77946829
chr2	78011745	78012507
chr2	78019770	78020120
chr2	78869950	78872862
chr2	78960428	78963129
chr2	79255178	79256275
chr2	79458908	79459885
chr2	79796866	79799985
chr2	80128891	80129586
chr2	80347745	80349438
chr2	80395270	80399648
chr2	80404350	80406126
chr2	80445225	80448058
chr2	80448105	80448763
chr2	83723761	83725388
chr2	84019640	84020244
chr2	84474088	84475077
chr2	84632664	84633441
chr2	84634930	84636617
chr2	84637211	84637703
chr2	84733386	84736107
chr2	84736453	84739239
chr2	84739541	84744029
chr2	84774163	84775149
chr2	84827153	84827930
chr2	84839094	84841987
chr2	84850477	84851685
chr2	84865530	84866769
chr2	84871743	84872670
chr2	84882524	84883494
chr2	84884807	84888657
chr2	84913882	84914375
chr2	85036940	85038127
chr2	85047210	85049021
chr2	85049233	85051262
chr2	85060297	85061577
chr2	85131121	85133182
chr2	85135604	85138005
chr2	85160277	85164260
chr2	90477331	90478381
chr2	90485468	90486843
chr2	90535369	90539890
chr2	90580721	90581508
chr2	90666666	90668450
chr2	90782384	90783510
chr2	90885059	90886045
chr2	90916911	90918193
chr2	91069456	91070929
chr2	91194711	91195417
chr2	91254413	91258460
chr2	91456569	91457817
chr2	91460290	91463759
chr2	91469374	91470990
chr2	91537641	91538257
chr2	91921113	91924335
chr2	91927808	91929596
chr2	91931661	91935901
chr2	91936111	91937504
[truncated: 17,719 more rows]

## Sheet: E9.25 H3K27me3 CUT&Tag Peaks
chr	start	end
chr1	3671705	3672667
chr1	4487746	4491154
chr1	4491404	4501302
chr1	5017661	5024651
chr1	5915905	5917942
chr1	6358816	6359698
chr1	9298748	9300401
chr1	9797809	9799100
chr1	9847313	9849287
chr1	9965606	9969900
chr1	12990004	12993315
chr1	13123449	13130120
chr1	13130289	13131119
chr1	14506124	14507942
chr1	14753399	14758340
chr1	18057162	18059352
chr1	19094899	19097474
chr1	19098020	19113289
chr1	19206944	19243118
chr1	20891163	20891936
chr1	21961855	21962865
chr1	22533062	22534426
chr1	22534591	22535834
chr1	22805086	22807131
chr1	23759825	23764110
chr1	24584796	24588185
chr1	24611538	24616182
chr1	32172043	32173237
chr1	33906053	33907705
chr1	34457621	34461035
chr1	34471270	34474089
chr1	34535250	34537592
chr1	34578386	34579982
chr1	34677088	34679905
chr1	34748595	34752980
chr1	36268771	36270140
chr1	36308414	36310004
chr1	37719200	37720602
chr1	38835014	38837380
chr1	39192173	39195713
chr1	39649157	39651448
chr1	40324929	40326664
chr1	40678279	40684403
chr1	42682986	42716799
chr1	45925792	45926708
chr1	46076066	46076182
chr1	50924540	50929603
chr1	52725857	52728528
chr1	55362707	55364074
chr1	55405606	55406861
chr1	56968017	56973987
chr1	56975234	56986223
chr1	60042322	60043124
chr1	62705767	62706518
chr1	63246157	63246680
chr1	63246908	63274860
chr1	63276894	63279002
chr1	63279828	63281143
chr1	64731335	64739295
chr1	69104972	69109520
chr1	72533982	72537673
chr1	72823756	72825923
chr1	72873395	72875454
chr1	74097914	74100725
chr1	74122357	74123593
chr1	74123825	74125227
chr1	74769804	74774860
chr1	74780233	74785286
chr1	74785749	74787348
chr1	74787491	74798545
chr1	74799133	74808889
chr1	74849369	74860355
chr1	74878465	74894983
chr1	74895275	74902822
chr1	74903052	74904282
chr1	74945403	74954480
chr1	75216698	75222082
chr1	75262876	75265299
chr1	75359491	75360754
chr1	75386422	75389877
chr1	75420969	75423695
chr1	75447678	75448543
chr1	75448578	75453245
chr1	75453482	75455447
chr1	75456824	75459076
chr1	75460809	75462073
chr1	75479180	75480517
chr1	75481844	75488850
chr1	78103993	78108771
chr1	78109333	78112594
chr1	78112861	78116354
chr1	78118754	78119707
chr1	78121284	78122208
chr1	78136947	78137711
chr1	78138534	78142710
chr1	78186926	78188378
chr1	78188890	78220592
chr1	78307905	78311940
chr1	79671554	79672485
chr1	80757641	80758821
chr1	82290561	82291865
chr1	82586416	82587141
chr1	84695037	84696512
chr1	84934106	84935348
chr1	86017899	86019586
chr1	86044096	86048310
chr1	86303013	86304798
chr1	86668280	86672405
chr1	87126144	87129558
chr1	87149540	87159687
chr1	87164186	87165308
chr1	87171489	87172619
chr1	87182543	87187791
chr1	87261176	87269164
chr1	87474955	87475951
chr1	87508033	87510889
chr1	89580579	89581911
chr1	89919285	89937689
chr1	89939221	89943515
chr1	89966920	89971918
chr1	89991434	89994066
chr1	91179059	91180843
chr1	91342231	91347403
chr1	91539012	91540816
chr1	91801898	91803151
chr1	93098426	93103865
chr1	93114863	93115612
chr1	93236173	93237037
chr1	93685408	93686070
chr1	95667312	95667796
chr1	100180088	100180429
chr1	102628206	102628341
chr1	104768313	104769333
chr1	105779891	105782316
chr1	109982508	109983673
chr1	118625888	118628868
chr1	119189127	119190079
chr1	119416660	119425150
chr1	120006824	120008698
chr1	120337785	120344654
chr1	120590443	120619115
chr1	121176602	121178420
chr1	121366444	121367763
chr1	121371174	121372080
chr1	121373138	121374535
chr1	121374987	121375504
chr1	121376281	121377291
chr1	121377796	121380663
chr1	121526196	121528691
chr1	122357146	122357254
chr1	124043469	124047346
chr1	125910118	125913932
chr1	126829797	126830932
chr1	127675326	127680331
chr1	128590609	128591757
chr1	129272428	129274511
chr1	130877725	130878826
chr1	131241952	131246410
chr1	131962039	131965399
chr1	132066568	132069853
chr1	132189225	132193267
chr1	132298526	132299789
chr1	132532101	132533598
chr1	132533980	132535690
chr1	132537750	132546786
chr1	132547948	132548790
chr1	132555778	132556813
chr1	132557557	132564725
chr1	132687673	132688428
chr1	132689157	132690002
chr1	132693812	132694486
chr1	132737271	132742846
chr1	132877587	132884267
chr1	133161990	133166200
chr1	133166957	133168558
chr1	133180942	133183882
chr1	133328230	133330048
chr1	133363142	133366126
chr1	133798397	133801862
chr1	133852662	133858591
chr1	133885449	133890757
chr1	133891094	133892057
chr1	133908211	133909534
chr1	134060945	134063957
chr1	134078142	134079383
chr1	134232783	134237055
chr1	134297479	134300059
chr1	134513044	134515295
chr1	134643674	134649813
chr1	134706208	134712228
chr1	134987461	134988286
chr1	135084760	135086905
chr1	135101912	135106216
chr1	135198483	135199832
chr1	135817649	135820583
chr1	135916070	135921347
chr1	136048975	136051791
chr1	136256804	136262507
chr1	136944497	136958584
chr1	138832242	138833687
chr1	138835689	138849600
chr1	146494336	146495855
chr1	146497064	146498315
chr1	151570351	151572010
chr1	152399788	152401413
chr1	152954110	152956706
chr1	153072437	153073424
chr1	153184859	153187651
chr1	153424849	153425626
chr1	153652237	153653896
chr1	153664995	153665768
chr1	153737279	153741557
chr1	154203496	154207803
chr1	154723194	154729574
chr1	154882734	154884046
chr1	154884255	154885000
chr1	155727027	155752210
chr1	155752881	155753993
chr1	156202616	156207366
chr1	156301321	156305535
chr1	156310175	156311729
chr1	158354749	158356769
chr1	162475477	162478339
chr1	163309536	163313307
chr1	163314872	163315620
chr1	164223973	164226543
chr1	164456719	164459966
chr1	165707565	165709207
chr1	165844203	165846492
chr1	166154169	166155689
chr1	167339988	167340553
chr1	167434529	167436105
chr1	167597183	167597992
chr1	167660166	167662438
chr1	167671360	167673669
chr1	167685552	167697042
chr1	167802341	167803469
chr1	167927716	167928850
chr1	167929696	167930484
chr1	170907016	170909070
chr1	171063685	171067321
chr1	171067906	171082086
chr1	171082787	171086410
chr1	171157996	171161107
chr1	171191238	171197205
chr1	172053406	172055279
chr1	172318020	172318949
chr1	172324629	172330308
chr1	172339963	172343154
chr1	172500449	172501671
chr1	172560025	172563770
chr1	173365572	173368587
chr1	174502654	174503736
chr1	175491067	175492704
chr1	176274316	176276109
chr1	178275227	178277080
chr1	180330509	180335157
chr1	180481350	180483934
chr1	180694532	180698593
chr1	180892355	180895498
chr1	180932957	180938471
chr1	180940112	180945089
chr1	181350860	181355799
chr1	182258593	182259664
chr1	182527368	182528720
chr1	182763129	182765380
chr1	184713353	184737596
chr1	184737952	184738405
chr1	184810388	184811537
chr1	184845208	184846183
chr1	184881058	184883970
chr1	185453527	185457590
chr1	186833130	186834655
chr1	187603742	187612210
chr1	189343221	189344683
chr1	190168120	190169725
chr1	190170161	190175952
chr1	191098172	191098967
chr1	191120927	191121041
chr1	191182971	191187470
chr1	191934843	191936008
chr1	191937965	191938857
chr1	192091748	192092725
chr1	192191105	192192550
chr1	192832459	192836141
chr1	192854513	192855515
chr1	193151608	193154889
chr1	194938515	194939651
chr1	195241551	195241895
chr2	4715063	4717770
chr2	5137125	5139123
chr2	5379030	5379384
chr2	5711922	5715243
chr2	6129470	6130403
chr2	9872548	9879933
chr2	9880385	9899676
chr2	10367805	10373493
chr2	10373809	10376660
chr2	11552154	11554855
chr2	11704982	11706808
chr2	13008953	13013495
chr2	13792442	13794072
chr2	14603713	14604815
chr2	17729754	17732490
chr2	18606863	18611378
chr2	18671838	18673134
chr2	18675519	18682380
chr2	18686132	18693281
chr2	18693687	18702554
chr2	18799287	18802256
chr2	19429076	19435637
chr2	19440839	19457330
chr2	19657209	19659699
chr2	19909085	19910702
chr2	20899847	20900211
chr2	21368070	21369441
chr2	22617749	22628493
chr2	22744184	22745306
chr2	22773404	22774814
chr2	24472222	24477416
chr2	24761701	24764720
chr2	24934559	24936096
chr2	25093961	25095026
chr2	25176692	25182470
chr2	25182856	25186896
chr2	25194622	25196314
chr2	25240726	25243470
chr2	25262405	25265462
chr2	25265865	25266810
chr2	25267280	25268007
chr2	25287016	25296956
chr2	25304977	25315720
chr2	25316375	25321271
chr2	25363555	25366292
chr2	25393920	25405077
chr2	25422833	25427211
chr2	25428323	25431763
chr2	25575391	25582056
chr2	25614754	25618850
chr2	25863671	25865965
chr2	25876911	25878941
chr2	26090466	26092899
chr2	26119860	26124080
chr2	26194838	26208667
chr2	26501478	26505153
chr2	27141883	27142661
chr2	27886305	27887185
chr2	27887821	27888886
chr2	28192360	28193856
chr2	28621022	28621967
chr2	28749491	28751694
chr2	28906540	28924504
chr2	28924784	28925678
chr2	28965872	28972352
chr2	28972408	28977291
chr2	29039296	29042536
chr2	29053893	29055496
chr2	29195030	29196075
chr2	29249523	29253272
chr2	29745958	29748332
chr2	29749821	29753336
chr2	29843780	29847579
chr2	30799599	30802549
chr2	31312154	31317650
chr2	31458351	31460943
chr2	31468348	31471371
chr2	31632072	31648517
chr2	31648593	31657443
chr2	31822931	31823582
chr2	31842945	31848562
chr2	31873156	31877731
chr2	31880236	31888792
chr2	32081322	32086486
chr2	32087460	32089377
chr2	32578655	32579238
chr2	32739317	32744105
chr2	33130931	33131714
chr2	33543296	33545186
chr2	33545775	33546498
chr2	33579261	33584091
chr2	33584652	33585553
chr2	33605598	33606917
chr2	33614037	33618547
chr2	33625638	33626674
chr2	33627249	33648047
chr2	34874261	34875134
chr2	34910961	34916183
chr2	35256187	35257853
chr2	35281864	35284307
chr2	35580352	35584794
chr2	36010527	36011945
chr2	36086742	36110394
chr2	36198015	36199104
chr2	36200633	36205629
chr2	36209912	36211188
chr2	37792972	37794156
chr2	38334720	38342572
chr2	38342980	38362464
chr2	38366643	38368245
chr2	38368498	38369098
chr2	38378474	38379764
chr2	38704400	38714633
chr2	42652431	42653499
chr2	44556610	44557397
chr2	45108486	45108884
chr2	49786867	49788639
chr2	50066034	50067103
chr2	52674668	52677257
chr2	54083872	54085926
chr2	54435900	54438196
chr2	55435517	55438427
chr2	57100342	57106998
chr2	57107524	57116280
chr2	57218000	57219139
chr2	57220475	57223400
chr2	58357049	58358379
chr2	61801954	61816427
chr2	66123582	66126002
chr2	66634452	66635435
chr2	69583713	69588422
chr2	70471723	70477996
chr2	70559117	70570795
chr2	71117239	71119024
chr2	71522646	71524250
chr2	71524386	71553814
chr2	71787006	71788064
chr2	71980961	71982014
chr2	73262254	73275300
chr2	73275780	73282438
chr2	74645012	74653057
chr2	74653728	74701611
chr2	74703110	74706166
chr2	74706477	74706959
chr2	74708591	74709188
chr2	74711946	74712754
chr2	74728047	74729042
chr2	74734065	74737131
chr2	74737715	74739691
chr2	74740281	74741233
chr2	74745497	74747555
chr2	76338186	76339153
chr2	77816271	77817369
chr2	79453770	79461085
chr2	82051769	82055824
chr2	84865510	84869102
chr2	84869188	84875758
chr2	84880328	84890264
chr2	90579376	90581518
chr2	90884648	90891821
chr2	91255724	91258048
chr2	91920626	91924450
chr2	91972918	91976949
chr2	92022846	92024684
chr2	92058301	92060988
chr2	92369934	92372969
chr2	92459678	92461281
chr2	92599995	92601699
chr2	92602118	92603326
chr2	92914491	92915627
chr2	93176090	93182621
chr2	93184561	93189544
chr2	93462280	93463233
chr2	93621469	93622174
chr2	93622731	93624121
chr2	93626767	93628412
chr2	93628576	93631008
chr2	93633307	93634441
chr2	93634461	93651976
chr2	93953946	93959267
chr2	94238123	94250239
chr2	94263096	94268245
chr2	94271243	94275518
chr2	98662227	98662981
chr2	98664900	98665222
chr2	98666233	98667334
chr2	102657297	102658030
chr2	102658641	102659738
chr2	103565144	103567708
chr2	103969284	103972598
chr2	104407742	104412172
chr2	104849231	104849943
chr2	105047701	105048886
chr2	105113580	105114713
chr2	105119443	105138755
chr2	105658442	105691193
chr2	105691365	105691777
chr2	109672693	109678167
chr2	109691677	109694711
chr2	113214867	113217574
chr2	113756670	113759853
chr2	114012573	114015356
chr2	117342008	117343735
chr2	118372590	118374636
chr2	118548247	118549123
chr2	118662307	118664941
chr2	118672054	118680337
chr2	118695586	118698631
chr2	118698901	118714194
chr2	118728828	118729602
chr2	118744092	118747925
chr2	118760948	118764722
chr2	118887464	118888036
chr2	118894604	118901474
chr2	118902021	118904474
chr2	118973366	118977587
chr2	119166687	119168196
chr2	119235690	119240049
chr2	119268787	119270121
chr2	119320122	119330204
chr2	119331154	119332693
chr2	119350440	119352107
chr2	119736884	119738941
chr2	119739432	119747489
chr2	119748811	119761415
chr2	119797845	119798634
chr2	119799038	119799565
chr2	120075846	120077514
chr2	120244684	120245457
chr2	121289243	121290497
chr2	121294694	121300380
chr2	121805477	121808794
chr2	122294170	122304044
chr2	122306068	122307132
chr2	122310783	122312309
chr2	122312584	122315286
chr2	122319434	122320358
chr2	122765008	122765826
chr2	124089413	124091733
chr2	125721262	125725671
chr2	126551779	126555622
chr2	127335723	127336880
chr2	127362371	127366807
chr2	127479696	127485146
chr2	127539003	127543759
chr2	127653836	127658322
chr2	127838176	127840184
chr2	128122262	128126301
chr2	129037886	129040062
chr2	130295399	130297784
chr2	130358068	130364262
chr2	130364966	130366307
chr2	130574552	130584225
chr2	130633811	130639318
chr2	130640208	130641979
chr2	130694902	130699263
chr2	130699729	130700457
chr2	131039664	131043653
chr2	131051115	131057372
chr2	131062331	131064618
chr2	131169803	131174245
chr2	131491701	131493343
chr2	131545455	131549208
chr2	131551527	131553262
chr2	131557948	131564301
chr2	131952370	131954404
chr2	132027054	132031670
chr2	132878353	132880216
chr2	132943353	132944561
chr2	132944823	132947011
chr2	133551844	133555186
chr2	136057397	136061226
chr2	137114213	137116518
chr2	140395758	140396504
chr2	143546635	143549759
chr2	144327820	144335149
chr2	146214844	146215161
chr2	146215422	146227444
chr2	146831916	146841227
chr2	147080474	147082199
chr2	147082960	147088485
chr2	147178019	147198443
chr2	147357726	147368756
chr2	147369427	147377555
chr2	148021951	148024931
chr2	148025080	148026142
chr2	148027007	148031879
chr2	148032217	148054006
chr2	148394661	148396279
chr2	148404506	148405349
chr2	148405644	148409066
chr2	149829958	149832736
chr2	150666724	150668851
chr2	150687270	150692191
chr2	151700197	151704287
chr2	151972701	151973523
chr2	151992979	151993790
chr2	151994652	151995478
chr2	151995989	152001583
chr2	152029233	152031250
chr2	152046623	152051716
chr2	152075250	152077672
chr2	152078549	152084860
chr2	152091044	152097056
chr2	152140203	152146876
chr2	152343245	152345018
chr2	152376319	152377058
chr2	152625687	152629589
chr2	152910580	152914482
chr2	152940445	152946809
chr2	152948449	152953205
chr2	153029685	153033895
chr2	153051544	153053568
chr2	153069081	153074549
chr2	153106035	153111844
chr2	153490621	153492924
chr2	153525395	153532008
chr2	154427525	154429269
chr2	154551788	154552819
chr2	155364975	155365804
chr2	155379850	155381163
chr2	155514567	155515261
chr2	155625440	155632992
chr2	155773016	155776689
chr2	155776850	155778052
chr2	156361348	156362449
chr2	156418697	156424132
chr2	156612027	156616658
chr2	157913056	157918371
chr2	157940109	157942012
chr2	158228753	158229296
chr2	158375241	158376494
chr2	158552898	158554640
chr2	158555750	158556291
chr2	158605082	158619052
chr2	158665345	158671029
chr2	160357975	160373397
chr2	160376271	160377506
chr2	160578780	160582030
chr2	160909455	160913598
chr2	162659081	162662873
chr2	162942492	162943935
chr2	163201837	163207186
chr2	163279057	163280323
chr2	163285664	163287065
chr2	163288480	163291546
chr2	163337102	163340930
chr2	163375350	163377213
chr2	163481473	163482362
chr2	163849226	163860377
chr2	163862050	163863197
chr2	163913623	163921449
chr2	164165712	164172254
chr2	164388824	164390154
chr2	164392117	164393712
chr2	164395770	164397393
chr2	164398705	164411208
chr2	164442747	164443754
chr2	164485731	164487673
chr2	164562926	164563648
chr2	164854044	164859116
chr2	164938547	164940309
chr2	164946779	164953968
chr2	164966509	164971749
chr2	164996873	164998699
chr2	165072820	165081428
chr2	165095717	165099067
chr2	165105259	165118362
chr2	165140869	165144033
chr2	165165320	165167164
chr2	165176892	165183675
chr2	165187862	165189491
chr2	165194727	165197157
chr2	165199591	165202182
chr2	165209385	165217836
chr2	165220361	165225577
chr2	165229052	165248130
chr2	165252365	165256343
chr2	165368019	165368816
chr2	165472837	165473474
chr2	165562585	165565086
chr2	165594765	165596848
chr2	165597344	165598086
chr2	167185842	167192350
chr2	167690510	167691406
chr2	168049452	168051168
chr2	168080456	168082475
chr2	168278770	168283259
chr2	168588820	168592541
chr2	168599462	168603368
chr2	168910855	168913837
chr2	170493719	170498678
chr2	172040856	172044415
chr2	172544717	172555070
chr2	172728079	172734039
chr2	172739051	172739892
chr2	172787483	172788374
chr2	172788686	172790676
chr2	172934869	172936082
chr2	172937659	172938515
chr2	172939063	172940911
chr2	173270490	173278894
chr2	173333803	173335965
chr2	173365870	173367077
chr2	174284903	174286851
chr2	174287312	174288105
chr2	174297829	174301105
chr2	174671035	174674900
chr2	178118431	178120019
chr2	178412816	178414512
chr2	179442754	179443960
chr2	180020549	180024910
chr2	180096477	180107355
chr2	180333646	180335847
chr2	180384306	180387781
chr2	180455577	180458900
chr2	180498267	180502072
chr2	180596673	180599134
chr2	180640521	180642484
chr2	180771867	180780372
chr2	180781070	180782097
chr2	180887808	180895320
chr2	180952746	180955457
chr2	181036947	181041966
chr2	181131806	181137222
chr2	181146395	181150794
chr2	181154468	181158510
chr2	181210941	181214214
chr2	181305971	181307484
chr2	181311370	181315896
chr2	181597875	181599678
chr2	181667662	181674559
chr3	5210889	5212073
chr3	5214745	5215777
chr3	5860319	5860867
chr3	7612617	7613734
chr3	8508710	8512572
chr3	8766006	8767944
chr3	9002624	9004709
chr3	13470293	13472268
chr3	13472640	13473922
chr3	17784992	17797510
chr3	18049670	18056401
chr3	26330567	26334761
chr3	27370081	27374394
chr3	28262306	28264457
chr3	29081100	29083819
chr3	30504063	30508979
chr3	30509624	30516483
chr3	30599325	30600352
chr3	30650116	30651410
chr3	30855435	30856994
chr3	31308934	31310462
chr3	33141994	33143193
chr3	34637802	34673358
chr3	36519869	36522976
chr3	36688893	36690433
chr3	37347554	37350213
chr3	38885477	38888149
chr3	40531156	40533496
chr3	40744682	40746576
chr3	40949110	40951295
chr3	45376818	45382556
chr3	52265750	52268075
chr3	52268566	52270884
chr3	53655405	53657699
chr3	54155423	54157283
chr3	54914335	54916404
chr3	55053837	55056786
chr3	55242350	55243431
chr3	55778898	55784682
chr3	55786056	55788029
chr3	61002026	61004550
chr3	62159044	62159489
chr3	62338585	62340684
chr3	62602888	62604518
chr3	63295223	63296121
chr3	65108781	65109565
chr3	66969819	66971675
chr3	66971909	66975704
chr3	66976367	66984273
chr3	68869767	68870767
chr3	69318232	69319048
chr3	73053016	73056117
chr3	73056418	73057917
chr3	80800162	80803275
chr3	82073146	82074825
chr3	82144641	82145808
chr3	82547576	82549060
chr3	82874649	82876750
chr3	82902600	82905178
chr3	83125882	83131265
chr3	83789376	83790362
chr3	84190332	84191494
chr3	84303925	84306709
chr3	84477137	84481357
chr3	84665355	84666646
chr3	85886150	85888797
chr3	86546379	86549315
chr3	86549895	86552113
chr3	86918948	86921133
chr3	87756306	87757502
chr3	87778001	87779150
chr3	87790738	87812735
chr3	87947263	87950959
chr3	87970620	87973546
chr3	87989799	87990895
chr3	87990949	87991971
chr3	87992817	88004252
chr3	88016556	88017678
chr3	88019597	88027525
chr3	88030297	88031122
chr3	88139926	88141372
chr3	88196473	88221356
chr3	88233406	88234359
chr3	88237580	88243399
chr3	88254084	88254915
chr3	88364715	88367719
chr3	88481934	88487245
chr3	88501222	88503806
chr3	89088871	89093859
chr3	89146731	89151434
chr3	89151813	89153343
chr3	89159112	89159728
chr3	89225432	89227918
chr3	89228212	89229380
chr3	89229766	89231017
chr3	89243353	89245256
chr3	89277439	89282288
chr3	89316271	89317182
chr3	89317755	89324053
chr3	89347985	89350632
chr3	89390825	89395535
chr3	89395886	89397057
chr3	89828398	89834066
chr3	89912095	89913602
chr3	90462495	90466795
chr3	92080721	92083891
chr3	93443064	93448201
chr3	94361363	94365051
chr3	94399792	94400890
chr3	95159734	95162340
chr3	95170633	95174587
chr3	95973353	95974068
chr3	96044507	96045047
chr3	96328397	96329536
chr3	96332388	96335082
chr3	96337367	96338103
chr3	96338773	96339737
chr3	96340606	96341330
chr3	96342261	96351742
chr3	96354464	96358331
chr3	96375962	96379553
chr3	96381970	96386807
chr3	96387244	96391143
chr3	96401586	96402469
chr3	96404227	96405377
chr3	96473493	96477195
chr3	96525880	96527878
chr3	96593658	96594489
chr3	96594857	96600139
chr3	96683296	96685701
chr3	97683470	97684633
chr3	97824335	97824725
chr3	97866047	97868948
chr3	97887876	97889277
chr3	97889633	97890248
chr3	98427950	98429380
chr3	99233859	99264188
chr3	100485262	100486003
chr3	100486356	100490059
chr3	102009590	102013562
chr3	102014527	102016223
chr3	102469672	102470785
chr3	103101757	103103456
chr3	103572144	103578239
chr3	104761582	104762649
chr3	104775837	104777975
chr3	104778342	104785574
chr3	104959459	104963172
chr3	105450660	105455571
chr3	105703250	105706791
chr3	107036064	107038099
chr3	107099355	107104021
chr3	107454935	107461385
chr3	107461824	107462470
chr3	107515455	107519713
chr3	107580237	107585813
chr3	107593239	107600914
chr3	107759967	107760935
chr3	108186449	108187591
chr3	108223699	108228477
chr3	108414767	108417682
chr3	108535682	108537148
chr3	110142310	110144326
chr3	116250223	116253962
chr3	117574425	117576514
chr3	118429761	118431672
chr3	118432377	118436490
chr3	118562014	118562843
chr3	121259838	121264921
chr3	121531535	121532743
chr3	121723005	121723819
chr3	122418812	122420819
chr3	123445400	123448534
chr3	123676410	123681151
chr3	123690578	123691697
chr3	125936778	125939471
chr3	127162038	127162833
chr3	127498695	127499730
chr3	127625217	127645146
chr3	127645522	127647572
chr3	127694788	127696942
chr3	127787842	127791588
chr3	129194222	129228480
chr3	129969014	129970259
chr3	130180966	130182065
chr3	131488913	131491205
chr3	132085022	132086243
chr3	132949064	132950197
chr3	137622284	137624401
chr3	145757403	145759968
chr3	145961826	145964369
chr3	145988296	145989278
chr3	146116670	146118559
chr3	146220748	146221830
chr3	152106101	152107441
chr3	152165042	152166868
chr3	152265834	152267026
chr3	152665794	152668204
chr3	152980555	152981899
chr3	153972221	153975422
chr3	154324434	154338051
chr3	154547804	154548578
chr3	154663902	154664810
chr3	156560548	156561174
chr3	156562062	156563386
chr3	157566484	157569709
chr3	158558973	158563121
chr4	3677443	3679176
chr4	4136923	4139302
chr4	6989032	6990092
chr4	9841685	9852813
chr4	9856878	9861643
chr4	11382558	11392687
chr4	13742768	13745732
chr4	13750271	13751786
chr4	14931398	14932242
chr4	15148342	15149165
chr4	15240886	15241618
chr4	21673641	21693532
chr4	22477432	22485070
chr4	22485359	22500833
chr4	25799061	25799909
chr4	32792470	32793343
chr4	32795254	32796235
chr4	32950104	32952191
chr4	32979298	32988428
chr4	32988756	32992530
chr4	33188809	33189768
chr4	36949423	36954238
chr4	41097187	41099124
chr4	41496529	41503448
chr4	41506246	41507685
chr4	41519189	41520648
chr4	41567273	41569885
chr4	41691696	41699953
chr4	41723383	41731890
chr4	41732336	41733845
chr4	42169148	42175685
chr4	42666439	42673343
chr4	42915301	42919465
chr4	43058640	43060201
chr4	43381241	43383027
chr4	43424991	43426989
chr4	43428023	43429456
chr4	43452523	43455808
chr4	43506461	43509409
chr4	43521981	43526483
chr4	44424634	44426904
chr4	44662313	44666436
chr4	44698239	44719136
chr4	45182651	45185951
chr4	45528054	45529557
chr4	45590793	45592298
chr4	45763189	45764540
chr4	45764921	45765782
chr4	45823792	45828654
chr4	45972151	45973940
chr4	46037217	46041489
chr4	46304774	46306157
chr4	46336016	46352673
chr4	46506510	46507621
chr4	46532419	46537086
chr4	46599866	46602494
chr4	46649891	46650313
chr4	46988735	46994679
chr4	47056073	47057224
chr4	47091005	47095045
chr4	47205980	47210303
chr4	47425721	47426893
chr4	47437242	47438281
chr4	48042802	48043974
chr4	48044376	48055105
chr4	49843788	49845661
chr4	53440509	53441837
chr4	53775899	53778436
chr4	53778741	53780684
chr4	55529874	55534186
chr4	55650308	55652344
chr4	56989100	56991085
chr4	57141169	57143080
chr4	57297229	57302165
chr4	57433071	57435457
chr4	57782007	57783612
chr4	59437873	59439337
chr4	59914208	59915111
chr4	62479669	62482189
chr4	62582465	62585171
chr4	63213898	63214775
chr4	65123649	65124046
chr4	65124694	65126803
chr4	65127164	65127629
chr4	66401164	66404406
chr4	68953519	68955041
chr4	73790620	73791483
chr4	74013312	74014399
chr4	78210874	78212506
chr4	82503707	82505581
chr4	82506892	82508701
chr4	82534322	82540262
chr4	85204802	85206462
chr4	85206737	85207269
chr4	86873645	86874844
chr4	87229514	87230798
chr4	88641046	88641177
chr4	88755020	88755627
chr4	88760675	88761387
chr4	88763610	88763806
chr4	88771594	88772705
chr4	88773068	88775287
chr4	88775852	88777865
chr4	88779493	88781694
chr4	88782542	88783038
chr4	88784898	88786876
chr4	88787821	88788611
chr4	88788888	88789365
chr4	88789595	88790215
chr4	88790750	88795220
chr4	88796586	88798028
chr4	88798429	88799032
chr4	88799552	88801046
chr4	88801506	88801971
chr4	88802492	88803943
chr4	88805121	88807114
chr4	88864251	88865208
chr4	88937543	88939062
chr4	89269935	89283383
chr4	89285821	89311542
chr4	89687607	89689487
chr4	91369502	91375757
chr4	91376382	91376746
chr4	91380588	91382167
chr4	91399620	91400998
chr4	97750867	97760088
chr4	97774587	97775445
chr4	97775629	97781420
chr4	98726489	98728826
chr4	99572912	99573558
chr4	99647851	99664923
chr4	101291852	101294437
chr4	101312706	101314230
chr4	101496178	101497916
chr4	101508828	101509791
chr4	101717152	101718230
chr4	101866746	101867811
chr4	101869269	101871725
chr4	102087137	102088979
chr4	102493972	102494942
chr4	103619038	103620621
chr4	103620874	103622090
chr4	104365274	104369846
chr4	105108750	105110215
chr4	106462622	106465354
chr4	106621342	106624682
chr4	107432502	107436195
chr4	107436673	107437824
chr4	107733436	107735550
chr4	107846131	107846991
chr4	108029248	108033829
chr4	108149586	108150757
chr4	108151910	108154572
chr4	108216728	108218249
chr4	108218482	108220197
chr4	108382312	108384616
chr4	108878810	108879886
chr4	109654681	109662914
chr4	109663537	109667289
chr4	109972549	109990635
chr4	114648125	114649913
chr4	114663863	114664889
chr4	114665071	114669884
chr4	114685327	114686092
chr4	114821472	114822111
chr4	114840915	114846436
chr4	114896440	114917678
chr4	114921093	114928700
chr4	115049425	115067458
chr4	115094324	115097402
chr4	115133286	115134661
chr4	115890489	115891775
chr4	115897549	115901519
chr4	115903519	115906530
chr4	115929070	115961024
chr4	115961428	115965850
chr4	115966174	115974471
chr4	115974755	115981205
chr4	116014799	116020261
chr4	116876593	116878799
chr4	117131634	117134240
chr4	117301131	117308374
chr4	117312402	117319417
chr4	117484063	117486310
chr4	117487579	117488091
chr4	117488299	117491088
chr4	117491412	117497438
chr4	117926263	117928669
chr4	119491143	119494095
chr4	119733485	119734988
chr4	119735386	119736483
chr4	119814652	119815777
chr4	120030068	120036072
chr4	120259358	120260094
chr4	120263689	120273059
chr4	120273449	120274759
chr4	120275833	120277252
chr4	120279337	120288225
chr4	120587656	120590882
chr4	120647380	120651440
chr4	120665939	120669388
chr4	120697469	120699856
chr4	120745023	120751719
chr4	120855495	120856826
chr4	121038335	121041485
chr4	122122864	122122999
chr4	122455229	122455364
chr4	122958532	122963549
chr4	122983255	122984234
chr4	122996032	122997658
chr4	123102837	123107827
chr4	123115235	123117746
chr4	123180667	123186602
chr4	123200607	123203301
chr4	123231749	123235468
chr4	123239213	123239846
chr4	123321531	123324977
chr4	123339986	123344904
chr4	123685583	123687354
chr4	123990663	123991590
chr4	124177209	124180285
chr4	124189366	124189945
chr4	124196099	124197569
chr4	124198661	124199979
chr4	124200205	124202117
chr4	124276598	124279264
chr4	124441213	124443879
chr4	124444260	124445831
chr4	124466955	124467642
chr4	124472339	124478587
chr4	124478876	124487187
chr4	124572709	124577035
chr4	124639065	124640911
chr4	124652769	124664005
chr4	124664085	124665364
chr4	124666401	124669021
chr4	124671127	124673413
chr4	124860362	124863340
chr4	124879272	124886912
chr4	124887215	124888629
chr4	124890861	124897010
chr4	124982634	124992363
chr4	125006754	125008597
chr4	125127587	125128278
chr4	125275015	125276570
chr4	125480987	125499603
chr4	125534274	125534936
chr4	125727481	125730650
chr4	126283988	126284813
chr4	126285654	126289856
chr4	126295140	126303578
chr4	126324094	126325872
chr4	126619135	126621075
chr4	126729596	126739099
chr4	127166386	127172831
chr4	127178380	127180008
chr4	127213467	127215449
chr4	127222854	127225699
chr4	127226272	127228141
chr4	127233587	127234813
chr4	127235417	127237522
chr4	127311644	127312900
chr4	127327872	127332580
chr4	127969901	127973344
chr4	127984385	127991254
chr4	128960556	128961924
chr4	129046082	129048115
chr4	129048377	129051975
chr4	129104040	129107029
chr4	129120011	129123506
chr4	129136912	129138244
chr4	129222823	129224723
chr4	129246236	129252223
chr4	129285478	129288374
chr4	129376393	129379690
chr4	129439922	129441324
chr4	129490506	129492411
chr4	129980759	129990971
chr4	130007212	130008769
chr4	130074932	130077960
chr4	130078762	130079444
chr4	130137917	130142433
chr4	130162655	130164350
chr4	130272700	130277298
chr4	130306585	130311449
chr4	130791519	130793756
chr4	130861147	130862750
chr4	131834914	131838556
chr4	131913895	131916034
chr4	132143348	132146253
chr4	132972303	132975544
chr4	132976292	132977365
chr4	133095968	133100423
chr4	133211361	133212707
chr4	133213585	133214582
chr4	133245700	133256493
chr4	133257086	133258401
chr4	133467927	133470120
chr4	133479719	133482554
chr4	133494342	133502654
chr4	133516614	133521395
chr4	133598806	133603115
chr4	134159749	134162055
chr4	134237276	134239302
chr4	134246740	134254723
chr4	134341184	134344395
chr4	134369477	134372728
chr4	134449867	134451735
chr4	134452111	134455752
chr4	134701971	134704582
chr4	134766482	134767920
chr4	134768562	134769826
chr4	134869493	134870546
chr4	135138144	135143212
chr4	135144915	135160345
chr4	135165744	135168092
chr4	135174784	135177027
chr4	135203272	135206770
chr4	135396795	135399000
chr4	135566126	135575636
chr4	135685681	135688478
chr4	136080149	136082694
chr4	136143573	136145672
chr4	136206246	136207922
chr4	136218850	136220972
chr4	136237300	136240189
chr4	136243792	136252013
chr4	136289578	136291406
chr4	136421609	136426112
chr4	136636953	136638620
chr4	136834069	136835740
chr4	136838338	136839455
chr4	136895642	136896561
chr4	136903450	136907379
chr4	136911108	136912066
chr4	136953396	136960022
chr4	137124089	137124976
chr4	137126553	137131746
chr4	137132396	137134539
chr4	137274194	137285231
chr4	137663343	137667998
chr4	137679721	137683504
chr4	137727713	137730392
chr4	138249230	138252920
chr4	138261858	138263149
chr4	138263557	138264309
chr4	138360879	138361604
chr4	138392182	138398501
chr4	138451065	138456962
chr4	138553653	138557090
chr4	138689046	138692272
chr4	139071943	139077240
chr4	139088937	139089857
chr4	139090182	139094445
chr4	139754672	139764434
chr4	139766416	139768625
chr4	139806741	139807839
chr4	139808878	139810081
chr4	139810339	139841685
chr4	139842542	139847539
chr4	139848893	139854861
chr4	139925317	139926148
chr4	140001924	140003035
chr4	140037080	140039865
chr4	140103348	140104676
chr4	140106205	140107216
chr4	140108120	140110147
chr4	140242155	140249713
chr4	140698819	140699979
chr4	140904067	140906955
chr4	140907294	140908304
chr4	141236846	141249997
chr4	141272950	141273773
chr4	141281787	141282720
chr4	141283549	141293654
chr4	141295816	141297117
chr4	141298813	141300529
chr4	141300994	141304443
chr4	141362652	141371155
chr4	141380365	141385535
chr4	142083481	142084516
chr4	142085079	142085943
chr4	143298516	143299652
chr4	143301304	143302282
chr4	143347866	143352631
chr4	144893629	144894760
chr4	145246179	145247139
chr4	146504371	146504875
chr4	147220430	147220996
chr4	148130009	148131044
chr4	148157801	148166893
chr4	148169302	148170429
chr4	148171491	148175837
chr4	148286517	148287951
chr4	148402794	148406626
chr4	148742817	148743865
chr4	148771199	148772001
chr4	148802940	148807885
chr4	148811598	148812886
chr4	148858855	148861047
chr4	148890836	148891895
chr4	148897840	148904127
chr4	148949609	148954276
chr4	149584405	149586287
chr4	149586611	149588575
chr4	149674039	149676318
chr4	149697973	149698970
chr4	149954864	149956694
chr4	149990250	149991060
chr4	150027835	150035656
chr4	150046145	150046865
chr4	150046979	150050643
chr4	150087251	150089131
chr4	150651285	150652262
chr4	151106229	151110528
chr4	152107512	152108410
chr4	152113721	152134877
chr4	152138297	152139163
chr4	152149802	152156033
chr4	152156366	152163173
chr4	152177999	152180689
chr4	152273519	152276162
chr4	152280536	152293878
chr4	152310727	152319045
chr4	152336821	152341548
chr4	152475264	152477654
chr4	153479721	153484750
chr4	154025314	154026292
chr4	154070545	154071869
chr4	154072288	154073905
chr4	154079609	154082892
chr4	154134642	154142980
chr4	154168399	154174103
chr4	154298469	154302118
chr4	154628524	154630484
chr4	154630920	154644741
chr4	154645041	154645765
chr4	154854202	154856518
chr4	154947952	154955500
chr4	154956755	154964263
chr4	155033656	155034942
chr4	155040941	155045599
chr4	155344618	155346278
chr4	155358750	155363705
chr4	155397196	155398735
chr4	155652238	155655892
chr4	155694908	155695975
chr4	155774107	155774940
chr4	155840493	155842189
chr4	156034382	156036597
chr4	156203279	156204215
chr4	156254288	156256020
chr5	3334756	3335677
chr5	3337047	3338025
chr5	3340553	3341343
chr5	3343588	3345295
chr5	8893548	8895021
chr5	9724426	9726326
chr5	15933016	15936134
chr5	19227503	19228634
chr5	21185923	21186835
chr5	22343041	22347748
chr5	24216146	24217016
chr5	24346281	24353674
chr5	24385043	24389131
chr5	24473856	24474814
chr5	24504306	24505753
chr5	24521183	24533601
chr5	24598123	24603324
chr5	24622545	24623429
chr5	25098808	25101352
chr5	26006214	26008218
chr5	26817395	26818490
chr5	28113624	28114238
chr5	28116059	28128574
chr5	28156181	28180673
chr5	28206030	28213839
chr5	28214433	28215351
chr5	28455113	28469504
chr5	29465500	29490683
chr5	30103153	30108755
chr5	30109386	30112154
chr5	30113252	30115341
chr5	30115521	30116572
chr5	30588112	30590661
chr5	30621175	30623189
chr5	30710895	30714116
chr5	30944884	30946152
chr5	31089107	31097715
chr5	31133743	31135148
chr5	31135390	31140187
chr5	33103760	33105416
chr5	33426393	33438872
chr5	33440939	33442416
chr5	33442626	33445023
chr5	33525149	33526236
chr5	33526824	33529281
chr5	33531366	33532084
chr5	33539242	33541328
chr5	33695044	33696151
chr5	33720812	33725363
chr5	33994062	33999627
chr5	34285422	34290534
chr5	34512592	34514313
chr5	35055000	35058894
chr5	35276465	35284013
chr5	35313323	35314526
chr5	35376382	35407382
chr5	35677471	35680021
chr5	35757522	35761157
chr5	36865056	36873101
chr5	36874242	36874907
chr5	37025744	37032074
chr5	37088802	37092750
chr5	37160332	37164504
chr5	37240203	37247050
chr5	37716302	37717360
chr5	37816514	37819843
chr5	37820772	37822274
chr5	37825565	37827836
chr5	37828434	37829571
chr5	37830421	37832680
chr5	38159054	38161583
chr5	38274112	38278938
chr5	38279043	38279779
chr5	38317904	38321347
chr5	39644210	39645234
chr5	41743615	41768317
chr5	43234839	43235733
chr5	44134955	44137245
chr5	45638812	45639616
chr5	47983323	47986644
chr5	49524075	49525089
chr5	52110450	52111413
chr5	52111799	52116418
chr5	52470918	52471767
chr5	53048411	53049567
chr5	53211773	53215305
chr5	63647859	63651237
chr5	64158376	64162389
chr5	66148459	66149969
chr5	66150234	66152059
chr5	66675706	66677136
chr5	66745561	66748323
chr5	67090302	67105559
chr5	67213135	67213659
chr5	67214037	67235690
chr5	67606609	67610187
chr5	69339721	69342004
chr5	71095704	71096846
chr5	71656079	71658165
chr5	71700407	71701479
chr5	72502646	72505240
chr5	72579535	72581961
chr5	72586039	72587830
chr5	72866809	72868902
chr5	73006551	73009075
chr5	73012676	73015750
chr5	73405490	73407316
chr5	73647321	73654232
chr5	75066571	75087732
chr5	75147758	75151846
chr5	75152839	75155305
chr5	75977311	75979285
chr5	76363352	76364222
chr5	76855608	76858834
chr5	76931111	76933810
chr5	77094520	77095120
chr5	77407191	77408541
chr5	81020832	81023116
chr5	84414871	84418006
chr5	88887271	88888745
chr5	90759121	90759955
chr5	90903356	90904529
chr5	91074053	91074972
chr5	91517467	91519101
chr5	92042307	92042848
chr5	92392101	92393197
chr5	93042108	93047289
chr5	98164942	98192209
chr5	98252971	98257018
chr5	98292500	98293337
chr5	98854102	98856280
chr5	99727122	99730221
chr5	100157741	100160007
chr5	100719202	100720127
chr5	100845426	100847214
chr5	101537422	101538382
chr5	101538771	101539484
chr5	101646106	101649760
chr5	101653611	101654689
chr5	101655003	101669800
chr5	101763222	101768634
chr5	103692282	103694609
chr5	106446123	106472775
chr5	106556773	106564534
chr5	106573770	106576033
chr5	107402390	107405606
chr5	107715949	107729356
chr5	107730147	107731103
chr5	108363011	108373351
chr5	108548935	108551684
chr5	110285133	110286312
chr5	110341455	110344483
chr5	110386001	110386766
chr5	110480605	110482358
chr5	110542678	110546356
chr5	111414288	111415361
chr5	111416152	111422538
chr5	111534051	111535108
chr5	111739692	111743744
chr5	111762129	111763207
chr5	111998250	112000643
chr5	112001702	112002634
chr5	112005566	112006655
chr5	112009280	112009954
chr5	112153562	112154120
chr5	112225261	112231691
chr5	112239159	112239997
chr5	112575366	112579658
chr5	113136464	113139375
chr5	113287028	113289346
chr5	113298361	113299845
chr5	113307572	113310949
chr5	113323455	113325467
chr5	113332800	113338140
chr5	113342112	113342955
chr5	113343214	113349411
chr5	113490412	113490967
chr5	113491270	113492257
chr5	113551110	113552213
chr5	114270862	114277579
chr5	114513841	114515222
chr5	114567805	114573560
chr5	114656219	114660528
chr5	114689635	114690520
chr5	115189647	115195554
chr5	115203926	115204552
chr5	115214827	115216380
chr5	115730288	115731319
chr5	116081952	116083522
chr5	116590742	116592471
chr5	117314429	117315307
chr5	117317820	117319873
chr5	117319936	117321475
chr5	117412855	117415909
chr5	117839512	117843886
chr5	118025316	118031046
chr5	118161211	118162804
chr5	118163557	118164657
chr5	118166424	118175381
chr5	118434803	118438480
chr5	119086108	119087525
chr5	119626154	119628628
chr5	119656132	119665165
chr5	119665488	119669404
chr5	119670290	119671189
chr5	119682287	119683765
chr5	119686982	119688359
chr5	119793674	119809189
chr5	119828647	119830352
chr5	119830908	119840915
chr5	119841301	119843836
chr5	120251105	120252565
chr5	120279439	120282326
chr5	120286549	120287736
chr5	120296738	120297613
chr5	120298606	120306130
chr5	120321696	120324277
chr5	120397724	120399716
chr5	120407760	120411706
chr5	120420912	120441270
chr5	120648185	120650981
chr5	120681865	120684571
chr5	120691111	120700192
chr5	120707432	120714609
chr5	121828265	121829648
chr5	121837040	121839954
chr5	121841741	121844866
chr5	121845461	121846565
chr5	121923369	121924670
chr5	121925024	121926949
chr5	122045800	122051195
chr5	122052524	122054462
chr5	122193288	122194157
chr5	122194774	122195821
chr5	122951193	122953183
chr5	123507859	123509263
chr5	123973126	123974199
chr5	124860098	124862848
chr5	125003561	125004282
chr5	125339465	125341247
chr5	125529208	125537022
chr5	127242110	127242894
chr5	127243431	127244510
chr5	128431415	128435343
chr5	128442459	128445417
chr5	128482497	128483541
chr5	129582158	129586362
chr5	130446937	130451260
chr5	131305835	131307488
chr5	131615854	131616948
chr5	134945019	134947753
chr5	134983946	134989664
chr5	135088333	135091528
chr5	135106512	135110321
chr5	135121331	135122286
chr5	135131914	135135613
chr5	135248577	135251578
chr5	135276425	135277146
chr5	135834944	135835888
chr5	135850681	135859341
chr5	135860008	135861277
chr5	135861385	135862595
chr5	135866337	135872016
chr5	135873005	135874077
chr5	135887399	135891402
chr5	136083725	136085944
chr5	136567427	136572432
chr5	136573046	136574112
chr5	136580222	136582689
chr5	136616965	136621003
chr5	137023981	137025669
chr5	137026030	137033753
chr5	137286989	137293659
chr5	137582029	137584188
chr5	137644018	137646116
chr5	138751947	138758245
chr5	138819299	138823910
chr5	138991116	139000214
chr5	139129074	139130715
chr5	139322569	139326748
chr5	139532128	139533272
chr5	139534097	139561695
chr5	139562601	139563683
chr5	139564634	139565300
chr5	139578570	139586375
chr5	139592791	139595411
chr5	139597313	139603022
chr5	139657802	139661638
chr5	139668200	139675040
chr5	139679824	139684853
chr5	139812546	139813861
chr5	139904494	139916572
chr5	140604950	140612998
chr5	140735200	140737290
chr5	141241960	141243514
chr5	142700236	142703539
chr5	142820877	142822140
chr5	143155683	143157850
chr5	143158220	143159597
chr5	143250497	143258141
chr5	143284614	143294890
chr5	143357311	143359526
chr5	143363333	143366914
chr5	143367375	143376134
chr5	143386055	143388452
chr5	144545549	144548757
chr5	144669856	144672893
chr5	144761021	144762317
chr5	145113919	145115271
chr5	146260973	146261372
chr5	146582897	146586183
chr5	147185069	147194995
chr5	147219947	147227670
chr5	147265684	147280812
chr5	147292684	147293632
chr5	147298669	147319466
chr5	147397876	147402319
chr5	147720005	147729460
chr5	147747970	147749193
chr5	147749521	147753768
chr5	147894235	147895105
chr5	147955612	147959309
chr5	150118312	150119538
chr5	150591987	150596172
chr5	150951423	150954504
chr5	151233353	151234251
chr6	3200766	3201668
chr6	3763116	3765834
chr6	6847280	6868014
chr6	6868077	6883942
chr6	7553749	7556942
chr6	8777601	8778559
chr6	8946686	8957996
chr6	17280684	17281801
chr6	17305785	17308974
chr6	17463348	17464782
chr6	18030496	18032437
chr6	21214693	21217095
chr6	22287995	22289316
chr6	22875702	22876392
chr6	23241620	23251022
chr6	23252025	23262480
chr6	23272336	23273507
chr6	23838022	23839232
chr6	25687952	25690728
chr6	28131787	28135298
chr6	28395212	28398785
chr6	28450144	28452514
chr6	28830227	28834128
chr6	28979708	28983050
chr6	29169601	29171356
chr6	29213681	29215049
chr6	29215567	29216503
chr6	29396275	29397522
chr6	29495628	29498017
chr6	29526133	29529852
chr6	29693655	29696272
chr6	29916230	29917774
chr6	30168906	30182684
chr6	30957963	30961285
chr6	31215727	31221862
chr6	31561609	31566186
chr6	36387551	36390838
chr6	37297040	37302112
chr6	38347509	38348556
chr6	38349189	38357758
chr6	38634477	38641671
chr6	38662154	38664708
chr6	39115607	39119512
chr6	39869672	39874942
chr6	42245750	42246788
chr6	42321341	42325096
chr6	44792931	44793070
chr6	47646668	47649868
chr6	47650162	47659008
chr6	47659866	47662853
chr6	47663393	47670957
chr6	47672014	47672622
chr6	47672862	47676965
chr6	47677205	47680205
chr6	47680696	47687029
chr6	47737052	47754464
chr6	47755640	47766931
chr6	47768117	47771093
chr6	47771650	47773334
chr6	47775260	47777470
chr6	48436977	48440390
chr6	48628382	48630261
chr6	48741690	48743306
chr6	49236447	49236617
chr6	49820359	49824909
chr6	51174279	51175119
chr6	51181056	51182013
chr6	51183228	51188373
chr6	51431926	51435088
chr6	52169844	52170909
chr6	52204847	52207945
chr6	52208367	52210430
chr6	52210960	52256415
chr6	52257004	52277920
chr6	52290021	52292943
chr6	52305739	52307562
chr6	52308383	52325118
chr6	53067074	53067989
chr6	53068251	53070641
chr6	53284151	53289791
chr6	53290259	53290890
chr6	53817690	53820824
chr6	54038849	54040484
chr6	54325727	54328576
chr6	54428843	54431442
chr6	54484627	54486870
chr6	54564672	54565224
chr6	54565660	54567000
chr6	54943030	54945104
chr6	54971308	54972820
chr6	55114568	55119602
chr6	55119963	55120794
chr6	55451084	55453143
chr6	56361727	56362692
chr6	56652033	56653248
chr6	63256290	63257862
chr6	64726990	64736277
chr6	65380809	65381627
chr6	67532099	67536635
chr6	70952853	70960315
chr6	70962728	70966510
chr6	71013070	71013687
chr6	77242854	77246350
chr6	82041252	82044976
chr6	82091810	82092645
chr6	82400664	82404353
chr6	82938571	82940144
chr6	83029482	83033618
chr6	83033984	83034834
chr6	83062075	83076369
chr6	83077581	83078117
chr6	83083362	83089321
chr6	83159869	83163101
chr6	83690969	83722971
chr6	83756734	83758736
chr6	83759477	83761210
chr6	83761644	83764398
chr6	83866979	83867685
chr6	84008356	84009463
chr6	84018878	84020017
chr6	84581196	84590557
chr6	85125227	85128766
chr6	85183516	85195643
chr6	85372145	85375397
chr6	85407172	85410999
chr6	85423014	85424789
chr6	85477994	85478797
chr6	85481754	85486783
chr6	85501077	85504680
chr6	85509628	85514620
chr6	85514974	85516642
chr6	86028081	86029731
chr6	86194654	86196543
chr6	86791243	86793916
chr6	87589565	87590590
chr6	87728650	87735063
chr6	88187612	88207716
chr6	88234010	88238150
chr6	88239358	88240248
chr6	88873201	88874868
chr6	91282420	91288771
chr6	91407234	91414581
chr6	91806705	91808963
chr6	91839508	91840777
chr6	91841829	91846158
chr6	91978507	91979945
chr6	92243412	92246008
chr6	92942805	92944164
chr6	94653671	94654299
chr6	94676930	94678032
chr6	94698444	94699999
chr6	94701400	94706119
chr6	94706442	94711462
chr6	94711960	94713298
chr6	97059225	97060864
chr6	97487185	97488478
chr6	99026928	99028046
chr6	99689672	99695178
chr6	99725087	99728215
chr6	100027498	100028362
chr6	100029270	100034514
chr6	100158846	100159854
chr6	100161437	100164155
chr6	100166139	100167093
chr6	100169313	100171812
chr6	100172102	100173392
chr6	100206324	100207666
chr6	100213025	100214194
chr6	100335511	100338092
chr6	100420071	100421015
chr6	100421553	100423091
chr6	100424231	100425606
chr6	100426357	100434520
chr6	100434894	100436286
chr6	100436726	100441481
chr6	100442116	100443135
chr6	100518947	100519860
chr6	100562460	100565753
chr6	100566436	100567226
chr6	102562756	102564713
chr6	103510131	103513578
chr6	103649048	103649297
chr6	105676575	105679703
chr6	107529418	107531348
chr6	108659279	108661722
chr6	110644593	110648347
chr6	112273341	112274108
chr6	112486782	112491208
chr6	113193621	113196246
chr6	113281963	113285324
chr6	113468993	113472555
chr6	113479743	113483614
chr6	113493965	113497014
chr6	113499835	113502424
chr6	113888772	113893289
chr6	114039516	114044458
chr6	114129434	114133299
chr6	114281952	114286051
chr6	114395438	114401246
chr6	114496736	114497669
chr6	114498913	114500161
chr6	114501990	114502711
chr6	114504548	114505140
chr6	114511007	114512052
chr6	114513186	114514121
chr6	114516351	114517005
chr6	114518638	114519431
chr6	114528030	114529096
chr6	114530121	114531515
chr6	114542531	114543663
chr6	114545208	114546480
chr6	114547718	114548443
chr6	114551994	114552594
chr6	114553009	114553457
chr6	114554450	114554993
chr6	114557842	114558300
chr6	114563966	114564738
chr6	114565170	114565982
chr6	114572629	114573213
chr6	114581926	114583206
chr6	114589133	114590436
chr6	114597072	114597625
chr6	114604368	114604720
chr6	114608710	114609464
chr6	114611125	114611930
chr6	114613524	114614256
chr6	114626113	114627047
chr6	114628641	114629805
chr6	115134468	115136077
chr6	115136596	115137741
chr6	115360786	115362707
chr6	115991729	115995196
chr6	116460491	116461340
chr6	117166880	117172688
chr6	118010203	118014475
chr6	118064861	118067692
chr6	118194544	118199580
chr6	118592748	118594580
chr6	119105525	119107701
chr6	119326949	119332443
chr6	120292816	120295376
chr6	120461143	120465106
chr6	120490428	120494958
chr6	121130676	121131539
chr6	121209599	121212159
chr6	121411227	121415096
chr6	121472951	121474221
chr6	122742428	122743952
chr6	122744318	122745272
chr6	122801486	122802713
chr6	122819819	122820811
chr6	124768748	124770049
chr6	124859220	124860574
chr6	124862945	124864410
chr6	124909625	124910858
chr6	124993407	125001395
chr6	125319603	125323564
chr6	125362734	125364519
chr6	125372307	125373711
chr6	125377690	125381727
chr6	125381950	125383063
chr6	125491872	125495443
chr6	126162830	126165241
chr6	126641714	126647468
chr6	126738456	126741136
chr6	127079646	127080950
chr6	127153206	127153788
chr6	127764824	127772350
chr6	128297882	128301974
chr6	134631668	134632819
chr6	136170370	136172992
chr6	136173227	136173863
chr6	136661309	136662441
chr6	137169138	137169883
chr6	137251893	137253528
chr6	137648233	137648893
chr6	138422572	138423523
chr6	142413595	142415206
chr6	142509438	142510464
chr6	142567614	142573596
chr6	142963122	142964486
chr6	144781293	144783055
chr6	145338117	145340359
chr6	145862116	145867150
chr6	145932748	145933027
chr6	146795434	146796594
chr6	147261713	147264715
chr6	147266589	147267730
chr6	148441908	148446657
chr7	3217989	3219468
chr7	3300427	3306401
chr7	3365526	3367893
chr7	3410714	3426374
[truncated: 3,847 more rows]

## Sheet: E10.5 Ant H3K27me3 CUT&Tag
chr1	4487032	4501484
chr1	5016309	5022038
chr1	9966074	9969889
chr1	13122939	13128298
chr1	14754607	14758710
chr1	19098020	19114563
chr1	19206861	19219137
chr1	19221364	19243082
chr1	34534809	34539452
chr1	39192279	39196080
chr1	40677886	40684989
chr1	42682416	42714613
chr1	56968689	56971873
chr1	56975321	56986507
chr1	63244828	63276207
chr1	64730964	64739428
chr1	74768496	74776688
chr1	74779742	74810313
chr1	74853629	74861435
chr1	74880201	74887267
chr1	74888047	74904717
chr1	74944980	74955982
chr1	75216873	75221936
chr1	75386089	75390870
chr1	75420263	75424566
chr1	75448671	75454185
chr1	78136550	78141295
chr1	78185688	78220813
chr1	86043120	86049848
chr1	86300929	86306229
chr1	87149720	87159564
chr1	87182102	87187763
chr1	87260768	87268578
chr1	87507288	87512303
chr1	89917662	89943639
chr1	89967027	89972693
chr1	89990977	89997232
chr1	91342145	91347514
chr1	93098145	93104887
chr1	119417320	119425757
chr1	120337557	120346074
chr1	120591845	120618889
chr1	124042526	124047188
chr1	125909760	125914134
chr1	127674152	127681201
chr1	131241677	131246669
chr1	131960151	131966713
chr1	132064970	132070021
chr1	132188202	132194448
chr1	132297486	132301001
chr1	132537626	132546805
chr1	132736542	132744368
chr1	132875843	132885438
chr1	133161509	133168543
chr1	133850854	133859628
chr1	134232992	134237256
chr1	134643323	134650426
chr1	134706341	134711903
chr1	135102944	135106640
chr1	135816041	135821546
chr1	135914695	135921430
chr1	136047879	136051805
chr1	136259273	136262827
chr1	136943748	136956449
chr1	138839410	138844865
chr1	154203396	154207022
chr1	154723189	154728756
chr1	155726201	155754394
chr1	156202362	156207978
chr1	156300869	156305477
chr1	167657148	167662804
chr1	167671127	167675543
chr1	167685616	167697266
chr1	171063685	171065281
chr1	171069112	171071737
chr1	171077600	171079298
chr1	171191226	171198150
chr1	172324537	172332473
chr1	173364429	173369889
chr1	180696074	180699179
chr1	180892889	180896330
chr1	180932946	180938485
chr1	180940213	180944848
chr1	181350893	181354980
chr1	184713252	184737835
chr1	187603820	187612526
chr1	190168113	190176597
chr1	191182278	191187768
chr10	7390042	7393991
chr10	19351339	19364885
chr10	19848741	19853361
chr10	22148449	22163238
chr10	22811312	22824806
chr10	22841365	22846080
chr10	42568717	42596667
chr10	42612722	42616988
chr10	42626544	42638557
chr10	44002176	44007072
chr10	44525697	44529745
chr10	50889320	50911729
chr10	52019480	52033055
chr10	60104603	60110979
chr10	60683875	60689450
chr10	61415518	61421512
chr10	62126869	62138536
chr10	67532281	67542063
chr10	69397940	69401937
chr10	79714149	79719320
chr10	79916742	79924275
chr10	80012588	80016613
chr10	80295409	80317220
chr10	80339703	80361076
chr10	80480897	80506486
chr10	80833135	80838395
chr10	80840245	80846166
chr10	80929424	80939360
chr10	80983908	80988809
chr10	81251379	81261133
chr10	81279164	81286189
chr10	81339971	81345600
chr10	81422352	81430410
chr10	81450097	81469094
chr10	81470128	81476332
chr10	84751230	84761230
chr10	87484358	87495524
chr10	90826752	90830326
chr10	93829691	93835394
chr10	94941984	94944634
chr10	112269121	112273313
chr10	114799861	114803449
chr10	121308773	121315192
chr10	127046695	127052758
chr10	127073762	127086205
chr10	127088879	127093982
chr10	127164730	127172257
chr10	127176531	127181655
chr10	127324971	127330483
chr10	127523856	127538017
chr10	128583103	128590680
chr10	128930707	128936570
chr11	4741280	4751584
chr11	4759612	4765197
chr11	4943535	4951203
chr11	5054551	5065625
chr11	6006161	6010665
chr11	6061420	6068576
chr11	9116902	9121619
chr11	11112342	11118323
chr11	11682196	11687327
chr11	12024810	12043954
chr11	21992563	22009074
chr11	22856588	22861665
chr11	33190823	33208932
chr11	49605604	49613069
chr11	49632462	49638800
chr11	50599660	50606356
chr11	50847019	50853527
chr11	52163221	52170821
chr11	52762262	52767792
chr11	53460343	53467471
chr11	53477049	53481859
chr11	57826395	57841980
chr11	58945179	58955536
chr11	59134106	59138907
chr11	59173435	59180650
chr11	59286315	59295148
chr11	59302928	59310644
chr11	61019032	61027236
chr11	66521695	66529317
chr11	68383212	68402441
chr11	69234702	69239233
chr11	69798863	69806689
chr11	69960743	69968493
chr11	70210892	70218038
chr11	70223783	70231635
chr11	70251461	70256239
chr11	72131741	72135731
chr11	72958740	72964081
chr11	74586589	74594040
chr11	74608912	74612283
chr11	75164102	75174217
chr11	75190482	75197478
chr11	75793339	75798732
chr11	76669810	76675322
chr11	76995992	77001426
chr11	77461789	77468658
chr11	77930215	77938307
chr11	78486234	78492414
chr11	79588461	79594021
chr11	80300312	80303549
chr11	82384585	82394334
chr11	82431027	82438475
chr11	82927336	82937914
chr11	83440257	83448256
chr11	83849577	83857763
chr11	84513257	84531278
chr11	84955825	84960710
chr11	85824444	85842409
chr11	85884497	85896729
chr11	87759046	87768495
chr11	88191763	88195713
chr11	93096642	93100543
chr11	95072059	95079571
chr11	95117957	95126222
chr11	95136278	95153947
chr11	95197778	95204257
chr11	95220635	95225889
chr11	95823862	95835455
chr11	95912678	95918660
chr11	96165293	96210226
chr11	96247792	96309398
chr11	96310823	96319468
chr11	96363499	96367643
chr11	97013841	97026563
chr11	97112012	97119262
chr11	97498054	97503280
chr11	97531387	97540026
chr11	97542948	97553485
chr11	97569336	97575099
chr11	97984055	97988591
chr11	98049682	98053958
chr11	98294049	98300319
chr11	98312643	98355398
chr11	98544482	98549287
chr11	100352676	100359113
chr11	100758642	100764117
chr11	100956970	100960474
chr11	100964842	100974081
chr11	101076456	101082676
chr11	101161336	101180036
chr11	101260304	101268442
chr11	101960363	101967865
chr11	102102027	102109962
chr11	102142350	102149724
chr11	102396291	102402102
chr11	102941879	102955002
chr11	103168451	103174575
chr11	103189924	103202027
chr11	103358536	103365680
chr11	103647912	103654708
chr11	103745528	103753096
chr11	103767775	103778153
chr11	103805469	103815032
chr11	104130120	104137704
chr11	104229366	104236839
chr11	109011645	109012122
chr11	114782537	114794642
chr11	115245704	115254037
chr11	115255951	115269250
chr11	115313923	115326029
chr11	115364323	115376801
chr11	115856872	115860627
chr11	115973289	115977529
chr11	116105035	116112882
chr11	116279217	116286540
chr11	116529845	116535479
chr11	117392999	117397222
chr11	117401548	117405746
chr11	117411918	117416896
chr11	117435981	117442175
chr11	117458446	117463949
chr11	117595635	117602712
chr11	117887526	117891854
chr11	118565055	118574368
chr11	118905760	118911665
chr11	119033900	119063897
chr11	119077945	119093110
chr11	119540835	119553450
chr11	120527755	120534671
chr11	120658323	120664083
chr12	3807773	3809304
chr12	8294291	8307087
chr12	9574292	9583238
chr12	14148170	14151630
chr12	17321527	17325860
chr12	24677798	24682460
chr12	30880858	30887654
chr12	31073271	31077314
chr12	31558014	31563542
chr12	49371947	49396537
chr12	49398673	49402234
chr12	51591704	51596522
chr12	53244836	53248094
chr12	55597382	55601812
chr12	56516690	56541898
chr12	56609280	56617370
chr12	56684825	56703113
chr12	57530414	57556538
chr12	72936194	72948441
chr12	73035565	73054147
chr12	73543998	73552101
chr12	76404132	76407899
chr12	76707174	76714474
chr12	78908792	78913216
chr12	80514860	80522665
chr12	80689895	80694321
chr12	80754433	80761156
chr12	81627659	81632544
chr12	82615319	82620129
chr12	84567102	84575844
chr12	84640208	84644451
chr12	84873617	84878558
chr12	86209628	86217605
chr12	86418062	86426471
chr12	86986868	86993101
chr12	98571729	98579200
chr12	99963183	99970519
chr12	100896171	100900130
chr12	101024967	101029728
chr12	102126135	102133127
chr12	104469867	104480745
chr12	106478192	106483176
chr12	108315674	108322569
chr12	108325992	108331139
chr12	108350635	108354697
chr12	108699641	108704880
chr12	109049479	109056383
chr12	110182722	110189787
chr12	110273582	110285580
chr12	111269528	111278073
chr12	111405487	111411655
chr12	111420924	111432937
chr12	111440861	111452260
chr12	111483309	111488877
chr12	111668910	111675090
chr12	112128081	112134351
chr12	112141148	112147694
chr12	112676848	112683476
chr12	112699223	112702983
chr12	112872437	112880097
chr12	113139344	113144144
chr12	117148934	117162821
chr12	118835774	118840106
chr12	118841248	118850799
chr13	3357398	3362632
chr13	10358191	10361570
chr13	21993976	22010899
chr13	30748007	30753375
chr13	31553555	31562361
chr13	31611665	31632963
chr13	31796602	31825730
chr13	36722434	36736510
chr13	38149052	38153408
chr13	38344485	38348942
chr13	40700702	40708782
chr13	40710694	40716300
chr13	40727606	40746478
chr13	44869571	44870067
chr13	48655758	48670137
chr13	48727959	48733561
chr13	49143338	49150408
chr13	51562895	51572069
chr13	53461616	53467062
chr13	54735437	54740762
chr13	54762609	54768325
chr13	54870814	54877586
chr13	54943841	54956919
chr13	55377257	55382198
chr13	55417624	55422547
chr13	55822119	55842027
chr13	56218851	56227714
chr13	56246853	56262756
chr13	56291479	56298366
chr13	56435790	56441430
chr13	56750390	56756395
chr13	63567565	63576860
chr13	71953535	71970726
chr13	72620867	72636110
chr13	72637298	72644141
chr13	73257147	73275461
chr13	73535067	73539106
chr13	74119070	74125096
chr13	78163459	78175591
chr13	78177702	78189042
chr13	78207298	78212662
chr13	83712435	83729203
chr13	83730520	83741126
chr13	84343202	84348450
chr13	92423820	92429454
chr13	94592952	94598448
chr13	94700416	94714971
chr13	94869452	94888957
chr13	98348822	98370364
chr13	98497515	98508838
chr13	98571148	98574737
chr13	100549561	100553843
chr13	102541433	102547942
chr13	105443317	105447155
chr13	112984294	113000762
chr13	114456854	114461173
chr13	116292549	116307676
chr13	116309297	116315926
chr13	119964108	119967675
chr13	120022527	120040725
chr13	120045455	120047411
chr13	120095157	120098528
chr14	12334422	12354008
chr14	21988613	21996957
chr14	24000489	24007612
chr14	29717395	29724898
chr14	32459657	32468437
chr14	32594124	32600877
chr14	34815963	34824955
chr14	39473046	39476571
chr14	48651054	48676466
chr14	52325403	52332893
chr14	55109466	55118118
chr14	56361832	56369028
chr14	57055513	57059769
chr14	57101367	57107669
chr14	58071792	58078779
chr14	61682129	61691691
chr14	63235251	63273713
chr14	63938566	63950241
chr14	64582435	64593868
chr14	66632810	66640613
chr14	66909064	66914049
chr14	67227824	67241491
chr14	68078276	68085042
chr14	68121163	68126382
chr14	69167898	69176620
chr14	69189238	69195088
chr14	70073489	70085592
chr14	70174686	70178528
chr14	70550727	70560737
chr14	70621534	70630034
chr14	70638920	70645996
chr14	70886930	70893704
chr14	79767080	79775275
chr14	84444854	84449134
chr14	104456302	104476189
chr14	108910612	108914226
chr14	118222808	118238536
chr14	118435120	118440453
chr14	119135485	119141332
chr14	122461603	122492091
chr15	7806095	7818874
chr15	11034488	11038532
chr15	11901917	11908747
chr15	31364782	31369944
chr15	35293573	35304726
chr15	37230133	37235721
chr15	39196381	39197659
chr15	55305879	55309438
chr15	64918240	64922711
chr15	72543351	72550012
chr15	73837789	73843442
chr15	74513353	74521469
chr15	75561999	75569125
chr15	75727720	75734070
chr15	75737166	75751071
chr15	75884922	75890566
chr15	75993180	76009712
chr15	76086225	76092062
chr15	76196258	76210513
chr15	76226578	76235761
chr15	76293413	76298730
chr15	76514087	76522778
chr15	76666220	76670936
chr15	78710084	78720489
chr15	78801183	78806082
chr15	79161152	79165873
chr15	79499040	79518698
chr15	79800184	79809472
chr15	79927884	79937168
chr15	80008263	80018533
chr15	80088844	80094753
chr15	80283567	80290236
chr15	82205305	82217674
chr15	82947490	82963479
chr15	83249466	83253721
chr15	85573634	85585329
chr15	85668101	85675002
chr15	85731782	85738052
chr15	89064747	89069189
chr15	89145121	89150958
chr15	89375664	89380121
chr15	89556333	89559720
chr15	95649452	95656010
chr15	97998362	98006549
chr15	98165571	98174187
chr15	98673763	98678508
chr15	98769329	98782840
chr15	98785715	98811023
chr15	98890888	98900728
chr15	99052750	99060642
chr15	99083842	99099899
chr15	99219441	99229586
chr15	99580682	99596075
chr15	99664088	99667475
chr15	100598282	100602939
chr15	100634222	100639498
chr15	100726905	100731636
chr15	101126767	101130569
chr15	102691794	102698797
chr15	102742861	102749189
chr15	102906744	103006393
chr15	103013989	103018508
chr16	5130342	5133807
chr16	5883301	5888073
chr16	8422141	8427364
chr16	9991234	9997695
chr16	11980804	11987371
chr16	17800596	17808038
chr16	17829670	17838015
chr16	17911492	17917953
chr16	18579152	18592348
chr16	18606208	18629130
chr16	18774632	18779982
chr16	20588228	20594749
chr16	20732160	20736772
chr16	30306189	30311950
chr16	31931279	31937389
chr16	35152586	35158405
chr16	35536479	35547423
chr16	35656462	35660838
chr16	57391112	57391676
chr16	90829720	90834123
chr16	91216876	91239683
chr16	91265224	91275246
chr16	92497499	92501412
chr16	92692694	92701398
chr16	93681019	93686028
chr16	94074848	94099065
chr16	94120968	94128244
chr16	94178518	94183073
chr16	94188058	94205585
chr16	97608863	97613371
chr16	97760902	97767242
chr17	8338752	8343977
chr17	8426515	8440111
chr17	8521906	8528153
chr17	8797374	8804858
chr17	12504801	12510033
chr17	14277586	14282992
chr17	15371612	15383703
chr17	22877365	22878190
chr17	23673473	23685949
chr17	23736798	23748112
chr17	24685528	24691369
chr17	24749881	24755366
chr17	25816844	25821782
chr17	25949504	25954614
chr17	26109247	26116238
chr17	26201260	26206051
chr17	26414861	26419012
chr17	26434781	26441931
chr17	26832569	26863292
chr17	27509808	27516100
chr17	28358121	28366635
chr17	29882717	29891953
chr17	32390944	32398852
chr17	33975184	33981467
chr17	33995795	34003419
chr17	34190979	34217664
chr17	34628167	34634293
chr17	34669012	34674457
chr17	34956902	34961002
chr17	34967284	34972894
chr17	35261642	35267939
chr17	35318302	35324207
chr17	35338471	35346005
chr17	35422845	35427594
chr17	35467536	35474431
chr17	35696898	35703310
chr17	36081938	36086868
chr17	36108276	36112160
chr17	36118694	36123781
chr17	36141576	36149300
chr17	36153688	36172142
chr17	36178570	36183145
chr17	36202104	36212610
chr17	36213877	36219499
chr17	36223334	36226669
chr17	36227476	36233916
chr17	39841517	39848829
chr17	44732764	44740270
chr17	45542531	45550801
chr17	46292467	46299411
chr17	46441094	46447336
chr17	46451871	46462741
chr17	46484540	46490374
chr17	47435843	47441067
chr17	48093644	48100241
chr17	51830073	51834600
chr17	56118553	56123072
chr17	56136388	56154861
chr17	56471273	56477296
chr17	56508879	56514307
chr17	56749962	56758140
chr17	57060001	57064073
chr17	68838100	68843065
chr17	74044777	74050293
chr17	79711387	79716253
chr17	83626782	83633716
chr17	85452612	85469335
chr17	85470295	85476591
chr17	85479036	85492572
chr17	85604360	85633249
chr17	85642492	85648041
chr17	85678669	85693569
chr17	85798799	85802406
chr17	86749589	86756889
chr17	87743069	87748620
chr17	87796362	87800748
chr17	93199675	93205543
chr18	7000802	7006802
chr18	11045958	11058439
chr18	21650190	21654116
chr18	23038121	23042017
chr18	24652078	24657048
chr18	25678091	25682659
chr18	25751904	25759948
chr18	35650409	35657098
chr18	36192589	36198190
chr18	36279799	36287101
chr18	36318682	36324948
chr18	37141122	37146615
chr18	38206606	38216659
chr18	42391387	42403793
chr18	53466888	53470600
chr18	61010329	61016860
chr18	64330117	64349948
chr18	65933689	65942423
chr18	66457210	66462282
chr18	67129924	67137216
chr18	67340584	67345401
chr18	74439078	74446375
chr18	75820148	75824963
chr18	76843224	76862250
chr18	77793032	77797542
chr18	78044760	78051995
chr18	80360672	80365060
chr18	80705390	80716701
chr18	80979407	80991294
chr18	82401555	82408384
chr18	86709732	86715856
chr19	4988860	4993300
chr19	5079810	5086890
chr19	5555737	5565542
chr19	6396814	6405123
chr19	6417713	6431467
chr19	6494230	6508373
chr19	6530888	6534733
chr19	6827073	6850772
chr19	6921843	6936722
chr19	7159365	7169872
chr19	10454357	10460410
chr19	11815887	11820080
chr19	16867366	16879317
chr19	23132115	23138458
chr19	24894663	24904277
chr19	25503583	25510003
chr19	25598460	25614886
chr19	25621823	25626661
chr19	25664331	25679283
chr19	36345439	36351408
chr19	37432101	37438672
chr19	37682543	37702963
chr19	38095749	38099913
chr19	41737908	41745659
chr19	42197284	42204847
chr19	42429156	42436273
chr19	43592018	43621378
chr19	44508289	44516504
chr19	44668962	44686686
chr19	44693540	44699311
chr19	44716120	44724875
chr19	44730969	44765731
chr19	44832991	44842092
chr19	45063745	45070019
chr19	45074876	45082948
chr19	45100577	45106166
chr19	45137948	45166756
chr19	45221049	45246330
chr19	45301716	45308609
chr19	45540431	45546255
chr19	45732208	45747116
chr19	46129464	46150430
chr19	46312280	46330097
chr19	47011103	47016542
chr19	53672786	53678812
chr19	54044348	54050678
chr19	56719110	56727368
chr19	56871171	56876982
chr19	58452219	58457428
chr19	59074061	59077844
chr19	59160919	59176778
chr19	59187774	59197244
chr19	59450460	59472500
chr2	9870826	9900371
chr2	10366865	10372240
chr2	13008832	13014254
chr2	18605881	18610251
chr2	18677641	18682972
chr2	18686042	18702722
chr2	18796568	18804685
chr2	19428965	19436000
chr2	19440815	19457309
chr2	22619109	22628864
chr2	24472086	24477331
chr2	25175654	25187763
chr2	25286976	25296237
chr2	25304979	25321780
chr2	25392746	25403807
chr2	25575606	25582214
chr2	25613859	25619537
chr2	26193189	26208974
chr2	28906380	28928304
chr2	28965585	28978424
chr2	29038391	29043701
chr2	29249152	29255435
chr2	29749736	29753643
chr2	29843657	29849264
chr2	31311198	31317834
chr2	31631967	31657356
chr2	31843033	31848754
chr2	32080918	32089578
chr2	33542438	33547566
chr2	33628716	33646614
chr2	34910656	34916263
chr2	35579552	35583459
chr2	36086632	36109007
chr2	38334162	38342898
chr2	38347227	38362746
chr2	38703095	38715896
chr2	57099735	57115530
chr2	61802088	61815405
chr2	69582685	69589127
chr2	70470020	70479146
chr2	70558731	70572513
chr2	71522219	71554645
chr2	73265242	73282537
chr2	74644863	74701548
chr2	74734355	74741221
chr2	79453758	79461253
chr2	84865670	84876545
chr2	84880229	84888613
chr2	90884076	90889866
chr2	91920344	91924357
chr2	91973015	91979263
chr2	93639289	93649366
chr2	93954806	93959479
chr2	94237199	94250475
chr2	94262367	94268005
chr2	98666542	98667332
chr2	104406836	104413172
chr2	105110953	105140339
chr2	105655673	105692783
chr2	109672306	109678864
chr2	118671023	118680483
chr2	118695619	118713553
chr2	118890920	118901350
chr2	119234294	119240197
chr2	119319682	119332795
chr2	119741070	119746154
chr2	119748884	119762376
chr2	121293765	121299537
chr2	122295540	122307365
chr2	126551078	126556405
chr2	127362531	127368082
chr2	127537633	127543759
chr2	127654604	127658992
chr2	130357217	130364345
chr2	130572972	130584006
chr2	130633171	130639799
chr2	130694651	130699424
chr2	131050928	131057021
chr2	131169602	131174613
chr2	131545371	131551350
chr2	131555201	131564508
chr2	132026395	132031943
chr2	132944753	132948364
chr2	133551619	133555730
chr2	144327988	144335561
chr2	146217175	146229354
chr2	146831175	146841712
chr2	147079203	147086345
chr2	147177711	147198274
chr2	147357773	147377765
chr2	148020974	148055017
chr2	148403916	148409129
chr2	149829773	149833170
chr2	150685405	150692322
chr2	151699571	151703445
chr2	152046194	152052307
chr2	152074206	152086163
chr2	152090418	152096646
chr2	152625164	152629612
chr2	152940248	152946807
chr2	153028352	153033757
chr2	153068743	153075189
chr2	153105502	153110381
chr2	153525149	153529854
chr2	155018189	155022245
chr2	155627489	155633424
chr2	156417722	156425211
chr2	156613602	156619820
chr2	157913041	157918376
chr2	158605153	158620191
chr2	158664854	158671151
chr2	160357561	160375219
chr2	163201966	163207226
chr2	163335853	163342048
chr2	163852868	163860438
chr2	163913338	163922124
chr2	164165307	164173621
chr2	164398715	164410922
chr2	164853294	164860576
chr2	164946764	164951802
chr2	164964626	164972051
chr2	164994082	164999393
chr2	165071682	165079881
chr2	165109939	165113227
chr2	165180164	165185072
chr2	165208368	165218601
chr2	165220237	165225597
chr2	165228814	165246833
chr2	165593399	165598408
chr2	167186691	167189845
chr2	168588498	168592541
chr2	168909237	168913971
chr2	170494592	170499370
chr2	172040353	172045405
chr2	172544635	172554823
chr2	174284136	174288518
chr2	180096590	180106537
chr2	180331051	180337644
chr2	180497696	180502090
chr2	180639429	180642342
chr2	180770425	180780677
chr2	180886955	180897911
chr2	181036471	181042144
chr2	181131257	181137382
chr2	181152747	181159158
chr2	181311370	181316213
chr2	181667520	181674631
chr3	5860338	5860826
chr3	17784708	17789814
chr3	17790816	17797426
chr3	18049381	18057003
chr3	34317089	34331190
chr3	34637439	34674483
chr3	45378334	45382509
chr3	55779814	55784787
chr3	66969826	66975801
chr3	83125230	83131253
chr3	84476672	84482427
chr3	87790492	87812089
chr3	87993712	88004614
chr3	88019193	88027738
chr3	88195333	88221615
chr3	88236400	88243559
chr3	89090836	89094010
chr3	89145271	89155036
chr3	89278783	89282178
chr3	89317673	89323703
chr3	89827906	89834171
chr3	90462401	90467053
chr3	93442717	93448296
chr3	94361451	94365003
chr3	95170643	95175054
chr3	96331997	96336299
chr3	96338440	96345926
chr3	96388136	96390770
chr3	96472249	96477997
chr3	96594885	96599735
chr3	97865771	97869992
chr3	99234354	99260710
chr3	102008044	102014381
chr3	103570966	103579481
chr3	104778361	104784821
chr3	104958566	104963268
chr3	105449213	105457226
chr3	107098848	107104585
chr3	107454890	107462374
chr3	107592480	107597010
chr3	108223441	108228074
chr3	116249969	116252959
chr3	121258964	121265286
chr3	123676453	123681512
chr3	127625217	127647500
chr3	129194173	129228938
chr3	154323928	154336805
chr3	157566621	157570048
chr4	9841561	9848415
chr4	9856554	9861661
chr4	11381887	11393298
chr4	21670943	21693473
chr4	22476526	22482083
chr4	22486476	22500984
chr4	41496257	41501524
chr4	41659728	41667132
chr4	41691781	41695033
chr4	41723208	41734377
chr4	43521743	43526455
chr4	44696639	44719135
chr4	45823091	45829155
chr4	46037131	46041717
chr4	46337003	46352498
chr4	46532431	46536947
chr4	46987435	46991409
chr4	47205021	47210356
chr4	48045119	48055070
chr4	82534665	82539335
chr4	89271818	89283334
chr4	89285480	89312632
chr4	91368567	91375831
chr4	99646799	99666336
chr4	106620874	106624954
chr4	107434658	107440010
chr4	109653719	109667534
chr4	109970415	109988412
chr4	114663315	114670122
chr4	114708954	114717243
chr4	114816937	114826829
chr4	114843020	114847186
chr4	114895363	114917675
chr4	114921007	114930372
chr4	115048913	115069071
chr4	115896493	115901636
chr4	115926890	115973248
chr4	115974760	115982822
chr4	116014634	116018708
chr4	117300482	117308466
chr4	117311708	117319557
chr4	117491449	117497524
chr4	120263255	120272872
chr4	120278636	120288268
chr4	120647502	120651244
chr4	120744712	120751841
chr4	123103819	123108567
chr4	123179191	123186637
chr4	123339981	123344937
chr4	124194782	124201884
chr4	124439386	124446115
chr4	124473336	124487476
chr4	124572704	124578198
chr4	124652342	124663490
chr4	124878599	124887015
chr4	124890751	124897842
chr4	124981190	124992488
chr4	125479328	125499931
chr4	126284018	126290048
chr4	126299245	126302892
chr4	126729458	126739023
chr4	127166525	127171821
chr4	127327561	127333363
chr4	127968787	127974342
chr4	127984164	127990487
chr4	129118922	129126148
chr4	129244541	129252529
chr4	129980444	129990841
chr4	130138099	130142784
chr4	130306040	130311461
chr4	133245746	133257945
chr4	133493847	133502662
chr4	133516262	133522412
chr4	133597995	133603854
chr4	134246236	134255320
chr4	134342226	134344648
chr4	134368841	134372918
chr4	135136929	135160388
chr4	135566829	135574484
chr4	135685896	135689832
chr4	136243455	136252129
chr4	136903119	136907717
chr4	136952712	136961667
chr4	137272979	137285100
chr4	137678795	137683578
chr4	138390911	138399612
chr4	139072259	139078288
chr4	139803722	139840959
chr4	139848967	139855508
chr4	140108532	140110844
chr4	140242342	140251235
chr4	141237849	141250946
chr4	141286206	141290977
chr4	141299981	141304494
chr4	143347703	143352600
chr4	148157902	148167325
chr4	148169164	148178192
chr4	148402514	148406532
chr4	148802832	148806825
chr4	148875439	148887472
chr4	148949556	148954422
chr4	150026436	150036689
chr4	150047052	150051453
chr4	152114277	152134240
chr4	152150012	152153442
chr4	152156186	152163661
chr4	152280113	152293660
chr4	152310722	152319580
chr4	152335870	152340453
chr4	153479151	153482264
chr4	154069268	154073890
chr4	154079336	154083672
chr4	154137077	154142696
chr4	154638975	154644540
chr4	154947871	154964226
chr4	155039546	155045722
chr4	155360733	155363797
chr4	156254299	156256011
chr5	22342213	22348234
chr5	24521242	24531232
chr5	28120377	28128671
chr5	28156405	28180650
chr5	28207746	28213214
chr5	28455101	28470992
chr5	29465299	29489173
chr5	30102512	30108133
chr5	30709909	30715810
chr5	31087733	31099199
chr5	31135383	31140998
chr5	33426361	33438706
chr5	33720824	33725967
chr5	33993610	34000429
chr5	34284974	34288870
chr5	35275831	35282762
chr5	35378409	35405793
chr5	36864382	36873439
chr5	37025716	37032419
chr5	37160205	37164811
chr5	37239670	37247050
chr5	37815647	37832680
chr5	38273566	38279998
chr5	38316973	38322469
chr5	41742895	41768849
chr5	63647477	63652031
chr5	67089708	67105289
chr5	67213860	67234466
chr5	73005333	73009283
chr5	73011981	73017065
chr5	73646756	73654400
chr5	75066633	75088894
chr5	93042544	93047214
chr5	98164656	98192534
chr5	98253500	98257387
chr5	101644064	101650203
chr5	101653124	101670848
chr5	106446129	106472884
chr5	106556642	106567187
chr5	107715957	107729326
chr5	108363381	108373330
chr5	110542078	110549386
chr5	111416068	111422701
chr5	111739045	111744029
chr5	112223951	112231615
chr5	112574134	112580133
chr5	113332320	113341341
chr5	113343296	113349298
chr5	114268555	114278859
chr5	114567634	114573050
chr5	114655911	114661440
chr5	115189426	115195415
chr5	117838176	117844810
chr5	118024382	118032315
chr5	118167149	118176170
chr5	119624164	119628622
chr5	119654861	119679059
chr5	119680110	119691278
chr5	119793579	119805329
chr5	119836546	119840862
chr5	120278535	120287749
chr5	120296622	120305175
chr5	120407429	120411896
chr5	120421311	120441295
chr5	120647690	120651579
chr5	120692672	120696813
chr5	120709519	120712539
chr5	122046385	122051297
chr5	125529039	125535495
chr5	128430149	128438146
chr5	130446629	130451054
chr5	134944160	134948407
chr5	134984338	134989884
chr5	135849762	135859254
chr5	135863612	135871934
chr5	135887278	135891629
chr5	137026340	137033793
chr5	137287026	137293627
chr5	138752724	138759038
chr5	138818295	138823884
chr5	138990258	139000979
chr5	139533187	139566360
chr5	139577145	139587120
chr5	139591105	139606315
chr5	139657822	139661653
chr5	139666784	139685599
chr5	139904472	139917056
chr5	140604131	140613247
chr5	143250841	143258730
chr5	143287478	143295082
chr5	143367359	143375744
chr5	144544845	144548877
chr5	146260978	146261365
chr5	147182998	147195226
chr5	147219682	147227720
chr5	147265544	147281133
chr5	147297658	147319894
chr5	147397419	147401943
chr5	147722559	147729613
chr5	147752487	147754277
chr5	147955408	147959422
chr6	3200767	3201683
chr6	6846906	6884365
chr6	8946812	8957945
chr6	23241455	23262295
chr6	28978882	28983134
chr6	29525861	29529037
chr6	30167637	30183050
chr6	31215399	31222586
chr6	31558543	31564109
chr6	38351109	38357710
chr6	38634477	38642155
chr6	39869368	39875507
chr6	49821724	49824888
chr6	52151485	52158721
chr6	52210687	52226517
chr6	52228346	52278473
chr6	52289884	52294557
chr6	52304321	52325102
chr6	55114450	55120409
chr6	64726691	64737295
chr6	67531021	67537053
chr6	70954743	70961761
chr6	77242169	77247211
chr6	83062031	83073367
chr6	83083496	83089479
chr6	83160256	83163454
chr6	83691193	83723071
chr6	83759469	83764324
chr6	85182443	85196001
chr6	85406411	85411196
chr6	85478279	85488087
chr6	85509690	85517462
chr6	87728850	87735219
chr6	88187754	88208451
chr6	91281884	91287076
chr6	91407094	91415307
chr6	99723175	99729249
chr6	100427306	100436310
chr6	112486910	112491229
chr6	113887797	113893504
chr6	114042015	114045452
chr6	114128611	114133056
chr6	114281181	114287858
chr6	114394517	114401368
chr6	115990995	115994817
chr6	118194871	118199819
chr6	119326558	119331921
chr6	120490039	120495384
chr6	121410524	121416080
chr6	122740294	122745823
chr6	125376900	125383656
chr6	126641311	126646361
chr6	127763937	127773519
chr6	128297500	128302324
chr6	142567476	142573399
chr6	145861570	145867547
chr6	147261193	147264758
chr6	148441635	148446988
chr7	3300629	3306521
chr7	3410468	3426463
chr7	4470708	4476688
chr7	4774520	4778887
chr7	4833454	4846166
chr7	5051330	5059026
chr7	13041034	13045725
chr7	16470783	16478776
chr7	16944539	16950746
chr7	18925987	18929219
chr7	18954888	18968502
chr7	19019819	19024349
chr7	19174582	19181085
chr7	19277306	19281728
chr7	19300842	19309076
chr7	19401675	19407007
chr7	19468858	19474276
chr7	19487058	19492761
chr7	19516645	19526082
chr7	24608768	24615302
chr7	24635502	24641216
chr7	24928560	24957673
chr7	25004722	25012480
chr7	25175806	25185063
chr7	25312052	25317258
chr7	25366500	25370888
chr7	25685649	25691357
chr7	27324666	27339611
chr7	27361150	27378497
chr7	27393266	27396598
chr7	27402551	27409808
chr7	27651470	27660044
chr7	28290247	28292096
chr7	28628940	28633135
chr7	29170291	29174211
chr7	30452258	30468219
chr7	31039925	31055821
chr7	34808011	34814087
chr7	35115650	35125280
chr7	35183991	35188797
chr7	36689438	36697310
chr7	37464492	37470852
chr7	37765028	37776852
chr7	40895932	40901130
chr7	44332418	44342095
chr7	44347384	44361623
chr7	44429041	44432531
chr7	44443313	44447828
chr7	44459488	44463212
chr7	44584674	44594760
chr7	44600345	44607865
chr7	45162005	45170632
chr7	45172653	45185091
chr7	45359163	45368007
chr7	45404839	45420784
chr7	45830466	45837573
chr7	45869181	45872689
chr7	46374752	46380279
chr7	46393104	46400766
chr7	47130538	47135555
chr7	49628864	49642008
chr7	49675576	49681828
chr7	49902873	49919910
chr7	49971599	49979864
chr7	51622940	51630661
chr7	57506624	57511980
chr7	63753471	63761890
chr7	66424571	66429620
chr7	70278023	70291103
chr7	70321919	70338959
chr7	70365521	70372162
chr7	78574509	78583186
chr7	79050398	79056854
chr7	79493663	79522497
chr7	79529438	79558895
chr7	79587707	79595658
chr7	79789414	79794447
chr7	81210395	81215851
chr7	81450165	81458936
chr7	81990834	81996489
chr7	82333218	82338775
chr7	98191584	98196955
chr7	98833955	98842606
chr7	99264897	99272023
chr7	99621462	99630284
chr7	100003935	100010068
chr7	101815301	101822774
chr7	109778448	109782269
chr7	110624258	110630793
chr7	112952958	112956885
chr7	116033271	116041204
chr7	121391021	121395518
chr7	123980343	123983099
chr7	126078813	126085499
chr7	128414261	128422705
chr7	130934285	130940266
chr7	131539713	131560184
chr7	131964072	131968832
chr7	132595621	132603379
chr7	135409088	135413254
chr7	137250878	137259074
chr7	137307747	137325514
chr7	138938712	138944393
chr7	139482647	139489632
chr7	139577488	139588273
chr7	139892088	139897622
chr7	139941403	139949562
chr7	140043968	140053691
chr7	140055746	140063353
chr7	140919060	140926319
chr7	141289881	141296437
chr7	141459319	141466294
chr7	141949988	141952915
chr7	142080411	142085299
chr7	142088295	142095040
chr7	142653129	142666770
chr7	142964011	142970954
chr7	143104741	143110756
chr7	143440749	143448360
chr7	143499805	143504617
chr7	143975116	143982561
chr7	144834585	144844428
chr7	144858047	144866806
chr7	144894211	144900435
chr8	4203958	4208602
chr8	4214260	4217757
chr8	9768862	9775042
chr8	11475747	11482607
chr8	12380184	12407448
chr8	12424238	12434947
chr8	12476543	12481201
chr8	12498707	12504122
chr8	14093075	14100655
chr8	17531852	17537416
chr8	22974922	22980237
chr8	23408260	23415364
chr8	25036655	25040615
chr8	27223890	27231082
chr8	46287825	46297396
chr8	47407915	47415576
chr8	57313526	57351288
chr8	69878607	69891581
chr8	70082398	70092372
chr8	70108850	70121061
chr8	70371053	70379036
chr8	70739609	70748211
chr8	70887873	70894191
chr8	71522426	71527464
chr8	71554936	71565261
chr8	71653161	71661412
chr8	71675206	71697828
chr8	71699632	71705788
chr8	72318581	72323839
chr8	75211319	75217115
chr8	76898279	76904798
chr8	78418238	78428874
chr8	78431173	78439005
chr8	84009775	84015042
chr8	84040357	84046816
chr8	84413245	84419568
chr8	84554752	84561236
chr8	84700846	84709628
chr8	84736310	84739678
chr8	84740462	84804924
chr8	84908547	84914955
chr8	84934217	84941741
chr8	84943187	84947959
chr8	87465430	87476298
chr8	89042545	89048275
chr8	91795455	91809115
chr8	92355834	92369622
chr8	92672801	92681786
chr8	94170644	94188731
chr8	94692568	94698389
chr8	94770624	94775084
chr8	95674823	95681309
chr8	104168905	104174721
chr8	104537394	104544803
chr8	105257684	105279619
chr8	106133424	106140279
chr8	106601218	106607963
chr8	108693701	108698657
chr8	111887599	111892383
chr8	119697177	119702514
chr8	120830149	120840474
chr8	120879542	120901386
chr8	120930049	120951244
chr8	120956227	120975871
chr8	121068064	121094891
chr8	121112514	121133369
chr8	121250723	121260396
chr8	121727200	121734697
chr8	122456757	122463854
chr8	122674952	122678189
chr8	123115057	123120221
chr8	123408059	123414677
chr8	123599201	123601713
chr8	123890226	123895560
chr8	124790186	124797907
chr8	125908019	125913433
chr9	8897746	8902392
chr9	20724164	20730743
chr9	21013989	21017952
chr9	21029034	21041012
chr9	21161942	21167083
chr9	21242131	21252620
chr9	21959216	21965166
chr9	21987302	21993751
chr9	22048411	22054047
chr9	24766165	24783172
chr9	30940513	30946662
chr9	31127759	31135077
chr9	31911649	31917947
chr9	32341487	32346719
chr9	37143132	37147301
chr9	37432068	37437262
chr9	37453127	37464183
chr9	37526388	37531827
chr9	40869343	40883725
chr9	43204096	43207523
chr9	43877296	43881791
chr9	44042497	44045537
chr9	44129120	44137033
chr9	44286237	44289757
chr9	45428780	45433554
chr9	52676714	52681973
chr9	55023815	55028252
chr9	55536905	55550642
chr9	56793617	56800170
chr9	57499092	57507722
chr9	57936987	57944282
chr9	58195047	58205478
chr9	63131947	63155006
chr9	64383057	64389820
chr9	67046322	67052329
chr9	69667533	69671465
chr9	69753757	69772544
chr9	71213023	71218222
chr9	74846098	74869051
chr9	78439358	78446967
chr9	86877447	86882232
chr9	87013862	87018169
chr9	89867366	89888301
chr9	89905763	89913678
chr9	91348474	91366631
chr9	91368276	91408450
chr9	95559934	95563618
chr9	98950343	98964653
chr9	99865107	99881109
chr9	102348496	102355315
chr9	103109665	103115261
chr9	106146941	106151687
chr9	107229683	107237026
chr9	107374369	107385201
chr9	107395812	107404016
chr9	108822109	108834216
chr9	110739393	110745934
chr9	110943959	110948682
chr9	111309950	111313552
chr9	118467935	118472249
chr9	118474576	118490343
chr9	119570690	119579045
chr9	120303945	120307453
chr9	121637605	121646381
chr9	122568280	122573829
chr9	123461592	123462187
chr9	123677659	123681028
chrX	7918130	7929620
chrX	11996194	12007776
chrX	12062862	12070360
chrX	12074473	12092379
chrX	12123729	12143139
chrX	12154173	12161178
chrX	36325783	36331733
chrX	37046204	37054105
chrX	57916335	57924014
chrX	58013525	58021302
chrX	58028659	58034171
chrX	60887351	60899360
chrX	71660120	71666047
chrX	93279950	93303701
chrX	98148278	98153402
chrX	101380816	101385888
chrX	103318906	103323652
chrX	103692009	103699696
chrX	105762216	105767092
chrX	137095082	137108711
chrX	137115633	137125264
chrX	137126253	137130186
chrX	141719577	141727788

## Sheet: E10.5 Post H3K27me3 CUT&Tag
chr1	4487238	4501138
chr1	5017552	5024968
chr1	9965039	9969800
chr1	13123771	13128298
chr1	14753420	14758704
chr1	19097876	19114075
chr1	19208694	19218976
chr1	19221593	19226310
chr1	19230140	19237786
chr1	40677403	40685181
chr1	42682431	42714608
chr1	56967577	56972532
chr1	56975234	56986507
chr1	63245915	63274794
chr1	64731069	64739315
chr1	69104779	69109908
chr1	74768414	74775324
chr1	74780110	74809320
chr1	74853567	74861348
chr1	74880234	74902995
chr1	74945455	74954598
chr1	75216574	75221958
chr1	75385831	75390555
chr1	75420575	75424656
chr1	75447356	75454171
chr1	78188289	78220882
chr1	86043019	86049580
chr1	86300040	86307182
chr1	87149235	87159663
chr1	87182136	87187895
chr1	87260755	87267097
chr1	89919768	89937635
chr1	89941054	89944916
chr1	89967018	89972736
chr1	90119079	90125914
chr1	91341699	91347500
chr1	93097559	93104606
chr1	119417430	119425358
chr1	120337574	120346095
chr1	120590433	120618845
chr1	125909911	125913820
chr1	127675767	127679026
chr1	131241060	131246771
chr1	131960303	131965202
chr1	132065352	132070248
chr1	132537661	132546750
chr1	132876588	132884863
chr1	133161324	133167232
chr1	134232912	134238000
chr1	134641922	134650008
chr1	134707332	134712446
chr1	135101639	135106437
chr1	135816140	135820584
chr1	135914860	135921440
chr1	136944502	136956587
chr1	138839367	138845059
chr1	154723066	154729493
chr1	155727206	155753062
chr1	156202303	156207483
chr1	156300909	156305751
chr1	167685674	167696874
chr1	171063695	171065178
chr1	171069138	171071582
chr1	171077600	171079303
chr1	171192799	171197238
chr1	180695822	180698956
chr1	180932840	180938581
chr1	180939955	180944593
chr1	181350767	181354977
chr1	184713250	184737685
chr1	187605178	187612742
chr1	190168071	190177055
chr1	191182289	191187671
chr10	7390050	7394106
chr10	19351621	19363985
chr10	19848526	19853392
chr10	22148327	22163079
chr10	22811267	22817050
chr10	22818507	22824374
chr10	22841666	22844413
chr10	42568641	42595885
chr10	42612722	42617038
chr10	42627090	42638499
chr10	44002281	44007541
chr10	50889118	50912739
chr10	52019388	52032363
chr10	60104358	60110175
chr10	60683864	60689646
chr10	61415370	61419078
chr10	62126228	62138460
chr10	67532664	67541607
chr10	69398058	69400355
chr10	79916808	79924203
chr10	80011608	80016831
chr10	80134893	80140507
chr10	80298321	80303118
chr10	80308826	80317328
chr10	80339658	80360013
chr10	80480359	80506458
chr10	80833029	80838060
chr10	80839869	80847450
chr10	80929473	80939404
chr10	81250440	81261201
chr10	81280764	81286430
chr10	81340762	81345725
chr10	81423270	81430377
chr10	81449991	81458062
chr10	81459383	81468898
chr10	81470198	81477100
chr10	84752127	84761731
chr10	87484156	87495641
chr10	90826804	90832773
chr10	93829039	93835370
chr10	94942116	94944634
chr10	103029164	103033694
chr10	112268959	112274826
chr10	114799583	114803248
chr10	121308531	121313086
chr10	127047190	127052902
chr10	127059677	127062475
chr10	127074649	127085845
chr10	127088879	127094544
chr10	127164572	127171847
chr10	127176334	127182207
chr10	127507802	127516460
chr10	127523711	127537451
chr10	128585463	128590661
chr10	128932206	128936652
chr11	4742886	4751468
chr11	4760215	4763777
chr11	4943257	4956850
chr11	5054938	5065293
chr11	6006160	6010863
chr11	6061043	6069640
chr11	9117027	9120109
chr11	11112891	11118501
chr11	11682393	11685656
chr11	12025378	12042237
chr11	16256853	16261553
chr11	18873275	18877619
chr11	21988304	22009232
chr11	22856608	22861291
chr11	33190447	33209130
chr11	49607179	49614451
chr11	49633712	49638661
chr11	50600471	50606420
chr11	50847502	50853561
chr11	52163356	52170858
chr11	52762765	52767094
chr11	53461079	53468220
chr11	53477441	53481908
chr11	57825738	57838763
chr11	58946602	58952675
chr11	59134114	59139046
chr11	59173149	59180492
chr11	59282785	59294752
chr11	59302839	59310212
chr11	61019122	61026167
chr11	66522072	66525982
chr11	68383180	68393932
chr11	68394806	68402307
chr11	69234127	69238753
chr11	69798863	69806939
chr11	69960838	69968312
chr11	70212049	70217946
chr11	70223963	70230910
chr11	70251486	70256862
chr11	72132307	72135759
chr11	72958902	72963855
chr11	74587470	74592213
chr11	74609651	74613631
chr11	75163004	75174068
chr11	75192016	75197486
chr11	75793333	75799589
chr11	76669961	76675179
chr11	77460475	77469014
chr11	77928541	77940765
chr11	78485949	78492410
chr11	80298336	80303566
chr11	82384386	82393853
chr11	82431897	82437912
chr11	82927604	82938096
chr11	82950057	82953848
chr11	83849579	83857643
chr11	84513359	84533992
chr11	85824804	85843800
chr11	85884453	85898363
chr11	87759622	87768933
chr11	95073545	95078401
chr11	95118079	95125977
chr11	95136864	95153712
chr11	95197882	95204253
chr11	95221851	95225792
chr11	95823977	95835496
chr11	95912666	95918970
chr11	96168037	96209222
chr11	96251415	96345559
chr11	96363389	96368365
chr11	97015028	97025636
chr11	97113965	97119724
chr11	97498221	97503112
chr11	97530872	97540018
chr11	97543298	97552999
chr11	97568127	97577694
chr11	98049028	98055089
chr11	98312983	98343788
chr11	98345017	98355140
chr11	98544733	98548829
chr11	100352089	100360799
chr11	100966136	100973194
chr11	101076159	101082906
chr11	101161120	101179831
chr11	101261683	101267713
chr11	101960325	101968973
chr11	102103670	102109903
chr11	102142356	102149778
chr11	102397623	102402104
chr11	102941781	102952291
chr11	103168618	103174367
chr11	103188848	103202038
chr11	103358359	103364787
chr11	103647356	103655907
chr11	103746047	103753602
chr11	103769287	103778040
chr11	103792432	103798190
chr11	103807561	103814107
chr11	104130233	104137312
chr11	104230127	104236862
chr11	109011645	109012122
chr11	114781440	114796261
chr11	115246057	115253809
chr11	115254896	115269340
chr11	115313432	115325911
chr11	115364769	115368222
chr11	115973563	115978953
chr11	116105819	116112917
chr11	116279638	116286447
chr11	116529971	116535380
chr11	117411948	117416927
chr11	117458434	117463019
chr11	118566388	118574311
chr11	118905296	118911503
chr11	119033893	119062272
chr11	119077818	119092467
chr11	119542367	119553457
chr11	120527695	120533882
chr11	120658641	120663749
chr12	8296586	8306794
chr12	9572641	9580943
chr12	14148124	14151688
chr12	17322005	17325664
chr12	24677759	24682460
chr12	30881943	30887659
chr12	31558057	31560649
chr12	49372139	49387065
chr12	49389504	49402236
chr12	51591597	51596605
chr12	53244725	53249474
chr12	55597386	55601825
chr12	56516552	56541729
chr12	56609306	56617343
chr12	56687513	56701767
chr12	57534456	57556360
chr12	58210460	58214915
chr12	72935616	72950008
chr12	73036952	73054710
chr12	73543778	73551795
chr12	73583026	73586762
chr12	76708131	76713721
chr12	80514980	80520421
chr12	80690238	80695320
chr12	80754730	80761756
chr12	81628205	81633987
chr12	82614922	82619091
chr12	84567106	84576048
chr12	84640272	84644011
chr12	84873649	84878529
chr12	86209888	86217724
chr12	86417666	86426528
chr12	86986858	86992786
chr12	98571893	98578983
chr12	99963836	99970148
chr12	100896918	100900152
chr12	101023102	101029692
chr12	102126135	102133117
chr12	104468828	104478942
chr12	106477166	106483312
chr12	108315661	108322467
chr12	108327039	108330937
chr12	109049778	109056394
chr12	110159308	110167005
chr12	110186174	110190075
chr12	110273458	110285572
chr12	111269079	111278039
chr12	111405410	111411903
chr12	111420897	111433405
chr12	111440792	111452260
chr12	111669171	111675469
chr12	112127917	112134328
chr12	112677409	112682197
chr12	112873661	112879278
chr12	117150333	117162314
chr12	118835601	118850893
chr13	21996764	22010980
chr13	30748433	30753112
chr13	31554591	31560925
chr13	31611761	31631885
chr13	31797049	31816646
chr13	36722448	36725661
chr13	36728066	36730757
chr13	38149033	38153296
chr13	38344349	38348331
chr13	40701291	40715957
chr13	40727006	40746221
chr13	44869571	44870067
chr13	48653035	48670125
chr13	48672178	48674899
chr13	48727280	48733646
chr13	49143505	49146947
chr13	51564630	51572102
chr13	53464313	53466821
chr13	53468991	53477439
chr13	54735373	54740971
chr13	54761925	54768026
chr13	54871292	54876309
chr13	54944939	54956737
chr13	55377074	55382234
chr13	55418920	55422577
chr13	55822334	55842227
chr13	56220887	56229704
chr13	56246098	56262814
chr13	56293774	56298488
chr13	56435449	56441551
chr13	56751522	56755454
chr13	71954940	71970718
chr13	72620575	72643551
chr13	73257145	73275345
chr13	78168346	78196940
chr13	78202837	78213460
chr13	83712459	83729193
chr13	83731965	83740633
chr13	84343243	84348107
chr13	92422129	92429474
chr13	94594093	94598557
chr13	94702299	94711198
chr13	94869191	94888780
chr13	95523884	95529127
chr13	98349190	98370381
chr13	98499011	98503646
chr13	100549235	100555019
chr13	105443253	105446984
chr13	112985339	113000963
chr13	116295781	116298267
chr13	116300458	116307658
chr13	120022810	120040722
chr14	12335601	12352620
chr14	21988266	21996341
chr14	24000391	24007549
chr14	29718273	29725141
chr14	32457782	32468275
chr14	32594600	32603830
chr14	34815926	34824816
chr14	48651058	48676420
chr14	52325534	52329095
chr14	55108052	55117975
chr14	56363202	56368034
chr14	57101410	57107590
chr14	58073616	58078772
chr14	61680428	61691505
chr14	63237723	63275121
chr14	63937907	63949679
chr14	64585033	64593868
chr14	66278038	66282852
chr14	66634803	66640630
chr14	66909057	66914318
chr14	67227845	67241855
chr14	68081892	68085478
chr14	68121243	68126177
chr14	69167905	69176604
chr14	69189441	69194305
chr14	70073875	70085367
chr14	70174767	70178478
chr14	70551150	70559341
chr14	70622451	70630018
chr14	70639557	70645076
chr14	70887102	70894149
chr14	79767225	79776070
chr14	84444856	84449303
chr14	104457692	104475711
chr14	118222830	118241337
chr14	118436691	118440678
chr14	119135402	119140244
chr14	122467961	122486123
chr14	122489558	122492225
chr15	7807782	7819974
chr15	11034335	11038606
chr15	11901828	11908655
chr15	31364805	31369881
chr15	35292517	35304549
chr15	37230033	37235711
chr15	64918429	64922727
chr15	72543035	72550012
chr15	73836381	73840800
chr15	74512869	74520899
chr15	75561575	75568785
chr15	75727749	75734221
chr15	75737166	75749112
chr15	75883864	75891716
chr15	75993500	76006691
chr15	76086668	76092831
chr15	76227753	76235842
chr15	76293495	76298824
chr15	76514371	76524778
chr15	76666234	76670839
chr15	78709424	78720483
chr15	78800426	78806660
chr15	79160301	79165858
chr15	79498670	79518375
chr15	79800113	79809363
chr15	79928916	79937055
chr15	80008239	80017740
chr15	80089128	80094352
chr15	80284311	80287423
chr15	82205378	82214513
chr15	82956752	82963388
chr15	83249456	83253599
chr15	85573254	85584296
chr15	85668445	85674953
chr15	85731787	85738033
chr15	89065150	89071109
chr15	89376184	89380045
chr15	89555573	89559720
chr15	95652522	95655981
chr15	97998380	98007203
chr15	98166363	98172983
chr15	98628201	98637781
chr15	98673809	98678585
chr15	98768640	98782837
chr15	98785988	98811345
chr15	98891194	98900969
chr15	99052366	99059892
chr15	99083842	99099889
chr15	99219828	99231061
chr15	99580502	99596812
chr15	99652917	99657497
chr15	99664083	99667716
chr15	99668676	99673631
chr15	100598138	100602868
chr15	100634348	100639286
chr15	100725880	100731812
chr15	101044497	101048817
chr15	102691794	102697463
chr15	102742750	102749245
chr15	102904675	102998730
chr15	103003804	103020957
chr15	103024174	103029779
chr15	103030894	103043166
chr15	103084901	103089224
chr15	103165506	103175172
chr16	5130350	5133782
chr16	8422121	8427346
chr16	9989563	9997420
chr16	17800578	17807820
chr16	17829959	17833800
chr16	17912103	17917775
chr16	18578600	18592345
chr16	18604911	18629187
chr16	18774585	18779484
chr16	20588130	20595414
chr16	30305687	30312092
chr16	31931765	31937406
chr16	35150616	35159457
chr16	35536629	35545243
chr16	35656767	35661993
chr16	57391112	57391676
chr16	90829541	90832103
chr16	91216088	91239675
chr16	91263158	91274738
chr16	92692395	92701112
chr16	93681390	93686087
chr16	94075153	94099263
chr16	94122775	94127097
chr16	97760827	97766665
chr17	8338547	8343086
chr17	8426439	8440499
chr17	8522628	8528554
chr17	8797434	8804546
chr17	12503450	12509653
chr17	14278175	14283230
chr17	15371612	15383396
chr17	23672972	23685982
chr17	23736837	23748079
chr17	24685487	24691669
chr17	24752205	24755329
chr17	25807982	25813111
chr17	25815610	25821550
chr17	25951043	25954679
chr17	26109977	26116915
chr17	26201324	26206622
chr17	26414892	26418177
chr17	26435571	26441893
chr17	26832311	26860684
chr17	27506520	27516215
chr17	28361548	28366668
chr17	29883841	29892166
chr17	32390748	32398753
chr17	33977206	33981228
chr17	33996802	34002930
chr17	34193484	34215090
chr17	34627589	34634092
chr17	34669473	34674471
chr17	34956890	34960538
chr17	34967284	34973470
chr17	35261625	35267554
chr17	35317125	35324352
chr17	35339610	35345734
chr17	35422835	35427626
chr17	35467977	35474037
chr17	35696744	35703320
chr17	36108302	36112360
chr17	36118746	36123567
chr17	36142186	36147831
chr17	36153688	36172376
chr17	36176492	36183204
chr17	36202165	36210241
chr17	36213894	36216911
chr17	36223866	36232893
chr17	39841977	39848829
chr17	44733141	44739935
chr17	45539186	45549523
chr17	46296005	46299315
chr17	46441403	46447790
chr17	46451628	46462894
chr17	46481737	46490218
chr17	47435943	47440142
chr17	48093712	48100241
chr17	56118164	56125520
chr17	56137852	56151974
chr17	56470328	56476438
chr17	56509554	56513413
chr17	56750220	56758518
chr17	57060352	57064078
chr17	68835402	68842385
chr17	73708926	73713379
chr17	74044825	74050415
chr17	83626808	83633581
chr17	85452426	85469246
chr17	85471034	85476646
chr17	85484600	85492267
chr17	85604371	85633405
chr17	85677312	85695813
chr17	85798835	85801982
chr17	86752732	86757026
chr17	87793729	87800794
chr17	93199677	93204225
chr18	11045962	11057647
chr18	21650213	21654253
chr18	23038005	23041910
chr18	24651554	24655914
chr18	25677056	25682598
chr18	35649831	35657376
chr18	36194400	36198613
chr18	36279808	36287012
chr18	36319102	36324914
chr18	37141495	37146528
chr18	38206639	38214334
chr18	42383447	42387687
chr18	42391436	42402608
chr18	53460332	53470388
chr18	64330104	64349860
chr18	65933903	65942700
chr18	67132423	67137481
chr18	67340499	67345679
chr18	74061409	74066348
chr18	74438850	74447040
chr18	75820148	75824729
chr18	76843165	76862290
chr18	77793131	77797463
chr18	78044910	78051503
chr18	80360580	80364969
chr18	80703515	80716950
chr18	80987112	80991294
chr18	82401517	82408354
chr18	82472562	82476495
chr18	86709729	86715163
chr19	5080032	5086727
chr19	5555061	5563848
chr19	6396951	6404165
chr19	6417785	6423012
chr19	6423832	6431579
chr19	6494081	6508752
chr19	6530888	6534759
chr19	6820404	6826002
chr19	6827343	6833819
chr19	6836527	6851299
chr19	6921954	6936936
chr19	7133610	7138123
chr19	7156358	7169622
chr19	7177395	7181474
chr19	7183313	7190142
chr19	10454000	10459483
chr19	11816454	11820129
chr19	16867778	16879400
chr19	23132450	23137619
chr19	24896486	24904797
chr19	25503513	25507411
chr19	25598457	25614667
chr19	25621204	25626758
chr19	25664792	25678739
chr19	37432321	37438666
chr19	37683311	37701646
chr19	41293094	41309440
chr19	42198112	42204915
chr19	42429366	42436805
chr19	43592344	43622467
chr19	44508278	44516670
chr19	44668146	44678614
chr19	44682259	44685519
chr19	44692338	44700413
chr19	44722587	44727481
chr19	44731168	44766293
chr19	44830644	44842184
chr19	45063289	45069372
chr19	45074570	45082337
chr19	45101357	45106270
chr19	45138862	45166792
chr19	45221054	45246348
chr19	45300041	45308307
chr19	45540330	45544462
chr19	45731274	45747029
chr19	46129471	46150815
chr19	46312686	46327571
chr19	47011486	47016521
chr19	53672771	53679004
chr19	54043830	54050362
chr19	56719134	56727030
chr19	56871132	56878626
chr19	58451540	58457437
chr19	59159566	59176553
chr19	59187892	59197425
chr19	59450412	59472477
chr2	5379039	5379376
chr2	9870957	9900799
chr2	10367725	10372225
chr2	13008988	13014112
chr2	18606997	18610231
chr2	18677656	18682421
chr2	18685582	18702675
chr2	18796561	18805047
chr2	19428840	19435505
chr2	19443414	19455792
chr2	22619127	22628589
chr2	24471839	24477648
chr2	25176942	25182513
chr2	25286900	25293674
chr2	25305011	25321934
chr2	25394393	25406359
chr2	25575461	25581979
chr2	25614251	25619055
chr2	26193470	26208936
chr2	28906467	28923478
chr2	29247081	29255503
chr2	29749802	29752540
chr2	29843886	29848597
chr2	31311675	31318114
chr2	31631032	31657356
chr2	31842648	31848732
chr2	32081648	32087373
chr2	33628703	33646588
chr2	34910213	34916139
chr2	36084654	36109043
chr2	38334776	38357188
chr2	38704466	38714728
chr2	57098991	57116369
chr2	61801757	61815393
chr2	69582250	69589724
chr2	70470101	70478411
chr2	70559390	70572852
chr2	71522554	71547476
chr2	73266905	73282218
chr2	74646380	74651533
chr2	74653656	74670445
chr2	74672527	74684822
chr2	74690415	74696201
chr2	74743092	74747988
chr2	79453680	79461045
chr2	84864882	84877392
chr2	84880180	84888619
chr2	90883660	90889943
chr2	91920707	91924294
chr2	91972889	91979019
chr2	93622300	93652514
chr2	93953942	93957604
chr2	94238280	94249701
chr2	94262301	94268712
chr2	98666544	98667332
chr2	104406610	104413793
chr2	105119459	105139153
chr2	105658276	105692976
chr2	109672749	109678338
chr2	115851719	115855348
chr2	118671640	118680655
chr2	118698774	118714784
chr2	118894378	118901503
chr2	119235023	119240565
chr2	119319569	119329923
chr2	119736853	119762003
chr2	121293931	121300298
chr2	122295543	122304626
chr2	126551965	126556324
chr2	127362537	127367566
chr2	127538851	127543747
chr2	130358134	130364416
chr2	130574138	130584819
chr2	130633632	130639940
chr2	130694085	130699247
chr2	131050894	131057348
chr2	131169468	131174431
chr2	131545303	131551339
chr2	131556242	131564682
chr2	132944688	132947600
chr2	133551999	133556115
chr2	144327970	144335863
chr2	146217185	146229651
chr2	146831085	146842863
chr2	147082891	147086353
chr2	147179185	147199132
chr2	147357833	147378563
chr2	148026261	148054762
chr2	148404462	148409703
chr2	150687646	150692722
chr2	152046039	152051257
chr2	152078614	152081476
chr2	152089844	152096992
chr2	152140071	152146864
chr2	152625272	152629694
chr2	152940482	152946809
chr2	152948568	152953268
chr2	153029380	153033791
chr2	153068750	153075889
chr2	153105690	153111818
chr2	153524709	153529854
chr2	155018059	155022590
chr2	155625307	155632776
chr2	156418471	156425279
chr2	156613600	156617877
chr2	157914733	157918371
chr2	158604777	158620341
chr2	158664864	158671272
chr2	160356883	160372872
chr2	163202000	163207024
chr2	163336167	163341918
chr2	163852878	163861163
chr2	163913391	163922396
chr2	164166670	164174275
chr2	164398705	164411194
chr2	164853610	164859807
chr2	164946823	164954087
chr2	164965163	164972843
chr2	164994215	164999657
chr2	165109947	165119140
chr2	165180010	165183754
chr2	165209263	165225603
chr2	165229032	165246808
chr2	165593270	165598133
chr2	167185573	167189865
chr2	170492482	170499569
chr2	172544635	172552336
chr2	174284136	174288149
chr2	180096791	180106261
chr2	180331722	180336308
chr2	180497354	180501998
chr2	180771318	180780722
chr2	180887212	180896856
chr2	181036685	181042744
chr2	181131198	181138152
chr2	181153210	181159034
chr2	181311119	181314382
chr2	181669898	181674427
chr3	5860338	5860826
chr3	17784761	17797468
chr3	18049739	18056497
chr3	26329871	26334569
chr3	34640729	34673461
chr3	45378715	45382627
chr3	55780017	55784624
chr3	83125219	83131248
chr3	84303208	84306938
chr3	84476439	84482468
chr3	87790523	87812124
chr3	87993772	88005539
chr3	88019164	88027992
chr3	88195258	88221567
chr3	88236986	88243693
chr3	89316368	89324037
chr3	89828244	89834268
chr3	90462361	90466875
chr3	93442918	93448365
chr3	95170336	95174677
chr3	96329906	96337156
chr3	96342076	96346047
chr3	96389218	96390760
chr3	96473600	96476036
chr3	99233918	99258586
chr3	102009493	102014005
chr3	103571335	103578671
chr3	104778412	104785363
chr3	104958478	104963229
chr3	105449199	105455727
chr3	107099355	107104744
chr3	107454496	107463145
chr3	107593618	107599166
chr3	108223412	108228799
chr3	116250333	116252958
chr3	123676597	123681476
chr3	127625372	127645240
chr3	129194344	129228504
chr3	154323938	154336893
chr3	157566450	157569806
chr4	9841908	9848495
chr4	9857088	9861688
chr4	11382623	11392489
chr4	21671127	21693530
chr4	22475660	22482070
chr4	22486478	22499210
chr4	41496350	41503448
chr4	41660026	41671476
chr4	41672881	41683591
chr4	41692323	41700278
chr4	41723374	41734181
chr4	43522878	43526995
chr4	44698007	44719107
chr4	45823517	45831398
chr4	46037121	46041900
chr4	46335704	46352190
chr4	46532422	46538083
chr4	46987943	46991404
chr4	47205680	47211959
chr4	48044282	48056815
chr4	82533924	82539202
chr4	89273223	89280199
chr4	89281157	89283339
chr4	89286373	89312215
chr4	91368859	91375620
chr4	99646837	99666069
chr4	107434646	107439557
chr4	109653741	109661878
chr4	109663053	109667258
chr4	109971181	109990542
chr4	114895349	114917850
chr4	114921979	114928633
chr4	115050082	115067218
chr4	115896240	115902159
chr4	115927370	115969448
chr4	115974462	115981145
chr4	116014683	116018690
chr4	117300710	117305434
chr4	117491450	117497429
chr4	120266513	120274584
chr4	120278828	120288753
chr4	120647314	120651062
chr4	120744066	120752227
chr4	123103857	123108215
chr4	123180338	123186240
chr4	123340140	123344878
chr4	124440545	124444955
chr4	124472351	124488071
chr4	124571411	124577872
chr4	124652251	124664084
chr4	124881244	124886912
chr4	124889572	124897344
chr4	124977825	124992599
chr4	125477955	125499817
chr4	126285808	126290033
chr4	126299227	126302687
chr4	126728852	126738973
chr4	127166570	127171821
chr4	127327843	127332261
chr4	127984738	127990479
chr4	129119487	129125859
chr4	129245122	129251744
chr4	129980008	129991008
chr4	130138222	130142896
chr4	130305544	130311947
chr4	133245721	133258667
chr4	133494041	133502953
chr4	133515689	133522078
chr4	133598152	133604487
chr4	134249031	134254510
chr4	134341245	134345231
chr4	134368540	134372926
chr4	135138107	135143156
chr4	135144413	135160999
chr4	135684590	135688757
chr4	136243102	136252099
chr4	136952899	136959625
chr4	137273721	137284827
chr4	138390568	138398209
chr4	139071932	139078006
chr4	139804049	139840887
chr4	139847969	139855680
chr4	140242182	140250129
chr4	141238056	141249942
chr4	141363976	141370981
chr4	143348084	143352804
chr4	148157864	148167311
chr4	148171695	148176820
chr4	148402374	148406562
chr4	148803267	148806849
chr4	150027161	150035996
chr4	150045004	150052105
chr4	152114105	152135829
chr4	152149637	152153424
chr4	152156387	152163273
chr4	152279593	152293958
chr4	152309639	152319274
chr4	152335684	152341575
chr4	154134158	154142700
chr4	154639030	154644523
chr4	154947856	154964387
chr4	155039511	155045944
chr4	155358379	155363660
chr4	156254299	156256011
chr5	22342258	22348246
chr5	24521242	24531402
chr5	28116205	28118981
chr5	28120377	28128518
chr5	28156405	28181589
chr5	28205293	28215273
chr5	28455007	28470435
chr5	29465331	29489175
chr5	30102954	30109270
chr5	30709924	30715237
chr5	31087729	31098256
chr5	31135446	31139733
chr5	33425845	33438782
chr5	33720381	33725719
chr5	33996770	34000758
chr5	34285188	34288988
chr5	35276164	35282721
chr5	35378449	35407654
chr5	36865209	36872289
chr5	37025511	37032170
chr5	37159241	37164754
chr5	37816194	37832731
chr5	38273844	38279997
chr5	41743334	41768524
chr5	63647507	63652118
chr5	67089855	67105311
chr5	67214045	67234457
chr5	73650415	73654113
chr5	75066457	75088894
chr5	93041596	93047214
chr5	98164666	98192024
chr5	98253502	98257302
chr5	101644500	101650181
chr5	101655030	101670467
chr5	101762872	101769058
chr5	106446114	106472066
chr5	106556219	106567471
chr5	107715947	107729290
chr5	108362417	108371395
chr5	110542369	110549757
chr5	111416218	111424060
chr5	111739151	111743981
chr5	112225439	112231674
chr5	112575262	112579646
chr5	113332899	113339654
chr5	113341885	113349501
chr5	114270547	114278138
chr5	114567365	114573852
chr5	114656236	114659556
chr5	117838525	117845415
chr5	118025178	118031616
chr5	118166077	118175718
chr5	119657325	119671498
chr5	119793671	119807037
chr5	119829246	119834579
chr5	119836445	119840907
chr5	120298346	120305963
chr5	120407306	120411811
chr5	120425605	120441290
chr5	120691011	120701362
chr5	120705014	120712496
chr5	122045927	122051303
chr5	125529270	125535612
chr5	130447330	130452019
chr5	134983299	134990471
chr5	135849847	135859265
chr5	135866433	135872390
chr5	135886997	135890145
chr5	137027759	137033814
chr5	137287026	137292755
chr5	138752023	138758589
chr5	138819111	138823494
chr5	138990928	139001069
chr5	139534261	139562464
chr5	139578674	139587500
chr5	139590295	139603993
chr5	139657815	139661686
chr5	139667023	139676725
chr5	139905671	139916924
chr5	140604494	140613247
chr5	143249973	143258250
chr5	143285931	143294902
chr5	143367359	143375814
chr5	146260978	146261365
chr5	147185137	147198061
chr5	147219347	147227644
chr5	147264908	147280623
chr5	147297779	147319931
chr5	147397884	147402167
chr5	147720078	147729779
chr5	147752483	147755217
chr6	6846924	6884216
chr6	8946858	8958239
chr6	23241604	23262223
chr6	28979239	28983043
chr6	29525396	29530329
chr6	30168626	30182863
chr6	31215409	31221955
chr6	31559558	31564117
chr6	38351666	38357744
chr6	38634477	38639959
chr6	39870931	39875716
chr6	49821713	49825350
chr6	52151931	52158770
chr6	52162713	52169220
chr6	52210406	52223615
chr6	52231783	52238491
chr6	52244405	52255371
chr6	52258094	52278065
chr6	52289872	52294282
chr6	52305130	52325101
chr6	53284060	53290083
chr6	55113264	55119893
chr6	64726368	64736966
chr6	67530599	67537184
chr6	70954743	70961749
chr6	77242164	77248154
chr6	83062031	83073375
chr6	83086677	83089248
chr6	83159947	83163032
chr6	83690969	83700673
chr6	83702036	83723071
chr6	83759511	83764971
chr6	84582182	84590814
chr6	85183162	85195982
chr6	85406424	85411130
chr6	85509056	85514700
chr6	87729043	87735054
chr6	88187313	88208451
chr6	91282425	91289557
chr6	91406942	91414509
chr6	91839494	91847332
chr6	99723808	99727882
chr6	112486566	112490500
chr6	113888555	113893705
chr6	114041991	114044637
chr6	114128606	114133586
chr6	114281349	114287576
chr6	114394358	114401622
chr6	115990401	115994812
chr6	117166655	117173415
chr6	118194803	118200903
chr6	119326384	119332422
chr6	121410947	121416643
chr6	122740666	122745648
chr6	125377303	125382896
chr6	126641567	126648062
chr6	127766219	127773677
chr6	145862116	145867477
chr7	3300833	3306305
chr7	3410763	3427239
chr7	4469962	4476853
chr7	4775248	4779420
chr7	4833690	4837054
chr7	4841097	4846055
chr7	5051499	5059055
chr7	16470310	16478659
chr7	16944259	16950868
chr7	18925982	18929443
chr7	18955358	18966930
chr7	19019478	19024323
chr7	19174582	19181364
chr7	19301026	19308483
chr7	19401484	19405924
chr7	19486629	19492342
chr7	19516962	19525722
chr7	24609518	24614078
chr7	24635543	24641020
chr7	24929257	24957746
chr7	25004705	25012426
chr7	25175135	25184569
chr7	25311711	25317332
chr7	25685664	25690749
chr7	27323500	27339612
chr7	27363219	27378577
chr7	27393463	27398759
chr7	27402500	27409898
chr7	27652034	27659720
chr7	28288054	28292838
chr7	30452194	30468223
chr7	31049243	31055642
chr7	34808479	34813785
chr7	35115642	35124469
chr7	35183712	35188959
chr7	36689226	36696934
chr7	37765239	37776546
chr7	40896342	40904076
chr7	44333297	44341838
chr7	44348297	44359692
chr7	44429030	44432408
chr7	44441669	44446888
chr7	44585055	44594401
chr7	45162082	45170543
chr7	45173697	45186096
chr7	45359760	45367066
chr7	45404768	45420556
chr7	45830539	45836283
chr7	45869189	45872750
chr7	46374924	46380206
chr7	46392999	46398473
chr7	47130538	47135654
chr7	49630219	49641976
chr7	49676551	49683205
chr7	49903260	49919438
chr7	49973685	49979215
chr7	51622940	51630141
chr7	57506215	57511980
chr7	63753269	63760395
chr7	66424591	66429620
chr7	70278400	70290984
chr7	70321745	70338944
chr7	70366966	70372035
chr7	78574027	78583583
chr7	79051409	79056156
chr7	79494881	79520998
chr7	79529475	79558510
chr7	79590660	79595729
chr7	79788382	79796581
chr7	81210395	81215867
chr7	81450023	81459928
chr7	81992369	81996484
chr7	82333718	82337698
chr7	98191361	98196410
chr7	98829888	98842780
chr7	99266238	99272023
chr7	99623467	99629649
chr7	100003810	100010078
chr7	101815878	101822747
chr7	109780248	109784436
chr7	110623865	110629674
chr7	116034555	116041179
chr7	121391036	121395438
chr7	123980397	123983072
chr7	126078748	126085766
chr7	128413419	128419546
chr7	130932903	130939463
chr7	131539668	131559350
chr7	131966254	131970171
chr7	132594550	132603851
chr7	135408643	135413042
chr7	137309001	137325553
chr7	138938752	138944442
chr7	139577752	139588239
chr7	139892964	139898099
chr7	139941090	139946652
chr7	140044197	140053863
chr7	140055880	140063389
chr7	140919110	140925636
chr7	141290950	141295742
chr7	141459303	141467815
chr7	141950029	141952925
chr7	142080435	142085335
chr7	142087994	142095040
chr7	142653571	142667125
chr7	142964011	142973040
chr7	143104385	143111152
chr7	143442392	143448388
chr7	143500330	143503371
chr7	143975096	143981768
chr7	144835273	144844147
chr7	144858234	144866510
chr7	144894234	144900034
chr8	4203830	4208493
chr8	4212790	4219169
chr8	9769241	9774847
chr8	11475748	11482805
chr8	12380111	12405495
chr8	12426582	12435105
chr8	12499969	12504115
chr8	14093080	14098908
chr8	17531644	17537378
chr8	22974954	22980032
chr8	23407302	23416536
chr8	25035268	25040457
chr8	26771014	26777965
chr8	27225302	27231269
chr8	46289156	46297357
chr8	47407885	47415342
chr8	57321801	57335063
chr8	57344544	57349713
chr8	69877767	69891396
chr8	70082496	70091376
chr8	70109044	70120518
chr8	70371045	70379470
chr8	70487749	70498610
chr8	70740902	70749117
chr8	70795991	70801584
chr8	70889296	70894312
chr8	71523402	71527413
chr8	71555332	71570154
chr8	71653359	71661417
chr8	71675368	71696283
chr8	71699709	71706654
chr8	72318738	72322746
chr8	76898316	76902836
chr8	78421536	78428872
chr8	78433135	78441930
chr8	84009209	84015224
chr8	84040943	84046780
chr8	84555288	84562042
chr8	84701079	84715263
chr8	84737113	84754792
chr8	84763498	84805737
chr8	84908511	84920902
chr8	84934171	84939099
chr8	84941546	84947996
chr8	87467248	87476064
chr8	89042779	89049335
chr8	91619341	91631434
chr8	91681156	91688715
chr8	91795320	91809962
chr8	91869450	91873667
chr8	92353256	92370036
chr8	92672410	92680811
chr8	94170500	94185295
chr8	94692629	94698195
chr8	95674439	95680652
chr8	104168871	104174960
chr8	104538151	104543851
chr8	105258123	105263789
chr8	105266021	105281187
chr8	106133313	106139183
chr8	106601230	106607807
chr8	106868492	106873891
chr8	108694075	108698675
chr8	111888940	111892200
chr8	119697493	119702671
chr8	120879489	120897157
chr8	120934279	120941368
chr8	120970995	120975684
chr8	121068057	121094063
chr8	121113279	121131445
chr8	121250697	121256343
chr8	121727583	121734295
chr8	122458475	122463313
chr8	123115252	123121166
chr8	123408346	123414454
chr8	123600215	123601935
chr8	123891122	123895788
chr8	124790465	124797566
chr8	125908375	125913838
chr9	20724103	20730559
chr9	21013989	21018036
chr9	21031024	21041044
chr9	21161190	21167179
chr9	21241999	21251792
chr9	21959151	21963984
chr9	21987298	21993231
chr9	22048652	22053238
chr9	24766495	24783072
chr9	30940593	30945674
chr9	31128059	31135707
chr9	31911691	31918112
chr9	37144085	37147311
chr9	37428649	37437359
chr9	37451128	37464266
chr9	37526091	37531788
chr9	40869343	40882643
chr9	43203664	43207063
chr9	43877823	43881741
chr9	44131142	44137156
chr9	44286289	44289684
chr9	45428744	45432990
chr9	48831587	48838822
chr9	52677122	52680797
chr9	55536228	55550630
chr9	56793576	56799559
chr9	57499092	57507642
chr9	57938416	57943568
chr9	58193922	58205087
chr9	63131999	63154486
chr9	64385255	64389341
chr9	67046369	67052485
chr9	69753711	69773228
chr9	71213158	71220146
chr9	74845690	74869349
chr9	78439127	78447155
chr9	87729143	87731745
chr9	87737139	87741528
chr9	89866850	89872076
chr9	89876417	89883792
chr9	89905773	89913881
chr9	91349459	91366185
chr9	91368272	91407025
chr9	98950049	98964658
chr9	99865421	99880663
chr9	102350634	102354929
chr9	103108964	103115829
chr9	106146006	106151527
chr9	107231308	107236626
chr9	107375453	107386638
chr9	107395733	107403975
chr9	108822729	108833412
chr9	110739201	110745341
chr9	110944027	110948676
chr9	111309518	111313586
chr9	118474608	118490240
chr9	119570577	119579001
chr9	121638722	121644755
chr9	122566695	122573927
chr9	123461791	123462187
chrX	7918210	7929091
chrX	11996901	12007808
chrX	12060971	12091522
chrX	12123637	12134170
chrX	12136236	12141192
chrX	12154402	12161166
chrX	37046065	37053845
chrX	57917346	57924049
chrX	58013044	58021263
chrX	58027149	58034959
chrX	60886143	60900256
chrX	71659966	71666005
chrX	93283911	93303659
chrX	101381612	101385873
chrX	103319224	103323455
chrX	103692370	103696135
chrX	105762414	105766046
chrX	137096064	137106988
chrX	137116596	137125180
chrX	141719462	141727374

## Sheet: E9.25 HDAC1 CUT&RUN
chr1	4493253	4494231
chr1	4496288	4497219
chr1	4807465	4808065
chr1	4857419	4858957
chr1	6214031	6215943
chr1	7087998	7089529
chr1	7397376	7398822
chr1	9545333	9546748
chr1	9689300	9690455
chr1	9699717	9700252
chr1	9747524	9749095
chr1	9943421	9944595
chr1	10035936	10037241
chr1	10037453	10038507
chr1	10038947	10040862
chr1	10993417	10994383
chr1	10994705	10995730
chr1	12691647	12692615
chr1	13125572	13126661
chr1	13150869	13152124
chr1	13160830	13162297
chr1	13370270	13373126
chr1	13373939	13374718
chr1	13659860	13660999
chr1	14296826	14297505
chr1	14307352	14308336
chr1	14308486	14310575
chr1	14502928	14504193
chr1	14505778	14507911
chr1	14674089	14675218
chr1	14754858	14755636
chr1	15805637	15806815
chr1	15925965	15926750
chr1	16102657	16103282
chr1	16103782	16106921
chr1	16115848	16116745
chr1	16127358	16129428
chr1	16229273	16230480
chr1	16230983	16231898
chr1	16248583	16249663
chr1	16618160	16619851
chr1	16656394	16657674
chr1	16664815	16666208
chr1	17726618	17728170
chr1	18057387	18058379
chr1	20890457	20891575
chr1	21079368	21080246
chr1	21960374	21961355
chr1	21961824	21962410
chr1	23761864	23763313
chr1	24098783	24101013
chr1	24134125	24135102
chr1	24612467	24613559
chr1	26687326	26687934
chr1	30832936	30834290
chr1	30873370	30874282
chr1	30948330	30950884
chr1	31058382	31059600
chr1	31149705	31150293
chr1	33669324	33671122
chr1	33719542	33720620
chr1	33969841	33970739
chr1	34005585	34006525
chr1	34010859	34011595
chr1	34127882	34129484
chr1	34235970	34238261
chr1	34436349	34437256
chr1	34438903	34440337
chr1	34459166	34460189
chr1	34841634	34842757
chr1	36064757	36065567
chr1	36088789	36089877
chr1	36243318	36244410
chr1	36307227	36308662
chr1	36444831	36445353
chr1	36471772	36472791
chr1	36511442	36512136
chr1	36546860	36547892
chr1	36555593	36558923
chr1	36690908	36691962
chr1	36709022	36710542
chr1	36743619	36745395
chr1	36785968	36787140
chr1	36939362	36940399
chr1	37028880	37029942
chr1	37299624	37300337
chr1	37429469	37430112
chr1	37678363	37679089
chr1	37864335	37866154
chr1	37871829	37872675
chr1	37889862	37890762
chr1	37996600	37999560
chr1	38128199	38129203
chr1	38435702	38437537
chr1	38510693	38513026
chr1	38525853	38526809
chr1	38545545	38546394
chr1	38606254	38608049
chr1	38625794	38627108
chr1	38627625	38629635
chr1	38630551	38633722
chr1	38766938	38768027
chr1	38835913	38836790
chr1	38897450	38898240
chr1	38986861	38988555
chr1	39366910	39368239
chr1	39478486	39479407
chr1	39534741	39536864
chr1	39700744	39701578
chr1	39867872	39868968
chr1	39901349	39902867
chr1	41274435	41275432
chr1	41651994	41653280
chr1	42683673	42684527
chr1	43091463	43092449
chr1	43097851	43099461
chr1	43163333	43164149
chr1	43429557	43430432
chr1	43444526	43445721
chr1	43446078	43446965
chr1	43462673	43463753
chr1	43826790	43828230
chr1	43899248	43900438
chr1	43932903	43935191
chr1	43948298	43949282
chr1	44101733	44103056
chr1	44118215	44120171
chr1	44147504	44148884
chr1	44551320	44552588
chr1	45116411	45117756
chr1	45315532	45316591
chr1	45502247	45503865
chr1	45794645	45796213
chr1	45925237	45926771
chr1	46066543	46068177
chr1	46851531	46852868
chr1	46853577	46854353
chr1	50926520	50928143
chr1	51477789	51479080
chr1	51650137	51651116
chr1	51697053	51698189
chr1	51914631	51916548
chr1	52113411	52114217
chr1	52118618	52120637
chr1	52231609	52232753
chr1	52232889	52233698
chr1	52577734	52578480
chr1	52629951	52631144
chr1	52844055	52845879
chr1	52952398	52953458
chr1	53296588	53297643
chr1	53351860	53352866
chr1	53939992	53941143
chr1	54557280	54557985
chr1	54702784	54703833
chr1	54841608	54842657
chr1	54925079	54926904
chr1	54930891	54931710
chr1	54990458	54991549
chr1	55025845	55027867
chr1	55052159	55053458
chr1	55087009	55088903
chr1	55089455	55090369
chr1	55130648	55132061
chr1	55236500	55238014
chr1	55405849	55406405
chr1	56965895	56966468
chr1	56970056	56971228
chr1	56971918	56974623
chr1	56975517	56976511
chr1	56976797	56977941
chr1	57205029	57205787
chr1	57377515	57378302
chr1	57406276	57407294
chr1	57428605	57429872
chr1	57774107	57775261
chr1	57969360	57970077
chr1	57995670	57996641
chr1	58392145	58393114
chr1	58409048	58411118
chr1	58422881	58424322
chr1	58445136	58446410
chr1	58503861	58505350
chr1	58585725	58587341
chr1	58710708	58712321
chr1	58973004	58974777
chr1	59119523	59120770
chr1	59236854	59238355
chr1	59269755	59270561
chr1	59271541	59272919
chr1	59314664	59315857
chr1	59316070	59316939
chr1	59322051	59323312
chr1	59331619	59332790
chr1	59340322	59341453
chr1	59404382	59405214
chr1	59473280	59474056
chr1	59480987	59486705
chr1	59486927	59488297
chr1	59515888	59517218
chr1	59604253	59605010
chr1	59650449	59651310
chr1	59669480	59671562
chr1	59684945	59685570
chr1	59687112	59688652
chr1	59762548	59763924
chr1	59764960	59766055
chr1	59911830	59913368
chr1	60097404	60099279
chr1	60179473	60180763
chr1	60342651	60343600
chr1	60408618	60411377
chr1	60565243	60566812
chr1	61138839	61139843
chr1	61142761	61143965
chr1	61144145	61147217
chr1	61233647	61234608
chr1	61305376	61307062
chr1	61406734	61407990
chr1	61638450	61638946
chr1	62017774	62018961
chr1	62702459	62704388
chr1	62706164	62707477
chr1	62707755	62708553
chr1	62715974	62716920
chr1	62805168	62806391
chr1	62812144	62813477
chr1	63007445	63008883
chr1	63114115	63115442
chr1	63176105	63177443
chr1	63180495	63181424
chr1	63204056	63204963
chr1	63255556	63256876
chr1	63445029	63446262
chr1	63729985	63730663
chr1	64120611	64121384
chr1	64121649	64123435
chr1	64310082	64310937
chr1	64532047	64533266
chr1	64617214	64618418
chr1	64689918	64690919
chr1	64735687	64737068
chr1	64737416	64738457
chr1	64802867	64803961
chr1	65177744	65180582
chr1	65185987	65187475
chr1	65311563	65312383
chr1	66700743	66701354
chr1	66816130	66817703
chr1	67038574	67039169
chr1	69104763	69105985
chr1	69305657	69306629
chr1	69686293	69687240
chr1	71102078	71103365
chr1	71556750	71558031
chr1	71652100	71653976
chr1	72225361	72227095
chr1	72236216	72238754
chr1	72243035	72245335
chr1	72253701	72257018
chr1	72283841	72284747
chr1	72307071	72309159
chr1	72309439	72310753
chr1	72582971	72583938
chr1	72710942	72712629
chr1	72716863	72718215
chr1	72854677	72855480
chr1	72870269	72871188
chr1	72873406	72874177
chr1	72874566	72875392
chr1	72968546	72969578
chr1	73363403	73365214
chr1	73825820	73826741
chr1	73901146	73902104
chr1	73946818	73948481
chr1	73969951	73970958
chr1	74024902	74025588
chr1	74090520	74091333
chr1	74110969	74111544
chr1	74236415	74238157
chr1	74274900	74275740
chr1	74283706	74286263
chr1	74303576	74304291
chr1	74332274	74333864
chr1	74367950	74368735
chr1	74386674	74387546
chr1	74389365	74390152
chr1	74390950	74393677
chr1	74397371	74398290
chr1	74452297	74453522
chr1	74505136	74507368
chr1	74586632	74588671
chr1	74600932	74601765
chr1	74661650	74662447
chr1	74712597	74713893
chr1	74772900	74773670
chr1	74775706	74776381
chr1	74794249	74794904
chr1	74796918	74798069
chr1	74802890	74803878
chr1	74806030	74807479
chr1	74807702	74809175
chr1	74816624	74817654
chr1	74858192	74859336
chr1	75124408	75125290
chr1	75140983	75143656
chr1	75168179	75169317
chr1	75179621	75180433
chr1	75191431	75193149
chr1	75210139	75211241
chr1	75236456	75237413
chr1	75253752	75255153
chr1	75314568	75316270
chr1	75316779	75318792
chr1	75343910	75345268
chr1	75359775	75360965
chr1	75398216	75400277
chr1	75422721	75424029
chr1	75444766	75448189
chr1	75450216	75451221
chr1	75456345	75457354
chr1	75458024	75458804
chr1	75464693	75465531
chr1	75465886	75466673
chr1	75466940	75468332
chr1	75477027	75480435
chr1	75487390	75488421
chr1	75505316	75506798
chr1	75521020	75522605
chr1	75545961	75547021
chr1	75559023	75560494
chr1	75652777	75653691
chr1	75661999	75662977
chr1	76865468	76867082
chr1	76895265	76896627
chr1	76907178	76908086
chr1	76975013	76976219
chr1	77388700	77389074
chr1	77436609	77437695
chr1	77510769	77511847
chr1	77513047	77517461
chr1	78117769	78119461
chr1	78139903	78141006
chr1	78187151	78188228
chr1	78189206	78190412
chr1	78197734	78199349
chr1	78310621	78311468
chr1	78488067	78489799
chr1	78657475	78658363
chr1	82282970	82283753
chr1	82289927	82293067
chr1	82304205	82305004
chr1	82316419	82317094
chr1	84695826	84696403
chr1	84837921	84840985
chr1	85793894	85794940
chr1	85893932	85895125
chr1	86063739	86065567
chr1	86084014	86085296
chr1	86154049	86155231
chr1	86225190	86226054
chr1	86341806	86343147
chr1	86358053	86361334
chr1	86372008	86373219
chr1	86434180	86435619
chr1	86440377	86441532
chr1	86441674	86443385
chr1	86486976	86488153
chr1	86501835	86505283
chr1	86524822	86529431
chr1	86530441	86534508
chr1	86581984	86583126
chr1	86586766	86587976
chr1	86649947	86650714
chr1	86703008	86704765
chr1	87326466	87327874
chr1	87756020	87756665
chr1	87853930	87855636
chr1	88268360	88269530
chr1	88276875	88278814
chr1	88455900	88457071
chr1	88474777	88475968
chr1	88639339	88640610
chr1	88665937	88667135
chr1	88699010	88699870
chr1	88700929	88702817
chr1	88704203	88706004
chr1	89068952	89071440
chr1	89454404	89455069
chr1	89542555	89543226
chr1	89580643	89581754
chr1	89845706	89846647
chr1	89848458	89849750
chr1	89925714	89926767
chr1	89926914	89928927
chr1	89930036	89933617
chr1	89941213	89942797
chr1	89943013	89945205
chr1	90051370	90052226
chr1	90118980	90120103
chr1	90126868	90128550
chr1	90202051	90203171
chr1	90203416	90206567
chr1	90225289	90226133
chr1	90337730	90338947
chr1	90580858	90581873
chr1	90591884	90593025
chr1	90603065	90604278
chr1	90744447	90745518
chr1	90998481	90999532
chr1	91051022	91052323
chr1	91052506	91053342
chr1	91076140	91077402
chr1	91249489	91250632
chr1	91297335	91298854
chr1	91346161	91347084
chr1	91366242	91367685
chr1	91397820	91399264
chr1	91412480	91414276
chr1	91458243	91459882
chr1	91540055	91540901
chr1	91600503	91601534
chr1	91756682	91757720
chr1	91768423	91770964
chr1	91800068	91802918
chr1	91843712	91845225
chr1	91962266	91963252
chr1	91963662	91964927
chr1	92082809	92084800
chr1	92180129	92181318
chr1	92472832	92473794
chr1	92640964	92642334
chr1	92647413	92648976
chr1	92771555	92773603
chr1	92831706	92832961
chr1	92906328	92907922
chr1	92909755	92910824
chr1	92910995	92912352
chr1	92934112	92935592
chr1	93176497	93177310
chr1	93235215	93236700
chr1	93342577	93344256
chr1	93444641	93446026
chr1	93477541	93480193
chr1	93482565	93483377
chr1	93511237	93512962
chr1	93634945	93636834
chr1	93656512	93657778
chr1	93685232	93686036
chr1	93753683	93755821
chr1	93800909	93802196
chr1	93803152	93804663
chr1	93824214	93826306
chr1	94035044	94035740
chr1	95451853	95452265
chr1	97661443	97662458
chr1	97769446	97770919
chr1	97976634	97977286
chr1	98047796	98048495
chr1	100180096	100180493
chr1	100231470	100232057
chr1	104768875	104769703
chr1	104956794	104957725
chr1	105663255	105665283
chr1	105989797	105990704
chr1	106170863	106172062
chr1	106758673	106760414
chr1	106796015	106797499
chr1	111864153	111865491
chr1	118309770	118311713
chr1	118321280	118322726
chr1	118387865	118390185
chr1	118458189	118459526
chr1	118759415	118759794
chr1	118878150	118879482
chr1	118904481	118905809
chr1	118917321	118918916
chr1	118982238	118983116
chr1	119033689	119036040
chr1	119047511	119048124
chr1	119049427	119050336
chr1	119051885	119054245
chr1	119236225	119237186
chr1	119421233	119422252
chr1	119456638	119457630
chr1	119503776	119506431
chr1	119647817	119648975
chr1	119836210	119837115
chr1	119837284	119838080
chr1	120120128	120121748
chr1	120594475	120595151
chr1	120595315	120596110
chr1	120596507	120597495
chr1	120602635	120603868
chr1	120740910	120742159
chr1	120769615	120770926
chr1	120857696	120858586
chr1	120859175	120860353
chr1	121179832	121180488
chr1	121327783	121328554
chr1	121566770	121567947
chr1	125434248	125434925
chr1	125435095	125436205
chr1	125560520	125561633
chr1	125910202	125911149
chr1	126702657	126703668
chr1	127204600	127206187
chr1	127772793	127775402
chr1	127868757	127869718
chr1	128102348	128104253
chr1	128243762	128244930
chr1	128357827	128360848
chr1	128416623	128417436
chr1	128591715	128593853
chr1	130715648	130718089
chr1	131096136	131097553
chr1	131137488	131139095
chr1	131244147	131247323
chr1	131426987	131428254
chr1	131523193	131524712
chr1	131525598	131528631
chr1	131678985	131680322
chr1	131769533	131770406
chr1	131827134	131828424
chr1	131909924	131910766
chr1	132006842	132009157
chr1	132138700	132139769
chr1	132157600	132158865
chr1	132189351	132190424
chr1	132190926	132191753
chr1	132234495	132235499
chr1	132236102	132237264
chr1	132298147	132299823
chr1	132301998	132303648
chr1	132305719	132307317
chr1	132315680	132316398
chr1	132367290	132368291
chr1	132390129	132391605
chr1	132416622	132418223
chr1	132476816	132477943
chr1	132758700	132759427
chr1	133024685	133025764
chr1	133033242	133034424
chr1	133039108	133040002
chr1	133045765	133046869
chr1	133130632	133134015
chr1	133146113	133146797
chr1	133163770	133164679
chr1	133176971	133178233
chr1	133180840	133182074
chr1	133225599	133226718
chr1	133236047	133237501
chr1	133252496	133253741
chr1	133304693	133306249
chr1	133306758	133307563
chr1	133313891	133314550
chr1	133353241	133353947
chr1	133355492	133356786
chr1	133363303	133364997
chr1	133381609	133382518
chr1	133409226	133410287
chr1	133418403	133419797
chr1	133421814	133424036
chr1	133492482	133493681
chr1	133609169	133610894
chr1	133647794	133648946
chr1	133660870	133661769
chr1	133735864	133737026
chr1	133854881	133855772
chr1	134077736	134079611
chr1	134092787	134093430
chr1	134098826	134099830
chr1	134298513	134299803
chr1	134344304	134345710
chr1	134361608	134362638
chr1	134405512	134406630
chr1	134414737	134417675
chr1	134454377	134456653
chr1	134494001	134495345
chr1	134555378	134557964
chr1	134559189	134560524
chr1	134583495	134584560
chr1	134774859	134775934
chr1	134954814	134956116
chr1	134962141	134963515
chr1	135109192	135110252
chr1	135258331	135259248
chr1	135282770	135284403
chr1	135312880	135314217
chr1	135368100	135369140
chr1	135374172	135375347
chr1	135430055	135430865
chr1	135510034	135511074
chr1	135541569	135543189
chr1	135578355	135580492
chr1	135582193	135587132
chr1	135615851	135616600
chr1	135668798	135670589
chr1	135687532	135689066
chr1	135698234	135699780
chr1	135699947	135700812
chr1	135728445	135729824
chr1	135765778	135767488
chr1	135945413	135946324
chr1	136007307	136008500
chr1	136017485	136019268
chr1	136130966	136132400
chr1	136139591	136141140
chr1	136155181	136156705
chr1	136169906	136170770
chr1	136173756	136174766
chr1	136229934	136230938
chr1	136232678	136234658
chr1	136343940	136345216
chr1	136345486	136347433
chr1	136414898	136416139
chr1	136462921	136464055
chr1	136466203	136466964
chr1	136569993	136570915
chr1	136588100	136589691
chr1	136624225	136625013
chr1	136625191	136626104
chr1	136949827	136950818
chr1	137898046	137899511
chr1	137899840	137900753
chr1	138499203	138500499
chr1	138617858	138619987
chr1	138734965	138736432
chr1	138773386	138774605
chr1	138837358	138839426
chr1	138839796	138844453
chr1	138845606	138847000
chr1	138847817	138849217
chr1	139090962	139092854
chr1	139095169	139096225
chr1	139210217	139211079
chr1	139453984	139454553
chr1	139454762	139455451
chr1	143701696	143702499
chr1	143739198	143740434
chr1	143776656	143778199
chr1	150391909	150393875
chr1	150539986	150540977
chr1	150681517	150682611
chr1	150991381	150993832
chr1	151114569	151115805
chr1	151214159	151214975
chr1	151342964	151345522
chr1	151427758	151429520
chr1	151499538	151501343
chr1	151570598	151572077
chr1	151754548	151755996
chr1	151890038	151891354
chr1	152088880	152090273
chr1	152520567	152521394
chr1	152523625	152524641
chr1	152624620	152625815
chr1	152687142	152688435
chr1	152747067	152748470
chr1	152765659	152767192
chr1	152790391	152791164
chr1	152901780	152904031
chr1	153091479	153092369
chr1	153330809	153333537
chr1	153450825	153451953
chr1	153484870	153487957
chr1	153899418	153901443
chr1	155025704	155026628
chr1	155089245	155090007
chr1	155093205	155094276
chr1	155097692	155099661
chr1	155158238	155159198
chr1	155212988	155213893
chr1	155215866	155216846
chr1	155223565	155224928
chr1	155229206	155230584
chr1	155243885	155245246
chr1	155416055	155418515
chr1	155536824	155537717
chr1	155557526	155558985
chr1	155605236	155606376
chr1	155619993	155621319
chr1	155740508	155741551
chr1	155812123	155813554
chr1	155972363	155974476
chr1	156034322	156037136
chr1	156040218	156041421
chr1	156203909	156204826
chr1	156420963	156421557
chr1	156473630	156474293
chr1	156558150	156559237
chr1	156718355	156719733
chr1	156742032	156742655
chr1	156751653	156753242
chr1	156753960	156754938
chr1	156780802	156782096
chr1	156937263	156938004
chr1	156938298	156939164
chr1	157076157	157077540
chr1	157411819	157413196
chr1	157962019	157963322
chr1	158653990	158654777
chr1	159231666	159232630
chr1	160194903	160195803
chr1	160211681	160213438
chr1	160792000	160793701
chr1	160906030	160907898
chr1	160984232	160985280
chr1	161033721	161035753
chr1	161036259	161041262
chr1	161070040	161071717
chr1	161130593	161131502
chr1	161170376	161171423
chr1	161195691	161196172
chr1	161249541	161252143
chr1	161876082	161877614
chr1	161968688	161969697
chr1	161984388	161985127
chr1	162015121	162021668
chr1	162121468	162122420
chr1	162207049	162208090
chr1	162216033	162216905
chr1	162217085	162218305
chr1	162218443	162219575
chr1	162242490	162244359
chr1	162281352	162282453
chr1	162301840	162303224
chr1	162477288	162478293
chr1	162547518	162549092
chr1	162570002	162571432
chr1	162738930	162740568
chr1	162870822	162872063
chr1	163129092	163130137
chr1	163159029	163160648
chr1	163176583	163177351
chr1	163186789	163188063
chr1	163307333	163315954
chr1	163357610	163358756
chr1	163403295	163404150
chr1	163416053	163417434
chr1	163443648	163444771
chr1	163670067	163671287
chr1	163779031	163780466
chr1	163845489	163846676
chr1	163852880	163854019
chr1	163857410	163858774
chr1	163874020	163874821
chr1	163897587	163899208
chr1	163906995	163907934
chr1	163908282	163909895
chr1	163910154	163910999
chr1	163929757	163931169
chr1	163994127	163995470
chr1	164248398	164249696
chr1	164275017	164276376
chr1	164306986	164307954
chr1	164316636	164318267
chr1	164457278	164458377
chr1	165193474	165194527
chr1	165236121	165238053
chr1	165327269	165328296
chr1	165459695	165461716
chr1	165633146	165635719
chr1	165641387	165643297
chr1	165701777	165703639
chr1	165736287	165737040
chr1	165763747	165764538
chr1	165835772	165837547
chr1	165840550	165841128
chr1	166000196	166001011
chr1	166001229	166002082
chr1	166002736	166003594
chr1	166047905	166049793
chr1	166153540	166154826
chr1	166379334	166380135
chr1	167001821	167002991
chr1	167220394	167221275
chr1	167283482	167285879
chr1	167308500	167309239
chr1	167350251	167352126
chr1	167393628	167394603
chr1	167438172	167438967
chr1	167532254	167533248
chr1	167644713	167645661
chr1	167671693	167672932
chr1	167687093	167688250
chr1	167754472	167755667
chr1	167802562	167803337
chr1	168363562	168364839
chr1	168370744	168371590
chr1	168382302	168383297
chr1	168392852	168394131
chr1	168404131	168405817
chr1	168408261	168410570
chr1	168422593	168423879
chr1	168425531	168432915
chr1	168753851	168755614
chr1	169238014	169240309
chr1	169459249	169459943
chr1	169531001	169532761
chr1	169918988	169919924
chr1	169968636	169970800
chr1	170174272	170175799
chr1	170214436	170215617
chr1	170438379	170439725
chr1	170499498	170500598
chr1	170644095	170645211
chr1	170867129	170867839
chr1	170868100	170868994
chr1	170884654	170886100
chr1	170892832	170893912
chr1	171033288	171035957
chr1	171036127	171039545
chr1	171044124	171044980
chr1	171063710	171064997
chr1	171069518	171070061
chr1	171070474	171071337
chr1	171073821	171074888
chr1	171087330	171088529
chr1	171101684	171102602
chr1	171102855	171103985
chr1	171110707	171112591
chr1	171149872	171151185
chr1	171221706	171223123
chr1	171246448	171247628
chr1	171280208	171282195
chr1	171286881	171288473
chr1	171328255	171329614
chr1	171344954	171346373
chr1	171350462	171351306
chr1	171357594	171358659
chr1	171360202	171361351
chr1	171410719	171412857
chr1	171435319	171436043
chr1	171437817	171438586
chr1	171497782	171499699
chr1	171501691	171504469
chr1	171508986	171510123
chr1	171529747	171530659
chr1	171537688	171538863
chr1	171540190	171541831
chr1	171547511	171547974
chr1	171548368	171549502
chr1	171556170	171557219
chr1	171560495	171561395
chr1	171563787	171564889
chr1	172026490	172027836
chr1	172081954	172083927
chr1	172125802	172129259
chr1	172147653	172149140
chr1	172309455	172310679
chr1	172312356	172313271
chr1	172376059	172378008
chr1	172481707	172482560
chr1	172499877	172501251
chr1	172530654	172531672
chr1	172562072	172563391
chr1	172632298	172633656
chr1	173821419	173822668
chr1	173954753	173956186
chr1	174501806	174503684
chr1	175034873	175036125
chr1	175623962	175626354
chr1	175692345	175693666
chr1	175880552	175881197
chr1	176813786	176815107
chr1	177256834	177257837
chr1	177441087	177442253
chr1	177442899	177443730
chr1	177518591	177519894
chr1	177794954	177797089
chr1	177982908	177983925
chr1	178186747	178188551
chr1	178318022	178320659
chr1	178320830	178321827
chr1	178325655	178326695
chr1	178333431	178334175
chr1	178334437	178336619
chr1	178336789	178338423
chr1	178405063	178406886
chr1	178467658	178468845
chr1	178527055	178529550
chr1	178529801	178531378
chr1	178550315	178551291
chr1	178638406	178640299
chr1	178660670	178662163
chr1	178959968	178960719
chr1	179107400	179108396
chr1	179439685	179440990
chr1	179460963	179461784
chr1	179474130	179474849
chr1	179476126	179477233
chr1	179545471	179548340
chr1	179667286	179669146
chr1	179802523	179804154
chr1	179847267	179848579
chr1	180195735	180196713
chr1	180268004	180269447
chr1	180330362	180331257
chr1	180331730	180332374
chr1	180364983	180365643
chr1	180386904	180387907
chr1	180407235	180407976
chr1	180427585	180428787
chr1	180481886	180483929
chr1	180547279	180548299
chr1	180568372	180569929
chr1	180641231	180642034
chr1	180696242	180697469
chr1	180725198	180727501
chr1	180777398	180778593
chr1	180793547	180794463
chr1	180807409	180808974
chr1	180811317	180814854
chr1	180850167	180852096
chr1	180904135	180904912
chr1	181143246	181145672
chr1	181181630	181182887
chr1	181212013	181213001
chr1	181255491	181257075
chr1	181631722	181633028
chr1	181840863	181843515
chr1	181922772	181923950
chr1	182018431	182019478
chr1	182020125	182022042
chr1	182059961	182061394
chr1	182113364	182114705
chr1	182124606	182125224
chr1	182281452	182283089
chr1	182408188	182409838
chr1	182516640	182517841
chr1	182764268	182765120
chr1	182959206	182960288
chr1	182983033	182983508
chr1	183101913	183103004
chr1	183120356	183121346
chr1	183144230	183145713
chr1	183145933	183148699
chr1	183151937	183152790
chr1	183182911	183183956
chr1	183188234	183190595
chr1	183296471	183298868
chr1	183299134	183299594
chr1	183344697	183346028
chr1	183368517	183370165
chr1	183388067	183390451
chr1	184031803	184032736
chr1	184033542	184034779
chr1	184235321	184236054
chr1	184441016	184441666
chr1	184731798	184732741
chr1	184824681	184825284
chr1	184845043	184846359
chr1	184853053	184853872
chr1	185183784	185184757
chr1	185187272	185188144
chr1	185203745	185204576
chr1	185216171	185216979
chr1	185328235	185329750
chr1	185362316	185364036
chr1	185459703	185460913
chr1	185727225	185728625
chr1	185728830	185730642
chr1	185730921	185732422
chr1	185817728	185818896
chr1	186359879	186361608
chr1	186434995	186436038
chr1	186704959	186706371
chr1	186722606	186723616
chr1	187605580	187606695
chr1	187674788	187675932
chr1	187807604	187808749
chr1	187868015	187869087
chr1	188456773	188459080
chr1	188830070	188831025
chr1	189401667	189403131
chr1	189403265	189404106
chr1	189627708	189628593
chr1	189687452	189688570
chr1	189725683	189726873
chr1	189727606	189729020
chr1	189921172	189922306
chr1	189989901	189990638
chr1	190168594	190171377
chr1	190172802	190173705
chr1	190174696	190175622
chr1	190852282	190853212
chr1	190911433	190912513
chr1	190927937	190928886
chr1	190978107	190979750
chr1	191025672	191027427
chr1	191062214	191063686
chr1	191165790	191166610
chr1	191168477	191169808
chr1	191178829	191179663
chr1	191182131	191184319
chr1	191186192	191187090
chr1	191223977	191225496
chr1	191312181	191313123
chr1	191316977	191318154
chr1	191325872	191327251
chr1	191395115	191396566
chr1	191396743	191398156
chr1	191557509	191559731
chr1	191573681	191576391
chr1	191718498	191719758
chr1	191787438	191788366
chr1	191820820	191822259
chr1	191903648	191907293
chr1	192092161	192094574
chr1	192138063	192138649
chr1	192744872	192746793
chr1	192769927	192771310
chr1	192771674	192773029
chr1	192790181	192791307
chr1	192795322	192796648
chr1	192798321	192800565
chr1	192814445	192815411
chr1	192822574	192823780
chr1	192834433	192836281
chr1	192854571	192855256
chr1	192855986	192857140
chr1	192947485	192949051
chr1	193035086	193036585
chr1	193129689	193130960
chr1	193173110	193173967
chr1	193224693	193226206
chr1	193382387	193383435
chr1	193550967	193551919
chr1	193575306	193576842
chr1	194025911	194026825
chr1	194618889	194620636
chr1	194976269	194977002
chr1	195130430	195131587
chr1	195241567	195242090
chr10	3366150	3366884
chr10	3972234	3974189
chr10	4266506	4267415
chr10	4387150	4387570
chr10	4388243	4389826
chr10	4430966	4432324
chr10	5786089	5787140
chr10	5802035	5806537
chr10	5822771	5825036
chr10	7210698	7212236
chr10	7589232	7590604
chr10	7662382	7664417
chr10	7779923	7780909
chr10	7883449	7884127
chr10	7954874	7955676
chr10	8213384	8214224
chr10	8239855	8240647
chr10	8517988	8518975
chr10	8761916	8762688
chr10	8885276	8886574
chr10	8898120	8899653
chr10	8944989	8946018
chr10	9118864	9119724
chr10	9675248	9676552
chr10	9900112	9902555
chr10	10557620	10558597
chr10	10700334	10701335
chr10	11149243	11150302
chr10	11280209	11281245
chr10	11301955	11303400
chr10	11305044	11306221
chr10	12548200	12548694
chr10	12552271	12553701
chr10	12614637	12615366
chr10	12866676	12869924
chr10	12922756	12923859
chr10	13007416	13008403
chr10	13016138	13017004
chr10	13090395	13091644
chr10	13324304	13325491
chr10	13552699	13553655
chr10	13964308	13967091
chr10	13967916	13968773
chr10	14704863	14705866
chr10	15299884	15300700
chr10	17100193	17101518
chr10	17196586	17197554
chr10	17721546	17724527
chr10	17724931	17726003
chr10	17726841	17728159
chr10	18021900	18022461
chr10	18055963	18056948
chr10	18234373	18235792
chr10	19014928	19016079
chr10	19591761	19592898
chr10	19691235	19692700
chr10	19933489	19934296
chr10	20149390	20150310
chr10	20170287	20171527
chr10	20311596	20313179
chr10	20347189	20348331
chr10	20724335	20725791
chr10	20854453	20855800
chr10	20952176	20953301
chr10	21160133	21162088
chr10	21295573	21296929
chr10	21465104	21466017
chr10	21882196	21884055
chr10	21992835	21993768
chr10	21993936	21995411
chr10	21995559	21996602
chr10	22141821	22143364
chr10	22148171	22149511
chr10	22341598	22342811
chr10	22644922	22645935
chr10	22730684	22731969
chr10	22813366	22814172
chr10	22819160	22820039
chr10	22843039	22844164
chr10	23392479	23394470
chr10	23783776	23785853
chr10	23786352	23788105
chr10	23796718	23797532
chr10	23886474	23887237
chr10	24595429	24596612
chr10	24620906	24622078
chr10	24630286	24631280
chr10	24711642	24712752
chr10	24869425	24870412
chr10	24958782	24960041
chr10	25061344	25062430
chr10	25232069	25233685
chr10	25305395	25306389
chr10	25359241	25360187
chr10	26078310	26079239
chr10	26373180	26374348
chr10	26375240	26376676
chr10	27654210	27655840
chr10	28073989	28075420
chr10	28075756	28076741
chr10	28224497	28226173
chr10	29146410	29148153
chr10	29362085	29362979
chr10	29532968	29533940
chr10	30327720	30328621
chr10	30599651	30600956
chr10	30617735	30619153
chr10	30841922	30843736
chr10	30843913	30844990
chr10	31008983	31010021
chr10	31528442	31529530
chr10	34019179	34020290
chr10	34206281	34207791
chr10	34282092	34282639
chr10	34295611	34298330
chr10	34417816	34418536
chr10	36506938	36508331
chr10	36973222	36975785
chr10	37137172	37141828
chr10	37563933	37564732
chr10	37636069	37638033
chr10	38849353	38850299
chr10	38875263	38876335
chr10	39094203	39095023
chr10	39133108	39134483
chr10	39162921	39163772
chr10	39169870	39171942
chr10	39226148	39228313
chr10	39239541	39240490
chr10	39369123	39370624
chr10	39483669	39484984
chr10	39520299	39520917
chr10	39523936	39524935
chr10	39532048	39533240
chr10	39629248	39630667
chr10	39638220	39639710
chr10	39640088	39641195
chr10	39659081	39661120
chr10	39731430	39734056
chr10	39926453	39927818
chr10	39959646	39960959
chr10	40024899	40025338
chr10	40246422	40247839
chr10	40256808	40258226
chr10	40258473	40260001
chr10	40300186	40301408
chr10	40302215	40304072
chr10	40348289	40350390
chr10	40520888	40522347
chr10	40637135	40638044
chr10	40682763	40683903
chr10	40726123	40727460
chr10	40749341	40750508
chr10	40750927	40751753
chr10	40776862	40777857
chr10	40882208	40884914
chr10	41292605	41293567
chr10	41302675	41304309
chr10	41449730	41450829
chr10	41475806	41478054
chr10	41489687	41490985
chr10	41518588	41521892
chr10	41552480	41552885
chr10	41682484	41683355
chr10	41809272	41811422
chr10	41887059	41888554
chr10	42017729	42018725
chr10	42256406	42257709
chr10	42274692	42279111
chr10	42308076	42309265
chr10	42478114	42478762
chr10	42501367	42503620
chr10	42583041	42584668
chr10	42586151	42587120
chr10	42678253	42679341
chr10	42760780	42761943
chr10	42762306	42763203
chr10	42952268	42952996
chr10	42958084	42958705
chr10	43120174	43122192
chr10	43172635	43174030
chr10	43220279	43222432
chr10	43332183	43333062
chr10	43476971	43478959
chr10	43480174	43481045
chr10	43540519	43541102
chr10	43577337	43581334
chr10	43672415	43673048
chr10	43722711	43724294
chr10	43901709	43902519
chr10	44267107	44269362
chr10	44357027	44358223
chr10	44455602	44459904
chr10	44478773	44480175
chr10	44526910	44527796
chr10	44529165	44530030
chr10	44533749	44534950
chr10	44599739	44600442
chr10	44978332	44979835
chr10	44981076	44981844
chr10	45065934	45067876
chr10	45228414	45231116
chr10	45335779	45336593
chr10	45468422	45470879
chr10	45472278	45474034
chr10	45486379	45487207
chr10	45577380	45578148
chr10	45782795	45784382
chr10	45886887	45887766
chr10	45892939	45895402
chr10	49788085	49789245
chr10	50592057	50593328
chr10	50892228	50892926
chr10	50894361	50895155
chr10	50901118	50902289
chr10	50902881	50903578
chr10	50903980	50904827
chr10	50910393	50910962
chr10	52233681	52234326
chr10	52381220	52382261
chr10	52417356	52418970
chr10	52690409	52691704
chr10	53346472	53347300
chr10	53378932	53379967
chr10	53596795	53597505
chr10	53945783	53947310
chr10	54074186	54076324
chr10	56115056	56116072
chr10	56377186	56380173
chr10	56482535	56483639
chr10	56920593	56921674
chr10	56979287	56980147
chr10	57484625	57488169
chr10	57531893	57532911
chr10	57743274	57744170
chr10	58224987	58225959
chr10	58231102	58232843
chr10	58255408	58255924
chr10	58322582	58324075
chr10	58446814	58447687
chr10	58497152	58498225
chr10	58651074	58652224
chr10	58812021	58812981
chr10	59220578	59223057
chr10	59294835	59296521
chr10	59322683	59324653
chr10	59702315	59703716
chr10	59864093	59865302
chr10	59879197	59880536
chr10	59899217	59899849
chr10	59920226	59921539
chr10	59950782	59953564
chr10	60002319	60004308
chr10	60277313	60278193
chr10	60346339	60347665
chr10	60409597	60411399
chr10	60444878	60445739
chr10	60685721	60687175
chr10	60760563	60761354
chr10	60793770	60795234
chr10	60811847	60812827
chr10	60813938	60814932
chr10	60826415	60829034
chr10	60830749	60832079
chr10	60885913	60886827
chr10	60936816	60937826
chr10	61068591	61069559
chr10	61146979	61148441
chr10	61199236	61200396
chr10	61308512	61309259
chr10	61382483	61384441
chr10	61475173	61477144
chr10	61602225	61603972
chr10	61625281	61625792
chr10	61647544	61649974
chr10	61679790	61680631
chr10	61694948	61696766
chr10	61782026	61784591
chr10	61823115	61824842
chr10	61877446	61879659
chr10	61887520	61888719
chr10	61977852	61980934
chr10	62101663	62102736
chr10	62109242	62110043
chr10	62313829	62314779
chr10	62339207	62340855
chr10	62448495	62450416
chr10	62485937	62487653
chr10	62577512	62579569
chr10	62590097	62590857
chr10	62601158	62602512
chr10	62649881	62652493
chr10	62787837	62788840
chr10	62791031	62791867
chr10	62864914	62866075
chr10	62886317	62887532
chr10	62920092	62921698
chr10	62946595	62947369
chr10	62979540	62981409
chr10	63022590	63024730
chr10	63242790	63245823
chr10	63428761	63430101
chr10	66813815	66814645
chr10	66920439	66921745
chr10	67002483	67005682
chr10	67037181	67038431
chr10	67102810	67104020
chr10	67125877	67126978
chr10	67283857	67285947
chr10	67314567	67315483
chr10	67536906	67539183
chr10	67548945	67549985
chr10	67858739	67859658
chr10	68135820	68137286
chr10	68275505	68276193
chr10	68278074	68279195
chr10	68280353	68281201
chr10	68281341	68282380
chr10	68356872	68358223
chr10	69212633	69213259
chr10	69352495	69353399
chr10	69738393	69739534
chr10	69787150	69787747
chr10	69925346	69926770
chr10	69964151	69965694
chr10	70097229	70098166
chr10	70245284	70246465
chr10	70520920	70521536
chr10	70597880	70599668
chr10	71158512	71159489
chr10	71237602	71238185
chr10	71284113	71285581
chr10	71344260	71345378
chr10	71347372	71348825
chr10	72654861	72655683
chr10	75036588	75037735
chr10	75059272	75060514
chr10	75098011	75099069
chr10	75121374	75122595
chr10	75150852	75152222
chr10	75516447	75518283
chr10	75667256	75668089
chr10	75763604	75765750
chr10	75859860	75860332
chr10	75888649	75890104
chr10	75892871	75893649
chr10	75916571	75917669
chr10	75920667	75922093
chr10	75932033	75932769
chr10	75951139	75952202
chr10	76032137	76033469
chr10	76237465	76238287
chr10	76344302	76345294
chr10	76345885	76346842
chr10	76441952	76443244
chr10	76468223	76469440
chr10	76530775	76532024
chr10	76961542	76962581
chr10	76964130	76965138
chr10	77032559	77033839
chr10	77130825	77131908
chr10	77165015	77166111
chr10	77192810	77194111
chr10	77258640	77260013
chr10	77418244	77419490
chr10	77483200	77484214
chr10	77509337	77510271
chr10	77515168	77516417
chr10	77581203	77582319
chr10	77606019	77607639
chr10	77621783	77623101
chr10	77626875	77627681
chr10	77864339	77865085
chr10	77879856	77880733
chr10	77902195	77904078
chr10	77977926	77979086
chr10	77983896	77985312
chr10	78008890	78010109
chr10	78069209	78070088
chr10	78169114	78170559
chr10	78184466	78185187
chr10	78244014	78245009
chr10	78290416	78291524
chr10	78412070	78413291
chr10	78573977	78575577
chr10	78752144	78753280
chr10	79321734	79322539
chr10	79600560	79601786
chr10	79613788	79614664
chr10	79639268	79640586
chr10	79654274	79655493
chr10	79668449	79670250
chr10	79681195	79682214
chr10	79682413	79683536
chr10	79704270	79705144
chr10	79717684	79718398
chr10	79746187	79746956
chr10	79767111	79768862
chr10	79778948	79781344
chr10	79790028	79790828
chr10	79793079	79796201
chr10	79803814	79804942
chr10	79834364	79835577
chr10	79840028	79841546
chr10	79843778	79844924
chr10	79853057	79857123
chr10	79864355	79865525
chr10	79876829	79877951
chr10	79881958	79883422
chr10	79908359	79908992
chr10	79925008	79928793
chr10	79929098	79930696
chr10	79932313	79932911
chr10	79933471	79934193
chr10	79957891	79958562
chr10	79959841	79960776
chr10	79968283	79969903
chr10	79975730	79976934
chr10	79983003	79983798
chr10	79984231	79985466
chr10	79987112	79990811
chr10	79995845	79997988
chr10	80038881	80040264
chr10	80053037	80054780
chr10	80114262	80117440
chr10	80131571	80132493
chr10	80138417	80140095
chr10	80141098	80142181
chr10	80143313	80144430
chr10	80145159	80153527
chr10	80154601	80156063
chr10	80157968	80162032
chr10	80163988	80166860
chr10	80167140	80169053
chr10	80172543	80173793
chr10	80174472	80176168
chr10	80179712	80181339
chr10	80226054	80227507
chr10	80248266	80249008
chr10	80249235	80250047
chr10	80259847	80262339
chr10	80265020	80266008
chr10	80291833	80293320
chr10	80295082	80296219
chr10	80297658	80298238
chr10	80329449	80330424
chr10	80349677	80350501
chr10	80385572	80386719
chr10	80387721	80388691
chr10	80398043	80400173
chr10	80406438	80407467
chr10	80419545	80420633
chr10	80432705	80435060
chr10	80445989	80447009
chr10	80471983	80473099
chr10	80475124	80475919
chr10	80509551	80510291
chr10	80538469	80539885
chr10	80560475	80561843
chr10	80576609	80579611
chr10	80589194	80590104
chr10	80590248	80591166
chr10	80602643	80603910
chr10	80621687	80622657
chr10	80623123	80624505
chr10	80674925	80677521
chr10	80700723	80703331
chr10	80721785	80722756
chr10	80741588	80743271
chr10	80753269	80756450
chr10	80774188	80774858
chr10	80796721	80799633
chr10	80807013	80807766
chr10	80808121	80808733
chr10	80821727	80822666
chr10	80826079	80827046
chr10	80830201	80831655
chr10	80854069	80855316
chr10	80855868	80856888
chr10	80899303	80901703
chr10	80917045	80918761
chr10	80928693	80930423
chr10	80939533	80940360
chr10	80988240	80988760
chr10	81014399	81015535
chr10	81036843	81037991
chr10	81059850	81060529
chr10	81069683	81070530
chr10	81087300	81088557
chr10	81090534	81091719
chr10	81105507	81106979
chr10	81136159	81139032
chr10	81164094	81165304
chr10	81167345	81169164
chr10	81172420	81173745
chr10	81174487	81178189
chr10	81181587	81183924
chr10	81192423	81193333
chr10	81232796	81233571
chr10	81239931	81240975
chr10	81266199	81266996
chr10	81284374	81285269
chr10	81292594	81293675
chr10	81319812	81322293
chr10	81328029	81328900
chr10	81342629	81343322
chr10	81344375	81345370
chr10	81346342	81347436
chr10	81349736	81351509
chr10	81356825	81358593
chr10	81363319	81364379
chr10	81375908	81377506
chr10	81378411	81379250
chr10	81396308	81397514
chr10	81407752	81408517
chr10	81428726	81430268
chr10	81432546	81433609
chr10	81450094	81451017
chr10	81495948	81497216
chr10	81502222	81503667
chr10	81516968	81519021
chr10	81523335	81524324
chr10	81544186	81546660
chr10	81550412	81552277
chr10	81570386	81571835
chr10	81596279	81597621
chr10	81600333	81601290
chr10	81601830	81602996
chr10	81605248	81606960
chr10	81642581	81643991
chr10	81648741	81650033
chr10	82082813	82084265
chr10	82178256	82178658
chr10	82240814	82241389
chr10	82622543	82623984
chr10	82628599	82630192
chr10	82689940	82691026
chr10	82858693	82861154
chr10	82984918	82986121
chr10	83359764	83361260
chr10	83543415	83544640
chr10	83648279	83649010
chr10	83722100	83723312
chr10	83819562	83820479
chr10	83994885	83995881
chr10	84287298	84288233
chr10	84437422	84438676
chr10	84440008	84442058
chr10	84450940	84452061
chr10	84476036	84477309
chr10	84561841	84563018
chr10	84575971	84577985
chr10	84621993	84622659
chr10	84754750	84755846
chr10	84756486	84758146
chr10	84917226	84918084
chr10	85102726	85104146
chr10	85183554	85186021
chr10	85386730	85387825
chr10	85388279	85388953
chr10	85509850	85511124
chr10	85871777	85872649
chr10	85916333	85917593
chr10	85927475	85928911
chr10	85957114	85957745
chr10	86021017	86022334
chr10	86295325	86296371
chr10	86381414	86382450
chr10	86452218	86453052
chr10	86498086	86499282
chr10	86689154	86690327
chr10	86703477	86707067
chr10	86777956	86779038
chr10	87489327	87489999
chr10	88044499	88046276
chr10	88146190	88147432
chr10	88379224	88380926
chr10	88730573	88732281
chr10	88826358	88826865
chr10	89731284	89732405
chr10	90683518	90684233
chr10	91081755	91083285
chr10	91123120	91124469
chr10	91166687	91167720
chr10	91169628	91170945
chr10	91171134	91172174
chr10	91181316	91183825
chr10	93160069	93162426
chr10	93310063	93311002
chr10	93311300	93312160
chr10	93453087	93454043
chr10	93589132	93590018
chr10	93641316	93642264
chr10	93832544	93834626
chr10	93888882	93890521
chr10	94019925	94021254
chr10	94035386	94036968
chr10	94147573	94149576
chr10	94198345	94199861
chr10	94687855	94689370
chr10	94905821	94906891
chr10	94943254	94944453
chr10	94944738	94945747
chr10	95414229	95415193
chr10	95415480	95418346
chr10	95500724	95502445
chr10	95513076	95516121
chr10	95562333	95565472
chr10	95939812	95941198
chr10	96615835	96616801
chr10	96617059	96618408
chr10	97344858	97346274
chr10	97375375	97376246
chr10	98913797	98915095
chr10	99106565	99108321
chr10	99114782	99116093
chr10	99171772	99173370
chr10	99203670	99204801
chr10	99228123	99230313
chr10	99260319	99267416
chr10	99267663	99270163
chr10	99286065	99286965
chr10	99298309	99300029
chr10	99301053	99301756
chr10	99353291	99354360
chr10	99576655	99577686
chr10	99579281	99581162
chr10	99860266	99860903
chr10	99893587	99894481
chr10	100013468	100014594
chr10	100015134	100016803
chr10	100356703	100357401
chr10	100486384	100488317
chr10	102181807	102182888
chr10	102998564	103000291
chr10	103000866	103002112
chr10	103026775	103028923
chr10	103933320	103934697
chr10	104853312	104854493
chr10	105422827	105423868
chr10	105573367	105574996
chr10	105575160	105575884
chr10	105840599	105842034
chr10	108161156	108162897
chr10	108331860	108332765
chr10	110585130	110586308
chr10	110744183	110745135
chr10	110745269	110746571
chr10	110919290	110920689
chr10	110968950	110970195
chr10	111009589	111011465
chr10	111099971	111101282
chr10	111163873	111166456
chr10	111226409	111227128
chr10	111298154	111299265
chr10	111472101	111473487
chr10	111497607	111498426
chr10	111506370	111507278
chr10	111507472	111508844
chr10	111621378	111622159
chr10	111672559	111673686
chr10	111972364	111973394
chr10	112928390	112929304
chr10	115250683	115251490
chr10	115314795	115316615
chr10	115361903	115362775
chr10	115383672	115385809
chr10	115586049	115587745
chr10	116473932	116474437
chr10	116518687	116519725
chr10	116580670	116582285
chr10	116949349	116950075
chr10	117051036	117051721
chr10	117062817	117065050
chr10	117148249	117149293
chr10	117223785	117224528
chr10	117375348	117376289
chr10	117571132	117572189
chr10	117583407	117584285
chr10	117676071	117677146
chr10	117687692	117688979
chr10	117710082	117710777
chr10	117745379	117746371
chr10	117792290	117793178
chr10	117843664	117844746
chr10	117846008	117847177
chr10	118110085	118111060
chr10	118141301	118142603
chr10	118868167	118870845
chr10	119201421	119202657
chr10	119238894	119240544
chr10	119453700	119455680
chr10	119803588	119804446
chr10	120112477	120113517
chr10	120201026	120202710
chr10	120227008	120228429
chr10	120233207	120234633
chr10	120272191	120273232
chr10	120390330	120391891
chr10	120399851	120401853
chr10	120402201	120403839
chr10	120406919	120407984
chr10	120433926	120435199
chr10	120436852	120438062
chr10	120444660	120445576
chr10	120474927	120478541
chr10	120513153	120514535
chr10	120552016	120553515
chr10	120564683	120565767
chr10	120575106	120576849
chr10	120577372	120578407
chr10	120646391	120649171
chr10	120697028	120697786
chr10	120706264	120707118
chr10	120707711	120709204
chr10	120719749	120721315
chr10	120722092	120723155
chr10	120744381	120745651
chr10	120801288	120802432
chr10	120820865	120822003
chr10	120825267	120826141
chr10	120859087	120860437
chr10	120871528	120873712
chr10	120875244	120876824
chr10	120898362	120899451
chr10	120956122	120957178
chr10	120977711	120978383
chr10	120979367	120980087
chr10	121032859	121034738
chr10	121039287	121041918
chr10	121289178	121290347
chr10	121310378	121311430
chr10	121350438	121351629
chr10	121363860	121366299
chr10	121427639	121429258
chr10	121429947	121431052
chr10	121435833	121437212
chr10	121458593	121459852
chr10	121474518	121476152
chr10	121476455	121478100
chr10	121497438	121498742
chr10	121515676	121516742
chr10	121585451	121587860
chr10	121625525	121627654
chr10	121627867	121629361
chr10	121739206	121741045
chr10	122046344	122047515
chr10	122096280	122097921
chr10	122678650	122679898
chr10	122793769	122794955
chr10	122807041	122808166
chr10	122912460	122913827
chr10	122986506	122987977
chr10	123013196	123013879
chr10	123035618	123036623
chr10	123194953	123197016
chr10	123262616	123265805
chr10	125725213	125726093
chr10	125785088	125788046
chr10	125921121	125922735
chr10	125945061	125946304
chr10	125965722	125968026
chr10	125973794	125974931
chr10	125978304	125979052
chr10	125991284	125992614
chr10	126330337	126331730
chr10	126379064	126379902
chr10	126900652	126901431
chr10	126971485	126972558
chr10	126977895	126979055
chr10	126979235	126980852
chr10	127030134	127030963
chr10	127041151	127043382
chr10	127063030	127064435
chr10	127069110	127071059
chr10	127085445	127086419
chr10	127090510	127092105
chr10	127120430	127121874
chr10	127123337	127124090
chr10	127165163	127166183
chr10	127170588	127171408
chr10	127188509	127189919
chr10	127194837	127195759
chr10	127210849	127212124
chr10	127265674	127267147
chr10	127287987	127292081
chr10	127301084	127302304
chr10	127311133	127312466
chr10	127338588	127339982
chr10	127340115	127343118
chr10	127381077	127382933
chr10	127421476	127422630
chr10	127507830	127511039
chr10	127512515	127514338
chr10	127516804	127517532
chr10	127520809	127522439
chr10	127537399	127538951
chr10	127552340	127553840
chr10	127569151	127570096
chr10	127616918	127618170
chr10	127619158	127620624
chr10	127621295	127622558
chr10	127640426	127643030
chr10	127643581	127644532
chr10	127662035	127663108
chr10	127664648	127668304
chr10	127676244	127677575
chr10	127739948	127741498
chr10	127945072	127945936
chr10	128014860	128016282
chr10	128034769	128038089
chr10	128057456	128061321
chr10	128082458	128084591
chr10	128089929	128091696
chr10	128091981	128092619
chr10	128092778	128095067
chr10	128096386	128098387
chr10	128149614	128150262
chr10	128173385	128174544
chr10	128179593	128180345
chr10	128188064	128188944
chr10	128193761	128195957
chr10	128211217	128211867
chr10	128231997	128233348
chr10	128269945	128271031
chr10	128302805	128304068
chr10	128321970	128322876
chr10	128336916	128338835
chr10	128340412	128341685
chr10	128348932	128350029
chr10	128367715	128369268
chr10	128376380	128378218
chr10	128408519	128412636
chr10	128454338	128455499
chr10	128458449	128459177
chr10	128459985	128461186
chr10	128492536	128494900
chr10	128498304	128499655
chr10	128524830	128526625
chr10	128546520	128549754
chr10	128564745	128566864
chr10	128589348	128590999
chr10	128612271	128613200
chr10	128625567	128627855
chr10	128644683	128645871
chr10	128673634	128675148
chr10	128676003	128676851
chr10	128695581	128697166
chr10	128704133	128705711
chr10	128747308	128748855
chr10	128779098	128779974
chr10	128803221	128805764
chr10	128820914	128822871
chr10	128848521	128849910
chr10	128888564	128890000
chr10	128894937	128896484
chr10	128909727	128910824
chr10	128922903	128923515
chr10	129647237	129648396
chr10	130541875	130542633
chr10	130594452	130594985
chr11	3100443	3101505
chr11	3121790	3122965
chr11	3123099	3124892
chr11	3127103	3128076
chr11	3166860	3167932
chr11	3184006	3200172
chr11	3201544	3202729
chr11	3202919	3203911
chr11	3265755	3267303
chr11	3287650	3292881
chr11	3330477	3331510
chr11	3331912	3333254
chr11	3370315	3372141
chr11	3373298	3375078
chr11	3408387	3409834
chr11	3451503	3453368
chr11	3514181	3515140
chr11	3535202	3536489
chr11	3538413	3539814
chr11	3648566	3649517
chr11	3760317	3762219
chr11	3895262	3895714
chr11	3912973	3914329
chr11	3963713	3965149
chr11	4095292	4095924
chr11	4096284	4097181
chr11	4117663	4119192
chr11	4134820	4136036
chr11	4160032	4161645
chr11	4186382	4188333
chr11	4218450	4219628
chr11	4258208	4259289
chr11	4593835	4595353
chr11	4637269	4639082
chr11	4703621	4705428
chr11	4848058	4850100
chr11	4881144	4882010
chr11	4895315	4896061
chr11	4948282	4949392
chr11	4986451	4987868
chr11	5012324	5013932
chr11	5061534	5062831
chr11	5065309	5065786
chr11	5067648	5068285
chr11	5091649	5092638
chr11	5095476	5096639
chr11	5097521	5100541
chr11	5254908	5257134
chr11	5261742	5262343
chr11	5289959	5291658
chr11	5296751	5298274
chr11	5443147	5444057
chr11	5444651	5445565
chr11	5520041	5522412
chr11	5541556	5542794
chr11	5707054	5708225
chr11	5740592	5741579
chr11	5762071	5762924
chr11	5787862	5789194
chr11	5837426	5838463
chr11	5877464	5878788
chr11	5892166	5893032
chr11	5955027	5956869
chr11	5961408	5962575
chr11	6007018	6007891
chr11	6199127	6200456
chr11	6267156	6268139
chr11	6274398	6275083
chr11	6290907	6293036
chr11	6388749	6389374
chr11	6415145	6417330
chr11	6419895	6420461
chr11	6443011	6445476
chr11	6474403	6475643
chr11	6476146	6476976
chr11	6527221	6528841
chr11	6546238	6547946
chr11	6625428	6626753
chr11	6655673	6656848
chr11	7063690	7064445
chr11	8625022	8626237
chr11	8656351	8657680
chr11	8663221	8665018
chr11	8676324	8677306
chr11	8692985	8693922
chr11	8825921	8826891
chr11	9010516	9011489
chr11	11461678	11462699
chr11	11788145	11789243
chr11	11808639	11810100
chr11	11811235	11812798
chr11	11819737	11823465
chr11	11828039	11829667
chr11	11831242	11833422
chr11	11961266	11962794
chr11	11972839	11974534
chr11	12025394	12025991
chr11	12035369	12036826
chr11	16950893	16952245
chr11	17159692	17161052
chr11	17210681	17212649
chr11	17257626	17258710
chr11	17450547	17451479
chr11	18014480	18015714
[truncated: 17,075 more rows]

## Sheet: E9.25 HDAC2 CUT&RUN
chr1	4574224	4575273
chr1	4857374	4858273
chr1	7088019	7089477
chr1	7397421	7398529
chr1	9149439	9150414
chr1	9544912	9546647
chr1	9638659	9639582
chr1	9699201	9700405
chr1	9747884	9749166
chr1	9799810	9800464
chr1	10037056	10038451
chr1	10039463	10040210
chr1	10708410	10709256
chr1	10993818	10994667
chr1	11068453	11069334
chr1	11094648	11095514
chr1	13372076	13373080
chr1	13374038	13375147
chr1	14185440	14186315
chr1	14306481	14308012
chr1	14309279	14310809
chr1	14512904	14513790
chr1	14566400	14567152
chr1	14662460	14663317
chr1	14672190	14673164
chr1	14755457	14756582
chr1	15679449	15680437
chr1	15805245	15806235
chr1	16092477	16093317
chr1	16104145	16106787
chr1	16127246	16128325
chr1	16229098	16230392
chr1	16248885	16249433
chr1	16300491	16301489
chr1	16519583	16520295
chr1	16619013	16620678
chr1	16639383	16640352
chr1	16656421	16657730
chr1	16664453	16665753
chr1	17726432	17728171
chr1	19236157	19237100
chr1	19831035	19832134
chr1	21606057	21606778
chr1	22304399	22305331
chr1	23357552	23358416
chr1	24008839	24009563
chr1	24072572	24073469
chr1	24195531	24196649
chr1	24248586	24249567
chr1	24533921	24534691
chr1	24612384	24613558
chr1	24646840	24647989
chr1	24678334	24678996
chr1	25228200	25229318
chr1	25313925	25314699
chr1	25622698	25623478
chr1	26070529	26071409
chr1	26686112	26688424
chr1	29214428	29214849
chr1	30949247	30950884
chr1	31059126	31059770
chr1	31148970	31150135
chr1	31153672	31154425
chr1	31921923	31922741
chr1	32172550	32173252
chr1	33663768	33664989
chr1	33813539	33814532
chr1	34127542	34128685
chr1	34165395	34166476
chr1	34180838	34181647
chr1	34434107	34434752
chr1	34439124	34440325
chr1	34841625	34842712
chr1	35977716	35978713
chr1	36060207	36061273
chr1	36065105	36065774
chr1	36444650	36445400
chr1	36491444	36492384
chr1	36510624	36511972
chr1	36546809	36548142
chr1	36555701	36558403
chr1	36709156	36710175
chr1	36939379	36940269
chr1	37298946	37300375
chr1	37864198	37865961
chr1	37996519	37998347
chr1	38309743	38310511
chr1	38436419	38437631
chr1	38438470	38439387
chr1	38440835	38441815
chr1	38477266	38478364
chr1	38484180	38485461
chr1	38501938	38502933
chr1	38511300	38513485
chr1	38545080	38546724
chr1	38550304	38551239
chr1	38560321	38561445
chr1	38593405	38594533
chr1	38626579	38627130
chr1	38627792	38628518
chr1	38630781	38632079
chr1	38766936	38767872
chr1	38934315	38935312
chr1	38956131	38957011
chr1	38986971	38988325
chr1	39240848	39241651
chr1	39367571	39368461
chr1	39478404	39479155
chr1	39535297	39536944
chr1	39575917	39576899
chr1	39626167	39627145
chr1	39868027	39868955
chr1	39934039	39935059
chr1	39943778	39944857
chr1	39954468	39956193
chr1	40049939	40050901
chr1	41126889	41127894
chr1	41272155	41272906
chr1	41349791	41350535
chr1	41610405	41611226
chr1	41652516	41653085
chr1	42682435	42683253
chr1	42850743	42851641
chr1	43045046	43046536
chr1	43097764	43099098
chr1	43139638	43140414
chr1	43163376	43164083
chr1	43933458	43934302
chr1	44013715	44014761
chr1	44118353	44119916
chr1	44147270	44148373
chr1	44331616	44333028
chr1	44522177	44523182
chr1	44551320	44552705
chr1	44878110	44878699
chr1	44939815	44940965
chr1	45116586	45117303
chr1	45311606	45312184
chr1	45315665	45316845
chr1	45765618	45766402
chr1	45865224	45866359
chr1	46829730	46830932
chr1	46851883	46852924
chr1	46853784	46854225
chr1	47432807	47433564
chr1	47976008	47976909
chr1	50617505	50618120
chr1	51478426	51479059
chr1	51649281	51651937
chr1	51671126	51671678
chr1	51697040	51697827
chr1	51871500	51872217
chr1	51914916	51915715
chr1	52079677	52080709
chr1	52113473	52114600
chr1	52117542	52118252
chr1	52231823	52233940
chr1	52630329	52631618
chr1	52844631	52845751
chr1	52882392	52883536
chr1	53296710	53297941
chr1	53784449	53785260
chr1	53809815	53810682
chr1	53940254	53940896
chr1	54094294	54095522
chr1	54112587	54113503
chr1	54374787	54375628
chr1	54702413	54704217
chr1	54829856	54830694
chr1	54906680	54907581
chr1	54913439	54914631
chr1	54925129	54927241
chr1	54931032	54931402
chr1	54993203	54994167
chr1	55016437	55017362
chr1	55025989	55027504
chr1	55052627	55053443
chr1	55075380	55076406
chr1	55087185	55088602
chr1	55090976	55091983
chr1	55236819	55237723
chr1	55238115	55239458
chr1	55794560	55795393
chr1	56970434	56971271
chr1	56972024	56974020
chr1	56977039	56977781
chr1	56979729	56980898
chr1	57215895	57216619
chr1	57377123	57378052
chr1	57995636	57996542
chr1	58392464	58393346
chr1	58422983	58424084
chr1	58474379	58475026
chr1	58504484	58505376
chr1	58610008	58610944
chr1	58972565	58973967
chr1	59006215	59007127
chr1	59077494	59078706
chr1	59119833	59120823
chr1	59236391	59238361
chr1	59268860	59270681
chr1	59315229	59315856
chr1	59316076	59316875
chr1	59320873	59321926
chr1	59331455	59333258
chr1	59340727	59341478
chr1	59360528	59361467
chr1	59368202	59369170
chr1	59376124	59376853
chr1	59394310	59395131
chr1	59398579	59399947
chr1	59404737	59406009
chr1	59406149	59407175
chr1	59480742	59485615
chr1	59486844	59488191
chr1	59519988	59520985
chr1	59579067	59580153
chr1	59670315	59671111
chr1	59683795	59684936
chr1	59685091	59685753
chr1	59688540	59689335
chr1	59762756	59763344
chr1	59763460	59764136
chr1	59764340	59765090
chr1	59779830	59780880
chr1	59857427	59858424
chr1	59880606	59881481
chr1	59912192	59912981
chr1	59913546	59914090
chr1	59942081	59942568
chr1	60097608	60098208
chr1	60179345	60180598
chr1	60184474	60185342
chr1	60200885	60201716
chr1	60235609	60236651
chr1	60343221	60343681
chr1	60356740	60357679
chr1	60409250	60410049
chr1	60416269	60417362
chr1	60442801	60443932
chr1	60507044	60508201
chr1	60565407	60566814
chr1	61130733	61131693
chr1	61141641	61142117
chr1	61142994	61144056
chr1	61144716	61146595
chr1	61150796	61151875
chr1	61164714	61165506
chr1	61233233	61234171
chr1	61272526	61273444
chr1	61304749	61306650
chr1	61354100	61354827
chr1	61406721	61407649
chr1	61956857	61958107
chr1	62016270	62016874
chr1	62086258	62086953
chr1	62158761	62159561
chr1	62382831	62383307
chr1	62390833	62391742
chr1	62558335	62558852
chr1	62701066	62701693
chr1	62703287	62704383
chr1	62706109	62708195
chr1	62755071	62755723
chr1	62779767	62780694
chr1	62859979	62860923
chr1	62893002	62893967
chr1	63114313	63114930
chr1	63123140	63124079
chr1	63180687	63181208
chr1	63203624	63204627
chr1	63414174	63414872
chr1	63417081	63418822
chr1	63504580	63505342
chr1	63558903	63559853
chr1	63668094	63668960
chr1	63693963	63694576
chr1	64121611	64122293
chr1	64359210	64360515
chr1	64580398	64581367
chr1	64616707	64617546
chr1	64690019	64690596
chr1	64704337	64705377
chr1	64737532	64738427
chr1	64956468	64957017
chr1	65178283	65180662
chr1	65186224	65186763
chr1	65245670	65246914
chr1	66003813	66004791
chr1	66813943	66814748
chr1	66815735	66816948
chr1	67038429	67039567
chr1	69136457	69137376
chr1	69305591	69306358
chr1	69766559	69767446
chr1	71102360	71103516
chr1	71562761	71563909
chr1	71652477	71653948
chr1	71837551	71838325
chr1	71898757	71900321
chr1	72219949	72221401
chr1	72225257	72227094
chr1	72232332	72233224
chr1	72236202	72237367
chr1	72237926	72238720
chr1	72243984	72245449
chr1	72254340	72256209
chr1	72272600	72273234
chr1	72307004	72307699
chr1	72309278	72309900
chr1	72499286	72500196
chr1	72536656	72537434
chr1	72711293	72711958
chr1	72826693	72827802
chr1	72870744	72871716
chr1	73251939	73253244
chr1	73336217	73337246
chr1	73363363	73364291
chr1	73758407	73759569
chr1	73774659	73775834
chr1	73861921	73863369
chr1	73969707	73971037
chr1	73992286	73992815
chr1	74013005	74014346
chr1	74098092	74098968
chr1	74235578	74236793
chr1	74284092	74285100
chr1	74298431	74299446
chr1	74303285	74304751
chr1	74332186	74332710
chr1	74386598	74387510
chr1	74388020	74389176
chr1	74396848	74397605
chr1	74483793	74485071
chr1	74489708	74490676
chr1	74499044	74500072
chr1	74505471	74507448
chr1	74587179	74588403
chr1	74661650	74662630
chr1	74684283	74684852
chr1	74772906	74773831
chr1	74799480	74801034
chr1	74802955	74804233
chr1	74807643	74808539
chr1	75124259	75125227
chr1	75142399	75143737
chr1	75168426	75169257
chr1	75179528	75180533
chr1	75191687	75192423
chr1	75208612	75209791
chr1	75210658	75211512
chr1	75243909	75244802
chr1	75262959	75263972
chr1	75274554	75275312
chr1	75317028	75318576
chr1	75343008	75343675
chr1	75343891	75345354
chr1	75381440	75382570
chr1	75388057	75388860
chr1	75399866	75400902
chr1	75423466	75424333
chr1	75429760	75430543
chr1	75447262	75448214
chr1	75450217	75451846
chr1	75458080	75458822
chr1	75477167	75477955
chr1	75479104	75480189
chr1	75483203	75484029
chr1	75486081	75486940
chr1	75487468	75488685
chr1	75504260	75505082
chr1	75505605	75506722
chr1	75521019	75521977
chr1	75546449	75547261
chr1	75581168	75582195
chr1	75662506	75663254
chr1	75704638	75705470
chr1	76009216	76010583
chr1	76034377	76035380
chr1	76079930	76080616
chr1	76864655	76866877
chr1	76895008	76896920
chr1	76906788	76907945
chr1	76974998	76976352
chr1	77140652	77141563
chr1	77256295	77257181
chr1	77263996	77264838
chr1	77275251	77275902
chr1	77328379	77329224
chr1	77492096	77492795
chr1	77514263	77515146
chr1	77515483	77516329
chr1	77521390	77522257
chr1	77523308	77524596
chr1	78082678	78083611
chr1	78107439	78108163
chr1	78110415	78111784
chr1	78183599	78184562
chr1	78186797	78188143
chr1	78188758	78190218
chr1	78193249	78194382
chr1	78488133	78489349
chr1	78666642	78667491
chr1	79761345	79762182
chr1	79776039	79776726
chr1	80539056	80540388
chr1	80778559	80779614
chr1	81125484	81126012
chr1	81315150	81316205
chr1	81587517	81588595
chr1	81795003	81796349
chr1	82143366	82144141
chr1	82282476	82283431
chr1	82290871	82291610
chr1	82291924	82293076
chr1	83402400	83403440
chr1	84099633	84100525
chr1	84300646	84301294
chr1	84839342	84840601
chr1	84846404	84847339
chr1	84933742	84934839
chr1	85615462	85616078
chr1	85631209	85632214
chr1	85793827	85794445
chr1	85895106	85895816
chr1	86017914	86018677
chr1	86061320	86062045
chr1	86064084	86065066
chr1	86299843	86301571
chr1	86341084	86342083
chr1	86342323	86343306
chr1	86347328	86348882
chr1	86353781	86354265
chr1	86358178	86360553
chr1	86398097	86399224
chr1	86435649	86436806
chr1	86441456	86443276
chr1	86470800	86472028
chr1	86486808	86488194
chr1	86503252	86504647
chr1	86524422	86528923
chr1	86530605	86532590
chr1	86533385	86534323
chr1	86565282	86566009
chr1	86582252	86583238
chr1	86586298	86587388
chr1	86598797	86599428
chr1	86795532	86796294
chr1	86829102	86830018
chr1	87235772	87236865
chr1	87326301	87327232
chr1	87423278	87424279
chr1	87440933	87441666
chr1	87670279	87670938
chr1	87736684	87737660
chr1	87755694	87756458
chr1	87806995	87807742
chr1	87842160	87843049
chr1	88054671	88055888
chr1	88262015	88262934
chr1	88276322	88278240
chr1	88473891	88475967
chr1	88510861	88511564
chr1	88701573	88702840
chr1	88758052	88759518
chr1	89009724	89010277
chr1	89069582	89071379
chr1	89580648	89581435
chr1	89605806	89606769
chr1	89671108	89672371
chr1	89702446	89704117
chr1	89722427	89723700
chr1	89782114	89782613
chr1	89816748	89817442
chr1	89819012	89819901
chr1	89845912	89846750
chr1	89847766	89849887
chr1	89910712	89911603
chr1	89925838	89928190
chr1	89930214	89931700
chr1	89931862	89933233
chr1	89941400	89943061
chr1	89950807	89952016
chr1	89995227	89996866
chr1	90118536	90120346
chr1	90131776	90132994
chr1	90156753	90157850
chr1	90202011	90202866
chr1	90299925	90300516
chr1	90338578	90339382
chr1	90341651	90342866
chr1	90418492	90419327
chr1	90469352	90470161
chr1	90650819	90651321
chr1	91052355	91053685
chr1	91249557	91250555
chr1	91297915	91298743
chr1	91398070	91399251
chr1	91412982	91414086
chr1	91458954	91459883
chr1	91540112	91540992
chr1	91547772	91548668
chr1	91747685	91748281
chr1	91769838	91771210
chr1	91801438	91801924
chr1	91844680	91845244
chr1	91993026	91994000
chr1	92180220	92181191
chr1	92473254	92474234
chr1	92772021	92773040
chr1	92790990	92791932
chr1	92831707	92833090
chr1	92900019	92901396
chr1	92906989	92907932
chr1	92934126	92934782
chr1	93176395	93177452
chr1	93216756	93217600
chr1	93235215	93237169
chr1	93342559	93344098
chr1	93445181	93445824
chr1	93446332	93447115
chr1	93477438	93479653
chr1	93511209	93511986
chr1	93634728	93637059
chr1	93685370	93686339
chr1	93751135	93752379
chr1	93753473	93755649
chr1	93803397	93804519
chr1	93824953	93825923
chr1	95312930	95314413
chr1	95451568	95452265
chr1	95667114	95668088
chr1	96162238	96163138
chr1	97704171	97705092
chr1	97773146	97774211
chr1	97976829	97977805
chr1	98047258	98048142
chr1	98083773	98085178
chr1	100022323	100023430
chr1	100158250	100159158
chr1	100180096	100180429
chr1	104629640	104630243
chr1	104768416	104769510
chr1	105663083	105664299
chr1	105989656	105990704
chr1	106171038	106171669
chr1	106713466	106714436
chr1	106758840	106760391
chr1	107306431	107307372
chr1	112527401	112528561
chr1	118310641	118311534
chr1	118333245	118334323
chr1	118388878	118389314
chr1	118440087	118441185
chr1	118458485	118459570
chr1	118902328	118903217
chr1	118904620	118905938
chr1	118927138	118928249
chr1	118957228	118958293
chr1	118982557	118983548
chr1	118985107	118986064
chr1	119035201	119036233
chr1	119047492	119048077
chr1	119048502	119049389
chr1	119051697	119054587
chr1	119171713	119172555
chr1	119504528	119505321
chr1	119604651	119605971
chr1	119648010	119649099
chr1	119791395	119792457
chr1	119836903	119838287
chr1	120072949	120074144
chr1	120264635	120265525
chr1	120739473	120740629
chr1	120740919	120742322
chr1	120744670	120745549
chr1	120760167	120761594
chr1	120858965	120859722
chr1	120915726	120916610
chr1	120963924	120964525
chr1	121567170	121568384
chr1	122465655	122466261
chr1	124585361	124586467
chr1	125238826	125239795
chr1	125385929	125387101
chr1	125396685	125397668
chr1	125435169	125436204
chr1	125469408	125470125
chr1	125525896	125526727
chr1	125559709	125561873
chr1	126040008	126041183
chr1	126338442	126340173
chr1	126396908	126397918
chr1	126597120	126598073
chr1	127256559	127257239
chr1	127773456	127774987
chr1	127775320	127776136
chr1	127778665	127779731
chr1	127929558	127930579
chr1	128102257	128103607
chr1	128223046	128223949
chr1	128243578	128244664
chr1	128359186	128360279
chr1	128373996	128374890
chr1	128591377	128592700
chr1	129241418	129242132
chr1	129920821	129922148
chr1	130717007	130717966
chr1	131298646	131299382
chr1	131526124	131528538
chr1	131867069	131867929
chr1	131954832	131956035
chr1	131963080	131964519
chr1	132007281	132008642
chr1	132070880	132072438
chr1	132190614	132191172
chr1	132210272	132210898
chr1	132417037	132418141
chr1	132476420	132477746
chr1	132486694	132487427
chr1	132687814	132689380
chr1	132758572	132759495
chr1	132880462	132881751
chr1	132894189	132895296
chr1	132901174	132902465
chr1	132982518	132983542
chr1	133024685	133025795
chr1	133033241	133033921
chr1	133053020	133054216
chr1	133130423	133131960
chr1	133181035	133182041
chr1	133236987	133237566
chr1	133237748	133238556
chr1	133356008	133357087
chr1	133363382	133365447
chr1	133408672	133409650
chr1	133422274	133423081
chr1	133423274	133424450
chr1	133525237	133525804
chr1	133594500	133595656
chr1	133602715	133603665
chr1	133816209	133816933
chr1	133932156	133932938
chr1	134060738	134061505
chr1	134120142	134120994
chr1	134361728	134362678
chr1	134405591	134406566
chr1	134414575	134416322
chr1	134454871	134456045
chr1	134494525	134495200
chr1	134556541	134557176
chr1	134560085	134561145
chr1	134609322	134610311
chr1	134787962	134788653
chr1	134950050	134950869
chr1	134961885	134962783
chr1	135025861	135026764
chr1	135063970	135064941
chr1	135146278	135146718
chr1	135147654	135148535
chr1	135258109	135259267
chr1	135313181	135314215
chr1	135401061	135401960
chr1	135404163	135405314
chr1	135410791	135411848
chr1	135429375	135430749
chr1	135564285	135564896
chr1	135579302	135581180
chr1	135584166	135585319
chr1	135585547	135586454
chr1	135641439	135642266
chr1	135687788	135688686
chr1	135731346	135732480
chr1	135750804	135751580
chr1	135766130	135766633
chr1	135802942	135804222
chr1	136009779	136010421
chr1	136017187	136018279
chr1	136131302	136132493
chr1	136139889	136140653
chr1	136178079	136179038
chr1	136233646	136234702
chr1	136279316	136280614
chr1	136315873	136317472
chr1	136344479	136345169
chr1	136346136	136346817
chr1	136373421	136374540
chr1	136414855	136415712
chr1	136465664	136466837
chr1	136588176	136589408
chr1	136622251	136623365
chr1	136624141	136625054
chr1	136776810	136778131
chr1	136947946	136949660
chr1	137133787	137134859
chr1	137898540	137900058
chr1	137973065	137974559
chr1	138023789	138025031
chr1	138345140	138346451
chr1	138384903	138385557
chr1	138420859	138421701
chr1	138618865	138620061
chr1	138733557	138734629
chr1	138735590	138736489
chr1	138767615	138768705
chr1	138837402	138839274
chr1	138840572	138841514
chr1	138842258	138843455
chr1	138845529	138846350
chr1	138848204	138849222
chr1	138854158	138855105
chr1	138996076	138997037
chr1	139090400	139091436
chr1	139091656	139093180
chr1	139094800	139096917
chr1	139141199	139142089
chr1	139193755	139194976
chr1	139207412	139208472
chr1	139247594	139249080
chr1	139425387	139425943
chr1	139454404	139455908
chr1	139738391	139739529
chr1	140245585	140246445
chr1	140415048	140415891
chr1	141645995	141647114
chr1	143776457	143778005
chr1	144695576	144696493
chr1	147398054	147398811
chr1	150331379	150332409
chr1	150387109	150387923
chr1	150392729	150393713
chr1	150480448	150481688
chr1	150605426	150606519
chr1	150641511	150642615
chr1	150656093	150657150
chr1	150681625	150682165
chr1	150682308	150682974
chr1	150690407	150691326
chr1	150774858	150775678
chr1	150827078	150827587
chr1	150829480	150830765
chr1	150992894	150994109
chr1	150994924	150995599
chr1	151009559	151010083
chr1	151010719	151011573
chr1	151045095	151046315
chr1	151056497	151057381
chr1	151158161	151159522
chr1	151173216	151174306
chr1	151177218	151178172
chr1	151342812	151345530
chr1	151355140	151355834
chr1	151358304	151359361
chr1	151367952	151368775
chr1	151427980	151429166
chr1	151458279	151459498
chr1	151499785	151500513
chr1	151754621	151755984
chr1	152089252	152089949
chr1	152525175	152526221
chr1	152624625	152625656
chr1	152681896	152683210
chr1	152714001	152715227
chr1	152766338	152767457
chr1	152840884	152841842
chr1	152902749	152904921
chr1	152956197	152957418
chr1	153331416	153332325
chr1	153465532	153466750
chr1	153899130	153900708
chr1	153999793	154000425
chr1	155082983	155083830
chr1	155098006	155098963
chr1	155157639	155158572
chr1	155198966	155200356
chr1	155572560	155573293
chr1	155604193	155605534
chr1	155736651	155737905
chr1	155784186	155785351
chr1	155792974	155794172
chr1	155801039	155802039
chr1	155812222	155813322
chr1	155972585	155973678
chr1	156035688	156036582
chr1	156045204	156046087
chr1	156419635	156420623
chr1	156473752	156474403
chr1	156558214	156558861
chr1	156582736	156583525
chr1	156604971	156605978
chr1	156719132	156719776
chr1	156750452	156751119
chr1	156751687	156753311
chr1	156789114	156790030
chr1	156800914	156801748
chr1	156812355	156813687
chr1	156939745	156940653
chr1	157166921	157167582
chr1	157231067	157231727
chr1	157412347	157413322
chr1	157979936	157980800
chr1	158403740	158404796
chr1	158596616	158597567
chr1	158940408	158941169
chr1	159344425	159345196
chr1	160212546	160213565
chr1	160408219	160409223
chr1	160449799	160450584
chr1	160464388	160465673
chr1	160906394	160907097
chr1	160966494	160967608
chr1	160978562	160979620
chr1	161033964	161035738
chr1	161036280	161041346
chr1	161069903	161071098
chr1	161071236	161072221
chr1	161130826	161131522
chr1	161195674	161196147
chr1	161828564	161829443
chr1	161876327	161877367
chr1	161968885	161970281
chr1	161975939	161976645
chr1	161978899	161979692
chr1	161983439	161985245
chr1	161990744	161991930
chr1	161999201	162001739
chr1	162014790	162015737
chr1	162016340	162019343
chr1	162019867	162020992
chr1	162023637	162024694
chr1	162074567	162075229
chr1	162121457	162122585
chr1	162206809	162207860
chr1	162216058	162216992
chr1	162217129	162218723
chr1	162218891	162219522
chr1	162243140	162244205
chr1	162277423	162278467
chr1	162321814	162322572
chr1	162324009	162325122
chr1	162351957	162352853
chr1	162547975	162549074
chr1	162566721	162567618
chr1	162570222	162571217
chr1	162672873	162673490
chr1	162678819	162680013
chr1	162718479	162719534
chr1	162740041	162740543
chr1	162740683	162741727
chr1	162870041	162871665
chr1	162895248	162895881
chr1	163069151	163070115
chr1	163114342	163115111
chr1	163129148	163130494
chr1	163150883	163152120
chr1	163158219	163158936
chr1	163159374	163160591
chr1	163176610	163178145
chr1	163179367	163180472
chr1	163185292	163187150
chr1	163213872	163215126
chr1	163226660	163228006
chr1	163281123	163282298
chr1	163289173	163290694
chr1	163291627	163292887
chr1	163300132	163300964
chr1	163306504	163307864
chr1	163308454	163310147
chr1	163311831	163312391
chr1	163313078	163315856
chr1	163355365	163356240
chr1	163357447	163359411
chr1	163403139	163404016
chr1	163442897	163445485
chr1	163461399	163462240
chr1	163501579	163502332
chr1	163537479	163538309
chr1	163557437	163558608
chr1	163574240	163575344
chr1	163629814	163630645
chr1	163682814	163683950
chr1	163698660	163701142
chr1	163779476	163780074
chr1	163841569	163842142
chr1	163843800	163844636
chr1	163845194	163846693
chr1	163850310	163851192
chr1	163851471	163852099
chr1	163852557	163854296
chr1	163855237	163856197
chr1	163857852	163858670
chr1	163864679	163865811
chr1	163874016	163875027
chr1	163880827	163882207
chr1	163897598	163899022
chr1	163907266	163908777
chr1	163909557	163910933
chr1	163982810	163983591
chr1	163994248	163994823
chr1	164014685	164015532
chr1	164248604	164249663
chr1	164273274	164274211
chr1	164358242	164359015
chr1	164382116	164382684
chr1	164457467	164458434
chr1	164591689	164593170
chr1	165236437	165237266
chr1	165281996	165282992
chr1	165327416	165328230
chr1	165460132	165461800
chr1	165634208	165637118
chr1	165639196	165640436
chr1	165642064	165642869
chr1	165651939	165653202
chr1	165701066	165703107
chr1	165886208	165887229
chr1	165923878	165924386
chr1	165956685	165957707
chr1	166002336	166003676
chr1	166003950	166004920
chr1	166028866	166029970
chr1	166055564	166056504
chr1	166131820	166132956
chr1	166283323	166284419
chr1	166368273	166368904
chr1	166378438	166379140
chr1	166947847	166948699
chr1	167002102	167002925
chr1	167095624	167096389
chr1	167228121	167228883
chr1	167244743	167245417
chr1	167249160	167250403
chr1	167281193	167282082
chr1	167283599	167286135
chr1	167308621	167309078
chr1	167393444	167395072
chr1	167438083	167439006
chr1	168311294	168312477
chr1	168318121	168319119
chr1	168339722	168341236
chr1	168360464	168361280
chr1	168370519	168371928
chr1	168373481	168374959
chr1	168384157	168384916
chr1	168392055	168393109
chr1	168425693	168426605
chr1	168426743	168427721
chr1	168428081	168430953
chr1	168432310	168433003
chr1	168753576	168754329
chr1	168893805	168894549
chr1	168924330	168925081
chr1	168964145	168964823
chr1	169027648	169028548
chr1	169088792	169089802
chr1	169236984	169239427
chr1	169279991	169280682
chr1	169318882	169319742
chr1	169379572	169380249
chr1	169458863	169459593
chr1	169531539	169532448
chr1	169927448	169928552
chr1	169968558	169969807
chr1	170158222	170159012
chr1	170174601	170175442
chr1	170214798	170215376
chr1	170233527	170234642
chr1	170499522	170500666
chr1	170804921	170805533
chr1	170845638	170846410
chr1	170868475	170869100
chr1	170879584	170880978
chr1	170884287	170885765
chr1	170886458	170887442
chr1	170901395	170902097
chr1	171004572	171005166
chr1	171033008	171033967
chr1	171036166	171037388
chr1	171037603	171039424
chr1	171043874	171045057
chr1	171063723	171064997
chr1	171065627	171066264
chr1	171069392	171070088
chr1	171070485	171071360
chr1	171073885	171074822
chr1	171075791	171076476
chr1	171089036	171089924
chr1	171100980	171103726
chr1	171110909	171112591
chr1	171113799	171114516
chr1	171120748	171121519
chr1	171222193	171223035
chr1	171239987	171240963
chr1	171246422	171247163
chr1	171280925	171282056
chr1	171287680	171288551
chr1	171328460	171329874
chr1	171345175	171346355
chr1	171358169	171358652
chr1	171410959	171411815
chr1	171435310	171436025
chr1	171437058	171437692
chr1	171445169	171446099
chr1	171501760	171504360
chr1	171505970	171507233
chr1	171517340	171517974
chr1	171526003	171526780
chr1	171527556	171528658
chr1	171539577	171541641
chr1	171542526	171543852
chr1	171544937	171545691
chr1	171550980	171552131
chr1	171558312	171560151
chr1	171564085	171565421
chr1	171569130	171570154
chr1	171575269	171575892
chr1	171582767	171583690
chr1	171716377	171717112
chr1	171846640	171847217
chr1	171865410	171866131
chr1	172026858	172027417
chr1	172082454	172083226
chr1	172126274	172127381
chr1	172147914	172149390
chr1	172180979	172181719
chr1	172309823	172310546
chr1	172376444	172377420
chr1	172409019	172409796
chr1	172481728	172482221
chr1	172499773	172500522
chr1	172528528	172529333
chr1	172530497	172531199
chr1	172570664	172571917
chr1	172632538	172633188
chr1	173023323	173023985
chr1	173602359	173603344
chr1	173822208	173823292
chr1	173852302	173853125
chr1	173954870	173956015
chr1	174501881	174502373
chr1	175032186	175032856
chr1	175035306	175036058
chr1	175692252	175692988
chr1	175741974	175743257
chr1	176813715	176815036
chr1	176972173	176973556
chr1	177257037	177258150
chr1	177441647	177442195
chr1	177518539	177519453
chr1	177670255	177671399
chr1	177795826	177797301
chr1	177982703	177983799
chr1	178187389	178188368
chr1	178241323	178242317
chr1	178317206	178317789
chr1	178318047	178319838
chr1	178320624	178321931
chr1	178325609	178326694
chr1	178329505	178330974
chr1	178336149	178336859
chr1	178405887	178406697
chr1	178528502	178530257
chr1	178530420	178531003
chr1	178567251	178568292
chr1	178630914	178632144
chr1	178661260	178661946
chr1	178747014	178748538
chr1	179146832	179147481
chr1	179177150	179178558
chr1	179182971	179183713
chr1	179196925	179197794
chr1	179198438	179199298
chr1	179251789	179252913
chr1	179282063	179282854
chr1	179361961	179362695
chr1	179457691	179459194
chr1	179474321	179475588
chr1	179476177	179476982
chr1	179516968	179517589
chr1	179545590	179547573
chr1	179550504	179551329
chr1	179623733	179624584
chr1	179960288	179961273
chr1	180060488	180061492
chr1	180136187	180137372
chr1	180146973	180147878
chr1	180195015	180196082
chr1	180217136	180217733
chr1	180284467	180285400
chr1	180365199	180366074
chr1	180554648	180555673
chr1	180568356	180569447
chr1	180608623	180609481
chr1	180641901	180643341
chr1	180696195	180697199
chr1	180725231	180726700
chr1	180750870	180751878
chr1	180768172	180769089
chr1	180777189	180778534
chr1	180812287	180813012
chr1	180814011	180814893
chr1	180815315	180816206
chr1	180832341	180833759
chr1	180850203	180851824
chr1	180918449	180919208
chr1	180941654	180942699
chr1	181002129	181003233
chr1	181009897	181010893
chr1	181055411	181056348
chr1	181103174	181104129
chr1	181113443	181114380
chr1	181172065	181172726
chr1	181175555	181176674
chr1	181841974	181843660
chr1	181843918	181845091
chr1	181918628	181919358
chr1	182018744	182019677
chr1	182020430	182021336
chr1	182124408	182125468
chr1	182140316	182141278
chr1	182280829	182283416
chr1	182408508	182409619
chr1	182418944	182419944
chr1	182445237	182446420
chr1	182699918	182701043
chr1	182983253	182984688
chr1	183118434	183120176
chr1	183143143	183145095
chr1	183146342	183147192
chr1	183147333	183148674
chr1	183180716	183182151
chr1	183182691	183183491
chr1	183187795	183190294
chr1	183250057	183251115
chr1	183268092	183269347
chr1	183296366	183298355
chr1	183298891	183299594
chr1	183368798	183369878
chr1	183396753	183398049
chr1	184033508	184034522
chr1	184731213	184732494
chr1	185216215	185216894
chr1	185248874	185249674
chr1	185300243	185301627
chr1	185322314	185323422
chr1	185328276	185329653
chr1	185396358	185397500
chr1	185429335	185431120
chr1	185727399	185730464
chr1	185730829	185732161
chr1	186145062	186145991
chr1	186309002	186309916
chr1	186328513	186330065
chr1	186435158	186436100
chr1	186703499	186704345
chr1	186706149	186707033
chr1	186714909	186715987
chr1	186833941	186834812
chr1	187189182	187190133
chr1	187268294	187269521
chr1	187286767	187287588
chr1	187554777	187555343
chr1	187603965	187604986
chr1	187674470	187675556
chr1	187676183	187677088
chr1	187779661	187780503
chr1	187807613	187808328
chr1	187854043	187855093
chr1	187897956	187898763
chr1	187997124	187998284
chr1	188151315	188151973
chr1	188456422	188457939
chr1	188484416	188485294
chr1	188661029	188662088
chr1	189007117	189008167
chr1	189403022	189404027
chr1	189687825	189688735
chr1	189689033	189690052
chr1	189727914	189729303
chr1	189920725	189921502
chr1	190017875	190018751
chr1	190162436	190163380
chr1	190172741	190173826
chr1	190190171	190191212
chr1	190359088	190359990
chr1	190927642	190928859
chr1	190947525	190948336
chr1	191025030	191027122
chr1	191053635	191054694
chr1	191061642	191062180
chr1	191063054	191063833
chr1	191074732	191075820
chr1	191109745	191110673
chr1	191182847	191183864
chr1	191186192	191187202
chr1	191325588	191326422
chr1	191391023	191391813
chr1	191395558	191396492
chr1	191396729	191398024
chr1	191430248	191430956
chr1	191540341	191541357
chr1	191562848	191563871
chr1	191564110	191564774
chr1	191573425	191576170
chr1	191607690	191609316
chr1	191718640	191720144
chr1	191725132	191726207
chr1	191818081	191819442
chr1	191821105	191821967
chr1	191906607	191907493
chr1	192092225	192092722
chr1	192138161	192139087
chr1	192456427	192457390
chr1	192727251	192728281
chr1	192744648	192746811
chr1	192771289	192772081
chr1	192775888	192776653
chr1	192795491	192796789
chr1	192798665	192800520
chr1	192814299	192815666
chr1	192835129	192835686
chr1	192854583	192855303
chr1	192900590	192901577
chr1	192909199	192910010
chr1	192951324	192952143
chr1	192985950	192986642
chr1	193027804	193028817
chr1	193035189	193036717
chr1	193971438	193972110
chr1	194637305	194638268
chr1	194677920	194678784
chr1	194720643	194721619
chr1	194737378	194738416
chr1	195241025	195241899
chr10	3973226	3974178
chr10	4087332	4088991
chr10	4385832	4386892
chr10	4387098	4387588
chr10	4551333	4552816
chr10	5805250	5807028
chr10	5823387	5825036
chr10	7069183	7070157
chr10	7211351	7212205
chr10	7390623	7391764
chr10	7589522	7590477
chr10	7662723	7664180
chr10	7711024	7712317
chr10	7724943	7726046
chr10	7779946	7781031
chr10	8069903	8070924
chr10	8213479	8214668
chr10	8223798	8224613
chr10	8517761	8519530
chr10	8692208	8692834
chr10	8814129	8815137
chr10	8886042	8886882
chr10	8898270	8899824
chr10	8944999	8945798
chr10	9119134	9119749
chr10	9240730	9241820
chr10	10718953	10719954
chr10	10756037	10757203
chr10	10787368	10788247
chr10	11149091	11150147
chr10	11181058	11181655
chr10	11280747	11281245
chr10	11296175	11297069
chr10	11304754	11306203
chr10	12376917	12377774
chr10	12548287	12549041
chr10	12552376	12553919
chr10	12649289	12650174
chr10	12735271	12736124
chr10	12869175	12869635
chr10	13008117	13008740
chr10	13090211	13091402
chr10	13170742	13171291
chr10	13210214	13211035
chr10	13232876	13233363
chr10	13518362	13519142
chr10	13701520	13702312
chr10	13965399	13966763
chr10	14285536	14286381
chr10	14712561	14713443
chr10	15571061	15572072
chr10	16052409	16053494
chr10	16627416	16628187
chr10	16890146	16891380
chr10	17099994	17101612
chr10	17247970	17249901
chr10	17501740	17502711
chr10	17588006	17588848
chr10	17721723	17723641
chr10	17725825	17726561
chr10	17727211	17728044
chr10	18020191	18021171
chr10	18022089	18023179
chr10	18234522	18235299
chr10	18352509	18353288
chr10	18405218	18405868
chr10	18407136	18407930
chr10	19591411	19592781
chr10	19895869	19896812
chr10	19933154	19933765
chr10	20311961	20313159
chr10	20347217	20347764
chr10	20532150	20532715
chr10	20952230	20953077
chr10	21252827	21253606
chr10	21670045	21671293
chr10	21824348	21824903
chr10	21882590	21884187
chr10	21993989	21994898
chr10	22141816	22143320
chr10	22149783	22150505
chr10	22150730	22151531
chr10	22153218	22154398
chr10	22157291	22158024
chr10	22163475	22164391
chr10	22268026	22269027
chr10	22287306	22288326
chr10	22341483	22343769
chr10	22845482	22846658
chr10	22925501	22926642
chr10	23215525	23216759
chr10	23449195	23450244
chr10	23711526	23712745
chr10	23759310	23759999
chr10	23778885	23779439
chr10	23782976	23784145
chr10	23786838	23787875
chr10	23810147	23811241
chr10	24143799	24144814
chr10	24265342	24266109
chr10	24297583	24298699
chr10	24474695	24476614
chr10	24595245	24596773
chr10	24709562	24710915
chr10	24869488	24870321
chr10	24958294	24959330
chr10	25023007	25024022
chr10	26026801	26027698
chr10	26376169	26376992
chr10	27285217	27285834
chr10	27616395	27617857
chr10	27657506	27658241
chr10	28074035	28074860
chr10	28076545	28078035
chr10	28146175	28146970
chr10	28184232	28185740
chr10	28271368	28272538
chr10	28369416	28370428
chr10	28389149	28389876
chr10	28422700	28423861
chr10	29312734	29313469
chr10	30342667	30343710
chr10	30617971	30618704
chr10	30802823	30803737
chr10	30842575	30843939
chr10	31607607	31608465
chr10	31839389	31840226
chr10	33864323	33865521
chr10	34034738	34035575
chr10	34206372	34207345
chr10	34208137	34209772
chr10	34296825	34297867
chr10	35396390	35397663
chr10	36506844	36508209
chr10	36812931	36814024
chr10	36973539	36974745
chr10	37112332	37112870
chr10	37138315	37142052
chr10	37397520	37398216
chr10	37563911	37564754
chr10	37636307	37638019
chr10	37887546	37888318
chr10	38553685	38554321
chr10	38703849	38704556
chr10	38980781	38981433
chr10	39094050	39095767
chr10	39170236	39170752
chr10	39170863	39172352
chr10	39208825	39209741
chr10	39226317	39228384
chr10	39296228	39297388
chr10	39321589	39322655
chr10	39369328	39370152
chr10	39478999	39480100
chr10	39519992	39521095
chr10	39615127	39616141
chr10	39638906	39639894
chr10	39653884	39654743
chr10	39658990	39660022
chr10	39677540	39678572
chr10	39707847	39708767
chr10	39731346	39733683
chr10	39766714	39767436
chr10	39791744	39792654
chr10	39803735	39804589
chr10	39839767	39841051
chr10	39849608	39850579
chr10	39858234	39859252
chr10	39896896	39897568
chr10	39943726	39944529
chr10	40079652	40081186
chr10	40086703	40088049
chr10	40246565	40247310
chr10	40254648	40256102
chr10	40256900	40258176
chr10	40258528	40260432
chr10	40300380	40301394
chr10	40301515	40303254
chr10	40305925	40306850
chr10	40347946	40350123
chr10	40682912	40684511
chr10	40750534	40752386
chr10	40882043	40885091
chr10	41302579	41303310
chr10	41450051	41450803
chr10	41489909	41490765
chr10	41518601	41520886
chr10	41552000	41553446
chr10	41651564	41652702
chr10	41743709	41744512
chr10	41809176	41811105
chr10	42018091	42018956
chr10	42275785	42278980
chr10	42290288	42290866
chr10	42469689	42470778
chr10	42477881	42478779
chr10	42501244	42503403
chr10	42506748	42508036
chr10	42522842	42524160
chr10	42678587	42680025
chr10	42988897	42990206
chr10	42996624	42997701
chr10	43025852	43026920
chr10	43146830	43147780
chr10	43167698	43168951
chr10	43171900	43172528
chr10	43220357	43221396
chr10	43472795	43473740
chr10	43477864	43479196
chr10	43578332	43579543
chr10	43722441	43723260
chr10	44111531	44112318
chr10	44267059	44269713
chr10	44304250	44305383
chr10	44310005	44310867
chr10	44336431	44337525
chr10	44357583	44358570
chr10	44442417	44443400
chr10	44456367	44459905
chr10	44466437	44466994
chr10	44479946	44481462
chr10	44493246	44493989
chr10	44499424	44500483
chr10	44527232	44528250
chr10	44528901	44529836
chr10	44530244	44531031
chr10	44539509	44541460
chr10	44599376	44600402
chr10	44678383	44679410
chr10	44750321	44751108
chr10	44979146	44979925
chr10	44981105	44981732
chr10	44987143	44987939
chr10	45010505	45011559
chr10	45025125	45026032
chr10	45066701	45067948
chr10	45083876	45084913
chr10	45102460	45103414
chr10	45229766	45230892
chr10	45380756	45382011
chr10	45410813	45412013
chr10	45469171	45470720
chr10	45472425	45473550
chr10	45486379	45487405
chr10	45540914	45541659
chr10	45642760	45643923
chr10	45673685	45674436
chr10	45783575	45784789
chr10	45812962	45813976
chr10	45878020	45878522
chr10	45886293	45887418
chr10	45893597	45895038
chr10	46235343	46236459
chr10	47588571	47589507
chr10	48910148	48911139
chr10	49650908	49651933
chr10	50203598	50204347
chr10	50623630	50624247
chr10	50707950	50708743
chr10	50763603	50764454
chr10	50766615	50767305
chr10	50892989	50894203
chr10	50895290	50896190
chr10	52382016	52382841
chr10	53360973	53361715
chr10	53379131	53380214
chr10	53612279	53613244
chr10	53629190	53629741
chr10	53633855	53634621
chr10	53996367	53997331
chr10	54075308	54076306
chr10	55460602	55461385
chr10	56376969	56377768
chr10	56921002	56921567
chr10	56979289	56980112
chr10	57318741	57319975
chr10	57435230	57436132
chr10	57487007	57487989
chr10	57560762	57561844
chr10	58221442	58222024
chr10	58230961	58231769
chr10	58231910	58232813
chr10	58323056	58323980
chr10	58386839	58387719
chr10	58446211	58447686
chr10	58460441	58461267
chr10	58497671	58498271
chr10	58651004	58653040
chr10	59221155	59221886
chr10	59323147	59324007
chr10	59343400	59344423
chr10	59470616	59471921
chr10	59702066	59703059
chr10	59864491	59865216
chr10	59879501	59880419
chr10	59920470	59922091
chr10	59951544	59952382
chr10	59997819	59998371
chr10	60002317	60003889
chr10	60004979	60005997
chr10	60027002	60027753
chr10	60306179	60306754
chr10	60346908	60347327
chr10	60635498	60636171
chr10	60677777	60678652
chr10	60752211	60753510
chr10	60811284	60812194
chr10	60822086	60823039
chr10	60826649	60827473
chr10	60831127	60832064
chr10	61030975	61031668
chr10	61145235	61145972
chr10	61147559	61148236
chr10	61382951	61383845
chr10	61451244	61453023
chr10	61475074	61476023
chr10	61476495	61478025
chr10	61647814	61649334
chr10	61671376	61672303
chr10	61679600	61681039
chr10	61694703	61695740
chr10	61783127	61784433
chr10	61823753	61824622
chr10	61838930	61839932
chr10	61878018	61879077
chr10	61936430	61937209
chr10	62129026	62130090
chr10	62339262	62340774
chr10	62449218	62450302
chr10	62569973	62570734
chr10	62577919	62579427
chr10	62601562	62602743
chr10	62644792	62645542
chr10	62650949	62651671
chr10	62684426	62686846
chr10	62781009	62782111
chr10	62791932	62792561
chr10	62885855	62887586
chr10	62920088	62920765
chr10	62931222	62932071
chr10	62942203	62943128
chr10	62980192	62980969
chr10	63022607	63024783
chr10	63243667	63244361
chr10	63337606	63338410
chr10	64668298	64669162
chr10	64961379	64962432
chr10	66628473	66629033
chr10	66851773	66853015
chr10	66860733	66861540
chr10	67002801	67005477
chr10	67100405	67101381
chr10	67102588	67103068
chr10	67125852	67127071
chr10	67185444	67186477
chr10	67187006	67187655
chr10	67189685	67190495
chr10	67224694	67225781
chr10	67238742	67240028
chr10	67256190	67257294
chr10	67535338	67536587
chr10	67548945	67550085
chr10	67979168	67980423
chr10	68127142	68128952
chr10	68136092	68137188
chr10	68276266	68277051
chr10	68278774	68279197
chr10	68355141	68356476
chr10	69171219	69172040
chr10	69351978	69353114
chr10	69533684	69534427
chr10	69682409	69683602
chr10	69738691	69739314
chr10	69925648	69926124
chr10	70135922	70137056
chr10	70148786	70149828
chr10	70284733	70285767
chr10	70598459	70599758
chr10	70761017	70762250
chr10	71080376	71081364
chr10	71237441	71238185
chr10	71286709	71287774
chr10	71343779	71345183
chr10	71346294	71346989
chr10	72654345	72655388
chr10	75097091	75097685
chr10	75098120	75099065
chr10	75158244	75159171
chr10	75176714	75178066
chr10	75516562	75518254
chr10	75764367	75765378
chr10	75768245	75769316
chr10	75836925	75837660
chr10	75853672	75854710
chr10	75859885	75860961
chr10	75892293	75893609
chr10	75916740	75917922
chr10	75920834	75921672
chr10	75983693	75984498
chr10	76353762	76354432
chr10	76421012	76421785
chr10	76442213	76442997
chr10	76531572	76532191
chr10	76587151	76588374
chr10	76862766	76863678
chr10	76961875	76962627
chr10	77032430	77033454
chr10	77054127	77055151
chr10	77165171	77166287
chr10	77258267	77260032
chr10	77329407	77330261
chr10	77581117	77582036
chr10	77621536	77622373
chr10	77641274	77641944
chr10	77978417	77979100
chr10	77979621	77980563
chr10	78005307	78006010
chr10	78008890	78010188
chr10	78169304	78170322
chr10	78240184	78241105
chr10	78290587	78291598
chr10	78297722	78298652
chr10	78411937	78413376
chr10	78489305	78490273
chr10	78490705	78491646
chr10	78574475	78575056
chr10	78705402	78706391
chr10	79290751	79291599
chr10	79621409	79622586
chr10	79638707	79639237
chr10	79642911	79643576
chr10	79668481	79669780
chr10	79681360	79682234
chr10	79682709	79683406
chr10	79704116	79704894
chr10	79711462	79712410
chr10	79717552	79718399
chr10	79766926	79768567
chr10	79778911	79780375
chr10	79805306	79806308
chr10	79840671	79841451
chr10	79853886	79855379
chr10	79874150	79874902
chr10	79908358	79909215
chr10	79924850	79928229
chr10	79932486	79933220
chr10	79959873	79960791
chr10	79967799	79969010
chr10	79980748	79981735
chr10	79984232	79986287
chr10	79988130	79990416
chr10	79995687	79996873
chr10	80001125	80002335
chr10	80028798	80029747
chr10	80053162	80054735
chr10	80097609	80099087
chr10	80114658	80116049
chr10	80125566	80127226
chr10	80138393	80139952
chr10	80140997	80142850
chr10	80147677	80153725
chr10	80158345	80159011
chr10	80159183	80160541
chr10	80160701	80162167
chr10	80163663	80165716
chr10	80166860	80169003
chr10	80172650	80173314
chr10	80190607	80191333
chr10	80225915	80226707
chr10	80249086	80250474
chr10	80250814	80251682
chr10	80259966	80262070
chr10	80270817	80272168
chr10	80291974	80292881
chr10	80297382	80298150
chr10	80302291	80303609
chr10	80329479	80330465
chr10	80349998	80350618
chr10	80388459	80389570
chr10	80397011	80398030
chr10	80398577	80400270
chr10	80433696	80434667
chr10	80446428	80447137
chr10	80561140	80562263
chr10	80577383	80579080
chr10	80602431	80604368
chr10	80621767	80622727
chr10	80623896	80624374
chr10	80666127	80667178
chr10	80676322	80677433
chr10	80697127	80697888
chr10	80700917	80702883
chr10	80741864	80743025
chr10	80748140	80749104
chr10	80754952	80755553
chr10	80781760	80782650
chr10	80797218	80799154
chr10	80809296	80810063
chr10	80825965	80826558
chr10	80830359	80831632
chr10	80854798	80856363
chr10	80865515	80866834
chr10	80883390	80884315
chr10	80899910	80900822
chr10	80904134	80905497
chr10	80917469	80918742
chr10	80928536	80929159
chr10	80937756	80938443
chr10	80994241	80995401
chr10	81014502	81015190
chr10	81036877	81037804
chr10	81085011	81086414
chr10	81105845	81106415
chr10	81137027	81138381
chr10	81167551	81168323
chr10	81172817	81173809
chr10	81175189	81175857
chr10	81176649	81177785
chr10	81181583	81182958
chr10	81191644	81192641
chr10	81266066	81266981
chr10	81272558	81273664
chr10	81287815	81288855
chr10	81289162	81290128
chr10	81292045	81293299
chr10	81297047	81298028
chr10	81319853	81321816
chr10	81350199	81351190
chr10	81365838	81366655
chr10	81378408	81379115
chr10	81384195	81384967
chr10	81406697	81407971
chr10	81429741	81430421
chr10	81431087	81431961
chr10	81449956	81450824
chr10	81496082	81496879
chr10	81502145	81503112
chr10	81545189	81545925
chr10	81563404	81564543
chr10	81570700	81572757
chr10	81572872	81573962
chr10	81600119	81601608
chr10	81603982	81605145
chr10	81605574	81606551
chr10	81643276	81643970
chr10	82047724	82048679
chr10	82127912	82128913
chr10	82177887	82178698
chr10	82343492	82344835
chr10	82622420	82624130
chr10	82629279	82630565
chr10	82698590	82699941
chr10	82738348	82739209
chr10	82801884	82802792
chr10	82858919	82859704
chr10	82859815	82861106
chr10	82983605	82985032
chr10	83307610	83308720
chr10	83349717	83350765
chr10	83359626	83361151
chr10	83543304	83544190
chr10	84135844	84136551
chr10	84402695	84403478
chr10	84437362	84438113
chr10	84440123	84440812
chr10	84476669	84477739
chr10	84532963	84533649
chr10	84562244	84563173
chr10	84576049	84577066
chr10	84621347	84622549
chr10	84755395	84756228
chr10	84916721	84917635
chr10	84979727	84980888
chr10	85127192	85128419
chr10	85184670	85185934
chr10	85386378	85387343
chr10	85387735	85388795
chr10	85622759	85623756
chr10	86498271	86498958
chr10	86704970	86706520
chr10	86778070	86779522
chr10	88326863	88327647
chr10	89820160	89821264
chr10	90198813	90199795
chr10	90406843	90407851
chr10	90589027	90590199
chr10	91082285	91083259
chr10	91123316	91124581
chr10	91171066	91172157
chr10	91180844	91183239
chr10	91453391	91454687
chr10	91531430	91532444
chr10	91794771	91795782
chr10	92595308	92596210
chr10	93255311	93255872
chr10	93311206	93312100
chr10	93453038	93453694
chr10	93589306	93590401
chr10	93737420	93738488
chr10	93833028	93835252
chr10	93888450	93889817
chr10	93909240	93910535
chr10	94034530	94036411
chr10	94198517	94199414
chr10	94312051	94313033
chr10	94515324	94516209
chr10	94944847	94945607
chr10	95043941	95044560
chr10	95052591	95053547
chr10	95112314	95113635
chr10	95199592	95200320
chr10	95238493	95239420
chr10	95410215	95411107
chr10	95415682	95418309
chr10	95500830	95502015
chr10	95514712	95515993
chr10	95562338	95562848
chr10	95940146	95941144
chr10	96372495	96373571
chr10	96616325	96617095
chr10	96622916	96623865
chr10	96626160	96627001
chr10	97621479	97622092
chr10	97750914	97751618
chr10	97888272	97889585
chr10	97906284	97907136
chr10	98296108	98296882
chr10	98641632	98643015
chr10	98913742	98915031
chr10	98916117	98916728
chr10	99077986	99079077
chr10	99093407	99094584
chr10	99107552	99108498
chr10	99171865	99173007
chr10	99202449	99203478
chr10	99228749	99230042
chr10	99241900	99242875
chr10	99261555	99264554
chr10	99264724	99270237
chr10	99284820	99286668
chr10	99288278	99289188
chr10	99298681	99301019
chr10	99357200	99357970
chr10	99359194	99360074
chr10	99374905	99375406
chr10	99382701	99383345
chr10	99415859	99417645
chr10	99541808	99542808
chr10	99570039	99570761
chr10	99768161	99769198
chr10	99860347	99861270
chr10	99893673	99894641
chr10	99906765	99908015
chr10	100015384	100016560
chr10	100017691	100018843
chr10	100259508	100260368
chr10	100263665	100264625
chr10	100356804	100357464
chr10	100487022	100487666
chr10	100489192	100490189
chr10	100754575	100755731
chr10	101350075	101350832
chr10	101983839	101984925
chr10	102036208	102037262
chr10	102606557	102607734
chr10	102979066	102979965
chr10	102992254	102993214
chr10	102997883	102998707
chr10	102998931	102999732
chr10	103000672	103001801
chr10	103026427	103027474
chr10	103027853	103029090
chr10	103723455	103724585
chr10	103971577	103972254
chr10	104597765	104598691
chr10	104852738	104854423
chr10	105251502	105252382
chr10	105423443	105423868
chr10	105427623	105428857
chr10	105574217	105575458
chr10	105794041	105795470
chr10	105840759	105841746
chr10	105954184	105955225
chr10	106494139	106494940
chr10	106766171	106767586
chr10	107893178	107894054
chr10	108161323	108162211
chr10	108332139	108333092
chr10	108558821	108559654
chr10	108593469	108594274
chr10	110744904	110746160
chr10	110917862	110918691
chr10	110950716	110951498
chr10	110962549	110963527
chr10	111009529	111010762
chr10	111164383	111166267
chr10	111249510	111250319
chr10	111298192	111299857
chr10	111472418	111473229
chr10	111478277	111479206
chr10	111502622	111503339
chr10	111507581	111508355
chr10	111580601	111581711
chr10	111621045	111621790
chr10	111646151	111646871
chr10	112896561	112897294
chr10	115211147	115211944
chr10	115315439	115316551
chr10	115383869	115385982
chr10	115441616	115442866
chr10	115587153	115587789
chr10	116301494	116302508
chr10	116504996	116505904
chr10	116579745	116581018
chr10	116828832	116829652
chr10	116949077	116949822
chr10	117063120	117064200
chr10	117078812	117079558
chr10	117148250	117149397
chr10	117223813	117224577
chr10	117363341	117364840
chr10	117376719	117377574
chr10	117583585	117584344
chr10	117652240	117652969
chr10	117675950	117677160
chr10	117709506	117710081
chr10	117772003	117773210
chr10	117791854	117793179
chr10	117845011	117845585
chr10	117846077	117846892
chr10	118141172	118142338
chr10	118464926	118465819
chr10	118477322	118478473
chr10	118869383	118870216
chr10	119239438	119240861
chr10	119379273	119380284
chr10	119534911	119535885
chr10	119745958	119746777
chr10	120009635	120010355
chr10	120076720	120077517
chr10	120112583	120113254
chr10	120227053	120228166
chr10	120246952	120247839
chr10	120273734	120274717
chr10	120285675	120286783
chr10	120373468	120374351
chr10	120380754	120381684
chr10	120387471	120388653
chr10	120395814	120396638
chr10	120399933	120401453
chr10	120421767	120422699
chr10	120433650	120434210
chr10	120474203	120478586
chr10	120512766	120514401
chr10	120551382	120553992
chr10	120561409	120562457
chr10	120575655	120576319
chr10	120578517	120579460
chr10	120643355	120644086
chr10	120647351	120648148
chr10	120663517	120664046
chr10	120671556	120672490
chr10	120686286	120686882
chr10	120696756	120697911
chr10	120707282	120709011
chr10	120720067	120721354
[truncated: 18,441 more rows]

## Sheet: E10.5 HDAC1 CUT&RUN
chr1	3209574	3210632
chr1	3455991	3456901
chr1	3533515	3534828
chr1	3706333	3707163
chr1	4496955	4498336
chr1	4543204	4544360
chr1	4591084	4592013
chr1	4624034	4625154
chr1	5323429	5324900
chr1	5557335	5558389
chr1	6013816	6014911
chr1	6195234	6196672
chr1	6214350	6215469
chr1	7088554	7089399
chr1	7397401	7398810
chr1	7559201	7560066
chr1	8779353	8780589
chr1	9439683	9440653
chr1	9545285	9545899
chr1	9556177	9556898
chr1	9699666	9700508
chr1	9804045	9805580
chr1	9872161	9873334
chr1	10226348	10227358
chr1	10398656	10400043
chr1	10437896	10438837
chr1	10578638	10579676
chr1	10662791	10663673
chr1	10691936	10692860
chr1	10769378	10770449
chr1	10954737	10955902
chr1	11137334	11138288
chr1	11555241	11556167
chr1	12131596	12132515
chr1	12669558	12670445
chr1	12693839	12694985
chr1	12979360	12980194
chr1	13041923	13042812
chr1	13137490	13138737
chr1	13170100	13170990
chr1	13240601	13241428
chr1	13245763	13247220
chr1	13363088	13364505
chr1	13488738	13490061
chr1	13599223	13600456
chr1	14024223	14025512
chr1	14106707	14107412
chr1	14310058	14310929
chr1	14347295	14348034
chr1	14427373	14428282
chr1	14460020	14461828
chr1	14550306	14551167
chr1	14696383	14697751
chr1	14718438	14719325
chr1	14736398	14738926
chr1	14880648	14881831
chr1	15077949	15078740
chr1	15362878	15364087
chr1	15797210	15798374
chr1	15921023	15921551
chr1	16104420	16106454
chr1	16273630	16274866
chr1	16379681	16381027
chr1	16427466	16428202
chr1	16529958	16531118
chr1	16694992	16695880
chr1	16884738	16885381
chr1	17068262	17069303
chr1	17285142	17285857
chr1	17666910	17667873
chr1	18093312	18094313
chr1	18107072	18108296
chr1	18144022	18145064
chr1	19236385	19237844
chr1	19270670	19271736
chr1	19347305	19348392
chr1	20182043	20182902
chr1	20569985	20570673
chr1	20951229	20952142
chr1	21050352	21051223
chr1	21165409	21166768
chr1	21205250	21205923
chr1	21289273	21290541
chr1	21552839	21553734
chr1	22216127	22216968
chr1	22750037	22750966
chr1	22832386	22833464
chr1	23531362	23532121
chr1	23552027	23553055
chr1	23662235	23662954
chr1	23964542	23965435
chr1	24009765	24010763
chr1	24194966	24196590
chr1	24246086	24247172
chr1	24397299	24397937
chr1	24612327	24613541
chr1	24674707	24676174
chr1	24706286	24707544
chr1	24979547	24980889
chr1	25047365	25048397
chr1	25102482	25103486
chr1	25166599	25167264
chr1	25647535	25648282
chr1	25791875	25793039
chr1	26105930	26107010
chr1	26248903	26249964
chr1	26686136	26688651
chr1	27508833	27509896
chr1	27803158	27803980
chr1	28614641	28615686
chr1	28776312	28777738
chr1	28819655	28820513
chr1	29169563	29170709
chr1	30085602	30086858
chr1	30172171	30173307
chr1	30602664	30603329
chr1	30724077	30724996
chr1	31230981	31231836
chr1	31470918	31472079
chr1	32151967	32153109
chr1	32435457	32436594
chr1	32819816	32820850
chr1	33179246	33180249
chr1	33284100	33284849
chr1	33333171	33334216
chr1	33350242	33351217
chr1	33392497	33393441
chr1	33468045	33469062
chr1	33474194	33475404
chr1	33608389	33609481
chr1	33719506	33720383
chr1	33857798	33859071
chr1	34046879	34047875
chr1	34153569	34154252
chr1	34399255	34400900
chr1	34439428	34440665
chr1	34798910	34799931
chr1	34928783	34930511
chr1	35005268	35006844
chr1	35470207	35471134
chr1	35575240	35576602
chr1	35848229	35849154
chr1	35967162	35968285
chr1	36220501	36221515
chr1	36367883	36369548
chr1	36388420	36389689
chr1	36402918	36403821
chr1	36425743	36426391
chr1	36495782	36496926
chr1	36521698	36523049
chr1	36546528	36548783
chr1	36556710	36557626
chr1	36557902	36558970
chr1	36640767	36641788
chr1	36645559	36646596
chr1	36691174	36692268
chr1	36915257	36916400
chr1	36919699	36920687
chr1	36923242	36924194
chr1	36939306	36940186
chr1	36991750	36992822
chr1	37028928	37029653
chr1	37088907	37089822
chr1	37201432	37202409
chr1	37218797	37220184
chr1	37238008	37238996
chr1	37274148	37275227
chr1	37275968	37277274
chr1	37299540	37300517
chr1	37375400	37376222
chr1	37381058	37382176
chr1	37536792	37537547
chr1	37574603	37575624
chr1	37824429	37825473
chr1	37864821	37865502
chr1	37965521	37966315
chr1	37975857	37976902
chr1	38004279	38005121
chr1	38173502	38174489
chr1	38207862	38209089
chr1	38245171	38246101
chr1	38247584	38248401
chr1	38258908	38259846
chr1	38265742	38266681
chr1	38291175	38292496
chr1	38406013	38406861
chr1	38446904	38448284
chr1	38511765	38512997
chr1	38613757	38614513
chr1	38625802	38626928
chr1	38645521	38646809
chr1	38743817	38744900
chr1	38758809	38759663
chr1	38766257	38767510
chr1	38790503	38791439
chr1	38818964	38820114
chr1	38858965	38860081
chr1	38871689	38872506
chr1	38888309	38889504
chr1	38897381	38898162
chr1	39032755	39033515
chr1	39063828	39064800
chr1	39112081	39112912
chr1	39134518	39135588
chr1	39172290	39173326
chr1	39181012	39182293
chr1	39217384	39218239
chr1	39456127	39457159
chr1	39499483	39500809
chr1	39518126	39519001
chr1	39568917	39569926
chr1	39576687	39577422
chr1	39700891	39701722
chr1	39713834	39715059
chr1	39744018	39745137
chr1	39748832	39749569
chr1	39781997	39783209
chr1	39897262	39897891
chr1	39925246	39926214
chr1	40001896	40002874
chr1	40114523	40115828
chr1	40631138	40632182
chr1	40673699	40674990
chr1	40703002	40704128
chr1	40798878	40799589
chr1	41351163	41351863
chr1	41610238	41611424
chr1	41652464	41653458
chr1	41824787	41825997
chr1	42037473	42038415
chr1	42050769	42051672
chr1	42168639	42169356
chr1	42332339	42333096
chr1	42356955	42358128
chr1	42399685	42400604
chr1	42551992	42553099
chr1	42661099	42661829
chr1	42744902	42745926
chr1	42778386	42779336
chr1	42780912	42781792
chr1	42982774	42983750
chr1	43021395	43022128
chr1	43045350	43046191
chr1	43170761	43171617
chr1	43210319	43211647
chr1	43565185	43566320
chr1	43668313	43669275
chr1	43691935	43692958
chr1	43756434	43757359
chr1	43933504	43934552
chr1	43968353	43969612
chr1	44069959	44070839
chr1	44101510	44102580
chr1	44340656	44341945
chr1	44348013	44349102
chr1	44506986	44508554
chr1	44514339	44515197
chr1	44575338	44576466
chr1	45126774	45127710
chr1	45130864	45131536
chr1	45609698	45610545
chr1	45748219	45749394
chr1	45895431	45896995
chr1	46130509	46132062
chr1	46236151	46236908
chr1	46819733	46820702
chr1	46933260	46934479
chr1	47322102	47323207
chr1	48325615	48326407
chr1	48944121	48945104
chr1	50483671	50484758
chr1	50899716	50900612
chr1	51484520	51485620
chr1	51543820	51544760
chr1	51608559	51609684
chr1	51615301	51616099
chr1	51770074	51771874
chr1	51883308	51884372
chr1	51915050	51915991
chr1	51930781	51931545
chr1	51974882	51976211
chr1	52019313	52020173
chr1	52208080	52209053
chr1	52332218	52333213
chr1	52357188	52357961
chr1	52407017	52407949
chr1	52652580	52653570
chr1	52754040	52755113
chr1	53272159	53273525
chr1	53296750	53297633
chr1	53384317	53385107
chr1	53386196	53387394
chr1	53411914	53412635
chr1	53531227	53531983
chr1	53573383	53574280
chr1	53596848	53597906
chr1	53649247	53650511
chr1	53784201	53785249
chr1	54007460	54008696
chr1	54219491	54220429
chr1	54249532	54250983
chr1	54380211	54381293
chr1	54435539	54436279
chr1	54662466	54663254
chr1	54700015	54700939
chr1	54722142	54722960
chr1	54925033	54926099
chr1	54936434	54937661
chr1	55104387	55105268
chr1	55210909	55211754
chr1	55223497	55224245
chr1	55236829	55237714
chr1	55258762	55259598
chr1	55406818	55408162
chr1	55417713	55418813
chr1	55603505	55604759
chr1	55837974	55838814
chr1	55844763	55845598
chr1	55955295	55955894
chr1	56132994	56134541
chr1	56618340	56619727
chr1	56768829	56770327
chr1	56971984	56972832
chr1	56973149	56973850
chr1	57020814	57021626
chr1	57062527	57063443
chr1	57176628	57177450
chr1	57405184	57406390
chr1	57454436	57455419
chr1	57476483	57477297
chr1	57755487	57756360
chr1	57774123	57775691
chr1	58234144	58235285
chr1	58415295	58415811
chr1	58653110	58653992
chr1	58997562	58998360
chr1	59035800	59036647
chr1	59119245	59120577
chr1	59160698	59161802
chr1	59236711	59238093
chr1	59242964	59244475
chr1	59256467	59257076
chr1	59270106	59271206
chr1	59328018	59328880
chr1	59330695	59331648
chr1	59353838	59354758
chr1	59436753	59437515
chr1	59482031	59483682
chr1	59526723	59528339
chr1	59597043	59598010
chr1	59723768	59724701
chr1	59763655	59764232
chr1	59953160	59954384
chr1	60097474	60098393
chr1	60099305	60100470
chr1	60159334	60160236
chr1	60569561	60570377
chr1	60619513	60620962
chr1	60657729	60658571
chr1	60685653	60686227
chr1	60814454	60815640
chr1	60824895	60826222
chr1	60953838	60954819
chr1	61096647	61097831
chr1	61139160	61140047
chr1	61233806	61234684
chr1	61380072	61381219
chr1	61425880	61426881
chr1	61592174	61593224
chr1	61817991	61818941
chr1	61968326	61969363
chr1	62012470	62013632
chr1	62034937	62035885
chr1	62157129	62157769
chr1	62504756	62505572
chr1	62518412	62519622
chr1	62563090	62563911
chr1	62648628	62649265
chr1	62880409	62882432
chr1	62963685	62964613
chr1	63067218	63068301
chr1	63139034	63140028
chr1	63268387	63269702
chr1	63323397	63324685
chr1	63425271	63426113
chr1	63630132	63631551
chr1	64121889	64122753
chr1	64162433	64163841
chr1	64201224	64202158
chr1	64375977	64376835
chr1	64481507	64482930
chr1	64561261	64562237
chr1	64641628	64642543
chr1	64735603	64736888
chr1	64777296	64778057
chr1	64826518	64827910
chr1	64849277	64850217
chr1	64851588	64852716
chr1	64867928	64869012
chr1	64887845	64889086
chr1	64953304	64954179
chr1	65008934	65009777
chr1	65179210	65179917
chr1	65509107	65510181
chr1	65696112	65696850
chr1	66003597	66004831
chr1	66012171	66013271
chr1	66232144	66233185
chr1	66373444	66374774
chr1	66503475	66504574
chr1	66683377	66684597
chr1	67014753	67016047
chr1	67043708	67044710
chr1	67303817	67304480
chr1	68452518	68453550
chr1	68793111	68793992
chr1	69466527	69467558
chr1	70490658	70491637
chr1	70543811	70545122
chr1	70967199	70968312
chr1	71026997	71027987
chr1	71102582	71103432
chr1	71152781	71154005
chr1	71285960	71286953
chr1	71321043	71321869
chr1	71497315	71498100
chr1	71581881	71582533
chr1	71602451	71603714
chr1	71652753	71653795
chr1	72096856	72097762
chr1	72137791	72139088
chr1	72209231	72210216
chr1	72225662	72226710
chr1	72243807	72244704
chr1	72244870	72245884
chr1	72258173	72259412
chr1	72303827	72304786
chr1	72311043	72311894
chr1	72433137	72434411
chr1	72468419	72470059
chr1	72582831	72583764
chr1	72591000	72592226
chr1	72592445	72593729
chr1	72647592	72648538
chr1	72835754	72837043
chr1	72854791	72856070
chr1	72906758	72907868
chr1	72946389	72947607
chr1	72980083	72981101
chr1	73058290	73058962
chr1	73082378	73083088
chr1	73162742	73164142
chr1	73200250	73200939
chr1	73230325	73231471
chr1	73363089	73364265
chr1	73616578	73617559
chr1	73741783	73743030
chr1	73841374	73842628
chr1	74040646	74041826
chr1	74043390	74044057
chr1	74055679	74057069
chr1	74143254	74143856
chr1	74239893	74240747
chr1	74266550	74268065
chr1	74274824	74276197
chr1	74332918	74333659
chr1	74483900	74484779
chr1	74572817	74574365
chr1	74587722	74588293
chr1	74593748	74594828
chr1	74646990	74647727
chr1	74702024	74702835
chr1	74712743	74713502
chr1	74760168	74760802
chr1	74789579	74790901
chr1	74802899	74804891
chr1	74808021	74808599
chr1	74876624	74877304
chr1	74950680	74951635
chr1	75123729	75124598
chr1	75142124	75143551
chr1	75179556	75180433
chr1	75209172	75210009
chr1	75210298	75211191
chr1	75214251	75215360
chr1	75223393	75224298
chr1	75317073	75317922
chr1	75401388	75402390
chr1	75428601	75429503
chr1	75439509	75440481
chr1	75475162	75476318
chr1	75477542	75478497
chr1	75529531	75530749
chr1	75566907	75567765
chr1	75569493	75570551
chr1	75581583	75582643
chr1	75680048	75681444
chr1	75692545	75693825
chr1	75723867	75724652
chr1	75730582	75731721
chr1	75766574	75767624
chr1	75832892	75833638
chr1	75848335	75849403
chr1	75892114	75892817
chr1	76009008	76009704
chr1	76014609	76015629
chr1	76019640	76021005
chr1	76123196	76124241
chr1	76301748	76302476
chr1	76690886	76691781
chr1	76770286	76770887
chr1	76862766	76863737
chr1	76886057	76886698
chr1	76975503	76976470
chr1	77514859	77516249
chr1	77728877	77729586
chr1	77812344	77813008
chr1	78062253	78063124
chr1	78110245	78111549
chr1	78216258	78217000
chr1	78226537	78227408
chr1	78261906	78263228
chr1	78488858	78489774
chr1	78648849	78649751
chr1	78671160	78671924
chr1	78741543	78742591
chr1	78800672	78801508
chr1	79136583	79137309
chr1	79161585	79162426
chr1	79334730	79335449
chr1	80023322	80024239
chr1	80088349	80089423
chr1	80145297	80146291
chr1	80643687	80644442
chr1	80757346	80758587
chr1	80770204	80771341
chr1	80821636	80822534
chr1	81033025	81033825
chr1	81150323	81150966
chr1	81394695	81395572
chr1	81915876	81916556
chr1	81986507	81987433
chr1	82037905	82038954
chr1	82290234	82291295
chr1	82315762	82317281
chr1	82334142	82335322
chr1	82366596	82367654
chr1	82713198	82714293
chr1	82837663	82840108
chr1	83359046	83360440
chr1	83818225	83819226
chr1	83866370	83867227
chr1	84389654	84390774
chr1	84506839	84507542
chr1	84514654	84515742
chr1	84537972	84539025
chr1	84665682	84666460
chr1	84685830	84686553
chr1	85012766	85014008
chr1	85028783	85029675
chr1	85072929	85073742
chr1	85098996	85099832
chr1	85100954	85102270
chr1	85121703	85123034
chr1	85133629	85134489
chr1	85145452	85146129
chr1	85242453	85243866
chr1	85244825	85245738
chr1	85248811	85251389
chr1	85252046	85252840
chr1	85339652	85340205
chr1	85481435	85482060
chr1	85588580	85589422
chr1	85610202	85611491
chr1	85703326	85704041
chr1	85850884	85852458
chr1	85881903	85882934
chr1	85892772	85893867
chr1	86105011	86106181
chr1	86196925	86198285
chr1	86275364	86276803
chr1	86358871	86360075
chr1	86415285	86416396
chr1	86425358	86426229
chr1	86442079	86442615
chr1	86486569	86487845
chr1	86503491	86504401
chr1	86525561	86527183
chr1	86596269	86597217
chr1	86598230	86599244
chr1	86640433	86641749
chr1	86755469	86756519
chr1	87141653	87142797
chr1	87155230	87156268
chr1	87205072	87206128
chr1	87227206	87228539
chr1	87472274	87473368
chr1	87479967	87481044
chr1	87512350	87513154
chr1	87707187	87708093
chr1	87715323	87716711
chr1	87923779	87924305
chr1	87935793	87936862
chr1	88045076	88045920
chr1	88190837	88191767
chr1	88212787	88214713
chr1	88219022	88219816
chr1	88227157	88228223
chr1	88235214	88236078
chr1	88241248	88242032
chr1	88248177	88249040
chr1	88249180	88250046
chr1	88253668	88254673
chr1	88255836	88256923
chr1	88257042	88258817
chr1	88266235	88268819
chr1	88271822	88273885
chr1	88275702	88277882
chr1	88285813	88287436
chr1	88295794	88296835
chr1	88474764	88475537
chr1	88701320	88702607
chr1	88778248	88779328
chr1	88842718	88843697
chr1	88935065	88935685
chr1	88961868	88962856
chr1	89069952	89071085
chr1	89204353	89205226
chr1	89312324	89313512
chr1	89332470	89333216
chr1	89460289	89461581
chr1	89481124	89482445
chr1	89537783	89538846
chr1	89580598	89581928
chr1	89601819	89602806
chr1	89615725	89616826
chr1	89636894	89637815
chr1	89654121	89655008
chr1	89660445	89661727
chr1	89671947	89673008
chr1	89681026	89681825
chr1	89756801	89757835
chr1	89794075	89794920
chr1	89811028	89812276
chr1	89854950	89856116
chr1	89875059	89876012
chr1	89930307	89931198
chr1	89936878	89937665
chr1	89941950	89943737
chr1	89996480	89997559
chr1	90060277	90061418
chr1	90135455	90136643
chr1	90222266	90223029
chr1	90240352	90241476
chr1	90265085	90266040
chr1	90268441	90269705
chr1	90433876	90434959
chr1	90449871	90450902
chr1	90461675	90462560
chr1	90506200	90507443
chr1	90526214	90527803
chr1	90609655	90610391
chr1	90614012	90614762
chr1	90882385	90883410
chr1	91050292	91050989
chr1	91095401	91097312
chr1	91187853	91188830
chr1	91255639	91256761
chr1	91347971	91349141
chr1	91412295	91414131
chr1	91489700	91490836
chr1	91572018	91573088
chr1	91574938	91576287
chr1	91600814	91602017
chr1	91651539	91652740
chr1	91751952	91752679
chr1	91778686	91779678
chr1	91818901	91819890
chr1	91846023	91846749
chr1	91930406	91931358
chr1	91955947	91957018
chr1	91964727	91965675
chr1	91990958	91991602
chr1	92042184	92043084
chr1	92083339	92084064
chr1	92114721	92115848
chr1	92180289	92180863
chr1	92248809	92249871
chr1	92358588	92359356
chr1	92387719	92388617
chr1	92421069	92421736
chr1	92453597	92454569
chr1	92472827	92473939
chr1	92495055	92496712
chr1	92618314	92619712
chr1	92644482	92645719
chr1	92681372	92682842
chr1	92697489	92698858
chr1	92757442	92758879
chr1	92791093	92792078
chr1	92832344	92833489
chr1	92854178	92857016
chr1	92861100	92862239
chr1	92895641	92896411
chr1	92906740	92907833
chr1	92910995	92912127
chr1	92992874	92993964
chr1	93135022	93136490
chr1	93164234	93165078
chr1	93234997	93236896
chr1	93251469	93252512
chr1	93265660	93266934
chr1	93342517	93343211
chr1	93477993	93478941
chr1	93511239	93512903
chr1	93570432	93571496
chr1	93635236	93635827
chr1	93801541	93802292
chr1	93803079	93804493
chr1	94035084	94035964
chr1	94082138	94083404
chr1	94201819	94202482
chr1	94341313	94341824
chr1	94632754	94633838
chr1	95003717	95004532
chr1	95165443	95166482
chr1	95451927	95452265
chr1	96583855	96584668
chr1	96620029	96620862
chr1	96788038	96788799
chr1	96857605	96858495
chr1	97275071	97275890
chr1	97660703	97661692
chr1	97769020	97769805
chr1	97944835	97945809
chr1	98667471	98668617
chr1	98712637	98714066
chr1	98718402	98719269
chr1	98771791	98772922
chr1	99634810	99635809
chr1	100180096	100180429
chr1	100722032	100722971
chr1	101962740	101964051
chr1	103479095	103480285
chr1	103842603	103843851
chr1	104213336	104214350
chr1	104660506	104661330
chr1	105075951	105076502
chr1	105419664	105420668
chr1	105662840	105663759
chr1	105810343	105811242
chr1	105989765	105990452
chr1	106189904	106192303
chr1	106430894	106431843
chr1	106569929	106570776
chr1	106644940	106645633
chr1	106802263	106802918
chr1	106877808	106879148
chr1	106917755	106918864
chr1	107127444	107128459
chr1	107412653	107413974
chr1	107526228	107527248
chr1	107817439	107818190
chr1	107984377	107985428
chr1	108185155	108185908
chr1	109951478	109952208
chr1	110525234	110526403
chr1	110776919	110777937
chr1	111868655	111869570
chr1	112455932	112456855
chr1	112556198	112557143
chr1	112651421	112652496
chr1	113480413	113481759
chr1	113975878	113977255
chr1	114418179	114419019
chr1	114875598	114876644
chr1	115076826	115077632
chr1	115729522	115730258
chr1	115931105	115931558
chr1	116438807	116439570
chr1	117320754	117322200
chr1	117946140	117947248
chr1	118155752	118156986
chr1	118162359	118163188
chr1	118327814	118329172
chr1	118329553	118331055
chr1	118388838	118389354
chr1	118389522	118390656
chr1	118500731	118502010
chr1	118551470	118552440
chr1	118600416	118601568
chr1	118608476	118609427
chr1	118663935	118664947
chr1	118689152	118690384
chr1	118717157	118718377
chr1	118794000	118795136
chr1	118798836	118799969
chr1	118823702	118825843
chr1	118838015	118839335
chr1	118864809	118866021
chr1	118868158	118868977
chr1	118871197	118871891
chr1	118934657	118935771
chr1	118941493	118942506
chr1	118988288	118990358
chr1	119049472	119050596
chr1	119161927	119162790
chr1	119277413	119278303
chr1	119323291	119324019
chr1	119380828	119381496
chr1	119393233	119394616
chr1	119400407	119401498
chr1	119639527	119640371
chr1	120055277	120056520
chr1	120063298	120064125
chr1	120073338	120074145
chr1	120092267	120094975
chr1	120201273	120202373
chr1	120247311	120248109
chr1	120301145	120302917
chr1	120424105	120425045
chr1	120456460	120457181
chr1	120611959	120613312
chr1	120644641	120645620
chr1	120656663	120657793
chr1	120664973	120665958
chr1	120786001	120787010
chr1	120829581	120830602
chr1	120961671	120962560
chr1	121232010	121233798
chr1	121283705	121284932
chr1	121337621	121338595
chr1	121496245	121497133
chr1	121611460	121612762
chr1	121701041	121701643
chr1	121996149	121997214
chr1	122417142	122418331
chr1	122422309	122423076
chr1	122463521	122464924
chr1	122889303	122890581
chr1	123045389	123046102
chr1	123522243	123523133
chr1	123557562	123558622
chr1	124109654	124110715
chr1	124566992	124568046
chr1	124580758	124581318
chr1	124713340	124714149
chr1	125190531	125192029
chr1	125204959	125206108
chr1	125309126	125310136
chr1	125475730	125476596
chr1	125500977	125501930
chr1	125536957	125537896
chr1	125560219	125561480
chr1	125659306	125660403
chr1	125832481	125833751
chr1	125912079	125913331
chr1	126128177	126129290
chr1	126181605	126182654
chr1	126200772	126201901
chr1	126272875	126274064
chr1	126332820	126333890
chr1	127182211	127183246
chr1	127204632	127205448
chr1	127235256	127235841
chr1	127256513	127257338
chr1	127315653	127316563
chr1	127317418	127318225
chr1	127557216	127558704
chr1	127773218	127774676
chr1	127904790	127905671
chr1	128044902	128045511
chr1	128096580	128097336
chr1	128243741	128244795
chr1	128439346	128440138
chr1	128455367	128456530
chr1	128463303	128464395
chr1	128496298	128497655
chr1	128867094	128868234
chr1	128989587	128990385
chr1	129880496	129881716
chr1	130044615	130045978
chr1	130121389	130122737
chr1	130273610	130274622
chr1	130440849	130441812
chr1	130584093	130585268
chr1	130618213	130619116
chr1	130940141	130941035
chr1	131098768	131099561
chr1	131183423	131184335
chr1	131267462	131268724
chr1	131284114	131284801
chr1	131317769	131318691
chr1	131332950	131333978
chr1	131415471	131416245
chr1	131427016	131428300
chr1	131527409	131528125
chr1	131580153	131580812
chr1	131633137	131634320
chr1	131909683	131910347
chr1	131955472	131956171
chr1	131995671	131996627
chr1	132017297	132018752
chr1	132046092	132046875
chr1	132080375	132081347
chr1	132139870	132140862
chr1	132181602	132182525
chr1	132191463	132192598
chr1	132233709	132235043
chr1	132339046	132339908
chr1	132423022	132424206
chr1	132585318	132586046
chr1	132658833	132659667
chr1	132758276	132759228
chr1	132799335	132800321
chr1	132958141	132959378
chr1	133059868	133060637
chr1	133100313	133101438
chr1	133131346	133132151
chr1	133151596	133152571
chr1	133175070	133176046
chr1	133176520	133177898
chr1	133185600	133186343
chr1	133221256	133222798
chr1	133306967	133307655
chr1	133352085	133352761
chr1	133384239	133385411
chr1	133449489	133450401
chr1	133470308	133471002
chr1	133514474	133515674
chr1	133609237	133610471
chr1	133811476	133812639
chr1	133895724	133896780
chr1	133935112	133935879
chr1	134103445	134104465
chr1	134225729	134226714
chr1	134298564	134300091
chr1	134414991	134415660
chr1	134559659	134560920
chr1	134673604	134674729
chr1	134684872	134685968
chr1	134718207	134719841
chr1	134720198	134721083
chr1	134806384	134808490
chr1	134828917	134830858
chr1	134834288	134835415
chr1	135105686	135106354
chr1	135125396	135126316
chr1	135199028	135199729
chr1	135214119	135215036
chr1	135255066	135256007
chr1	135276210	135277256
chr1	135288193	135289244
chr1	135337887	135338916
chr1	135376912	135377989
chr1	135456313	135457131
chr1	135478480	135479718
chr1	135483999	135484906
chr1	135488992	135490216
chr1	135515468	135516304
chr1	135523089	135524263
chr1	135530538	135531571
chr1	135534933	135536186
chr1	135583335	135584171
chr1	135615269	135616345
chr1	135620919	135621934
chr1	135626265	135627335
chr1	135633211	135634001
chr1	135655864	135656423
chr1	135784072	135785175
chr1	135918716	135919650
chr1	135938128	135939297
chr1	135963635	135964489
chr1	135969716	135970952
chr1	136141850	136143228
chr1	136149984	136151329
chr1	136170395	136171022
chr1	136350715	136351663
chr1	136375178	136376025
chr1	136437023	136438215
chr1	136455727	136457254
chr1	136562355	136563413
chr1	136625669	136626995
chr1	136651238	136652041
chr1	136672224	136673058
chr1	136782560	136783367
chr1	136972898	136974037
chr1	137048764	137049711
chr1	137203279	137204623
chr1	137205948	137206744
chr1	137331857	137332629
chr1	137372255	137373273
chr1	137477918	137478860
chr1	137509695	137510756
chr1	137677163	137678271
chr1	137767693	137768737
chr1	137787224	137787970
chr1	137921660	137922309
chr1	138046225	138047276
chr1	138185931	138186518
chr1	138386452	138387448
chr1	138417591	138419185
chr1	138499288	138500541
chr1	138542604	138543614
chr1	138595130	138596132
chr1	138640678	138642325
chr1	138645609	138646733
chr1	138837298	138839036
chr1	138865233	138865951
chr1	139159272	139160375
chr1	139330418	139331618
chr1	139343962	139345259
chr1	139453811	139454539
chr1	139498332	139499163
chr1	139868855	139869607
chr1	140097903	140098788
chr1	140777204	140778182
chr1	141536627	141537666
chr1	142841500	142842646
chr1	143392567	143393291
chr1	143557693	143558742
chr1	143733781	143734529
chr1	143954436	143955819
chr1	144147066	144148503
chr1	144740635	144741647
chr1	145040158	145041086
chr1	145259556	145260611
chr1	145321802	145323265
chr1	145370191	145371166
chr1	145479358	145480263
chr1	145770432	145771502
chr1	146103631	146104421
chr1	146358351	146359438
chr1	146520457	146521354
chr1	146994677	146995406
chr1	147154331	147154896
chr1	147517268	147517945
chr1	149328425	149329312
chr1	149388488	149389412
chr1	149761941	149763076
chr1	149791660	149792337
chr1	150285413	150286390
chr1	150392857	150393724
chr1	150987280	150988158
chr1	150992305	150994143
chr1	151069219	151070175
chr1	151124067	151124930
chr1	151173617	151174667
chr1	151303058	151303822
chr1	151384694	151386169
chr1	151386329	151387518
chr1	151499844	151500795
chr1	151619362	151620394
chr1	151724675	151725388
chr1	152082577	152083615
chr1	152174323	152175655
chr1	152202821	152204109
chr1	152312515	152313614
chr1	152399961	152400970
chr1	152401970	152403175
chr1	152436328	152436957
chr1	152557873	152558692
chr1	152587342	152588434
chr1	152639749	152641088
chr1	152764666	152765584
chr1	152831787	152832594
chr1	152838112	152839258
chr1	153098609	153099690
chr1	153110096	153111156
chr1	153332444	153334169
chr1	153386192	153386921
chr1	153407870	153409020
chr1	153447158	153448030
chr1	153621477	153622573
chr1	153641814	153642795
chr1	153649731	153650586
chr1	153662570	153663735
chr1	153690278	153691175
chr1	153698350	153698981
chr1	153724845	153725883
chr1	153739028	153740204
chr1	153752046	153753668
chr1	153793541	153794266
chr1	153837101	153837768
chr1	153865496	153866655
chr1	153958450	153959107
chr1	154222204	154222984
chr1	154308173	154308925
chr1	154356193	154357009
chr1	154612523	154613949
chr1	154678412	154679364
chr1	154851359	154852500
chr1	155082934	155083958
chr1	155145660	155146386
chr1	155146983	155147813
chr1	155158641	155159782
chr1	155194085	155194960
chr1	155233160	155234508
chr1	155268940	155270098
chr1	155272587	155273477
chr1	155281072	155281864
chr1	155336987	155338126
chr1	155457132	155458259
chr1	155585213	155586295
chr1	155605215	155606337
chr1	155651316	155652733
chr1	155777281	155778232
chr1	155779964	155781389
chr1	155783556	155784383
chr1	155800341	155801364
chr1	155921336	155922654
chr1	155952621	155953525
chr1	156009549	156010605
chr1	156034735	156035634
chr1	156096574	156097380
chr1	156180014	156181213
chr1	156354225	156355074
chr1	156411013	156411951
chr1	156433598	156434199
chr1	156439067	156440038
chr1	156558574	156559658
chr1	156643877	156644655
chr1	156782556	156783603
chr1	156850737	156851769
chr1	156899243	156900609
chr1	156946543	156947737
chr1	157022904	157023458
chr1	157027209	157028403
chr1	157076413	157077597
chr1	157099603	157100972
chr1	157125608	157126796
chr1	157154379	157155195
chr1	157219734	157221115
chr1	157281902	157282788
chr1	157488829	157489765
chr1	157523957	157525269
chr1	157680730	157681504
chr1	157688568	157689533
chr1	157743976	157744768
chr1	157770432	157771656
chr1	157804779	157805485
chr1	157954300	157955381
chr1	158167432	158168424
chr1	158213623	158214580
chr1	158252764	158253824
chr1	158452253	158453550
chr1	158506096	158507541
chr1	158554150	158555316
chr1	158606110	158607062
chr1	158723541	158724885
chr1	158996735	158997625
chr1	159222953	159223933
chr1	159327073	159328072
chr1	159395791	159396903
chr1	159401293	159402125
chr1	159704468	159705095
chr1	160033762	160034768
chr1	160212720	160213469
chr1	160349711	160351029
chr1	160492694	160493686
chr1	160531283	160532043
chr1	160537118	160538125
chr1	160556809	160557571
chr1	160736443	160737771
chr1	160885798	160887242
chr1	160906024	160906892
chr1	161034137	161035310
chr1	161039733	161040510
chr1	161070075	161071083
chr1	161289566	161291058
chr1	161300297	161301919
chr1	161328647	161329509
chr1	161540483	161541899
chr1	161876584	161877637
chr1	161894674	161895455
chr1	161902499	161903420
chr1	161983810	161985051
chr1	162008392	162009207
chr1	162016252	162017347
chr1	162020048	162021251
chr1	162049168	162050035
chr1	162103862	162104583
chr1	162155595	162156603
chr1	162170474	162171971
chr1	162180246	162181602
chr1	162197374	162198273
chr1	162441856	162442708
chr1	162468334	162469509
chr1	162629342	162630509
chr1	162668755	162669709
chr1	162687145	162687854
chr1	162754913	162755740
chr1	162900273	162901565
chr1	162992026	162993800
chr1	163129212	163130425
chr1	163132476	163133464
chr1	163155453	163156547
chr1	163159634	163160428
chr1	163294152	163295062
chr1	163307874	163308989
chr1	163309708	163310593
chr1	163311429	163312610
chr1	163314036	163315358
chr1	163356933	163358559
chr1	163400111	163400786
chr1	163699290	163700208
chr1	163726269	163727767
chr1	163763302	163764385
chr1	163846875	163848060
chr1	164142515	164143515
chr1	164201825	164202651
chr1	164248281	164249062
chr1	164440326	164441251
chr1	164780032	164780975
chr1	165055964	165056786
chr1	165073633	165074768
chr1	165333696	165334930
chr1	165376319	165377443
chr1	165379246	165380226
chr1	165460676	165461280
chr1	165545853	165547446
chr1	165641711	165642941
chr1	165649803	165650721
chr1	165687707	165688374
chr1	165715998	165717046
chr1	165804193	165804895
chr1	165817164	165818038
chr1	165872875	165873947
chr1	165909548	165910331
chr1	165941104	165942057
chr1	166002131	166003962
chr1	166089743	166090833
chr1	166115825	166117060
chr1	166629084	166629917
chr1	166651308	166651908
chr1	166997339	166998630
chr1	167002387	167002920
chr1	167020522	167022115
chr1	167048993	167049678
chr1	167247362	167248379
chr1	167265058	167266379
chr1	167337655	167338308
chr1	167368867	167369553
chr1	167522708	167523489
chr1	167584288	167585197
chr1	167604437	167605407
chr1	167636724	167637745
chr1	167677331	167678366
chr1	167754844	167755742
chr1	167811146	167812139
chr1	167818677	167819455
chr1	167822366	167823972
chr1	167841416	167842478
chr1	167864631	167865306
chr1	167880746	167881671
chr1	167920457	167921168
chr1	167996154	167997455
chr1	168202800	168204110
chr1	168390922	168392059
chr1	168460898	168462083
chr1	168580195	168581254
chr1	168924059	168924748
chr1	168992486	168993532
chr1	169046551	169047684
chr1	169188870	169190072
chr1	169248298	169249139
chr1	169458830	169459493
chr1	169579609	169580365
chr1	169900007	169901006
chr1	169967279	169967910
chr1	170011537	170012514
chr1	170110073	170111389
chr1	170297487	170298373
chr1	170349617	170350730
chr1	170351063	170352045
chr1	170493210	170494113
chr1	170523132	170524170
chr1	170525640	170526685
chr1	170584369	170585170
chr1	170823273	170824325
chr1	170845434	170846523
chr1	170907996	170909041
chr1	170920377	170922115
chr1	171055355	171056984
chr1	171110707	171112372
chr1	171130202	171131536
chr1	171207702	171208888
chr1	171215621	171216487
chr1	171410664	171412421
chr1	171500187	171501283
chr1	171514042	171515736
chr1	171515872	171518665
chr1	171527796	171528371
chr1	171530119	171530732
chr1	171530895	171531768
chr1	171539304	171541593
chr1	171541962	171542824
chr1	171543020	171543992
chr1	171544526	171545628
chr1	171547066	171549409
chr1	171550659	171552271
chr1	171555337	171556096
chr1	171558176	171559267
chr1	171559640	171560620
chr1	171562007	171563064
chr1	171564033	171564821
chr1	171564978	171569790
chr1	171572562	171574189
chr1	171578100	171579116
chr1	171934567	171935854
chr1	172125815	172126609
chr1	172151160	172151954
chr1	172284796	172285832
chr1	172309939	172310631
chr1	172315744	172316633
chr1	172382960	172384015
chr1	172436513	172437501
chr1	172518573	172519606
chr1	172562487	172563897
chr1	172651490	172652203
chr1	172662784	172663760
chr1	172683204	172684181
chr1	172829631	172830377
chr1	173269999	173271201
chr1	173324181	173325424
chr1	173364015	173365167
chr1	173951011	173952219
chr1	174099239	174100029
chr1	174159158	174160325
chr1	174598168	174599117
chr1	174612977	174614166
chr1	174715784	174716670
chr1	174860472	174861255
chr1	174899247	174900303
chr1	175108204	175109203
chr1	175624266	175625427
chr1	176040365	176041534
chr1	176254820	176256249
chr1	176512508	176513271
chr1	176610932	176611973
chr1	176809598	176810543
chr1	176864723	176865688
chr1	176989699	176990484
chr1	177001768	177002673
chr1	177037573	177039064
chr1	177191211	177192286
chr1	177329105	177330269
chr1	177441019	177442226
chr1	177581326	177582502
chr1	177909398	177910226
chr1	177935479	177936359
chr1	177958624	177960217
chr1	178033174	178034346
chr1	178036128	178037285
chr1	178147849	178148947
chr1	178187342	178188265
chr1	178276482	178277513
chr1	178318322	178319423
chr1	178329478	178330526
chr1	178335854	178336526
chr1	178368318	178369574
chr1	178396762	178397588
chr1	178429078	178430380
chr1	178528596	178529396
chr1	178573418	178574658
chr1	178722954	178723945
chr1	178760120	178761443
chr1	178820707	178822152
chr1	178823872	178824474
chr1	178873427	178874056
chr1	178928253	178929333
chr1	178931922	178932722
chr1	178939509	178940542
chr1	179012476	179013897
chr1	179050592	179051656
chr1	179091954	179092891
chr1	179293164	179294165
chr1	179338647	179340026
chr1	179367240	179368984
chr1	179394791	179396208
chr1	179434760	179435475
chr1	179452555	179453665
chr1	179476059	179477461
chr1	179626861	179627763
chr1	179667732	179668787
chr1	179865287	179866123
chr1	179925320	179926648
chr1	180307905	180308968
chr1	180311271	180312212
chr1	180322351	180323357
chr1	180377476	180378265
chr1	180407032	180407859
chr1	180500704	180501474
chr1	180534793	180535862
chr1	180536600	180537943
chr1	180548081	180549678
chr1	180578222	180579307
chr1	180668772	180670050
chr1	180713051	180713863
chr1	180724708	180726534
chr1	180735212	180735928
chr1	180818562	180819652
chr1	180850047	180851064
chr1	180877499	180878359
chr1	180892335	180893818
chr1	180941684	180942781
chr1	180957814	180959227
chr1	180977208	180977946
chr1	181002062	181003125
chr1	181083577	181084350
chr1	181100802	181102285
chr1	181307939	181309379
chr1	181421011	181422562
chr1	181460393	181461478
chr1	181470266	181471421
chr1	181510685	181511951
chr1	181725817	181726991
chr1	181755157	181755784
chr1	181797165	181798215
chr1	182105762	182106347
chr1	182188307	182189021
chr1	182282136	182283003
chr1	182293390	182294210
chr1	182378144	182379314
chr1	182408334	182409058
chr1	182545240	182546640
chr1	182909767	182910720
chr1	183086530	183087355
chr1	183087619	183088690
chr1	183101525	183102634
chr1	183155193	183156109
chr1	183290862	183291530
chr1	183296663	183297612
chr1	183299134	183299594
chr1	183546344	183547224
chr1	183622556	183623628
chr1	183676257	183677123
chr1	183880507	183881512
chr1	184003602	184004302
chr1	184019183	184019940
chr1	184033706	184034612
chr1	184036382	184037213
chr1	184055000	184056160
chr1	184272186	184273084
chr1	184400437	184401624
chr1	184485632	184487095
chr1	184678366	184679379
chr1	184697631	184699332
chr1	184717922	184718936
chr1	184731485	184732502
chr1	184771293	184772280
chr1	184781094	184782342
chr1	184824156	184825251
chr1	184946250	184947183
chr1	184950947	184952105
chr1	184962846	184963853
chr1	184978114	184978771
chr1	185215684	185216896
chr1	185226493	185227373
chr1	185260176	185260985
chr1	185279425	185280465
chr1	185453337	185454394
chr1	185499420	185500388
chr1	185674923	185676335
chr1	185730985	185731903
chr1	186024494	186025520
chr1	186036409	186037480
chr1	186139490	186140655
chr1	186348762	186349714
chr1	186372870	186373851
chr1	186705038	186706065
chr1	186745965	186747392
chr1	186861224	186862081
chr1	186882548	186883962
chr1	187226505	187227268
chr1	187256083	187257138
chr1	187277139	187278048
chr1	187418420	187419067
chr1	187502811	187503514
chr1	187515340	187516130
chr1	187560500	187561088
chr1	187576115	187577417
chr1	187689092	187690715
chr1	187808148	187809077
chr1	187853817	187854872
chr1	188098506	188099655
chr1	188124835	188125536
chr1	188187002	188187824
chr1	188193552	188194940
chr1	188425219	188426230
chr1	188511643	188513051
chr1	188564592	188566029
chr1	188583346	188584215
chr1	188660342	188661192
chr1	188691073	188691963
chr1	188840751	188841894
chr1	189058993	189059725
chr1	189133641	189134664
chr1	189169767	189170822
chr1	189194760	189195376
chr1	189234092	189234931
chr1	189235814	189236770
chr1	189334019	189334680
chr1	189734806	189735615
chr1	189872193	189873438
chr1	189924435	189925581
chr1	189933772	189934505
chr1	189988886	189989829
chr1	190133736	190134880
chr1	190142394	190143394
chr1	190143924	190144761
chr1	190286541	190287396
chr1	190404542	190405331
chr1	190504090	190505343
chr1	190552835	190553670
chr1	190638219	190639206
chr1	190693733	190694966
chr1	190709704	190710474
chr1	190721790	190723173
chr1	190992237	190993170
chr1	191042055	191042886
chr1	191062708	191063474
chr1	191081635	191082566
chr1	191159287	191160413
chr1	191186169	191186841
chr1	191256368	191257358
chr1	191290826	191291853
chr1	191325467	191326480
chr1	191397261	191397703
chr1	191575100	191576189
chr1	191603776	191605586
chr1	191797295	191798261
chr1	191817454	191818209
chr1	191821063	191822146
chr1	192058387	192059312
chr1	192092222	192093145
chr1	192173325	192174460
chr1	192177524	192178821
chr1	192241875	192242794
chr1	192365386	192366582
chr1	192668277	192669512
chr1	192672673	192674056
chr1	192723401	192725428
chr1	192734738	192735422
chr1	192790030	192790905
chr1	192798988	192800262
chr1	192832311	192833703
chr1	193104243	193105354
chr1	193167227	193167911
chr1	193268983	193269928
chr1	193371202	193372147
chr1	193655610	193656351
chr1	193683335	193684420
chr1	193688658	193689630
chr1	193766912	193767600
chr1	193769938	193771166
chr1	193821082	193821715
chr1	193823150	193824314
chr1	193989843	193990740
chr1	194394053	194394767
chr1	194456813	194457556
chr1	194642600	194643474
chr1	194753979	194754877
chr1	194794530	194795327
chr1	194821364	194822355
chr1	194926078	194927681
chr1	195137949	195138895
chr1	195241285	195241893
chr1	195281299	195282839
chr10	3153354	3154758
chr10	3455344	3456381
chr10	3528986	3530280
chr10	3575417	3576771
chr10	3946685	3947859
chr10	4265740	4267537
chr10	4431694	4432644
chr10	4449728	4450759
chr10	4504100	4504858
chr10	4506375	4507271
chr10	4535793	4536643
chr10	4672393	4673115
chr10	4691884	4692483
chr10	4856914	4858378
chr10	4964023	4964866
chr10	5191121	5192752
chr10	5358451	5359812
chr10	5781574	5782835
chr10	5804571	5806419
chr10	5823568	5824807
chr10	5949638	5950746
chr10	6145863	6146919
chr10	6706842	6707831
chr10	6856453	6857594
chr10	6866022	6867008
chr10	6950187	6951478
chr10	6994188	6995182
chr10	7023045	7024072
chr10	7027802	7029073
chr10	7127441	7128571
chr10	7157156	7157909
chr10	7198890	7200037
chr10	7211449	7212821
chr10	7319257	7320165
chr10	7410075	7410979
chr10	7445238	7446455
chr10	7662592	7663725
chr10	7673825	7674540
chr10	7736744	7738111
chr10	7839154	7840217
chr10	8122978	8124110
chr10	8523593	8524660
chr10	8525467	8526377
chr10	8588068	8588963
chr10	8765152	8766590
chr10	8885544	8886472
chr10	8952973	8953673
chr10	8992200	8993225
chr10	9083373	9084611
chr10	9261085	9262365
chr10	9289326	9290924
chr10	9666923	9667824
chr10	9743765	9744883
chr10	9853725	9854617
chr10	9854887	9855803
chr10	10113938	10115222
chr10	10666512	10667558
chr10	10812360	10813377
chr10	11144312	11145408
chr10	11278770	11279717
chr10	11343314	11344017
chr10	12086152	12087172
chr10	12493825	12495024
chr10	12495650	12496722
chr10	12570453	12571671
chr10	12589115	12590251
chr10	12893813	12894399
chr10	13059889	13060848
chr10	13226303	13227031
chr10	13252660	13253697
chr10	13266136	13267183
chr10	13351545	13352654
chr10	13393615	13394637
chr10	13436663	13437354
chr10	13473939	13474841
chr10	13506253	13507317
chr10	13508004	13509264
chr10	14130312	14131171
chr10	14159515	14160921
chr10	14229001	14229840
chr10	14654358	14655637
chr10	14881051	14882599
chr10	15974839	15975674
chr10	16593602	16594737
chr10	16818554	16819426
chr10	17099800	17102146
chr10	17174725	17175408
chr10	17537189	17538036
chr10	17869601	17870856
chr10	17904708	17905458
chr10	17916473	17917212
[truncated: 21,265 more rows]

## Sheet: E10.5 HDAC2 CUT&RUN
chr1	3054613	3055167
[truncated: 17,887 more rows]
