# Supplementary material for: GLI transcriptional repression is inert prior to Hedgehog pathway activation
Source: Nat Commun. 2022 Feb 10;13:808. doi: 10.1038/s41467-022-28485-4 (PMC8831537; doi:10.1038/s41467-022-28485-4)
Supplement: Supplementary file 4 — Supplementary Data 1-5 [file 41467_2022_28485_MOESM4_ESM.zip › Supplementary_Data/Supplementary_Data_3.xlsx]

## Sheet: E9WT_E9Gli3
	mean_E9Gli3	mean_E9WT	logFC	adj.P.Val
Foxf1:ENSMUSG00000042812.5	4.50051	0.404346	-4.09616	0.0111846
Shroom3:ENSMUSG00000029381.15	4.80231	1.52218	-3.28012	0.0378441
Plagl1:ENSMUSG00000019817.18	5.89432	2.82755	-3.06676	0.0378441
Ctdspl:ENSMUSG00000047409.13	3.72147	0.798591	-2.92288	0.0111846
D030025E07Rik:ENSMUSG00000105816.4	2.87921	0.0532493	-2.82596	0.0111846
Fgf9:ENSMUSG00000021974.14	3.01484	0.334175	-2.68066	0.0111846
Eml1:ENSMUSG00000058070.14	3.747	1.17048	-2.57652	0.0378441
Ptch1:ENSMUSG00000021466.11	4.56294	1.99423	-2.56872	0.0267836
Shroom4:ENSMUSG00000068270.15	2.95209	0.472686	-2.47941	0.0111846
Pde9a:ENSMUSG00000041119.11	3.75588	1.28352	-2.47236	0.0454185
Nol4l:ENSMUSG00000061411.12	3.73759	1.31524	-2.42235	0.0478139
Sparcl1:ENSMUSG00000029309.7	5.67033	3.27545	-2.39487	0.0181412
Hist1h2ah:ENSMUSG00000069302.5	5.37452	3.01728	-2.35724	0.039132
Gpx6:ENSMUSG00000004341.7	2.90857	0.576981	-2.33159	0.0111846
Zhx2:ENSMUSG00000071757.10	2.46301	0.229652	-2.23336	0.0236792
Osr1:ENSMUSG00000048387.7	3.25222	1.10586	-2.14636	0.0137935
Pde4b:ENSMUSG00000028525.16	2.14145	0.037225	-2.10422	0.014592
Crb2:ENSMUSG00000035403.10	4.44014	2.33853	-2.10161	0.0487726
Cgnl1:ENSMUSG00000032232.14	5.45455	3.36906	-2.0855	0.0275431
Dennd5b:ENSMUSG00000030313.15	3.43946	1.40448	-2.03498	0.0397194
Mir3096:ENSMUSG00000096832.1	2.68892	0.678047	-2.01088	0.0479912
Cxcl13:ENSMUSG00000023078.6	3.46056	1.48672	-1.97384	0.0378441
Adamts9:ENSMUSG00000030022.14	3.1246	1.15135	-1.97325	0.0397194
Gm26506:ENSMUSG00000096906.1	5.10433	3.13693	-1.9674	0.0324441
Myzap:ENSMUSG00000041361.13	2.59792	0.633409	-1.96451	0.0119615
Gm25945:ENSMUSG00000084433.1	1.99915	0.0578669	-1.94129	0.0185617
Stab1:ENSMUSG00000042286.13	3.4951	1.58439	-1.91072	0.0334343
She:ENSMUSG00000046280.9	2.59696	0.687031	-1.90993	0.0324013
Hoxb1:ENSMUSG00000018973.2	5.11262	3.23092	-1.8817	0.0378441
Gm27203:ENSMUSG00000098471.1	2.14924	0.274817	-1.87442	0.0397194
Lhx1:ENSMUSG00000018698.15	2.78869	0.930058	-1.85863	0.0324013
Spen:ENSMUSG00000040761.16	3.93603	2.0812	-1.85483	0.0293605
Coro2b:ENSMUSG00000041729.15	2.56071	0.718541	-1.84217	0.0378441
Tfe3:ENSMUSG00000000134.17	4.09487	2.26567	-1.82919	0.0397194
Arg1:ENSMUSG00000019987.8	5.75834	3.96286	-1.79548	0.0324013
Gm27861:ENSMUSG00000099068.1	3.33134	1.58045	-1.75089	0.0267431
Snora52:ENSMUSG00000064666.1	4.2025	2.46224	-1.74025	0.0397194
Slit3:ENSMUSG00000056427.10	3.44416	1.70513	-1.73903	0.0487726
2310067B10Rik:ENSMUSG00000020747.17	4.15634	2.43592	-1.72043	0.0397194
Foxd1:ENSMUSG00000078302.4	2.04261	0.322578	-1.72004	0.0275431
Hsd11b2:ENSMUSG00000031891.5	4.79519	3.08369	-1.7115	0.027956
Pik3c2b:ENSMUSG00000026447.16	2.52878	0.829509	-1.69927	0.0369091
Gm12940:ENSMUSG00000085334.7	5.26361	3.56669	-1.69692	0.0397194
Large:ENSMUSG00000004383.17	3.85462	2.16168	-1.69294	0.0479912
Flt4:ENSMUSG00000020357.3	3.18285	1.50162	-1.68123	0.0461226
Kalrn:ENSMUSG00000061751.15	2.05811	0.400001	-1.65811	0.0397194
Kdm4c:ENSMUSG00000028397.13	2.70092	1.05137	-1.64955	0.0397194
Mir770:ENSMUSG00000076451.1	2.53371	0.885898	-1.64782	0.0267431
Tcf21:ENSMUSG00000045680.7	2.42756	0.783813	-1.64375	0.0365822
P3h2:ENSMUSG00000038168.5	3.9349	2.29167	-1.64324	0.0487726
Upp1:ENSMUSG00000020407.13	3.0302	1.4347	-1.5955	0.0275431
Plat:ENSMUSG00000031538.5	3.53287	1.94311	-1.58976	0.0397194
Gk5:ENSMUSG00000041440.18	2.62769	1.05388	-1.57381	0.0378441
Bmp5:ENSMUSG00000032179.7	4.27322	2.71428	-1.55894	0.0487726
9430020K01Rik:ENSMUSG00000033960.5	3.69771	2.14828	-1.54944	0.0487726
Wnt2:ENSMUSG00000010797.6	4.42422	2.87682	-1.54741	0.0487726
Mapre3:ENSMUSG00000029166.14	1.918	0.384582	-1.53341	0.0275431
Adarb1:ENSMUSG00000020262.15	2.9961	1.46706	-1.52903	0.0451264
Gm27671:ENSMUSG00000098652.1	4.38754	2.88533	-1.50221	0.0451264
Foxc1:ENSMUSG00000050295.3	2.62045	1.13617	-1.48428	0.039132
Ccdc136:ENSMUSG00000029769.16	2.77628	1.32172	-1.45457	0.0436877
Plch1:ENSMUSG00000036834.16	1.94995	0.558422	-1.39153	0.0479912
Cntfr:ENSMUSG00000028444.17	4.11448	2.75857	-1.3559	0.0479912
Gm22486:ENSMUSG00000080465.1	2.41489	1.09659	-1.3183	0.0479912
Has2:ENSMUSG00000022367.7	4.79004	3.48965	-1.30039	0.0487726
Lppr1:ENSMUSG00000063446.4	1.71905	0.433597	-1.28545	0.0487726
Gm28229:ENSMUSG00000101335.1	2.17775	0.896699	-1.28105	0.0487726
Lrig3:ENSMUSG00000020105.8	3.74796	2.48773	-1.26023	0.0487726
Lpl:ENSMUSG00000015568.15	3.20253	1.94476	-1.25777	0.0487726
Adam23:ENSMUSG00000025964.15	1.43037	0.174123	-1.25625	0.0397194
Ntng2:ENSMUSG00000035513.19	2.25065	1.02208	-1.22857	0.0461226
Nnat:ENSMUSG00000067786.16	7.48515	8.63559	1.15043	0.0397194
Lbx1:ENSMUSG00000025216.9	0.426235	1.70388	1.27765	0.0487726
Gm14414:ENSMUSG00000083619.3	4.66797	5.9512	1.28323	0.0479912
Tmc7:ENSMUSG00000042246.4	0.897391	2.20318	1.30579	0.0401398
Hist1h4i:ENSMUSG00000060639.5	2.93412	4.73099	1.79688	0.0397194
Rps8-ps4:ENSMUSG00000074547.4	3.18018	4.98076	1.80058	0.0397194
Gm28309:ENSMUSG00000099521.1	1.60953	3.42603	1.8165	0.0479912
Hoxa11:ENSMUSG00000038210.10	1.02929	3.06437	2.03507	0.0487726
Lhx2:ENSMUSG00000000247.11	3.42366	5.47266	2.049	0.0437833
RP24-200H19.1:ENSMUSG00000107911.1	0.601501	3.17215	2.57064	0.0236199
Tbx15:ENSMUSG00000027868.11	0.0966182	2.73953	2.64292	0.00251678
						#NUM!

## Sheet: E10WT_E10Gli3
	mean_E10Gli3	mean_E10WT	logFC	adj.P.Val
Gpx6:ENSMUSG00000004341.7	2.97489	0.333598	-2.64129	4.26013e-05
Gli3:ENSMUSG00000021318.15	2.74116	6.00217	3.26102	0.00087086
Ppp2r2c:ENSMUSG00000029120.10	2.14189	0.313998	-1.82789	0.000888782
Crhbp:ENSMUSG00000021680.7	0.563748	2.73211	2.16836	0.00118374
Hmgb1-ps7:ENSMUSG00000092281.1	5.4489	6.79999	1.35109	0.00122968
1110019D14Rik:ENSMUSG00000097616.7	0.0440459	1.21501	1.17096	0.00162614
Mc4r:ENSMUSG00000047259.2	0.243308	1.02705	0.783745	0.00311628
Kctd8:ENSMUSG00000037653.7	0.0114691	1.29633	1.28486	0.00311628
Cep112:ENSMUSG00000020728.17	0.359659	2.4234	2.06374	0.00311628
Cited1:ENSMUSG00000051159.16	4.38305	2.98331	-1.39974	0.00401097
Dusp6:ENSMUSG00000019960.7	8.13535	7.32744	-0.807906	0.00529713
Hoxb3:ENSMUSG00000048763.11	0.789777	4.44103	3.65125	0.00594191
Syndig1:ENSMUSG00000074736.10	0.977406	0.0566179	-0.920788	0.00669067
Gm27866:ENSMUSG00000098538.1	1.79485	0.0605259	-1.73432	0.00680887
Rpl13:ENSMUSG00000000740.11	10.6466	9.32812	-1.31846	0.00680887
Nid1:ENSMUSG00000005397.7	5.90145	5.02683	-0.874613	0.00680887
Gm11615:ENSMUSG00000085083.1	0	0.233933	0.233933	0.00680887
Plp2:ENSMUSG00000031146.6	5.18056	5.51279	0.332225	0.00680887
Xkr8:ENSMUSG00000037752.4	1.71153	2.05624	0.344717	0.00680887
Ackr3:ENSMUSG00000044337.5	2.69263	4.03185	1.33922	0.00680887
Alcam:ENSMUSG00000022636.13	2.09495	3.4765	1.38155	0.00680887
H2-Q4:ENSMUSG00000035929.11	0.200049	1.81505	1.615	0.00680887
Gm14226:ENSMUSG00000084897.1	0.0582363	1.71481	1.65657	0.00680887
Gdf6:ENSMUSG00000051279.2	0.330741	2.30009	1.96935	0.00680887
Gm15772:ENSMUSG00000062353.6	8.70246	10.815	2.11255	0.00709593
Chrna1:ENSMUSG00000027107.3	1.50456	0.508829	-0.99573	0.00877978
Foxd1:ENSMUSG00000078302.4	0.477637	0.0440051	-0.433631	0.00877978
AA465934:ENSMUSG00000093483.1	3.58241	5.52713	1.94472	0.00905992
Prl8a2:ENSMUSG00000018259.12	1.52616	0	-1.52616	0.0100016
Gm27582:ENSMUSG00000098662.1	0.299212	0	-0.299212	0.0119009
Krtcap3:ENSMUSG00000029149.14	2.80956	3.59015	0.780587	0.0119009
Ccnd1:ENSMUSG00000070348.4	7.19749	6.60141	-0.596086	0.0120286
Gm9967:ENSMUSG00000055323.5	0.677374	2.7196	2.04222	0.0122328
Id1:ENSMUSG00000042745.9	6.42601	7.37239	0.946383	0.0127159
Hoxd10:ENSMUSG00000050368.4	7.03214	6.19582	-0.836321	0.0129441
Cdo1:ENSMUSG00000033022.7	5.86178	7.06678	1.205	0.0129577
AV026068:ENSMUSG00000100510.6	4.04047	1.77119	-2.26928	0.0132808
Spry4:ENSMUSG00000024427.6	5.17207	4.29872	-0.873356	0.0149067
Prdm1:ENSMUSG00000038151.12	2.08827	1.30821	-0.78006	0.0149067
Eif3s6-ps1:ENSMUSG00000081629.1	3.34655	4.22744	0.880886	0.0160711
Ptch1:ENSMUSG00000021466.11	4.79533	3.34169	-1.45364	0.0170396
Dach1:ENSMUSG00000055639.16	3.59848	4.94298	1.3445	0.017282
Fgf10:ENSMUSG00000021732.14	4.67424	3.62445	-1.04979	0.017488
Cdkn1a:ENSMUSG00000023067.13	4.18757	3.18665	-1.00092	0.017488
Gbas:ENSMUSG00000029432.12	5.30238	5.74604	0.443661	0.017488
Fez1:ENSMUSG00000032118.15	0.221177	1.65649	1.43531	0.017488
Hoxa2:ENSMUSG00000014704.10	1.59455	2.79181	1.19726	0.0176302
Lss:ENSMUSG00000033105.12	4.56421	3.49766	-1.06656	0.0184968
Id2:ENSMUSG00000020644.8	6.33551	7.60803	1.27253	0.0184968
Gm9722:ENSMUSG00000102546.1	0.047725	2.51028	2.46255	0.0184968
Cmklr1:ENSMUSG00000042190.12	2.34575	0.997109	-1.34864	0.0199028
Rhof:ENSMUSG00000029449.11	0.460284	1.31297	0.852685	0.0199028
Bcl10:ENSMUSG00000028191.11	4.91624	4.61133	-0.304907	0.020097
Gm53:ENSMUSG00000078706.4	0.39995	0.143558	-0.256392	0.0202094
Gm13016:ENSMUSG00000087084.1	0.516392	0.04805	-0.468342	0.0203456
Sall3:ENSMUSG00000024565.8	4.8418	3.2725	-1.5693	0.0204003
Smoc1:ENSMUSG00000021136.13	5.57747	4.39399	-1.18348	0.0206506
Gldc:ENSMUSG00000024827.9	5.40637	4.23017	-1.1762	0.0206506
Bves:ENSMUSG00000071317.3	2.79081	1.97735	-0.813458	0.0206506
Spry2:ENSMUSG00000022114.4	5.70059	5.08242	-0.618173	0.0206506
Twist1:ENSMUSG00000035799.5	7.31454	7.96101	0.646474	0.0206506
Gm9320:ENSMUSG00000100865.1	2.36121	3.18786	0.826646	0.0206506
Gm43078:ENSMUSG00000106512.1	2.74695	3.65564	0.908691	0.0206506
Asb4:ENSMUSG00000042607.15	8.05816	9.05142	0.993267	0.0206506
Krt19:ENSMUSG00000020911.14	2.49989	3.58609	1.0862	0.0206506
Mup10:ENSMUSG00000078680.3	0.220304	1.33582	1.11551	0.0206506
Tpd52:ENSMUSG00000027506.15	1.28018	2.42591	1.14573	0.0206506
Sox8:ENSMUSG00000024176.10	1.75968	3.00106	1.24138	0.0206506
Msx2:ENSMUSG00000021469.9	2.78042	5.09841	2.31799	0.0206506
Ccdc73:ENSMUSG00000045106.12	0.32453	1.42425	1.09972	0.0206884
Saysd1:ENSMUSG00000045107.4	2.1723	2.43361	0.261308	0.0209894
Gm11222:ENSMUSG00000085627.2	3.08297	4.18448	1.10151	0.0209894
Stra6l:ENSMUSG00000028327.14	0.844171	0.242657	-0.601513	0.0232684
Lhx9:ENSMUSG00000019230.14	6.30721	7.36747	1.06025	0.0239231
Rps2-ps13:ENSMUSG00000081684.4	8.73074	10.1226	1.39186	0.0241808
Mamdc2:ENSMUSG00000033207.6	2.38482	1.04487	-1.33995	0.0246114
Phlda1:ENSMUSG00000020205.8	4.81647	3.86919	-0.947276	0.0246114
Tmem173:ENSMUSG00000024349.9	4.39087	3.57166	-0.819213	0.0246114
RP24-127M20.7:ENSMUSG00000108095.1	0	0.522647	0.522647	0.0246114
Gm26656:ENSMUSG00000096931.1	0	0.523149	0.523149	0.0246114
Barx2:ENSMUSG00000032033.11	1.18823	1.90761	0.719377	0.0246114
Gm28876:ENSMUSG00000101356.1	0.301715	1.5425	1.24078	0.0246114
Hoxb7:ENSMUSG00000038721.8	1.37713	2.99757	1.62043	0.0246114
Man2a1:ENSMUSG00000024085.13	4.30323	3.70932	-0.593908	0.0248426
Smndc1:ENSMUSG00000025024.6	5.84842	5.58131	-0.267108	0.0251806
Galk1:ENSMUSG00000020766.4	7.18212	6.68717	-0.494947	0.0262123
Fam46b:ENSMUSG00000046694.6	0.443786	0.921049	0.477263	0.0262123
Rpsa-ps10:ENSMUSG00000047676.6	7.98403	9.45476	1.47074	0.0262123
Rprm:ENSMUSG00000075334.2	0.401938	2.47579	2.07385	0.0262123
Gfra3:ENSMUSG00000024366.7	1.31882	0.487932	-0.830888	0.0264322
Zic5:ENSMUSG00000041703.7	3.87623	3.27991	-0.59632	0.0264935
Rp9:ENSMUSG00000032239.9	4.95011	5.55852	0.608407	0.0265931
Gm28309:ENSMUSG00000099521.1	7.88358	5.98423	-1.89935	0.0273263
Trmt61a:ENSMUSG00000060950.11	3.67336	3.37536	-0.297993	0.0273263
Gm33819:ENSMUSG00000103912.1	0.376574	0.135193	-0.241381	0.0273263
Gm9353:ENSMUSG00000106619.1	0.173298	0	-0.173298	0.0273263
Nxnl2:ENSMUSG00000021396.4	0.158923	0.715924	0.557001	0.0273263
Psd2:ENSMUSG00000024347.16	0.734539	2.12637	1.39184	0.0273263
Alx1:ENSMUSG00000036602.13	1.37553	2.78918	1.41365	0.0273263
Hoxa11:ENSMUSG00000038210.10	6.75721	5.99841	-0.7588	0.0276724
Vax2:ENSMUSG00000034777.2	3.51764	1.74901	-1.76863	0.0276752
Fgf15:ENSMUSG00000031073.5	1.04911	0.113206	-0.935909	0.0276752
Stk39:ENSMUSG00000027030.15	5.46869	4.913	-0.55569	0.0276752
Pim1:ENSMUSG00000024014.7	5.49321	4.9804	-0.512809	0.0276752
Rasl11a:ENSMUSG00000029641.8	4.24972	3.83647	-0.41325	0.0276752
Rell1:ENSMUSG00000047881.14	4.08968	3.75467	-0.33501	0.0280863
Nrcam:ENSMUSG00000020598.15	0.107962	0.448213	0.340251	0.0280863
Cldn10:ENSMUSG00000022132.15	0.274031	2.18755	1.91352	0.02851
Hand2:ENSMUSG00000038193.3	6.43466	4.53661	-1.89805	0.0285425
Rnd3:ENSMUSG00000017144.8	6.37018	5.49208	-0.878104	0.0285425
Ppef2:ENSMUSG00000029410.11	0.513491	0.130204	-0.383287	0.0285425
Nrtn:ENSMUSG00000039481.5	3.87783	2.95809	-0.919734	0.0289876
Adad1:ENSMUSG00000027719.15	0.596332	0.125898	-0.470434	0.0289876
Gm2a:ENSMUSG00000000594.7	1.61149	2.06335	0.451858	0.0289876
Crabp2:ENSMUSG00000004885.5	9.52254	10.0629	0.54038	0.0289876
Fgf8:ENSMUSG00000025219.13	7.09951	5.75188	-1.34762	0.0294869
Mid1ip1:ENSMUSG00000008035.12	4.19134	2.90225	-1.28909	0.0294869
Hoxa11os:ENSMUSG00000086427.8	7.2605	6.04373	-1.21677	0.0294869
AW551984:ENSMUSG00000038112.15	0.984623	1.72092	0.736292	0.0294869
Cep83os:ENSMUSG00000097164.1	1.4354	2.37176	0.936365	0.0294869
Wnt4:ENSMUSG00000036856.4	1.98657	3.08805	1.10148	0.0294869
Hoxd11:ENSMUSG00000042499.13	6.27254	4.19553	-2.07702	0.0298665
Padi3:ENSMUSG00000025328.9	2.84056	1.96343	-0.877133	0.0298665
Phgdh:ENSMUSG00000053398.11	7.46379	7.12566	-0.338121	0.0298665
Nufip1:ENSMUSG00000022009.1	4.13617	3.84819	-0.287976	0.0298665
Olfm2:ENSMUSG00000032172.7	0.4464	1.45938	1.01298	0.0298665
Hoxb2:ENSMUSG00000075588.6	2.64656	3.83133	1.18477	0.0298665
Nckap1:ENSMUSG00000027002.13	6.46705	6.10209	-0.364953	0.0309344
Gm37105:ENSMUSG00000102672.1	1.23338	1.01766	-0.215721	0.0309344
Izumo4:ENSMUSG00000055862.6	1.30241	1.59614	0.293727	0.0309344
Pax1:ENSMUSG00000037034.15	0.0772768	4.19914	4.12186	0.0309344
Apln:ENSMUSG00000037010.7	3.12543	2.53458	-0.590854	0.0309721
Prrx1:ENSMUSG00000026586.16	7.34961	7.84697	0.497357	0.0309721
Camk2n1:ENSMUSG00000046447.3	0.78708	1.23754	0.45046	0.0310873
Rapgef5:ENSMUSG00000041992.8	1.78177	2.68592	0.904148	0.031427
Dlx5:ENSMUSG00000029755.10	2.47851	3.16808	0.689568	0.033442
Nnat:ENSMUSG00000067786.16	10.7533	10.3524	-0.400839	0.0334515
Pbx3:ENSMUSG00000038718.15	5.21945	5.71187	0.492417	0.0335994
Cdc42ep3:ENSMUSG00000036533.8	3.69216	2.61718	-1.07498	0.0345089
Wnt5a:ENSMUSG00000021994.14	6.42292	5.40388	-1.01905	0.0347834
Ets2:ENSMUSG00000022895.14	6.84219	5.96974	-0.872448	0.0347834
Gm15956:ENSMUSG00000086935.1	0.959954	0.347381	-0.612573	0.0347834
Baiap3:ENSMUSG00000047507.12	0.163429	0.847098	0.683669	0.0347834
Gm27543:ENSMUSG00000099248.1	7.24501	6.03278	-1.21223	0.0348641
Chn1:ENSMUSG00000056486.17	5.05684	4.69248	-0.364352	0.0348641
Rab38:ENSMUSG00000030559.7	1.48713	2.67547	1.18834	0.0348641
Cdyl:ENSMUSG00000059288.13	4.15696	3.77026	-0.386693	0.0351251
Rnf180:ENSMUSG00000021720.10	1.00951	1.42653	0.417029	0.0352001
Gm2670:ENSMUSG00000097002.1	2.95486	1.79761	-1.15724	0.0354724
Bcl2:ENSMUSG00000057329.7	3.156	2.68455	-0.47145	0.0354724
Gm16439:ENSMUSG00000072594.3	1.08091	2.32866	1.24775	0.0354724
Sumf2:ENSMUSG00000025538.15	2.77552	4.194	1.41848	0.0354724
Hoxb6:ENSMUSG00000000690.5	0.99756	3.6944	2.69684	0.0354724
Gpx2:ENSMUSG00000042808.7	3.79139	2.93141	-0.859981	0.0357421
Nol10:ENSMUSG00000061458.8	5.63389	5.27888	-0.355012	0.0357421
Cbln1:ENSMUSG00000031654.15	4.25303	3.08564	-1.16739	0.0358107
Chst10:ENSMUSG00000026080.13	2.81654	2.13818	-0.678355	0.0358107
Fcrl6:ENSMUSG00000070504.9	0.201477	0.0152232	-0.186254	0.0358107
Tmem260:ENSMUSG00000036339.17	2.92709	3.13244	0.205349	0.0358107
Gm6169:ENSMUSG00000057762.4	3.92102	4.26835	0.34733	0.0358107
Gm37309:ENSMUSG00000103046.1	1.03626	1.42504	0.388772	0.0358107
Gm38318:ENSMUSG00000102989.1	0.324153	0.762126	0.437973	0.0358107
Epha3:ENSMUSG00000052504.6	1.91097	3.12185	1.21088	0.0358107
Nr1h5:ENSMUSG00000048938.12	0	3.75894	3.75894	0.0358107
Rgs9:ENSMUSG00000020599.13	2.22324	0.987535	-1.23571	0.0358375
Slc43a1:ENSMUSG00000027075.16	4.64467	4.34508	-0.299592	0.0358849
Mamdc4:ENSMUSG00000026941.16	3.67162	3.86331	0.191697	0.0358849
RP24-195P20.3:ENSMUSG00000107903.1	0	0.720838	0.720838	0.0358849
Gstt3:ENSMUSG00000001665.10	0.919965	1.71214	0.792176	0.0358849
Hoxc5:ENSMUSG00000022485.3	1.63126	3.52607	1.89481	0.0358849
Pth1r:ENSMUSG00000032492.14	3.00493	5.00282	1.99789	0.0358849
Cdca4:ENSMUSG00000047832.8	6.49243	6.34512	-0.147306	0.0360024
Slit3:ENSMUSG00000056427.10	4.2383	3.56638	-0.671927	0.0360754
Snrpa1:ENSMUSG00000030512.13	7.6454	7.28895	-0.35645	0.0360754
Hoxb8:ENSMUSG00000056648.5	0.922603	2.39213	1.46953	0.0360754
Smarcd3:ENSMUSG00000028949.13	4.021	4.73598	0.714982	0.036741
Rspo4:ENSMUSG00000032852.3	3.31566	5.46765	2.15199	0.036741
Nek2:ENSMUSG00000026622.15	5.33267	5.00963	-0.323042	0.0368619
4933404O12Rik:ENSMUSG00000097908.7	2.4303	3.69208	1.26178	0.037203
Gm12250:ENSMUSG00000082292.3	1.6581	2.59041	0.932303	0.037219
Ccdc109b:ENSMUSG00000027994.14	4.02145	3.18896	-0.832495	0.0376091
Slc7a5:ENSMUSG00000040010.10	4.97531	4.28675	-0.688561	0.0376091
Nxn:ENSMUSG00000020844.6	6.44008	5.9621	-0.477978	0.0376091
Mmp25:ENSMUSG00000023903.7	0.785924	0.33088	-0.455044	0.0376091
Lrrc59:ENSMUSG00000020869.8	7.50488	7.1898	-0.315074	0.0376091
Gm38056:ENSMUSG00000102145.1	3.05683	2.77308	-0.283746	0.0376091
9230102O04Rik:ENSMUSG00000079602.2	0.0335749	0.362258	0.328683	0.0376091
Rspo2:ENSMUSG00000051920.6	3.61971	4.07064	0.45093	0.0376091
2610105M22Rik:ENSMUSG00000103259.1	0	0.60993	0.60993	0.0376091
Kctd12:ENSMUSG00000098557.1	3.64703	5.14081	1.49378	0.0376091
Spry1:ENSMUSG00000037211.12	5.13895	4.76115	-0.377795	0.0376842
Palmd:ENSMUSG00000033377.14	0.0797216	0.27289	0.193168	0.0376842
Nsmf:ENSMUSG00000006476.19	3.95467	4.43351	0.478835	0.0376842
Glns-ps1:ENSMUSG00000082100.1	3.06179	3.65991	0.598119	0.0376842
Irx5:ENSMUSG00000031737.10	1.61697	4.29264	2.67566	0.0376842
Gnai1:ENSMUSG00000057614.6	4.27523	3.5624	-0.712834	0.0394301
Has2:ENSMUSG00000022367.7	3.2695	2.74658	-0.522921	0.0394301
Gm14494:ENSMUSG00000083097.3	3.99519	3.64474	-0.350443	0.0394301
Gsc:ENSMUSG00000021095.5	2.97636	4.718	1.74164	0.0394301
Rasgef1b:ENSMUSG00000029333.14	4.08846	3.29269	-0.795762	0.0395699
Ccdc159:ENSMUSG00000006241.15	1.02229	1.50781	0.48552	0.0400279
Gm2399:ENSMUSG00000078141.2	3.12078	2.32106	-0.799719	0.0401131
Atf4:ENSMUSG00000042406.7	6.98875	6.71718	-0.271567	0.0401131
Gm11989:ENSMUSG00000083553.1	3.94336	4.67304	0.729676	0.0401131
Zfp503:ENSMUSG00000039081.9	4.11413	4.8562	0.74207	0.0401131
Alx4:ENSMUSG00000040310.12	1.97153	5.42963	3.4581	0.0401131
Ppp2r5a:ENSMUSG00000026626.11	4.96482	4.71097	-0.253848	0.0401985
Cul9:ENSMUSG00000040327.16	0.534919	1.35716	0.822237	0.0402652
Shisa7:ENSMUSG00000053550.13	0.144813	0.799023	0.65421	0.0403604
Slc5a3:ENSMUSG00000089774.2	2.7273	2.90603	0.178734	0.0404267
Pus1:ENSMUSG00000029507.16	5.36229	5.09921	-0.263078	0.0404401
Dkk2:ENSMUSG00000028031.6	1.53745	2.34076	0.80331	0.0406352
Gm27695:ENSMUSG00000098969.1	6.98643	5.58563	-1.40081	0.0410015
Naaa:ENSMUSG00000029413.14	3.11145	2.07924	-1.03221	0.0410015
4930432K21Rik:ENSMUSG00000008129.14	0.68615	1.20817	0.52202	0.0410015
Angptl4:ENSMUSG00000002289.15	2.84353	3.41531	0.571782	0.0410015
Larp1:ENSMUSG00000037331.15	6.30129	6.03007	-0.271218	0.0411779
Gm1840:ENSMUSG00000043192.3	1.19293	1.96706	0.77413	0.0418566
Hey1:ENSMUSG00000040289.8	5.43389	4.25641	-1.17748	0.0420814
Rspo1:ENSMUSG00000028871.7	0.34119	2.05239	1.7112	0.0420814
H2-Bl:ENSMUSG00000073406.10	0.800955	0.375012	-0.425943	0.0423802
Kctd5:ENSMUSG00000016946.5	6.00726	5.80592	-0.201335	0.0423802
Tmem28:ENSMUSG00000071719.2	0.844017	1.751	0.906979	0.0423802
Nqo1:ENSMUSG00000003849.8	2.96465	4.15125	1.1866	0.0423802
Bok:ENSMUSG00000026278.14	4.36688	3.73332	-0.633561	0.0425053
Trabd2b:ENSMUSG00000070867.4	0.569571	0.848887	0.279316	0.0425053
C1s2:ENSMUSG00000079343.3	0.0538574	0.239209	0.185352	0.0425748
Lhfpl2:ENSMUSG00000045312.11	4.01339	4.90328	0.889884	0.0425748
Meis1:ENSMUSG00000020160.18	3.11217	4.49554	1.38337	0.0425748
Gm22940:ENSMUSG00000089185.1	1.50629	0.570198	-0.936092	0.042772
Rab32:ENSMUSG00000019832.3	1.45837	2.74905	1.29068	0.0428292
Irx4:ENSMUSG00000021604.15	0.531289	1.41698	0.885691	0.0428388
Ldhal6b:ENSMUSG00000101959.1	0.684051	0.0624912	-0.62156	0.0430336
Gm26768:ENSMUSG00000097257.1	1.24376	0.815705	-0.428059	0.0430336
Dlat:ENSMUSG00000000168.9	5.25915	4.9353	-0.323843	0.0430336
Glrb:ENSMUSG00000028020.16	2.88924	3.73258	0.843343	0.0430336
Hoxd13:ENSMUSG00000001819.4	6.54129	2.56009	-3.9812	0.0431061
Gm27492:ENSMUSG00000098435.1	5.56183	4.19223	-1.3696	0.0431061
Rab34:ENSMUSG00000002059.17	6.25108	5.80189	-0.449189	0.0431061
Prmt6:ENSMUSG00000049300.11	4.84719	4.6541	-0.193091	0.0431061
Cacul1:ENSMUSG00000033417.15	5.13139	4.94325	-0.188132	0.0431061
Rhox6:ENSMUSG00000006200.3	0.144701	0	-0.144701	0.0431061
Appbp2os:ENSMUSG00000085628.4	0.380002	0.672465	0.292464	0.0431061
Thap3:ENSMUSG00000039759.10	3.89991	4.36913	0.469224	0.0431061
Cyp4f15:ENSMUSG00000073424.9	0.0794151	0.754345	0.67493	0.0431061
Sdc2:ENSMUSG00000022261.5	4.16413	5.08754	0.92341	0.0431061
Hoxc6:ENSMUSG00000001661.5	2.98294	5.0499	2.06696	0.0431061
mt-Tt:ENSMUSG00000064371.1	4.79888	6.79842	1.99954	0.0431101
Gbx2:ENSMUSG00000034486.8	3.12225	1.94645	-1.1758	0.0431753
Gm6576:ENSMUSG00000090544.2	6.90621	6.33831	-0.567901	0.0436555
Fgf4:ENSMUSG00000050917.4	2.90387	0.863136	-2.04074	0.0442437
Hoxc4:ENSMUSG00000075394.4	1.85136	3.97229	2.12093	0.044384
Rnf125:ENSMUSG00000033107.5	2.5251	1.66958	-0.85552	0.0445786
Thbs1:ENSMUSG00000040152.8	4.16356	3.41904	-0.744519	0.0445786
Cdh20:ENSMUSG00000050840.8	0.43561	0.16259	-0.27302	0.0445786
Fam114a2:ENSMUSG00000020523.14	4.95787	5.35117	0.393298	0.0445786
Maob:ENSMUSG00000040147.14	1.79261	2.21656	0.423943	0.0445786
AC102815.1:ENSMUSG00000107260.1	3.67472	5.19366	1.51893	0.0445786
Rrbp1:ENSMUSG00000027422.15	6.09175	5.52446	-0.567294	0.0445847
Fndc5:ENSMUSG00000001334.9	1.51439	2.23114	0.716746	0.0445847
Srsf2:ENSMUSG00000034120.18	9.09166	8.92929	-0.162367	0.0446675
Agtr2:ENSMUSG00000068122.10	0.591167	2.95786	2.36669	0.0448662
Gm12138:ENSMUSG00000082087.4	3.64512	3.02819	-0.616933	0.0449921
Hist1h2an:ENSMUSG00000069309.2	5.15416	3.27243	-1.88173	0.0451485
Taf4b:ENSMUSG00000054321.6	3.09917	2.53159	-0.567582	0.0451485
Nkrf:ENSMUSG00000044149.6	3.70891	3.37905	-0.329861	0.0451485
Zfp811:ENSMUSG00000055202.10	0.88019	1.63757	0.757381	0.0452798
Dusp23:ENSMUSG00000026544.6	2.86338	2.08745	-0.775934	0.0454209
Nipsnap1:ENSMUSG00000034285.15	5.89909	6.28159	0.382496	0.0454351
Gm26887:ENSMUSG00000097120.1	0.227652	0	-0.227652	0.0454905
D130058E05Rik:ENSMUSG00000092627.2	2.69731	1.58006	-1.11725	0.0460757
Fgf3:ENSMUSG00000031074.14	0.62458	0.128188	-0.496392	0.0460757
Rps2:ENSMUSG00000044533.15	9.29448	8.80378	-0.4907	0.046534
Bean1:ENSMUSG00000031872.13	0.264409	0.103457	-0.160952	0.046534
Gas1:ENSMUSG00000052957.7	6.64931	7.26923	0.619926	0.0466432
Pabpc4l:ENSMUSG00000090919.6	3.10732	3.94608	0.838758	0.0477293
Rhbg:ENSMUSG00000104445.1	0.131649	0.284003	0.152355	0.0478891
Gm37818:ENSMUSG00000104184.1	1.63195	2.59294	0.960994	0.0478891
Efna3:ENSMUSG00000028039.11	2.06159	3.02346	0.96187	0.0478891
Tmem204:ENSMUSG00000024168.7	2.94321	2.31065	-0.632562	0.0485679
Lhpp:ENSMUSG00000030946.12	4.35063	3.95157	-0.399056	0.0485679
Rsad1:ENSMUSG00000039096.10	2.08531	1.77014	-0.315172	0.0485679
Eps8l2:ENSMUSG00000025504.12	0.944295	1.94254	0.998249	0.0485679
Inadl:ENSMUSG00000061859.16	1.82799	3.03251	1.20452	0.0485679
Arpc1b:ENSMUSG00000029622.16	4.81381	4.37702	-0.43679	0.0486517
Gm12445:ENSMUSG00000081483.1	3.48637	2.74123	-0.745136	0.0487215
Tceanc2:ENSMUSG00000028619.15	1.87158	2.75738	0.885796	0.0487215
Gne:ENSMUSG00000028479.18	4.14588	3.79246	-0.353416	0.0490564
Nfkbid:ENSMUSG00000036931.14	0.151596	0.383928	0.232332	0.0490564
Cpa2:ENSMUSG00000071553.10	6.95132	5.72495	-1.22637	0.0491159
8430408G22Rik:ENSMUSG00000048489.12	4.27442	3.36058	-0.913845	0.0492573
Map1b:ENSMUSG00000052727.5	4.57906	3.70512	-0.873933	0.0494528
Cyp46a1:ENSMUSG00000021259.4	0.522722	1.17068	0.647961	0.0494528
Grrp1:ENSMUSG00000050105.5	3.27624	2.49637	-0.779878	0.0497652
Anxa4:ENSMUSG00000029994.17	2.33907	2.82503	0.485964	0.0497652
Lhfp:ENSMUSG00000048332.13	4.29628	5.52106	1.22478	0.0499937
Fap:ENSMUSG00000000392.17	0.571498	2.4488	1.8773	0.0506792
Hebp2:ENSMUSG00000019853.5	3.29055	3.1189	-0.171647	0.0507773
Bend4:ENSMUSG00000092060.4	4.32477	3.93963	-0.385141	0.0514635
Anxa8:ENSMUSG00000021950.15	0.181494	0.702671	0.521177	0.0514635
Ifrd1:ENSMUSG00000001627.11	4.85236	4.44915	-0.403205	0.0519462
Gspt1:ENSMUSG00000062203.14	7.55229	7.23944	-0.312849	0.0521075
Irx3:ENSMUSG00000031734.12	2.67577	5.77682	3.10105	0.0521075
Ppbp:ENSMUSG00000029372.7	3.35258	2.47585	-0.876727	0.0521509
Gm11942:ENSMUSG00000094344.1	9.08798	8.35492	-0.733059	0.0522357
Gabra3:ENSMUSG00000031343.13	0.481049	1.0767	0.595648	0.0522357
Fam83f:ENSMUSG00000022408.6	1.03867	0.539834	-0.498841	0.0523627
Cyp1b1:ENSMUSG00000024087.3	3.39875	2.02701	-1.37174	0.0523958
Gm24802:ENSMUSG00000093823.1	0.240968	0.0766455	-0.164322	0.0523958
Fam3c:ENSMUSG00000029672.16	4.73094	4.38355	-0.347391	0.0530278
Frem1:ENSMUSG00000059049.14	3.5826	2.75226	-0.830341	0.0534976
Vars:ENSMUSG00000007029.16	7.05604	6.5302	-0.525843	0.0534976
Slc3a2:ENSMUSG00000010095.13	5.93608	5.61429	-0.321783	0.0534976
Nr5a2:ENSMUSG00000026398.14	0.41891	0.280068	-0.138842	0.0534976
Gm24755:ENSMUSG00000096535.1	0.00682956	0.459683	0.452854	0.0534976
Gm2415:ENSMUSG00000086119.2	1.07555	1.64893	0.573375	0.0537414
Amica1:ENSMUSG00000048534.6	1.49908	3.08514	1.58606	0.0537414
Zfp804a:ENSMUSG00000070866.4	0.0506441	0.415357	0.364713	0.0542424
Snx32:ENSMUSG00000056185.4	1.14469	1.65168	0.506988	0.0543462
Prl2c3:ENSMUSG00000056457.5	0.986913	0.230792	-0.756121	0.0544143
Calml4:ENSMUSG00000032246.13	2.65726	1.29468	-1.36257	0.0546976
Col16a1:ENSMUSG00000040690.15	1.91458	2.69553	0.780959	0.0551498
Irx3os:ENSMUSG00000046413.12	0.10781	1.05608	0.948271	0.0551498
Slc35f1:ENSMUSG00000038602.7	0.718666	1.39593	0.67726	0.0557583
Igf1:ENSMUSG00000020053.18	1.3819	2.98236	1.60046	0.0558477
Dnajb11:ENSMUSG00000004460.16	6.28532	6.05054	-0.234784	0.0560247
Lama4:ENSMUSG00000019846.11	4.17006	3.89225	-0.277814	0.0561886
Sap30:ENSMUSG00000031609.3	6.34222	6.10514	-0.237078	0.0561886
Tmod2:ENSMUSG00000032186.14	2.4737	2.75765	0.283953	0.0561886
Gm11362:ENSMUSG00000082861.3	3.49801	4.25276	0.754749	0.0561886
Ece2:ENSMUSG00000022842.16	4.56637	4.25523	-0.311142	0.0563117
Col4a5:ENSMUSG00000031274.16	2.0143	2.801	0.786695	0.0566156
Pde3b:ENSMUSG00000030671.8	4.31853	3.94195	-0.376574	0.0566164
Ift81:ENSMUSG00000029469.14	4.06352	4.79125	0.727726	0.0567614
Hoxd12:ENSMUSG00000001823.5	5.02751	1.05041	-3.9771	0.0578467
Ccdc3:ENSMUSG00000026676.7	2.73491	1.8155	-0.919414	0.0578467
Gm43229:ENSMUSG00000107312.1	0	0.15452	0.15452	0.0578467
Ttc25:ENSMUSG00000006784.14	0.376822	0.690771	0.313948	0.0578467
Fgfr2:ENSMUSG00000030849.17	3.6342	4.56986	0.93566	0.0578467
Cdh6:ENSMUSG00000039385.4	2.44996	3.42691	0.976952	0.0578467
Meis3:ENSMUSG00000041420.18	1.02	2.22032	1.20031	0.0578467
Thsd4:ENSMUSG00000032289.15	2.06935	1.45228	-0.617069	0.0582048
Rps4x-ps:ENSMUSG00000104699.1	4.97073	5.15546	0.184735	0.0582048
Mpped2:ENSMUSG00000016386.15	3.38524	4.60003	1.2148	0.0582733
Gfra1:ENSMUSG00000025089.15	1.25412	2.10092	0.846807	0.0583693
Trim71:ENSMUSG00000079259.2	5.02044	4.52141	-0.499033	0.0583788
Fam46a:ENSMUSG00000032265.14	2.7078	1.72207	-0.985721	0.058627
Bmp2:ENSMUSG00000027358.6	2.22986	1.29853	-0.931326	0.058627
Mctp2:ENSMUSG00000032776.9	0.877469	0.3602	-0.51727	0.058627
Trhde:ENSMUSG00000050663.7	0.427363	0.0686981	-0.358665	0.058627
Cry1:ENSMUSG00000020038.9	4.43189	4.17752	-0.254376	0.058627
Gm11839:ENSMUSG00000083246.1	1.20838	1.66209	0.453706	0.058627
Lum:ENSMUSG00000036446.4	2.11637	1.14695	-0.969422	0.0586401
Zfp125:ENSMUSG00000069755.4	2.51147	1.58186	-0.929602	0.0586401
Snord50a:ENSMUSG00000094263.1	4.53644	3.85363	-0.682802	0.0586401
Sord:ENSMUSG00000027227.7	2.68719	3.17908	0.491885	0.0586401
Pkdcc:ENSMUSG00000024247.14	6.10169	7.53075	1.42907	0.0586401
Snrpn:ENSMUSG00000102252.5	5.64481	5.12604	-0.518775	0.058717
Hist1h2aj:ENSMUSG00000080076.4	5.28516	3.30646	-1.9787	0.0593686
0610043K17Rik:ENSMUSG00000087361.7	0.269152	0.0117244	-0.257428	0.0598713
Tceal7:ENSMUSG00000079428.8	0.0709603	0.28365	0.21269	0.0598713
Polh:ENSMUSG00000023953.8	3.23689	3.63482	0.397937	0.0598713
Tmem147os:ENSMUSG00000097320.8	2.23352	3.04552	0.811999	0.0598713
Rarb:ENSMUSG00000017491.8	1.81894	3.61277	1.79383	0.0598713
Soga3:ENSMUSG00000038916.6	1.13097	0.659421	-0.471554	0.0601582
Gadd45a:ENSMUSG00000036390.8	4.35593	3.67793	-0.678001	0.0609734
Gria2:ENSMUSG00000033981.14	0.362979	2.47738	2.1144	0.0609734
Crmp1:ENSMUSG00000029121.15	5.66027	4.66408	-0.996192	0.061302
H2-Q7:ENSMUSG00000060550.15	2.8422	2.00334	-0.83886	0.0613339
Pip4k2a:ENSMUSG00000026737.12	3.64253	3.08945	-0.553082	0.0613339
Glul:ENSMUSG00000026473.15	6.89308	6.52069	-0.372391	0.0613339
Sms:ENSMUSG00000071708.11	5.52382	5.17213	-0.351689	0.0613339
Synm:ENSMUSG00000030554.15	1.41313	1.05504	-0.358085	0.0616844
Gm23193:ENSMUSG00000076382.1	0	0.725978	0.725978	0.0616844
Gm37416:ENSMUSG00000103865.1	0.887524	1.6437	0.756176	0.0621206
Plxnc1:ENSMUSG00000074785.4	0.564994	0.201174	-0.36382	0.062547
Lrrc16b:ENSMUSG00000022211.8	1.18568	2.07433	0.88865	0.062547
Sfrp1:ENSMUSG00000031548.7	3.73018	5.01351	1.28334	0.062547
Hottip:ENSMUSG00000055408.7	1.8439	0.101212	-1.74269	0.062746
Nrp2:ENSMUSG00000025969.15	6.05482	4.70742	-1.3474	0.062746
Cntfr:ENSMUSG00000028444.17	3.86229	2.95409	-0.908203	0.062746
Ptch2:ENSMUSG00000028681.11	2.5039	1.60797	-0.895929	0.062746
Gm10420:ENSMUSG00000072789.4	7.06121	6.56912	-0.492088	0.062746
Aagab:ENSMUSG00000037257.7	5.68569	5.24931	-0.436377	0.062746
Rps6ka2:ENSMUSG00000023809.9	3.86507	3.45104	-0.414031	0.062746
Nop9:ENSMUSG00000019297.8	5.18832	4.96959	-0.218725	0.062746
Minpp1:ENSMUSG00000024896.8	5.68637	5.47505	-0.211326	0.062746
Alyref:ENSMUSG00000025134.2	7.33968	7.13274	-0.206944	0.062746
Xpot:ENSMUSG00000034667.7	5.59506	5.39322	-0.201838	0.062746
Kpnb1:ENSMUSG00000001440.5	8.42138	8.22915	-0.192227	0.062746
Zmynd15:ENSMUSG00000040829.14	0.110447	0.255664	0.145217	0.062746
Clcn5:ENSMUSG00000004317.14	4.03763	4.25692	0.21929	0.062746
Chst5:ENSMUSG00000031952.4	0.723269	0.98098	0.257711	0.062746
Azi2:ENSMUSG00000039285.12	4.66674	4.93515	0.268411	0.062746
RP24-503A2.6:ENSMUSG00000108037.2	5.21888	5.53009	0.31121	0.062746
Fig4:ENSMUSG00000038417.3	3.56363	3.89916	0.335536	0.062746
Nicn1:ENSMUSG00000032606.7	4.13367	4.56828	0.43461	0.062746
Gstz1:ENSMUSG00000021033.10	4.35246	4.8118	0.459344	0.062746
Snai2:ENSMUSG00000022676.6	3.85531	4.33288	0.477573	0.062746
6330549D23Rik:ENSMUSG00000045327.7	1.25595	1.73466	0.47871	0.062746
Mcoln3:ENSMUSG00000036853.5	2.82095	3.41185	0.590902	0.062746
Adcy2:ENSMUSG00000021536.7	0.381533	1.00635	0.624814	0.062746
Sfxn4:ENSMUSG00000063698.9	2.92178	3.56173	0.639944	0.062746
Fignl1:ENSMUSG00000035455.12	5.40065	6.09711	0.696466	0.062746
Hdhd3:ENSMUSG00000038422.2	2.63708	3.37963	0.742552	0.062746
Gm17111:ENSMUSG00000090327.1	1.85916	2.62774	0.768587	0.062746
Ell3:ENSMUSG00000027246.12	1.50053	2.30027	0.799734	0.062746
Doc2g:ENSMUSG00000024871.10	1.27072	2.20565	0.934929	0.062746
Yars2:ENSMUSG00000022792.16	5.27499	4.98845	-0.286543	0.0629923
Peg3:ENSMUSG00000002265.15	7.85032	8.38705	0.536733	0.0629923
Fam76a:ENSMUSG00000028878.11	2.98779	3.63235	0.644559	0.0629923
Calb2:ENSMUSG00000003657.8	0.460678	1.24857	0.787897	0.0631403
Gabrb3:ENSMUSG00000033676.13	0.55684	1.1115	0.554661	0.0635973
Fgf17:ENSMUSG00000022101.5	1.25919	0.436458	-0.822733	0.0643946
Tmem256:ENSMUSG00000070394.10	7.00379	6.3346	-0.669184	0.0643946
Fermt2:ENSMUSG00000037712.15	6.57302	6.24443	-0.328588	0.0643946
AK157302:ENSMUSG00000078139.3	3.6438	3.95507	0.311268	0.0643946
2810021J22Rik:ENSMUSG00000020491.15	2.6583	3.21176	0.553469	0.0643946
Hmcn1:ENSMUSG00000066842.18	3.14456	2.40213	-0.742425	0.0643947
Drp2:ENSMUSG00000000223.13	0.935843	0.56961	-0.366233	0.0643947
Prrt3:ENSMUSG00000045009.9	0.0467661	0.301084	0.254318	0.0646844
Wbscr16:ENSMUSG00000061979.8	4.73723	4.47691	-0.260327	0.0647932
Susd5:ENSMUSG00000086596.1	0.0915765	0.327687	0.23611	0.0649436
Npas3:ENSMUSG00000021010.7	0.421124	0.739888	0.318764	0.0649436
Met:ENSMUSG00000009376.15	3.26505	3.80441	0.53936	0.0649436
Gm22353:ENSMUSG00000065852.1	1.25552	0.423248	-0.832272	0.0649906
Gm38047:ENSMUSG00000102436.1	0.151815	0.327083	0.175267	0.0653639
Gpd2:ENSMUSG00000026827.12	3.89626	4.18271	0.286447	0.0655732
Hes1:ENSMUSG00000022528.7	5.37669	4.98205	-0.394643	0.065739
Rpsa-ps9:ENSMUSG00000082895.1	5.72538	6.37255	0.647166	0.065739
Osr2:ENSMUSG00000022330.4	5.30077	3.73904	-1.56173	0.0659253
Gm8520:ENSMUSG00000100922.1	6.19117	4.78351	-1.40766	0.0659253
Mir7225:ENSMUSG00000098381.1	1.05153	0.087975	-0.963552	0.0659253
Tril:ENSMUSG00000043496.7	6.20185	5.59213	-0.609717	0.0659253
Enpp3:ENSMUSG00000019989.7	3.33179	2.84866	-0.483125	0.0659253
Txnrd1:ENSMUSG00000020250.9	7.32222	7.02783	-0.294389	0.0659253
Dok4:ENSMUSG00000040631.7	4.01219	3.72972	-0.282468	0.0659253
Iqch:ENSMUSG00000037801.13	0.444352	0.16887	-0.275482	0.0659253
Tomm20:ENSMUSG00000093904.1	5.94927	5.74159	-0.207679	0.0659253
Ube2n:ENSMUSG00000074781.4	6.37728	6.17033	-0.20695	0.0659253
Usp39:ENSMUSG00000056305.4	6.41608	6.21237	-0.203707	0.0659253
Apba1:ENSMUSG00000024897.8	0.134255	0.281288	0.147033	0.0659253
Gm26848:ENSMUSG00000097723.1	0.627726	0.811604	0.183879	0.0659253
Ppp1r13l:ENSMUSG00000040734.14	2.93143	3.24787	0.316439	0.0659253
Pnldc1:ENSMUSG00000073460.4	1.06167	1.43278	0.371104	0.0659253
Phka1:ENSMUSG00000034055.16	2.62589	3.13111	0.505224	0.0659253
Gm28308:ENSMUSG00000101298.1	2.08986	2.79483	0.704969	0.0659253
Mgst1:ENSMUSG00000008540.11	4.7308	5.47978	0.74898	0.0659253
mt-Tp:ENSMUSG00000064372.1	5.10032	6.76871	1.66839	0.0659253
Cdon:ENSMUSG00000038119.14	3.62606	5.43095	1.80489	0.0659253
H2-T10:ENSMUSG00000079491.9	0.372067	2.63661	2.26454	0.0659253
Asap3:ENSMUSG00000036995.7	0.75355	1.19686	0.443307	0.0660309
C130012C08Rik:ENSMUSG00000103160.1	0.301671	0.618016	0.316346	0.0661184
Gpr85:ENSMUSG00000048216.13	0.252001	0.805083	0.553083	0.0662694
Rprl3:ENSMUSG00000088025.1	0.573326	1.22881	0.655481	0.0662694
Dnaaf5:ENSMUSG00000025857.10	4.28619	3.85752	-0.428671	0.0667479
Tspan7:ENSMUSG00000058254.12	4.51824	3.92884	-0.5894	0.067025
Peg12:ENSMUSG00000070526.2	5.06653	4.56837	-0.498162	0.067025
Pcna-ps2:ENSMUSG00000067608.4	7.91948	7.47723	-0.442241	0.067025
Endou:ENSMUSG00000022468.11	0.519245	0.213942	-0.305303	0.067025
Golm1:ENSMUSG00000021556.11	6.17532	5.95233	-0.222985	0.067025
Trim80:ENSMUSG00000070332.4	0.227575	0.0471806	-0.180394	0.067025
Adam1a:ENSMUSG00000072647.5	0.981098	1.46948	0.488382	0.067025
Suox:ENSMUSG00000049858.7	2.77715	3.4253	0.648149	0.067025
Ctla2a:ENSMUSG00000044258.9	2.76375	2.1607	-0.603053	0.0674369
Gmppb:ENSMUSG00000070284.10	3.78704	3.55419	-0.232847	0.0674369
C1s2:ENSMUSG00000107554.1	0.0612465	0.223952	0.162706	0.0674369
2010300C02Rik:ENSMUSG00000026090.16	0.306197	0.730906	0.424709	0.0675672
Shox2:ENSMUSG00000027833.16	7.61095	6.80731	-0.803646	0.0676095
Gm43521:ENSMUSG00000106511.1	0.453315	0.973754	0.520438	0.0676095
Palm3:ENSMUSG00000047986.12	2.24068	3.00503	0.764351	0.0678034
Gm28386:ENSMUSG00000101849.1	0.796296	0.267726	-0.52857	0.067991
Ppp1r2:ENSMUSG00000047714.14	5.24216	4.99407	-0.248097	0.0682024
Set:ENSMUSG00000054766.13	9.73025	9.57296	-0.157287	0.0682024
C1qbp:ENSMUSG00000018446.8	7.8985	7.47143	-0.427064	0.0683326
Ddx56:ENSMUSG00000004393.10	5.93397	5.52639	-0.407585	0.068392
Gm17509:ENSMUSG00000091423.1	1.1667	0.618553	-0.548142	0.0684004
Dlx3:ENSMUSG00000001510.8	2.14541	3.12073	0.975318	0.0684004
9530018H14Rik:ENSMUSG00000102373.1	3.27537	0.955505	-2.31986	0.069123
Gm28032:ENSMUSG00000098717.1	5.53587	4.01155	-1.52432	0.069123
Esm1:ENSMUSG00000042379.8	2.76192	2.23017	-0.531757	0.069123
Gap43:ENSMUSG00000047261.9	5.76391	5.32366	-0.440249	0.069123
Lrp8os1:ENSMUSG00000028612.10	0.175455	0.0167113	-0.158744	0.069123
Gm25349:ENSMUSG00000096075.1	0	0.170069	0.170069	0.069123
Gm37226:ENSMUSG00000102533.1	0.244818	0.439721	0.194903	0.069123
4833418N02Rik:ENSMUSG00000085287.8	0.302216	0.613057	0.310842	0.069123
Abat:ENSMUSG00000057880.12	3.71921	4.03412	0.314907	0.069123
Mfsd2a:ENSMUSG00000028655.11	3.45411	2.81871	-0.635403	0.0694039
Sephs2:ENSMUSG00000049091.6	5.75439	5.43617	-0.318217	0.0694039
Zbtb3:ENSMUSG00000071661.6	1.90288	2.20295	0.30007	0.0694039
Alx3:ENSMUSG00000014603.2	4.1451	4.8122	0.667094	0.0694039
Nomo1:ENSMUSG00000030835.6	4.91421	4.6165	-0.297711	0.0695343
Mthfd1:ENSMUSG00000021048.6	6.22461	5.99523	-0.229378	0.0695343
Tmem37:ENSMUSG00000050777.7	0.824839	1.32723	0.502388	0.0695427
Gm38336:ENSMUSG00000104002.2	1.91555	1.70208	-0.21347	0.0696084
Olfm1:ENSMUSG00000026833.18	4.96848	4.33188	-0.636597	0.0696688
Gm12411:ENSMUSG00000081559.3	5.84538	6.42414	0.578756	0.0696688
Galnt4:ENSMUSG00000090035.3	2.8551	2.40963	-0.445473	0.0696999
Gm26688:ENSMUSG00000097752.2	1.21777	1.45465	0.236889	0.0696999
Kcnq4:ENSMUSG00000028631.7	0.727578	1.34408	0.616503	0.0697648
Tmsb15b1:ENSMUSG00000089768.2	1.90437	3.3861	1.48173	0.0697872
Gm27197:ENSMUSG00000098383.1	0.124419	0.620695	0.496276	0.070024
Tmem158:ENSMUSG00000054871.4	2.36403	1.88925	-0.474785	0.0700725
Gm21967:ENSMUSG00000094114.1	3.46466	3.81345	0.34879	0.0700725
N4bp3:ENSMUSG00000001053.15	4.04452	3.45461	-0.589903	0.0702226
Cd40:ENSMUSG00000017652.16	3.31881	2.08089	-1.23793	0.0703947
Sh3bp4:ENSMUSG00000036206.12	4.42176	4.07016	-0.351606	0.0703947
1700020N15Rik:ENSMUSG00000059690.1	0.0371293	0.408938	0.371808	0.0704014
Gm25163:ENSMUSG00000089530.1	0	0.448165	0.448165	0.0704014
Insl6:ENSMUSG00000050957.4	1.31187	1.90218	0.590302	0.0704737
Ppp2ca:ENSMUSG00000020349.4	6.80211	6.56928	-0.23283	0.0705016
Igdcc4:ENSMUSG00000032816.14	2.55186	3.1884	0.636538	0.0709432
Gm14853:ENSMUSG00000079965.2	5.59022	4.88869	-0.701527	0.070947
Ift46:ENSMUSG00000002031.11	4.97427	5.34293	0.368663	0.070947
Gm27454:ENSMUSG00000099270.1	3.70102	1.96845	-1.73257	0.071566
Clgn:ENSMUSG00000002190.13	1.10604	0.463543	-0.642494	0.0716422
BB557941:ENSMUSG00000084938.1	0.832685	1.15481	0.322126	0.0716422
Fcho1:ENSMUSG00000070000.13	0.503149	0.988823	0.485675	0.0716422
Hoxa1:ENSMUSG00000029844.9	0.686825	1.36133	0.674503	0.0716422
Zim1:ENSMUSG00000002266.15	3.14026	4.08841	0.948149	0.0719703
Grm4:ENSMUSG00000063239.16	0.885819	0.250268	-0.63555	0.0729477
Kti12:ENSMUSG00000073775.4	5.53904	5.14751	-0.391534	0.0729477
Dnmt3b:ENSMUSG00000027478.15	4.72277	4.33128	-0.39149	0.0729477
Frmd7:ENSMUSG00000036131.12	0.321853	0.141511	-0.180342	0.0729477
Gm13856:ENSMUSG00000087356.1	0.56115	0.410453	-0.150697	0.0729477
Kcnd2:ENSMUSG00000060882.5	0.0712432	0.494936	0.423693	0.0729477
Dgka:ENSMUSG00000025357.7	2.08033	2.69382	0.613487	0.0729477
Sall1:ENSMUSG00000031665.6	5.36206	4.01209	-1.34998	0.0729776
Lox:ENSMUSG00000024529.13	0.498252	1.11368	0.615424	0.0729776
Dpep1:ENSMUSG00000019278.4	1.62981	2.27577	0.64596	0.0729776
Sv2a:ENSMUSG00000038486.9	1.43868	2.12097	0.68229	0.0729776
Ulk4:ENSMUSG00000040936.14	0.705264	2.16803	1.46277	0.0729776
Acadvl:ENSMUSG00000018574.14	4.64465	4.85268	0.208024	0.0730823
A530021J07Rik:ENSMUSG00000053528.5	0.197	0.591836	0.394836	0.073884
Car12:ENSMUSG00000032373.14	3.80076	3.25808	-0.542682	0.0739405
Rps2-ps10:ENSMUSG00000091957.3	9.19133	8.69092	-0.500409	0.074224
Hexb:ENSMUSG00000021665.7	3.78905	4.08582	0.296765	0.074224
Pgbd1:ENSMUSG00000055313.14	2.72321	3.08115	0.357941	0.074224
Emx2:ENSMUSG00000043969.4	3.01149	3.90907	0.89758	0.074224
Nmu:ENSMUSG00000029236.4	0	1.22496	1.22496	0.0742476
Tfap2c:ENSMUSG00000028640.11	4.2049	3.57618	-0.628717	0.0744191
Gm42573:ENSMUSG00000106736.1	2.98444	2.56497	-0.419469	0.0745094
Hspa14:ENSMUSG00000051396.14	6.6436	6.42316	-0.220441	0.0745094
Gm25708:ENSMUSG00000096352.1	0.166559	0.0184427	-0.148116	0.0745094
Msrb3:ENSMUSG00000051236.13	2.97921	3.44519	0.465982	0.0745754
RP23-272K20.2:ENSMUSG00000107920.1	3.33103	2.55952	-0.771505	0.0747096
Sertad4:ENSMUSG00000016262.14	6.06716	5.55291	-0.514252	0.0747096
Trim15:ENSMUSG00000050747.14	0.116926	0.421761	0.304834	0.0747096
Lhx2:ENSMUSG00000000247.11	5.41054	6.16274	0.752191	0.0747096
Hoxa4:ENSMUSG00000000942.10	1.89228	2.69193	0.799651	0.0747096
4930527E20Rik:ENSMUSG00000085491.1	0.0522875	1.00813	0.955847	0.0747096
Shisa2:ENSMUSG00000044461.5	4.79517	3.94069	-0.854481	0.0749558
Cited2:ENSMUSG00000039910.9	6.11522	5.55969	-0.555538	0.0749558
Arhgap10:ENSMUSG00000037148.7	5.18674	4.96696	-0.219777	0.0749558
Gm14443:ENSMUSG00000078902.3	0.00700982	0.249658	0.242648	0.0750327
Gcn1l1:ENSMUSG00000041638.18	5.41146	4.44137	-0.970095	0.0752424
Fbxl21:ENSMUSG00000035509.17	0.184022	0.45082	0.266798	0.0752424
Cdh22:ENSMUSG00000053166.14	1.23993	0.15419	-1.08574	0.0753749
Fyco1:ENSMUSG00000025241.15	2.54595	2.72674	0.180795	0.0755836
Crip1:ENSMUSG00000006360.11	2.74745	3.89686	1.14941	0.0755836
Cdk6:ENSMUSG00000040274.11	4.25268	3.64578	-0.606903	0.0770775
Cxxc4:ENSMUSG00000044365.15	3.04522	2.27313	-0.772086	0.0771973
Gjb5:ENSMUSG00000042357.2	1.80776	1.23062	-0.577141	0.0771973
Gm17324:ENSMUSG00000090317.1	0.445851	0.103556	-0.342296	0.0771973
Leprotl1:ENSMUSG00000031513.8	4.3578	4.18889	-0.168908	0.0771973
Sim1:ENSMUSG00000019913.3	0.0439679	0.224507	0.180539	0.0771973
Alkbh4:ENSMUSG00000039754.10	3.57908	3.93504	0.355964	0.0771973
Cib2:ENSMUSG00000037493.6	2.55076	2.99542	0.444655	0.0771973
Mup12:ENSMUSG00000094793.1	0.168206	0.642873	0.474667	0.0771973
Msx1:ENSMUSG00000048450.10	6.59654	7.12077	0.524225	0.0771973
Gm9008:ENSMUSG00000072476.6	3.49977	4.02747	0.527705	0.0771973
Ube2b:ENSMUSG00000020390.12	7.12583	7.53079	0.404962	0.0777582
Gm9918:ENSMUSG00000097050.1	0.861823	1.47297	0.61115	0.0778477
Gm16251:ENSMUSG00000090075.1	0.173608	0.598321	0.424713	0.0781224
Sfmbt2:ENSMUSG00000061186.15	0.20119	0.411195	0.210005	0.0784395
Camk1:ENSMUSG00000030272.15	4.071	4.58679	0.515799	0.0784395
Ror1:ENSMUSG00000035305.5	2.52372	3.60849	1.08477	0.0784395
Prl2c2:ENSMUSG00000079092.3	0.701127	0.143482	-0.557645	0.0788843
SNORA50:ENSMUSG00000105884.1	4.20977	3.25455	-0.95522	0.0793408
A530083I20Rik:ENSMUSG00000097322.7	0.956972	1.24169	0.284721	0.0793408
P4ha3:ENSMUSG00000051048.16	0.251434	0.612031	0.360597	0.0793408
Gm13688:ENSMUSG00000083284.1	0.00720492	0.38929	0.382086	0.0793408
Gata5:ENSMUSG00000015627.5	0.121845	0.531992	0.410147	0.0793408
Pgap1:ENSMUSG00000073678.4	2.12977	2.86654	0.736768	0.0793408
Comtd1:ENSMUSG00000021773.10	2.04907	2.78815	0.739083	0.0793408
Zfp14:ENSMUSG00000053985.9	1.70021	2.61234	0.912126	0.0793408
Gdf10:ENSMUSG00000021943.6	0.195369	1.14453	0.949162	0.0793408
Hoxb4:ENSMUSG00000038692.8	2.02811	3.14655	1.11844	0.079366
Srms:ENSMUSG00000027579.6	1.53629	0.708856	-0.827433	0.0794451
Chac1:ENSMUSG00000027313.3	0.600127	0.327608	-0.272519	0.0794451
H2-Q1:ENSMUSG00000079507.10	0.163937	0.333811	0.169874	0.0794451
Zfp764:ENSMUSG00000045757.6	2.36697	2.69826	0.331298	0.0796303
Prcp:ENSMUSG00000061119.6	4.0426	4.22894	0.186347	0.0798348
Fhod3:ENSMUSG00000034295.9	2.1109	2.75771	0.64681	0.0798348
Mmp16:ENSMUSG00000028226.15	1.2039	3.00785	1.80395	0.0800714
Cyp7b1:ENSMUSG00000039519.6	0.549062	1.03724	0.488174	0.0805783
Pfn2:ENSMUSG00000027805.16	4.69821	5.21332	0.515112	0.0814578
Tcf19:ENSMUSG00000050410.15	4.50366	4.7509	0.247234	0.0816266
Cthrc1:ENSMUSG00000054196.6	1.61429	2.66347	1.04918	0.0819164
Gm14396:ENSMUSG00000086077.7	3.13618	2.80352	-0.332663	0.0821855
Abhd11:ENSMUSG00000040532.14	3.37978	3.81588	0.4361	0.0822083
Gria3:ENSMUSG00000001986.16	0.155925	0.693533	0.537608	0.0823754
Gm13362:ENSMUSG00000086418.1	0.227857	0.0139709	-0.213886	0.0823828
Camkmt:ENSMUSG00000071037.5	2.64265	3.08068	0.438029	0.0823828
Ech1:ENSMUSG00000053898.12	4.99384	5.52921	0.53537	0.0824514
Gm22711:ENSMUSG00000080540.2	4.22074	3.26281	-0.957931	0.0827601
Gm5786:ENSMUSG00000066487.3	6.7746	5.94187	-0.832725	0.0827601
Ndufab1:ENSMUSG00000030869.11	6.63288	6.49053	-0.142348	0.0827601
Ybx2:ENSMUSG00000018554.13	2.22361	2.93674	0.713134	0.0827601
Adcy1:ENSMUSG00000020431.5	0.885258	1.02703	0.141772	0.0828826
Gm13864:ENSMUSG00000082920.1	7.67675	6.92315	-0.753601	0.0829683
Apex2:ENSMUSG00000025269.16	4.97161	4.66053	-0.311075	0.0829683
Gm43255:ENSMUSG00000104568.1	0.0147183	0.198365	0.183646	0.0829683
Sorcs3:ENSMUSG00000063434.5	0.0817884	0.423331	0.341542	0.0829683
RP23-32A8.3:ENSMUSG00000108812.1	0.532485	1.03346	0.500977	0.0829683
March9:ENSMUSG00000040502.5	2.04837	2.55531	0.506934	0.0829683
5730596B20Rik:ENSMUSG00000056468.3	1.39044	1.96816	0.577718	0.0829683
Gjb2:ENSMUSG00000046352.7	2.28934	3.99663	1.70729	0.0829683
Tulp2:ENSMUSG00000023467.16	1.97986	0.878743	-1.10112	0.0834955
Slc25a33:ENSMUSG00000028982.9	4.05481	3.69838	-0.356431	0.0834955
Gm6736:ENSMUSG00000071414.4	3.94771	3.46589	-0.481813	0.0838966
Vkorc1:ENSMUSG00000096145.2	4.39812	4.75951	0.361391	0.0842361
Gm10163:ENSMUSG00000066443.5	7.38251	7.88163	0.499121	0.0843164
Gm13370:ENSMUSG00000084383.1	7.39197	7.87703	0.48506	0.0845033
Pdhb:ENSMUSG00000021748.8	6.75907	6.94054	0.18147	0.0846984
Grem1:ENSMUSG00000074934.3	5.30374	4.11414	-1.1896	0.0851925
Chsy3:ENSMUSG00000058152.7	0.298089	0.691132	0.393043	0.0851925
Rpl21-ps10:ENSMUSG00000105359.1	5.98547	6.38708	0.401601	0.0851925
Nptxr:ENSMUSG00000022421.18	0.551259	0.967226	0.415967	0.0851925
mt-Ta:ENSMUSG00000064347.1	3.60854	6.51247	2.90393	0.0851925
Cbs:ENSMUSG00000024039.14	0.683425	0.919857	0.236432	0.0854573
Dut:ENSMUSG00000027203.15	7.11033	6.82214	-0.288189	0.0856185
Ankrd40:ENSMUSG00000020864.13	5.47081	5.24588	-0.224929	0.0856185
Fam102b:ENSMUSG00000040339.10	3.08594	3.34171	0.255772	0.0856185
Nr2c1:ENSMUSG00000005897.14	3.36633	3.62572	0.259387	0.0856185
Tmem26:ENSMUSG00000060044.7	1.59046	2.68523	1.09478	0.0856185
Gm20631:ENSMUSG00000093650.2	0.376779	0.195893	-0.180886	0.0856337
Chpt1:ENSMUSG00000060002.14	2.58933	3.0536	0.46427	0.0858164
Rax:ENSMUSG00000024518.3	0	0.145231	0.145231	0.0866942
Hist1h2ai:ENSMUSG00000071516.2	5.28508	3.54227	-1.74281	0.0871986
Hnrnpab:ENSMUSG00000020358.17	10.119	9.77613	-0.342828	0.0871986
Atp5g3:ENSMUSG00000018770.9	9.45642	9.15932	-0.297102	0.0871986
Rrp9:ENSMUSG00000041506.14	5.82634	5.5449	-0.281441	0.0871986
Rgl1:ENSMUSG00000026482.13	4.86813	4.5933	-0.274831	0.0871986
Prps1:ENSMUSG00000031432.3	6.74438	6.51797	-0.226407	0.0871986
Mmd:ENSMUSG00000003948.16	5.60497	5.38653	-0.218445	0.0871986
Dupd1:ENSMUSG00000063821.5	0	0.138322	0.138322	0.0871986
4930579G18Rik:ENSMUSG00000040840.7	2.97838	3.4342	0.455824	0.0871986
Gm7120:ENSMUSG00000074634.11	3.11796	3.67657	0.558614	0.0871986
Emp3:ENSMUSG00000040212.11	2.57175	3.2011	0.629355	0.0871986
Hmgn3:ENSMUSG00000066456.14	5.35027	6.02831	0.67804	0.0871986
Plat:ENSMUSG00000031538.5	1.45311	2.15612	0.703004	0.0871986
Lgals1:ENSMUSG00000068220.5	7.76742	8.51288	0.74546	0.0871986
Gm27239:ENSMUSG00000098720.1	2.73574	1.13509	-1.60065	0.0884323
Wbp2:ENSMUSG00000034341.17	5.50041	4.88767	-0.612742	0.0884323
Zfp706:ENSMUSG00000062397.7	6.26996	6.13736	-0.132594	0.0884323
Gm4535:ENSMUSG00000091083.4	2.30144	3.16889	0.867457	0.0884323
Piezo2:ENSMUSG00000041482.16	0.886319	1.16588	0.27956	0.0886291
Gm28062:ENSMUSG00000100725.6	9.75948	9.57402	-0.185459	0.0886751
Foxi3:ENSMUSG00000055874.6	0.312057	0.0412585	-0.270799	0.0887428
Hmga1-rs1:ENSMUSG00000078249.5	8.90937	8.16247	-0.746891	0.0889185
Gm16580:ENSMUSG00000089764.1	5.23811	5.04034	-0.197766	0.0892527
Dennd6b:ENSMUSG00000015377.9	2.38619	2.84333	0.457136	0.0892527
Prrt2:ENSMUSG00000045114.10	1.51689	2.45758	0.940693	0.0892527
Gm34144:ENSMUSG00000105865.2	1.35715	0.855026	-0.502123	0.0892704
Gjc1:ENSMUSG00000034520.14	6.58397	6.28975	-0.294225	0.0893053
Aldh1b1:ENSMUSG00000035561.5	1.18506	0.643624	-0.541434	0.0893249
Pcolce:ENSMUSG00000029718.14	5.6982	5.99328	0.295077	0.0902901
Socs2:ENSMUSG00000020027.18	4.61713	3.84844	-0.768693	0.0905004
Kcnd3:ENSMUSG00000040896.16	0.0347172	0.141804	0.107087	0.0905004
Mir1906-1:ENSMUSG00000084535.1	3.51197	4.64696	1.13499	0.0905004
Sall4:ENSMUSG00000027547.17	4.95538	4.10528	-0.850095	0.0905671
Ier2:ENSMUSG00000053560.4	6.79947	6.21552	-0.583944	0.0905671
Prmt1:ENSMUSG00000052429.17	9.41357	9.26344	-0.150137	0.0905671
Map7d2:ENSMUSG00000041020.14	0.860446	1.28285	0.422399	0.0905671
Ankrd6:ENSMUSG00000040183.13	3.59133	3.09	-0.501333	0.0908491
Rab31:ENSMUSG00000056515.8	5.50527	5.23248	-0.2728	0.0908491
Sdk2:ENSMUSG00000041592.16	0.397767	0.714081	0.316314	0.0909587
Snora17:ENSMUSG00000077192.3	2.31664	3.42009	1.10344	0.0910483
Gm23143:ENSMUSG00000094405.1	0	0.344484	0.344484	0.0914959
Rrm2:ENSMUSG00000020649.11	8.48062	8.21834	-0.262276	0.0916693
AC155806.1:ENSMUSG00000108653.1	9.76264	9.61349	-0.149141	0.0916693
Gm15028:ENSMUSG00000082393.2	0.0109509	0.592791	0.58184	0.0917026
2700033N17Rik:ENSMUSG00000086328.1	2.00922	3.29118	1.28196	0.0917026
Cstf2t:ENSMUSG00000053536.6	5.66854	5.83849	0.169957	0.0922143
Gm43549:ENSMUSG00000106334.1	0.087927	0.734679	0.646752	0.0922143
Vstm2b:ENSMUSG00000039257.11	0.698888	1.45274	0.753849	0.0922434
Gm7429:ENSMUSG00000082260.3	4.80363	4.38413	-0.419494	0.092795
Zak:ENSMUSG00000004085.14	3.84148	3.43961	-0.401876	0.0928583
Gpn2:ENSMUSG00000028848.13	4.41776	4.09508	-0.322685	0.0928583
Ybx3:ENSMUSG00000030189.15	7.62243	7.31973	-0.302699	0.0928583
Pgbd5:ENSMUSG00000050751.14	1.55182	0.69512	-0.856701	0.0929164
Sec13:ENSMUSG00000030298.10	7.49021	7.34279	-0.147414	0.092978
Depdc1b:ENSMUSG00000021697.12	4.90373	4.6328	-0.270931	0.0931423
Myh15:ENSMUSG00000092009.1	0.0243059	1.02857	1.00426	0.093929
Nlk:ENSMUSG00000017376.15	4.23897	4.05902	-0.179949	0.0939946
Urb2:ENSMUSG00000031976.14	4.10237	3.93556	-0.166806	0.0939946
Cbx6:ENSMUSG00000089715.11	3.9633	4.42127	0.457977	0.0939946
Sirpa:ENSMUSG00000037902.18	3.12509	3.67646	0.551367	0.0939946
Pdlim1:ENSMUSG00000055044.12	3.67119	4.23307	0.561879	0.0939946
Gm2694:ENSMUSG00000097248.8	2.60274	1.53325	-1.06949	0.0942164
9930014A18Rik:ENSMUSG00000097493.3	2.8476	2.29674	-0.550862	0.0942164
Calm1:ENSMUSG00000001175.13	8.35884	7.93398	-0.424861	0.0942164
Slc5a7:ENSMUSG00000023945.6	0.0395651	0.309307	0.269742	0.0942164
Celf4:ENSMUSG00000024268.15	0.981406	1.59548	0.614071	0.0942164
Gm26621:ENSMUSG00000096967.3	1.26985	0.864559	-0.405291	0.0945056
mt-Tw:ENSMUSG00000064346.1	3.96925	6.55583	2.58658	0.0945056
Gm5619:ENSMUSG00000099980.1	8.1181	7.53212	-0.585978	0.0946875
Eif1:ENSMUSG00000035530.13	8.48477	8.12648	-0.358291	0.0946875
St3gal6:ENSMUSG00000022747.16	3.08368	2.78535	-0.298326	0.0948204
Gm1821:ENSMUSG00000044285.7	9.53913	9.84576	0.306628	0.0948204
Get4:ENSMUSG00000025858.12	5.86007	5.62348	-0.236594	0.0950358
Ppp1r11:ENSMUSG00000036398.13	5.61708	5.84983	0.232753	0.0950358
Dzip1:ENSMUSG00000042156.15	3.54415	4.09009	0.545937	0.0955623
Platr16:ENSMUSG00000085101.7	1.1118	0.45032	-0.661485	0.0955705
Baz2a:ENSMUSG00000040054.15	4.83363	4.65668	-0.176956	0.0955705
Platr26:ENSMUSG00000064263.6	0.142805	0	-0.142805	0.0955705
Slc5a2:ENSMUSG00000030781.13	0.00963398	0.0959125	0.0862785	0.0955705
Gm17218:ENSMUSG00000091078.1	0.373801	0.0746954	-0.299106	0.0958092
Ubl4b:ENSMUSG00000055891.7	1.19342	1.80267	0.609256	0.0963576
Gm13032:ENSMUSG00000085918.1	1.45893	1.07446	-0.384473	0.0964032
mmu-mir-7116:ENSMUSG00000104854.1	1.30664	0.233258	-1.07338	0.0967243
Serinc5:ENSMUSG00000021703.8	3.76913	3.0776	-0.691537	0.0967243
Arf6:ENSMUSG00000044147.7	6.38374	6.08466	-0.29908	0.0967243
Hk2:ENSMUSG00000000628.10	5.16581	4.91565	-0.25016	0.0967243
Slc7a11:ENSMUSG00000027737.10	2.87318	2.65457	-0.218603	0.0967243
Pdk4:ENSMUSG00000019577.6	0.34064	0.519723	0.179083	0.0967243
Ppil1:ENSMUSG00000024007.14	6.28795	6.50805	0.220099	0.0967243
Plekhh2:ENSMUSG00000040852.5	2.27752	2.65292	0.375406	0.0967243
Rdh10:ENSMUSG00000025921.7	2.9136	3.34766	0.434068	0.0967243
Ctsh:ENSMUSG00000032359.14	1.27657	1.74235	0.465784	0.0967243
Emilin2:ENSMUSG00000024053.10	3.69122	4.40291	0.711687	0.0967243
Tmem200b:ENSMUSG00000070720.3	2.74948	3.46374	0.71427	0.0967243
Gm25927:ENSMUSG00000092799.1	0.0529835	1.29407	1.24109	0.0967243
Evc2:ENSMUSG00000050248.11	4.1459	3.64948	-0.496424	0.0971922
Hoxaas2:ENSMUSG00000056445.8	1.30082	2.08985	0.78903	0.0973927
Zfp879:ENSMUSG00000044296.10	0.74634	1.13375	0.387413	0.0976857
Lepr:ENSMUSG00000057722.17	0.438493	1.44475	1.00626	0.0979453
Rita1:ENSMUSG00000029600.10	3.82165	3.5908	-0.230843	0.0979767
Gm6166:ENSMUSG00000074280.5	5.75449	6.81347	1.05898	0.0980833
Slc20a1:ENSMUSG00000027397.14	5.89762	5.7274	-0.170214	0.098397
9130401M01Rik:ENSMUSG00000101892.1	5.20937	5.61075	0.40138	0.098397
Sgce:ENSMUSG00000004631.15	4.18652	4.74503	0.558507	0.098397
Epha7:ENSMUSG00000028289.12	3.15387	4.4382	1.28433	0.0985711
H2-Q6:ENSMUSG00000073409.12	1.77564	1.26717	-0.508466	0.0989989
Gm25731:ENSMUSG00000092908.1	0.296162	0.0609862	-0.235176	0.0989989
Klk13:ENSMUSG00000054046.7	0.0674357	0.184484	0.117049	0.0995204
Tspan2:ENSMUSG00000027858.13	2.41649	2.15518	-0.261305	0.0997192
Bscl2:ENSMUSG00000071657.12	4.07977	4.32811	0.248338	0.0997192
Meis2:ENSMUSG00000027210.20	4.78799	5.94375	1.15575	0.0997192
Rem2:ENSMUSG00000022176.11	1.59962	2.3476	0.747987	0.100613
Scoc:ENSMUSG00000063253.10	5.17487	4.40026	-0.774611	0.100691
Fancc:ENSMUSG00000021461.16	3.87926	3.29162	-0.587637	0.100691
Klf9:ENSMUSG00000033863.1	1.17761	0.599365	-0.578242	0.100691
Bag5:ENSMUSG00000049792.6	5.07672	4.80667	-0.270056	0.100691
Ccna2:ENSMUSG00000027715.9	7.4891	7.2476	-0.2415	0.100691
Ppp2r2a:ENSMUSG00000022052.8	5.97461	5.78603	-0.188579	0.100691
Ppt1:ENSMUSG00000028657.14	4.87711	5.08542	0.208314	0.100691
Catsper2:ENSMUSG00000033486.14	1.11249	1.40586	0.29337	0.100691
Bbs2:ENSMUSG00000031755.5	3.19898	3.53302	0.334048	0.100691
Tbc1d13:ENSMUSG00000039678.12	4.60397	5.03299	0.429018	0.100691
Lamb2:ENSMUSG00000052911.9	2.90645	3.6351	0.728659	0.100691
Tbx2:ENSMUSG00000000093.6	2.17147	3.73995	1.56849	0.100691
Junb:ENSMUSG00000052837.5	3.00538	2.4434	-0.561974	0.101059
Syt7:ENSMUSG00000024743.14	0.386142	0.522412	0.13627	0.101059
Rfx5:ENSMUSG00000005774.12	3.38784	3.8261	0.438258	0.101059
Hist1h2ad:ENSMUSG00000071478.5	5.30605	3.50006	-1.80599	0.101134
Gm11824:ENSMUSG00000082128.1	5.57664	4.98346	-0.593177	0.101134
Pdlim3:ENSMUSG00000031636.6	0.898904	0.413542	-0.485361	0.101134
Fam163a:ENSMUSG00000015484.3	0.171874	0.0531565	-0.118717	0.10128
Slc2a4rg-ps:ENSMUSG00000085028.2	2.43058	2.84922	0.418641	0.10128
BC052040:ENSMUSG00000040282.13	3.42567	3.85519	0.429515	0.10128
Epb41l3:ENSMUSG00000024044.15	3.64772	4.25539	0.607675	0.10128
Gm26135:ENSMUSG00000096191.1	3.36629	4.19177	0.825477	0.10128
Igfbp5:ENSMUSG00000026185.8	6.20111	7.14858	0.947468	0.10128
Agtr1a:ENSMUSG00000049115.14	0.826952	1.01135	0.184398	0.101545
AL589651.2:ENSMUSG00000105238.1	3.59672	2.36477	-1.23195	0.101695
Cdx2:ENSMUSG00000029646.3	0.26322	0.0120737	-0.251146	0.101695
Hspa1a:ENSMUSG00000091971.3	1.08228	1.68059	0.598309	0.101695
Glis3:ENSMUSG00000052942.13	0.263963	1.36506	1.10109	0.101695
Gm15921:ENSMUSG00000094092.1	3.31997	4.6765	1.35653	0.101991
Gdf5:ENSMUSG00000038259.4	0.556774	1.23385	0.677078	0.102015
Il17rd:ENSMUSG00000040717.5	5.91186	5.49014	-0.421714	0.102161
Ppp1r14b:ENSMUSG00000056612.6	8.53921	8.2448	-0.294406	0.102161
H2afj:ENSMUSG00000060032.6	4.45094	4.19132	-0.259617	0.102161
Frrs1:ENSMUSG00000033386.10	2.67211	2.4744	-0.197704	0.102161
Gm29348:ENSMUSG00000099336.1	0.0153335	0.143558	0.128225	0.102161
Npy1r:ENSMUSG00000036437.5	0.0314941	0.161812	0.130318	0.102161
Cilp:ENSMUSG00000042254.14	0.127196	0.27482	0.147624	0.102161
Hmgb1-ps3:ENSMUSG00000081455.1	6.81507	7.02641	0.211344	0.102161
Acap2:ENSMUSG00000049076.9	3.59528	3.91191	0.316632	0.102161
Rabac1:ENSMUSG00000003380.11	4.65074	5.01524	0.364497	0.102161
Ube2e2:ENSMUSG00000058317.11	3.76524	4.13025	0.36501	0.102161
Gm10240:ENSMUSG00000068397.4	7.39814	7.87233	0.474182	0.102161
Gm11832:ENSMUSG00000086103.1	2.04551	2.77656	0.73105	0.102161
Snord37:ENSMUSG00000064441.1	2.04319	2.84099	0.797809	0.102161
Dctd:ENSMUSG00000031562.15	5.09945	5.51169	0.412246	0.102253
Gm10827:ENSMUSG00000096977.1	0.443083	0.695259	0.252176	0.102286
Gm27383:ENSMUSG00000099229.1	1.45578	0.0330368	-1.42275	0.102383
Rpl7a-ps10:ENSMUSG00000101502.1	7.23246	6.62724	-0.605224	0.102403
Fkbp5:ENSMUSG00000024222.16	5.67064	5.2734	-0.397231	0.102403
Smpd3:ENSMUSG00000031906.8	1.99806	1.6384	-0.359659	0.102403
2310030G06Rik:ENSMUSG00000032062.1	1.43098	2.09517	0.66419	0.102403
Ttl:ENSMUSG00000027394.13	3.84381	4.31852	0.474713	0.102927
Gm15556:ENSMUSG00000085932.1	0.375762	0.893216	0.517454	0.102927
Echs1:ENSMUSG00000025465.12	6.76158	6.98471	0.223127	0.103384
Foxd2os:ENSMUSG00000085399.7	1.01978	0.544173	-0.475606	0.103432
Lvrn:ENSMUSG00000024481.4	0.492917	0.910184	0.417268	0.103453
Gm17069:ENSMUSG00000090636.1	0.101154	0.00512537	-0.0960285	0.103611
Fblim1:ENSMUSG00000006219.12	4.71216	3.53667	-1.17548	0.10366
4930533O14Rik:ENSMUSG00000063904.3	6.71243	6.33834	-0.374095	0.10366
Eif6:ENSMUSG00000027613.15	7.0311	6.70248	-0.328623	0.10366
Lancl1:ENSMUSG00000026000.16	4.11324	4.47542	0.362179	0.10366
Rac3:ENSMUSG00000018012.11	3.46249	3.86564	0.40315	0.10366
Srpx:ENSMUSG00000090084.7	0.648937	1.12218	0.473242	0.10366
Strip2:ENSMUSG00000039629.14	0.183285	0.336115	0.15283	0.103739
Gm43471:ENSMUSG00000105397.1	1.7045	2.0321	0.327604	0.103739
Pin1:ENSMUSG00000032171.6	5.20749	5.02828	-0.179205	0.104744
Ndufs6:ENSMUSG00000021606.7	6.86321	7.1367	0.273485	0.105206
Arl6ip5:ENSMUSG00000035199.6	4.47185	4.84639	0.374541	0.105207
Gm11331:ENSMUSG00000082593.1	0.0922837	0.343764	0.25148	0.105234
Bbs1:ENSMUSG00000006464.8	2.35436	2.63108	0.276716	0.105558
Gm43672:ENSMUSG00000106019.1	1.18374	2.13487	0.951128	0.105558
Cox10:ENSMUSG00000042148.8	4.281	3.95346	-0.327541	0.105785
Aven:ENSMUSG00000003604.14	3.44722	3.14879	-0.298434	0.105785
Rab3ip:ENSMUSG00000064181.5	4.51683	4.28749	-0.229338	0.105785
Acbd4:ENSMUSG00000056938.16	1.063	1.39109	0.328087	0.105785
Lrrc45:ENSMUSG00000025145.13	4.44055	4.88789	0.447345	0.105785
Ptgr1:ENSMUSG00000028378.6	3.69779	4.17646	0.478668	0.105785
Dkk1:ENSMUSG00000024868.8	2.06204	2.92221	0.860172	0.105785
Slc1a5:ENSMUSG00000001918.17	5.07551	4.6212	-0.454311	0.106031
Csrp1:ENSMUSG00000026421.14	5.2646	4.85552	-0.409088	0.106031
Rcor2:ENSMUSG00000024968.13	6.83901	6.4661	-0.372904	0.106031
Mettl25:ENSMUSG00000036009.16	3.21901	2.9015	-0.3175	0.106031
Gm2427:ENSMUSG00000101751.1	2.83312	2.51918	-0.313932	0.106031
Slc25a15:ENSMUSG00000031482.8	3.77531	3.51694	-0.258373	0.106031
Fgf22:ENSMUSG00000020327.3	0.315809	0.070374	-0.245435	0.106031
Cdr2:ENSMUSG00000030878.10	4.84742	4.64366	-0.203753	0.106031
Gm29394:ENSMUSG00000022362.13	2.27861	2.55088	0.272277	0.106031
Skap2:ENSMUSG00000059182.7	3.23951	3.60826	0.368747	0.106031
Upk1a:ENSMUSG00000006313.4	1.87241	2.70689	0.834482	0.106031
6330562C20Rik:ENSMUSG00000093424.3	0.787694	1.67727	0.889577	0.106031
Prss23:ENSMUSG00000039405.6	1.72263	2.32276	0.600132	0.106122
Efna5:ENSMUSG00000048915.12	3.82918	4.56565	0.736464	0.106182
Gcnt4:ENSMUSG00000091387.1	1.29623	0.727279	-0.568955	0.106506
Gm36980:ENSMUSG00000103267.1	0	0.174748	0.174748	0.10651
Phpt1:ENSMUSG00000036504.6	5.9662	6.11642	0.150222	0.10675
Nudt19:ENSMUSG00000034875.5	3.99229	3.70271	-0.289575	0.107402
S1pr3:ENSMUSG00000067586.3	5.20109	5.86606	0.664965	0.107402
Mir7036b:ENSMUSG00000099082.1	0.310281	1.40422	1.09394	0.107402
Kctd1:ENSMUSG00000036225.14	4.38864	4.04285	-0.345793	0.107516
Abhd11os:ENSMUSG00000085042.7	1.55243	2.51231	0.959879	0.107516
Avpi1:ENSMUSG00000018821.3	3.33585	3.54267	0.206819	0.107625
Aldh6a1:ENSMUSG00000021238.10	3.09965	3.52736	0.427714	0.107625
Aass:ENSMUSG00000029695.13	0.813301	2.24947	1.43617	0.107737
Gm5869:ENSMUSG00000104802.1	8.02103	8.23295	0.211924	0.107775
Tmem53:ENSMUSG00000048772.15	1.38306	2.16256	0.779506	0.107775
Dhrs4:ENSMUSG00000022210.6	4.92402	5.32659	0.402567	0.107894
Gm9256:ENSMUSG00000105928.1	1.27287	1.12256	-0.150311	0.10833
Gm15050:ENSMUSG00000087626.1	1.97408	2.70233	0.728255	0.108442
Bbs12:ENSMUSG00000051444.9	3.36707	3.61156	0.24449	0.108527
Cox7a2l:ENSMUSG00000024248.13	7.12121	7.35931	0.238103	0.110281
Lmo2:ENSMUSG00000032698.15	5.51067	4.66662	-0.844045	0.110477
Wbscr22:ENSMUSG00000005378.17	5.25914	5.05423	-0.204908	0.110477
Atg4a-ps:ENSMUSG00000087119.4	1.01126	1.22632	0.215051	0.110477
Alg8:ENSMUSG00000035704.17	3.97012	4.28629	0.316168	0.110477
Gm13268:ENSMUSG00000070271.7	1.88609	2.79117	0.905076	0.110477
Lgmn:ENSMUSG00000021190.14	4.5031	4.67312	0.170018	0.110783
Irf5:ENSMUSG00000029771.12	0.389351	0.881641	0.49229	0.111169
Erv3:ENSMUSG00000037482.2	0.605523	0.00732356	-0.598199	0.111435
Actr3:ENSMUSG00000026341.16	7.45622	7.21056	-0.245666	0.112002
Slc37a4:ENSMUSG00000032114.8	2.04104	2.4029	0.361864	0.112002
Lbh:ENSMUSG00000024063.12	5.87379	5.43689	-0.4369	0.112002
Apip:ENSMUSG00000010911.12	5.17009	5.30896	0.138869	0.112002
Fam216a:ENSMUSG00000029463.5	5.33288	5.57025	0.237365	0.112002
Tmem164:ENSMUSG00000047045.17	4.79152	5.21459	0.423075	0.112002
Zcchc12:ENSMUSG00000036699.12	1.15995	1.79831	0.638366	0.112002
Rel:ENSMUSG00000020275.9	0.920838	1.11301	0.192167	0.112014
D930007P13Rik:ENSMUSG00000097003.1	0.143133	0.731692	0.588559	0.112014
Prkcb:ENSMUSG00000052889.11	1.56448	2.65861	1.09414	0.112191
Rbm17:ENSMUSG00000037197.11	7.1372	6.96406	-0.17314	0.112597
Hoxa13:ENSMUSG00000038203.18	4.44399	1.86841	-2.57558	0.112691
H19:ENSMUSG00000000031.15	12.2602	11.922	-0.338286	0.112956
Hnrnpll:ENSMUSG00000024095.15	6.97404	6.74275	-0.231292	0.112956
Dzank1:ENSMUSG00000037259.15	0.441645	0.62246	0.180816	0.112956
Tspyl5:ENSMUSG00000038984.3	1.75618	2.181	0.424815	0.112956
Pltp:ENSMUSG00000017754.13	3.3895	4.14394	0.75444	0.112956
Mir675:ENSMUSG00000076275.1	12.2916	11.9357	-0.355836	0.113769
Gars:ENSMUSG00000029777.10	6.78772	6.56302	-0.224707	0.114147
H3f3aos:ENSMUSG00000073485.3	0.455661	0.76768	0.312018	0.114147
RP23-172P1.1:ENSMUSG00000108388.1	1.23904	0.876249	-0.362794	0.114689
Metrn:ENSMUSG00000002274.12	5.93119	6.41482	0.483633	0.114689
Otulin:ENSMUSG00000046034.7	4.79211	4.60823	-0.183873	0.115071
1110012L19Rik:ENSMUSG00000045237.5	4.3593	4.52439	0.165094	0.115123
Prep:ENSMUSG00000019849.10	6.61308	6.3125	-0.300587	0.115289
Tes:ENSMUSG00000029552.19	5.81131	6.09469	0.283384	0.115289
Rbm28:ENSMUSG00000029701.15	5.3812	5.60676	0.225555	0.115505
Cacna1h:ENSMUSG00000024112.16	1.72223	2.53152	0.809284	0.11556
Mesdc1:ENSMUSG00000070462.4	5.46337	4.95045	-0.512918	0.115647
Ptger4:ENSMUSG00000039942.15	0.121601	0.272481	0.15088	0.115665
Rtn4rl2:ENSMUSG00000050896.12	0.27514	0.632711	0.357571	0.115826
Pgam2:ENSMUSG00000020475.3	1.45506	1.87699	0.421933	0.115826
Sv2c:ENSMUSG00000051111.15	0.246034	0.58765	0.341616	0.115974
Gm10698:ENSMUSG00000079884.6	6.12008	5.9456	-0.174482	0.116579
Gm21817:ENSMUSG00000095651.1	0.190439	0.77997	0.589532	0.116654
Fbxo32:ENSMUSG00000022358.6	0.675169	0.551341	-0.123828	0.116852
Gm28515:ENSMUSG00000099812.1	0.0358722	0.321616	0.285744	0.116852
Vax2os:ENSMUSG00000085794.5	1.30913	0.344214	-0.96492	0.116896
Fmr1nb:ENSMUSG00000062170.12	0.402641	0	-0.402641	0.116896
Tnfrsf21:ENSMUSG00000023915.4	3.71201	3.35143	-0.360581	0.116896
Alg14:ENSMUSG00000039887.11	3.56572	3.85761	0.291887	0.116896
Fanca:ENSMUSG00000032815.15	3.96529	4.2875	0.322207	0.116896
Gm29202:ENSMUSG00000099928.1	1.51069	1.89919	0.388505	0.116896
Gm26129:ENSMUSG00000064653.1	0.777761	1.35535	0.577588	0.116896
Tle2:ENSMUSG00000034771.15	1.34462	2.75535	1.41073	0.116896
Snrnp35:ENSMUSG00000029402.8	4.88772	5.14179	0.254072	0.116991
Matk:ENSMUSG00000004933.17	0.444628	0.713138	0.26851	0.116991
Mup19:ENSMUSG00000078673.10	0.24085	0.826083	0.585233	0.116991
Gm27206:ENSMUSG00000098889.1	0.810083	1.16686	0.356779	0.117043
Adrm1:ENSMUSG00000039041.15	6.51579	6.19945	-0.316341	0.117111
Rpsa-ps5:ENSMUSG00000081695.1	5.53626	4.94375	-0.592509	0.117117
Camkk1:ENSMUSG00000020785.17	1.21445	1.70825	0.493799	0.117117
St14:ENSMUSG00000031995.8	4.0752	3.6284	-0.446806	0.117681
Radil:ENSMUSG00000029576.17	0.467169	0.197136	-0.270033	0.117681
Flywch2:ENSMUSG00000023911.12	3.60566	4.63191	1.02625	0.117681
Wdr77:ENSMUSG00000000561.14	6.05189	5.85466	-0.197231	0.118272
Stard10:ENSMUSG00000030688.14	3.84045	4.27814	0.437697	0.118272
Gm24581:ENSMUSG00000077150.1	0.301905	0	-0.301905	0.11834
8430429K09Rik:ENSMUSG00000034587.8	2.50213	3.14127	0.63914	0.11844
Gm12191:ENSMUSG00000083061.1	8.12381	7.33075	-0.793065	0.118758
Gm14393:ENSMUSG00000078905.8	0.900277	0.300458	-0.599819	0.118758
Mir5117:ENSMUSG00000065160.1	5.79123	5.26222	-0.529008	0.118758
Acta2:ENSMUSG00000035783.8	0.509947	0.198707	-0.31124	0.118758
Ubqln1:ENSMUSG00000005312.14	6.7609	6.47366	-0.287233	0.118758
Gm14705:ENSMUSG00000086676.2	0.689271	0.412721	-0.27655	0.118758
Gm14680:ENSMUSG00000081752.3	5.82408	5.56188	-0.262205	0.118758
Nup133:ENSMUSG00000039509.7	5.20878	4.99181	-0.216967	0.118758
Fam107b:ENSMUSG00000026655.14	5.5522	5.34497	-0.207235	0.118758
9330162012Rik:ENSMUSG00000086448.1	0.0829299	0.230467	0.147537	0.118758
RP24-392D22.2:ENSMUSG00000107443.1	4.2511	4.55096	0.29986	0.118758
Casd1:ENSMUSG00000015189.12	6.82015	7.20819	0.388031	0.118758
Zfp870:ENSMUSG00000095325.1	2.48657	2.87518	0.388614	0.118758
2610316D01Rik:ENSMUSG00000097040.6	0.646619	2.1073	1.46068	0.118758
Lman1l:ENSMUSG00000056271.13	0.124901	0.0141196	-0.110782	0.118851
Mapk13:ENSMUSG00000004864.12	1.62586	2.4671	0.841244	0.118851
Padi1:ENSMUSG00000025329.3	0.676223	0.41974	-0.256483	0.119667
Fbxl2:ENSMUSG00000032507.15	1.72594	2.46029	0.73435	0.119667
Gm11536:ENSMUSG00000075589.3	0.667173	1.68282	1.01565	0.119667
Diap1:ENSMUSG00000024456.16	4.51136	4.18197	-0.329382	0.119983
Fbxl7:ENSMUSG00000043556.9	2.18502	2.61936	0.434342	0.119985
Gja3:ENSMUSG00000048582.6	2.27043	1.40859	-0.86184	0.120025
Gm4735:ENSMUSG00000064193.8	9.40137	9.0893	-0.312071	0.120276
Gda:ENSMUSG00000058624.12	0.182945	0.0136759	-0.169269	0.120278
Nrbp2:ENSMUSG00000075590.2	1.15547	1.62952	0.474048	0.120324
Sult5a1:ENSMUSG00000000739.13	0.705107	1.47678	0.771674	0.120324
Lrrtm1:ENSMUSG00000060780.2	0.777916	1.39715	0.619234	0.120577
Chst8:ENSMUSG00000060402.7	1.24584	0.275234	-0.970603	0.120646
Gm42559:ENSMUSG00000107227.1	1.6641	1.20415	-0.459946	0.120646
Gm6304:ENSMUSG00000071867.5	2.19073	1.80898	-0.381751	0.120646
Aldoc:ENSMUSG00000017390.15	0.824777	1.49238	0.667599	0.120646
Cacna2d2:ENSMUSG00000010066.15	0.330405	0.724649	0.394244	0.120934
Mterf2:ENSMUSG00000049038.2	3.88146	3.58659	-0.29487	0.121196
AU022133:ENSMUSG00000105336.1	0	0.205814	0.205814	0.121961
AC132393.1:ENSMUSG00000107329.1	3.88851	4.16072	0.272219	0.122235
Gm14439:ENSMUSG00000084050.3	0	0.156462	0.156462	0.122534
Foxd2:ENSMUSG00000055210.4	1.41659	0.785244	-0.631348	0.122679
Gm6311:ENSMUSG00000061833.5	8.04847	7.62028	-0.42819	0.122679
Snora57:ENSMUSG00000070167.1	4.91154	4.41654	-0.495004	0.122851
AC107830.1:ENSMUSG00000106857.1	2.82774	3.17731	0.349573	0.122851
Cbr3:ENSMUSG00000022947.7	0.919512	0.410758	-0.508754	0.123002
Lbhd1:ENSMUSG00000096740.7	5.44801	5.29566	-0.152348	0.123002
Megf11:ENSMUSG00000036466.17	0.173487	0.07752	-0.0959671	0.123002
B3gnt8:ENSMUSG00000059479.7	1.0116	1.5138	0.502206	0.123002
Serping1:ENSMUSG00000023224.12	1.95754	2.72531	0.767766	0.123002
Gm13230:ENSMUSG00000082082.1	0.834334	0.357649	-0.476685	0.123126
Mrpl17:ENSMUSG00000030879.9	4.4912	4.20356	-0.28764	0.123126
Gm13337:ENSMUSG00000081467.1	0.996869	1.41075	0.413877	0.123126
Zfp213:ENSMUSG00000071256.3	4.19433	3.76161	-0.432715	0.123248
Isca2:ENSMUSG00000021241.6	4.85248	4.98375	0.131276	0.123257
Vasp:ENSMUSG00000030403.9	6.15576	5.77965	-0.376108	0.1233
Eif4a3:ENSMUSG00000025580.15	7.81704	7.61396	-0.203078	0.1233
Mrpl3:ENSMUSG00000032563.15	5.08676	4.90024	-0.186519	0.1233
Stac:ENSMUSG00000032502.8	0.681372	0.231342	-0.45003	0.123374
Pitrm1:ENSMUSG00000021193.9	6.59635	6.30404	-0.292312	0.123374
Aurkaip1:ENSMUSG00000065990.12	6.43653	6.2338	-0.202725	0.123374
Ttc30a2:ENSMUSG00000075272.4	1.77042	1.98086	0.210442	0.123374
Rps19-ps6:ENSMUSG00000096942.1	7.85613	7.1667	-0.689429	0.123604
Isoc1:ENSMUSG00000024601.8	5.97732	5.77156	-0.205756	0.123637
Smn1:ENSMUSG00000021645.16	6.38522	6.08862	-0.296597	0.123795
Rap1gds1:ENSMUSG00000028149.12	5.30812	5.08408	-0.224044	0.123795
Etv2:ENSMUSG00000006311.8	1.24248	0.381648	-0.860832	0.124003
Tnfrsf12a:ENSMUSG00000023905.14	2.26428	1.50346	-0.760822	0.124003
Gm17296:ENSMUSG00000090290.1	2.99322	2.64956	-0.343657	0.124003
Gdi1:ENSMUSG00000015291.10	5.74399	6.01072	0.26672	0.124003
Fzd6:ENSMUSG00000022297.14	2.58314	3.31421	0.731071	0.124003
Gm24463:ENSMUSG00000096473.1	3.80616	3.18992	-0.616238	0.124106
Zfp940:ENSMUSG00000050855.16	3.23962	2.72816	-0.511466	0.124106
Prkaa2:ENSMUSG00000028518.8	0.519593	0.648722	0.129129	0.124106
Rnd2:ENSMUSG00000001313.12	2.4901	3.01596	0.525862	0.124106
Pgrmc1:ENSMUSG00000006373.10	7.51294	7.69883	0.185891	0.124126
Slc8a2:ENSMUSG00000030376.7	0.757771	1.38754	0.629769	0.124267
Gm15663:ENSMUSG00000085282.8	0.334562	0.584926	0.250363	0.124327
Gm37121:ENSMUSG00000103032.1	1.04729	0.484378	-0.562913	0.124478
Appl2:ENSMUSG00000020263.14	4.03683	4.30508	0.268253	0.124478
Cldn11:ENSMUSG00000037625.7	0.944415	1.54977	0.605359	0.124478
Id3:ENSMUSG00000007872.3	6.02025	6.80499	0.784746	0.124589
Entpd6:ENSMUSG00000033068.16	3.8856	3.4419	-0.443702	0.124868
Xntrpc:ENSMUSG00000070425.12	3.30567	3.52072	0.215045	0.124868
Ahnak:ENSMUSG00000069833.12	3.12859	3.99729	0.868698	0.124868
Dock10:ENSMUSG00000038608.15	0.516138	2.37067	1.85454	0.124868
Gm4262:ENSMUSG00000097056.1	0.541254	0.198275	-0.342979	0.124915
2610203C20Rik:ENSMUSG00000074415.10	4.08346	5.43713	1.35367	0.124915
Shh:ENSMUSG00000002633.4	2.4138	0	-2.4138	0.12559
Sec24d:ENSMUSG00000039234.11	2.33724	1.41719	-0.920049	0.12559
Sash1:ENSMUSG00000015305.5	4.28217	3.7731	-0.509065	0.12559
Map3k11:ENSMUSG00000004054.8	4.86529	4.43288	-0.432413	0.12559
Itgav:ENSMUSG00000027087.11	4.72791	4.32564	-0.402263	0.12559
Srm:ENSMUSG00000006442.10	6.67917	6.40696	-0.272203	0.12559
Fam205a4:ENSMUSG00000078746.2	0.0551076	0.184479	0.129372	0.12559
Ephx1:ENSMUSG00000038776.13	0.22891	0.482724	0.253814	0.12559
Dact2:ENSMUSG00000048826.6	1.36088	1.73152	0.370643	0.12559
Cldn1:ENSMUSG00000022512.2	1.99494	2.3777	0.382763	0.12559
Ildr2:ENSMUSG00000040612.13	0.760592	1.20153	0.440935	0.12559
Ebf4:ENSMUSG00000053552.14	1.02137	1.67651	0.655148	0.12559
Gm25630:ENSMUSG00000065934.1	0.468348	2.04927	1.58092	0.12559
Snrnp40:ENSMUSG00000074088.6	7.20615	7.03146	-0.1747	0.12567
Pcdh19:ENSMUSG00000051323.16	2.58144	3.25945	0.678016	0.12567
Serpini1:ENSMUSG00000027834.15	0.931159	1.78531	0.854147	0.12567
Gm17396:ENSMUSG00000079669.2	1.62639	0.91775	-0.708637	0.125684
Gm24148:ENSMUSG00000064696.1	2.14385	1.31115	-0.832694	0.126109
Hotairm1:ENSMUSG00000087658.2	1.81996	3.11685	1.29689	0.126109
Rcc1:ENSMUSG00000028896.13	6.59742	6.32725	-0.270164	0.126177
Trp53inp1:ENSMUSG00000028211.11	3.65701	4.48988	0.832871	0.126212
Nmnat2:ENSMUSG00000042751.14	0.0511097	0.238211	0.187101	0.126362
Meox2:ENSMUSG00000036144.6	5.71634	4.85369	-0.862652	0.126474
Tpgs2:ENSMUSG00000024269.11	4.12803	4.30121	0.173174	0.126474
Gabre:ENSMUSG00000031340.8	0.624534	1.12215	0.497615	0.126474
Tgfbi:ENSMUSG00000035493.9	3.46869	4.17138	0.702689	0.126474
Sorl1:ENSMUSG00000049313.8	2.09829	2.63066	0.532377	0.126527
Ier3:ENSMUSG00000003541.6	2.18116	1.78679	-0.394376	0.126628
Kif26a:ENSMUSG00000021294.7	3.67469	3.18224	-0.492457	0.126747
Gm12261:ENSMUSG00000081262.1	3.13789	3.65048	0.512587	0.126747
Fam32a:ENSMUSG00000003039.8	6.39026	6.4735	0.083237	0.126952
Cpq:ENSMUSG00000039007.9	2.26358	2.91116	0.647585	0.12701
Ankrd46:ENSMUSG00000048307.7	5.21422	5.44464	0.230423	0.127197
Tgfb2:ENSMUSG00000039239.14	3.06466	4.01201	0.947343	0.127278
E2f6:ENSMUSG00000057469.7	5.96495	5.82734	-0.137613	0.127417
Arhgef39:ENSMUSG00000051517.14	4.31087	4.61722	0.306346	0.127417
Klhl17:ENSMUSG00000078484.3	3.99559	4.31521	0.319613	0.127417
Ano10:ENSMUSG00000037949.7	3.50862	3.69545	0.186835	0.127958
RP24-363O21.3:ENSMUSG00000107879.1	1.21693	0.943127	-0.273802	0.127991
Cda:ENSMUSG00000028755.3	0.70969	1.02999	0.320297	0.127991
Tmem194:ENSMUSG00000040195.11	3.18884	3.59699	0.408154	0.127991
Gata6:ENSMUSG00000005836.8	0.812535	1.22917	0.416631	0.127991
Siae:ENSMUSG00000001942.7	1.76898	2.02792	0.258941	0.128142
Tmem237:ENSMUSG00000038079.14	4.46877	4.77654	0.307768	0.128142
Gm24016:ENSMUSG00000088351.1	2.981	2.01689	-0.964111	0.128603
Jmjd7:ENSMUSG00000098789.7	3.41236	2.82723	-0.585131	0.128603
Pdia5:ENSMUSG00000022844.7	3.9212	3.56934	-0.351861	0.128603
Gm11703:ENSMUSG00000083394.2	6.5736	6.95712	0.383518	0.128603
Zfp791:ENSMUSG00000074194.3	1.56382	1.96263	0.398813	0.128603
Rgmb:ENSMUSG00000048027.7	3.77405	3.13086	-0.643187	0.128653
Ggct:ENSMUSG00000002797.9	2.00436	1.75088	-0.253473	0.128653
Galnt11:ENSMUSG00000038072.14	4.15785	4.47067	0.312828	0.128653
Gm24150:ENSMUSG00000064693.1	0.101056	0.542075	0.441019	0.128653
Flrt2:ENSMUSG00000047414.6	2.72029	3.29162	0.571328	0.128653
1700037F24Rik:ENSMUSG00000097540.1	1.37135	0.513342	-0.858007	0.129291
Mapk12:ENSMUSG00000022610.9	4.4875	4.27451	-0.212987	0.129291
Arxes1:ENSMUSG00000048355.2	4.88722	4.7181	-0.169123	0.129291
Selenbp1:ENSMUSG00000068874.13	1.77572	2.39977	0.62405	0.129491
Zc2hc1a:ENSMUSG00000043542.12	3.60208	4.07187	0.469789	0.129555
Igfbp2:ENSMUSG00000039323.18	6.59593	7.09063	0.494702	0.129555
Mxd4:ENSMUSG00000037235.13	3.89917	4.79004	0.890863	0.129555
Wif1:ENSMUSG00000020218.11	3.11977	4.24756	1.1278	0.129555
Rfx8:ENSMUSG00000057173.8	0.432701	0.778015	0.345314	0.129691
E030030I06Rik:ENSMUSG00000097327.7	0.291679	1.37551	1.08383	0.129691
Mafb:ENSMUSG00000074622.4	1.37954	1.8249	0.445361	0.130315
Trio:ENSMUSG00000022263.9	4.76222	4.38409	-0.378129	0.130575
Ndufb10:ENSMUSG00000040048.14	6.46912	6.78183	0.31271	0.130575
D630003M21Rik:ENSMUSG00000037813.13	0.58469	1.18556	0.600866	0.130575
Apold1:ENSMUSG00000090698.2	2.27762	1.71012	-0.567503	0.130647
8430423G03Rik:ENSMUSG00000079069.1	0.696404	0.276609	-0.419795	0.130647
Tuba8:ENSMUSG00000030137.8	0.731616	0.362315	-0.369301	0.130647
Spred2:ENSMUSG00000045671.17	5.16602	4.79987	-0.366151	0.130647
Gm18489:ENSMUSG00000092184.1	0.254711	0.0231375	-0.231573	0.130647
Gm43814:ENSMUSG00000104654.1	0.175766	0	-0.175766	0.130647
Mcmbp:ENSMUSG00000048170.14	5.80731	5.65065	-0.156664	0.130647
Ssna1:ENSMUSG00000026966.6	6.78911	6.87968	0.0905721	0.130647
Gm42887:ENSMUSG00000106986.1	0.168792	0.274054	0.105262	0.130647
Fam205a2:ENSMUSG00000094066.1	0.0622817	0.185383	0.123101	0.130647
Fam205a3:ENSMUSG00000093996.1	0.0571978	0.18201	0.124813	0.130647
Ahi1:ENSMUSG00000019986.16	3.40061	3.67875	0.278145	0.130647
C130075A20Rik:ENSMUSG00000104735.1	0.202589	0.632043	0.429454	0.130647
Gm27805:ENSMUSG00000099155.1	0.269975	1.80701	1.53703	0.130647
Itpk1:ENSMUSG00000057963.9	2.93305	2.66226	-0.270794	0.131187
Insig1:ENSMUSG00000045294.11	5.59098	5.26953	-0.321447	0.131449
Ctcf:ENSMUSG00000005698.15	6.14325	5.98481	-0.158447	0.131449
Fndc8:ENSMUSG00000018844.6	0.153761	0.33046	0.176699	0.131449
Mef2b:ENSMUSG00000079033.9	0.170968	0.440805	0.269837	0.131449
Maged1:ENSMUSG00000025151.16	8.37676	8.74271	0.365947	0.131449
A330009N23Rik:ENSMUSG00000097915.1	1.00777	1.39015	0.382379	0.131449
Arl4c:ENSMUSG00000049866.12	3.51385	3.95928	0.445431	0.131449
Pappa:ENSMUSG00000028370.7	0.286244	0.551705	0.265461	0.131628
Tmem51:ENSMUSG00000040616.3	1.85238	1.50077	-0.351607	0.131643
Rps19-ps10:ENSMUSG00000089800.1	0.290079	0.0406228	-0.249456	0.131877
Tecr:ENSMUSG00000031708.15	8.16867	7.98924	-0.179433	0.131877
Reep1:ENSMUSG00000052852.7	2.25017	2.75937	0.509202	0.132712
Txnip:ENSMUSG00000038393.14	4.13255	4.70167	0.569114	0.132721
Gm29430:ENSMUSG00000101451.1	0.990041	1.25759	0.26755	0.132999
Isl1:ENSMUSG00000042258.13	0.527386	0.117832	-0.409554	0.133063
Sln:ENSMUSG00000042045.5	0.379992	0	-0.379992	0.133063
E2f5:ENSMUSG00000027552.14	6.1333	5.86792	-0.265385	0.133063
Cd84:ENSMUSG00000038147.13	0.173181	0.0967259	-0.0764555	0.133063
Gm38355:ENSMUSG00000102935.1	0.0890285	0.329133	0.240105	0.133063
Creb3:ENSMUSG00000028466.15	4.06816	4.31866	0.250499	0.133063
4930553P18Rik:ENSMUSG00000106791.1	0.060311	0.358882	0.298571	0.133063
Tnip2:ENSMUSG00000059866.13	0.938549	1.43938	0.500828	0.133063
Zfp418:ENSMUSG00000034538.7	1.97186	2.5056	0.533741	0.133063
Gm26724:ENSMUSG00000097090.1	1.60182	2.16284	0.561016	0.133063
Rtn2:ENSMUSG00000030401.15	2.30482	1.7868	-0.518023	0.133149
E2f4:ENSMUSG00000014859.8	6.25296	5.92539	-0.327571	0.133149
Ammecr1:ENSMUSG00000042225.3	4.43455	4.23728	-0.197275	0.133149
Slc6a12:ENSMUSG00000030109.15	0.29787	0.149475	-0.148394	0.133149
Gm11885:ENSMUSG00000080997.1	0.0110214	0.119848	0.108827	0.133149
Gm13884:ENSMUSG00000082379.1	0.352239	0.744811	0.392572	0.133149
Tmem100:ENSMUSG00000069763.3	2.00473	2.75474	0.750016	0.133149
Hoxb5:ENSMUSG00000038700.4	1.30735	3.18533	1.87798	0.133787
Ccdc181:ENSMUSG00000026578.6	2.81882	3.11992	0.301095	0.134224
Gm24000:ENSMUSG00000088688.1	0.523931	0	-0.523931	0.134272
Gm15479:ENSMUSG00000086145.1	0.566428	0.230977	-0.335452	0.134272
Mnx1:ENSMUSG00000001566.9	0.419823	0.0854179	-0.334405	0.134272
Hspb9:ENSMUSG00000017832.2	0.909913	0.63602	-0.273894	0.134272
Eif3b:ENSMUSG00000056076.13	8.12527	7.88937	-0.235904	0.134272
Hmgb1-ps8:ENSMUSG00000097295.1	0.263322	0.0926042	-0.170718	0.134272
Slc9a6:ENSMUSG00000060681.14	3.14697	3.52608	0.379115	0.134272
Mir3060:ENSMUSG00000093080.1	0.839002	1.6627	0.8237	0.134272
Atg4d:ENSMUSG00000002820.5	4.37217	4.16192	-0.210255	0.134617
5033428I22Rik:ENSMUSG00000097910.1	0.873059	0.152134	-0.720924	0.134993
Caskin1:ENSMUSG00000033597.8	0.881227	1.25046	0.369236	0.135324
Tpk1:ENSMUSG00000029735.17	2.51542	0.73065	-1.78477	0.135885
Pfn1:ENSMUSG00000018293.4	10.1402	9.62335	-0.516889	0.135885
Lipg:ENSMUSG00000053846.4	1.70359	1.30767	-0.395918	0.135885
Wnt10a:ENSMUSG00000026167.14	1.31672	0.987605	-0.329113	0.135885
Naf1:ENSMUSG00000014907.9	4.31952	4.14393	-0.175589	0.135885
Cinp:ENSMUSG00000021276.9	5.1326	5.00245	-0.130149	0.135885
Vipr2:ENSMUSG00000011171.11	0.57451	0.885274	0.310764	0.135885
Myo1a:ENSMUSG00000025401.8	0.459458	0.834313	0.374855	0.135885
Ldlrap1:ENSMUSG00000037295.7	2.13915	2.55002	0.410871	0.135885
Wnt9b:ENSMUSG00000018486.2	1.01535	1.49209	0.476739	0.135885
Bend3:ENSMUSG00000038214.14	4.46123	4.31458	-0.146655	0.135896
Gm10355:ENSMUSG00000072381.3	3.72755	4.25743	0.529881	0.136214
Tcea2:ENSMUSG00000059540.15	2.50593	3.13559	0.62966	0.136214
Cbfa2t3:ENSMUSG00000006362.15	2.80719	1.45532	-1.35187	0.136234
Rpl30-ps10:ENSMUSG00000083411.3	7.30839	6.54662	-0.76177	0.136234
Etv5:ENSMUSG00000013089.15	5.81636	5.42049	-0.395874	0.136234
Gm26785:ENSMUSG00000097390.1	0.790228	1.06614	0.275917	0.136234
Cox5a:ENSMUSG00000000088.6	8.05677	7.80685	-0.249926	0.136282
Epha4:ENSMUSG00000026235.14	6.0465	5.47882	-0.567683	0.136357
Ets1:ENSMUSG00000032035.15	5.03103	4.70545	-0.325582	0.136357
Tcerg1:ENSMUSG00000024498.15	6.40985	6.23237	-0.177488	0.136357
Pcdhb17:ENSMUSG00000046387.5	0.76642	0.977193	0.210773	0.136357
Enpep:ENSMUSG00000028024.14	0.0454209	0.312226	0.266805	0.136357
Ube2d-ps:ENSMUSG00000083844.8	2.97042	3.24423	0.273808	0.136357
Gpr153:ENSMUSG00000042804.13	1.18699	2.36986	1.18287	0.136357
Tfdp2:ENSMUSG00000032411.15	4.77448	3.88096	-0.893521	0.136698
Creld2:ENSMUSG00000023272.3	5.75134	5.57571	-0.175622	0.136698
Nap1l5:ENSMUSG00000055430.4	2.34733	1.41984	-0.927487	0.136784
Fcmr:ENSMUSG00000042474.6	0.241136	0.0328342	-0.208302	0.136892
Gm17828:ENSMUSG00000098893.1	6.95419	6.4853	-0.46889	0.136993
Pou4f1:ENSMUSG00000048349.9	1.48193	0.311944	-1.16999	0.137
Heg1:ENSMUSG00000075254.11	2.56441	2.17887	-0.385539	0.137
Gsg2:ENSMUSG00000050107.2	3.91003	3.6187	-0.291324	0.137
Pole4:ENSMUSG00000030042.15	5.38456	5.20454	-0.180025	0.137
Gm3893:ENSMUSG00000094293.1	0.0516045	0.171774	0.120169	0.137
P2rx2:ENSMUSG00000029503.16	0.151283	0.36745	0.216167	0.137
Gm10045:ENSMUSG00000094326.1	6.46943	6.73173	0.2623	0.137
Emc9:ENSMUSG00000022217.14	0.883081	1.9106	1.02751	0.137
2700069I18Rik:ENSMUSG00000086224.8	1.48752	3.36256	1.87504	0.137
Eif5a:ENSMUSG00000078812.10	10.4687	10.1769	-0.291815	0.137032
Prss36:ENSMUSG00000070371.11	1.4193	1.76711	0.347809	0.137032
Chrna4:ENSMUSG00000027577.14	0.177972	0.657854	0.479881	0.137032
mt-Ty:ENSMUSG00000064350.1	6.30499	7.57858	1.27359	0.137032
mt-Tm:ENSMUSG00000064344.1	3.22359	4.75437	1.53078	0.137032
Gm8724:ENSMUSG00000058700.2	3.07551	3.64552	0.570011	0.137179
Phlpp2:ENSMUSG00000031732.12	2.66894	2.8762	0.207257	0.137349
Nim1k:ENSMUSG00000095930.1	1.58314	1.0491	-0.534038	0.137472
Isg20l2:ENSMUSG00000048039.8	6.00479	5.8103	-0.194496	0.137472
Acaa2:ENSMUSG00000036880.9	5.33994	5.5853	0.245352	0.137472
Cdk5:ENSMUSG00000028969.10	4.2709	4.45389	0.182986	0.137736
Rpl30-ps9:ENSMUSG00000085791.4	7.5988	6.80913	-0.789665	0.138087
Kat8:ENSMUSG00000030801.10	5.1836	5.32332	0.139714	0.138132
Gm12712:ENSMUSG00000081675.1	3.81575	3.52833	-0.287423	0.13861
Iffo2:ENSMUSG00000041025.15	3.49275	2.95903	-0.533718	0.138719
Ttc9:ENSMUSG00000042734.5	1.16848	0.713721	-0.454762	0.138719
BC034090:ENSMUSG00000033722.9	3.16836	2.80473	-0.36363	0.138719
Cks1b:ENSMUSG00000028044.6	8.51943	8.40818	-0.111247	0.138719
Gm15682:ENSMUSG00000095524.1	6.22422	6.51279	0.288573	0.138719
A630081D01Rik:ENSMUSG00000102721.1	0.28622	1.04592	0.759698	0.138719
Coro2a:ENSMUSG00000028337.14	0.731127	1.79681	1.06568	0.138719
Sned1:ENSMUSG00000047793.13	2.05766	3.36626	1.3086	0.138719
Axin2:ENSMUSG00000000142.15	4.45482	4.9556	0.500788	0.138807
Cep89:ENSMUSG00000023072.14	5.07142	4.83011	-0.241312	0.138888
Slc25a35:ENSMUSG00000018740.14	1.07769	1.32724	0.249544	0.138888
Scn2b:ENSMUSG00000070304.11	3.33636	3.79442	0.458062	0.138888
Nell2:ENSMUSG00000022454.16	1.02641	1.85539	0.828986	0.1389
Idi2:ENSMUSG00000033520.2	0.0677414	0.382443	0.314701	0.139547
Prpf4:ENSMUSG00000066148.3	5.16404	5.03722	-0.126829	0.139718
Kidins220:ENSMUSG00000036333.10	3.50608	3.87469	0.368607	0.139718
Gm27761:ENSMUSG00000098566.1	0.855494	0.0746717	-0.780822	0.140012
Zxda:ENSMUSG00000073060.4	1.57433	1.91508	0.340753	0.140012
Aldh3b2:ENSMUSG00000075296.4	0.668961	1.32377	0.654812	0.140422
Coprs:ENSMUSG00000031458.7	5.26197	5.09322	-0.168746	0.140518
Psph:ENSMUSG00000029446.14	4.66921	4.21307	-0.456141	0.140716
Dag1:ENSMUSG00000039952.15	5.43055	5.74381	0.313261	0.140716
Arntl2:ENSMUSG00000040187.15	0.158487	0.633125	0.474638	0.141181
Crat:ENSMUSG00000026853.15	3.32273	3.80213	0.479405	0.141181
Wdr70:ENSMUSG00000039828.6	4.79011	4.62979	-0.160323	0.141438
Twf2:ENSMUSG00000023277.11	5.5183	5.39277	-0.12553	0.141479
Zfp622:ENSMUSG00000052253.5	4.81386	4.52514	-0.288725	0.141647
Hic1:ENSMUSG00000043099.4	1.46709	0.374361	-1.09272	0.14182
Ppp2r1b:ENSMUSG00000032058.14	6.79821	6.52742	-0.270792	0.14182
Gfm1:ENSMUSG00000027774.16	4.96556	4.7203	-0.24525	0.14182
Gm5859:ENSMUSG00000073879.4	0.0831662	0.19757	0.114404	0.14182
Birc2:ENSMUSG00000057367.12	4.54479	4.81814	0.273342	0.14182
Enpp4:ENSMUSG00000023961.16	1.90865	2.26662	0.357976	0.14182
St3gal1:ENSMUSG00000013846.9	2.67635	3.22854	0.552186	0.14182
Gfm2:ENSMUSG00000021666.16	5.01649	4.62201	-0.394483	0.14203
Fbxo8:ENSMUSG00000038206.12	4.08246	3.80076	-0.281699	0.142128
Tnfrsf8:ENSMUSG00000028602.12	0.209415	0.039843	-0.169572	0.143155
Gm12253:ENSMUSG00000058287.5	0.170032	0.0773178	-0.0927147	0.143155
Sox21:ENSMUSG00000061517.8	0.155674	0.445644	0.28997	0.143155
Enox1:ENSMUSG00000022012.8	2.2057	2.6261	0.420405	0.143155
Xpnpep2:ENSMUSG00000037005.16	0.213216	0.540335	0.327119	0.143369
Pdcd6ip:ENSMUSG00000032504.15	5.13014	4.86502	-0.26512	0.143467
Tmem25:ENSMUSG00000002032.16	0.435953	0.721727	0.285775	0.143467
Chst2:ENSMUSG00000033350.7	2.17304	2.45966	0.286618	0.143467
Gp9:ENSMUSG00000030054.4	1.54884	0.59254	-0.956303	0.143588
Mir92-1:ENSMUSG00000076062.1	0.112463	2.10328	1.99081	0.143591
Uqcrfs1:ENSMUSG00000038462.3	7.05114	6.83435	-0.216784	0.143595
Serp1:ENSMUSG00000027808.8	6.42065	6.2106	-0.210047	0.143595
Lin7a:ENSMUSG00000019906.14	0.108422	0.267862	0.15944	0.143595
Ebpl:ENSMUSG00000021928.8	3.12605	3.43722	0.311172	0.143595
Zfp108:ENSMUSG00000030486.9	0.871038	1.20783	0.336789	0.143595
Ifnlr1:ENSMUSG00000062157.6	0.464729	0.873769	0.40904	0.143595
Gm38011:ENSMUSG00000104403.1	1.2337	1.66282	0.429116	0.143595
Galnt5:ENSMUSG00000026828.11	2.47518	3.00449	0.529312	0.143595
Hspa1b:ENSMUSG00000090877.3	1.63083	2.2458	0.614973	0.143595
Pla2g16:ENSMUSG00000060675.13	1.04481	1.71282	0.668009	0.143595
Mmp11:ENSMUSG00000000901.15	3.33519	4.07359	0.738403	0.143595
Tmem30a:ENSMUSG00000032328.12	5.60557	4.972	-0.633575	0.144028
Rbms1:ENSMUSG00000026970.16	5.97159	5.53342	-0.438171	0.144028
Timp3:ENSMUSG00000020044.13	3.86116	3.35052	-0.510636	0.144297
AI467606:ENSMUSG00000045165.6	1.13329	0.83026	-0.303027	0.144297
Scn1a:ENSMUSG00000064329.13	0.0420975	0.155901	0.113803	0.144297
Gng10:ENSMUSG00000038607.12	5.76341	6.03802	0.274617	0.144297
Axl:ENSMUSG00000002602.16	3.24967	3.85589	0.606219	0.144297
St3gal4:ENSMUSG00000032038.6	3.69183	4.01108	0.31925	0.144695
Mybl2:ENSMUSG00000017861.11	4.93247	4.74568	-0.186791	0.144783
Grtp1:ENSMUSG00000038515.9	3.35572	3.59303	0.237306	0.145654
Col24a1:ENSMUSG00000028197.4	0.433884	0.863569	0.429685	0.145923
Spats2:ENSMUSG00000051934.4	6.2332	5.97993	-0.253278	0.146381
Nsun2:ENSMUSG00000021595.18	7.17944	6.93808	-0.241358	0.146604
Amigo1:ENSMUSG00000050947.9	2.58277	2.19533	-0.387445	0.146736
Ccdc93:ENSMUSG00000026339.18	3.45578	3.6351	0.179318	0.147095
Gm7334:ENSMUSG00000044645.7	2.94907	2.62571	-0.323366	0.147199
Hoxc13:ENSMUSG00000001655.6	0.892819	1.58477	0.69195	0.147199
Gm17107:ENSMUSG00000091010.1	0.165028	0.0528337	-0.112195	0.147542
Ccnb2-ps:ENSMUSG00000083718.2	2.04792	2.60356	0.55564	0.14804
Hdgf:ENSMUSG00000004897.16	8.66802	8.42449	-0.243523	0.148463
BC003965:ENSMUSG00000067722.3	3.95307	4.15022	0.197146	0.148463
Lrrc75aos2:ENSMUSG00000085762.1	0.443739	0.721138	0.277399	0.148463
Gm38312:ENSMUSG00000102700.1	3.01471	3.51856	0.503843	0.148463
Gm11944:ENSMUSG00000084941.1	4.0042	3.7506	-0.253606	0.148696
Gm13648:ENSMUSG00000086549.1	0.489021	0.850817	0.361796	0.148696
Pdzd4:ENSMUSG00000002006.12	1.94165	2.39334	0.451687	0.148696
Mafk:ENSMUSG00000018143.10	2.74047	2.34595	-0.39452	0.14913
Cfap69:ENSMUSG00000040473.15	0.28369	0.450357	0.166668	0.149499
Arfgef2:ENSMUSG00000074582.10	3.35032	3.14019	-0.210123	0.149638
F930015N05Rik:ENSMUSG00000095224.1	1.1801	1.78035	0.600246	0.149638
Ypel2:ENSMUSG00000018427.7	1.85536	2.50199	0.646631	0.149638
Nova1:ENSMUSG00000021047.6	1.78464	2.10322	0.318587	0.150376
Klhl3:ENSMUSG00000014164.14	1.54788	1.06754	-0.480342	0.151043
Zfp9:ENSMUSG00000072623.6	3.0798	2.66038	-0.419417	0.151043
Naa40:ENSMUSG00000024764.9	5.71421	5.56759	-0.146624	0.151043
Rassf3:ENSMUSG00000025795.7	4.96009	4.81849	-0.141597	0.151043
Marc2:ENSMUSG00000073481.9	4.49861	4.72252	0.223905	0.151043
Hpse:ENSMUSG00000035273.14	0.434925	0.868696	0.433772	0.151043
Gm26484:ENSMUSG00000088643.1	2.33506	2.93569	0.600626	0.151043
Hist1h2ah:ENSMUSG00000069302.5	5.68881	4.33791	-1.3509	0.15127
Gm43230:ENSMUSG00000106753.1	0	0.172722	0.172722	0.15127
RP24-238C11.4:ENSMUSG00000108126.1	0.263955	0.0812522	-0.182703	0.151821
Kif17:ENSMUSG00000028758.12	0.0331626	0.138481	0.105319	0.151821
Zfp747:ENSMUSG00000054381.5	2.39091	2.6078	0.216894	0.151821
Gm26811:ENSMUSG00000097816.1	0.39555	0.68045	0.2849	0.151821
P2ry2:ENSMUSG00000032860.4	0.325367	0.537776	0.212409	0.153019
C430042M11Rik:ENSMUSG00000097254.1	0.686551	0.33213	-0.354421	0.153157
Nanos3:ENSMUSG00000056155.5	0.828077	1.57719	0.749109	0.153157
Txndc5:ENSMUSG00000038991.16	7.01216	6.75984	-0.25232	0.153317
Gm11407:ENSMUSG00000082179.1	0.427535	0.8213	0.393765	0.153317
Trpm4:ENSMUSG00000038260.9	1.58061	2.03844	0.457836	0.15337
Gm16045:ENSMUSG00000086050.1	0.132439	0.328691	0.196252	0.153646
Exd2:ENSMUSG00000032705.8	3.74449	3.91283	0.168334	0.154227
Efemp1:ENSMUSG00000020467.15	0.402749	1.01603	0.613285	0.154227
Gm43820:ENSMUSG00000106062.1	1.13255	0.568811	-0.563735	0.154319
Bop1:ENSMUSG00000022557.10	6.14572	5.90008	-0.245637	0.154319
Fgf12:ENSMUSG00000022523.9	0.0452962	0.334567	0.289271	0.154319
BC048609:ENSMUSG00000047733.10	0.146187	0.446758	0.300571	0.154319
Poc1b:ENSMUSG00000019952.14	5.14901	4.89764	-0.251373	0.154555
Abca9:ENSMUSG00000041797.7	0.676546	0.371143	-0.305402	0.154581
Cdc25a:ENSMUSG00000032477.13	6.34344	6.05563	-0.287812	0.154581
Mrpl12:ENSMUSG00000039640.7	7.19643	6.95093	-0.245496	0.155194
Rae1:ENSMUSG00000027509.11	6.29798	6.16596	-0.132023	0.155194
H2-Q2:ENSMUSG00000091705.8	0.00909074	0.0837549	0.0746641	0.155194
Gpr156:ENSMUSG00000046961.7	0.285092	0.42341	0.138318	0.155194
Gm20441:ENSMUSG00000092360.1	4.69987	4.94931	0.249439	0.155194
Lurap1:ENSMUSG00000028701.4	1.45775	1.71841	0.260665	0.155194
Ndufa7:ENSMUSG00000041881.12	7.43142	7.71847	0.287055	0.155194
Cd164l2:ENSMUSG00000028865.13	0.549701	0.873424	0.323723	0.155194
Gm8692:ENSMUSG00000082755.1	0.0717839	0.484034	0.41225	0.155194
Gm6484:ENSMUSG00000047822.7	0.999852	0.57445	-0.425402	0.155354
Gm26538:ENSMUSG00000097507.1	1.00359	0.597133	-0.406453	0.155354
Iah1:ENSMUSG00000062054.6	4.87783	5.14374	0.26591	0.155495
Pam:ENSMUSG00000026335.16	4.29898	3.08725	-1.21173	0.15566
Gm37516:ENSMUSG00000104376.1	1.22577	0.76015	-0.465617	0.15566
Ssu2:ENSMUSG00000034387.12	0.213019	0.129284	-0.0837345	0.15566
mmu-mir-703:ENSMUSG00000105814.1	8.77509	9.0158	0.240708	0.15566
Lamtor5:ENSMUSG00000087260.5	5.87409	6.17364	0.299549	0.15566
Gin1:ENSMUSG00000026333.14	2.57018	2.93193	0.361748	0.15566
9230110C19Rik:ENSMUSG00000053070.4	3.46025	3.91045	0.450198	0.15566
Glrx:ENSMUSG00000021591.7	3.24065	3.69611	0.455463	0.15566
Tmem54:ENSMUSG00000028786.15	2.35881	2.87377	0.514967	0.15566
Slc12a9:ENSMUSG00000037344.13	1.56127	2.25004	0.688774	0.15566
Hoxb5os:ENSMUSG00000085645.1	1.18796	2.34703	1.15907	0.15566
Prdm6:ENSMUSG00000069378.13	1.23443	2.20913	0.974696	0.155697
Tatdn2:ENSMUSG00000056952.13	5.24508	4.99875	-0.246338	0.155905
Capza1:ENSMUSG00000070372.11	5.90602	6.2285	0.322483	0.156254
Jag1:ENSMUSG00000027276.7	3.74222	2.92901	-0.813204	0.156325
Gm12540:ENSMUSG00000083353.1	0.905622	0.246806	-0.658816	0.156325
Gm9027:ENSMUSG00000092029.1	5.20369	4.94591	-0.257782	0.156325
Gm16047:ENSMUSG00000084882.1	0.18797	0.0542785	-0.133691	0.156325
Gigyf1:ENSMUSG00000029714.11	4.22875	4.57348	0.344727	0.156325
BC021614:ENSMUSG00000058216.12	8.60756e-05	0.150895	0.150809	0.156578
Disp1:ENSMUSG00000030768.12	3.87472	4.27936	0.404645	0.156654
Pomt1:ENSMUSG00000039254.16	3.24781	3.82169	0.573884	0.156654
Adamts5:ENSMUSG00000022894.5	1.62597	1.14691	-0.47906	0.156841
Iigp1:ENSMUSG00000054072.11	0.0377396	0.148029	0.11029	0.156841
Stat2:ENSMUSG00000040033.15	2.23759	2.54346	0.305865	0.157246
C530043K16Rik:ENSMUSG00000106706.1	0.177261	0.342953	0.165692	0.15778
Svep1:ENSMUSG00000028369.15	0.862053	0.631923	-0.23013	0.157798
Armc10:ENSMUSG00000038525.16	6.27899	5.89484	-0.38415	0.158049
Ppif:ENSMUSG00000021868.6	5.50979	5.19461	-0.31518	0.158049
Pmpca:ENSMUSG00000026926.14	6.22237	6.0244	-0.19797	0.158049
Gm20521:ENSMUSG00000092232.1	8.15825	8.00798	-0.150272	0.158049
Mpzl2:ENSMUSG00000032092.4	3.45812	3.8993	0.441173	0.158049
Aes:ENSMUSG00000054452.9	7.05531	7.51785	0.462545	0.158049
Rrs1:ENSMUSG00000061024.8	5.87179	5.5222	-0.349589	0.15806
Trappc1:ENSMUSG00000049299.14	6.35978	6.63373	0.273941	0.15806
Nxph3:ENSMUSG00000046719.7	0.746769	1.18257	0.435802	0.15806
5930412G12Rik:ENSMUSG00000072591.10	2.04788	2.97368	0.925803	0.15806
Acss2:ENSMUSG00000027605.18	1.13686	2.23904	1.10218	0.15806
Hadh:ENSMUSG00000027984.8	6.16297	6.35558	0.192607	0.158404
Prr36:ENSMUSG00000064125.14	1.27804	1.75649	0.478452	0.158404
RP23-100G10.7:ENSMUSG00000107604.1	0.191066	0.546847	0.355781	0.158518
Rpl21-ps15:ENSMUSG00000083596.4	7.19869	7.57291	0.374218	0.158518
Gm42898:ENSMUSG00000104828.1	0.16337	0.563436	0.400066	0.158613
Idh3g:ENSMUSG00000002010.17	6.21037	6.36336	0.152989	0.158946
Coch:ENSMUSG00000020953.16	0.353938	0.528617	0.174679	0.158946
Prrx2:ENSMUSG00000039476.13	6.73395	7.20197	0.468019	0.158946
Zfhx4:ENSMUSG00000025255.18	3.74097	4.75535	1.01438	0.158946
Basp1:ENSMUSG00000045763.7	7.85416	7.66772	-0.186439	0.159043
Gm16284:ENSMUSG00000086235.1	0	0.0650727	0.0650727	0.159043
Rims1:ENSMUSG00000041670.15	0.0857233	0.175094	0.0893705	0.159043
Tmem9b:ENSMUSG00000031021.13	3.04859	3.28519	0.236605	0.159043
Pa2g4:ENSMUSG00000025364.12	8.09566	7.82764	-0.268023	0.159264
Atp10a:ENSMUSG00000025324.7	1.18377	0.942271	-0.241496	0.159264
Derl1:ENSMUSG00000022365.5	5.46972	5.33657	-0.13315	0.159264
Gm8109:ENSMUSG00000103155.1	3.60346	2.87052	-0.732944	0.1593
Doc2b:ENSMUSG00000020848.7	0.114362	0.338457	0.224094	0.1593
Slc38a7:ENSMUSG00000036534.5	3.28161	3.54414	0.262533	0.1593
Gm16273:ENSMUSG00000106910.1	0	0.300978	0.300978	0.1593
Efhc1:ENSMUSG00000041809.5	1.10819	1.44889	0.340705	0.1593
Manf:ENSMUSG00000032575.16	7.05695	6.88001	-0.176939	0.159773
Emx2os:ENSMUSG00000087095.2	0.678213	1.21271	0.534492	0.159773
Gm16702:ENSMUSG00000097796.1	1.15855	0.627615	-0.530935	0.159857
Gad1os:ENSMUSG00000087264.1	0.676087	0.34497	-0.331118	0.15991
Tubb4b:ENSMUSG00000036752.4	8.2026	7.91798	-0.284617	0.160031
Adcy7:ENSMUSG00000031659.12	0.632337	0.813252	0.180915	0.160088
B430010I23Rik:ENSMUSG00000084960.1	0.26974	0.0596488	-0.210091	0.160143
Abhd17c:ENSMUSG00000038459.9	5.82073	5.61485	-0.20588	0.160556
Zfp72:ENSMUSG00000069184.2	1.88867	2.38899	0.500319	0.160995
BC085271:ENSMUSG00000102478.1	4.75752	4.57828	-0.179245	0.161476
Gm38043:ENSMUSG00000104293.1	1.40667	1.03852	-0.368149	0.161722
Pcbp4:ENSMUSG00000023495.12	7.9968	7.39922	-0.597582	0.161908
Ung:ENSMUSG00000029591.14	5.05953	4.8201	-0.23943	0.161908
1700001D01Rik:ENSMUSG00000099419.1	0.435496	0.266152	-0.169344	0.161908
2810468N07Rik:ENSMUSG00000091475.2	1.67785	2.43989	0.762037	0.161908
Pim3:ENSMUSG00000035828.10	4.26769	3.96759	-0.300096	0.162179
Tomm40:ENSMUSG00000002984.16	6.8085	6.29754	-0.51096	0.16247
Ccdc42:ENSMUSG00000045915.15	0.757042	0.300346	-0.456696	0.16247
Spred1:ENSMUSG00000027351.14	5.72829	5.40998	-0.31831	0.16247
Lamb3:ENSMUSG00000026639.18	0.100002	0.226712	0.12671	0.16247
Galnt18:ENSMUSG00000038296.14	1.83314	2.24631	0.41317	0.16247
Gm38079:ENSMUSG00000104367.1	0.610228	0.325324	-0.284904	0.16287
Dnaja2:ENSMUSG00000031701.5	7.41746	7.24444	-0.173018	0.16287
Mkrn2os:ENSMUSG00000068011.4	0.0962095	0.251416	0.155206	0.16287
Tceb1:ENSMUSG00000079658.9	6.87021	7.09307	0.222857	0.162878
2310008N11Rik:ENSMUSG00000100335.1	0	0.309347	0.309347	0.162952
Pbx1:ENSMUSG00000052534.15	6.17557	6.9213	0.745726	0.163237
B230216N24Rik:ENSMUSG00000089706.7	0.378802	0.208121	-0.170681	0.163246
Atp6v1f:ENSMUSG00000004285.12	6.36915	6.58845	0.2193	0.163284
3110001I22Rik:ENSMUSG00000079737.3	2.85374	3.17791	0.324172	0.16335
Serf2:ENSMUSG00000074884.12	6.95784	7.06368	0.105836	0.163486
Gm10273:ENSMUSG00000069622.4	5.44591	5.23169	-0.214217	0.163895
Gm1673:ENSMUSG00000070858.11	5.6708	5.76554	0.0947335	0.163895
BC035947:ENSMUSG00000090486.2	0.274385	0.532659	0.258274	0.163925
Ppl:ENSMUSG00000039457.3	1.88315	2.67391	0.79076	0.164021
Gprin2:ENSMUSG00000071531.2	0.208467	0.578176	0.369709	0.164048
Sez6l:ENSMUSG00000058153.14	0.02675	0.137546	0.110796	0.164282
Gm6410:ENSMUSG00000097308.1	0.131431	0.272584	0.141152	0.164282
Eif1ad:ENSMUSG00000024841.7	5.36207	5.26246	-0.0996041	0.164735
Rab28:ENSMUSG00000029128.12	5.28801	5.56595	0.277942	0.165103
Cdc34:ENSMUSG00000020307.14	7.32652	7.05679	-0.269731	0.165573
Klf4:ENSMUSG00000003032.8	0.896693	1.25787	0.361173	0.165847
Fam120a:ENSMUSG00000038014.7	6.12301	5.9818	-0.141214	0.165947
Tmem17:ENSMUSG00000049904.7	2.5201	2.96008	0.439981	0.166399
Pxmp4:ENSMUSG00000000876.11	2.85417	3.11213	0.25796	0.166692
Isoc2a:ENSMUSG00000086784.1	3.818	4.16427	0.346271	0.166723
E130309D02Rik:ENSMUSG00000039244.10	5.10657	4.81755	-0.289021	0.166779
Vcp-rs:ENSMUSG00000083327.1	8.1237	7.87835	-0.245356	0.166785
Gm7180:ENSMUSG00000083774.1	4.2748	4.03525	-0.239554	0.166785
Gm6428:ENSMUSG00000089906.1	0.150155	0.492919	0.342764	0.166785
Pmaip1:ENSMUSG00000024521.7	5.87289	4.66054	-1.21235	0.166819
Lsm2:ENSMUSG00000007050.17	7.24614	6.83913	-0.407016	0.166819
Rnf212:ENSMUSG00000055385.11	0.109058	0.275073	0.166016	0.166819
Akr1b8:ENSMUSG00000029762.6	2.17755	2.67774	0.500187	0.166819
Bmpr1b:ENSMUSG00000052430.15	2.18728	3.00445	0.817166	0.166819
Ninj1:ENSMUSG00000037966.15	3.05575	3.44179	0.386043	0.166984
Ctdp1:ENSMUSG00000033323.13	4.68082	4.42433	-0.256489	0.167035
Cdc42bpg:ENSMUSG00000024769.7	2.14836	2.39938	0.251027	0.167035
AY074887:ENSMUSG00000044820.6	0.181262	0.444718	0.263456	0.167035
Fam120c:ENSMUSG00000025262.8	1.25192	1.55162	0.299697	0.167035
Egfl6:ENSMUSG00000000402.2	0.690869	1.08664	0.395773	0.167035
Ldah:ENSMUSG00000037669.14	5.09519	5.25415	0.158963	0.167037
Gm17545:ENSMUSG00000091159.1	1.17204	0.425798	-0.74624	0.167474
Rabggtb:ENSMUSG00000038975.14	6.68351	6.41043	-0.273079	0.167474
Gm26793:ENSMUSG00000096999.1	0.184068	0.0507393	-0.133328	0.167474
Trerf1:ENSMUSG00000064043.13	1.26035	1.6603	0.399949	0.167474
Mir3102:ENSMUSG00000093296.1	0.479168	1.43033	0.951165	0.167474
Ppcs:ENSMUSG00000028636.14	4.06429	3.94903	-0.115265	0.167627
Fam181b:ENSMUSG00000051515.8	4.00714	3.22483	-0.782307	0.167823
5730585A16Rik:ENSMUSG00000102297.1	0.226462	1.01423	0.787771	0.167823
Pde1b:ENSMUSG00000022489.5	1.19402	1.53481	0.340793	0.168164
Lrrc51:ENSMUSG00000064307.12	2.40197	2.92278	0.520813	0.168164
Hint3:ENSMUSG00000019791.11	2.96241	3.28856	0.326153	0.168199
Camsap3:ENSMUSG00000044433.15	2.30154	2.94587	0.644336	0.168199
Camk2n2:ENSMUSG00000051146.2	2.19254	1.9586	-0.233949	0.168281
Gm30074:ENSMUSG00000103726.1	0	0.125284	0.125284	0.168281
Dusp4:ENSMUSG00000031530.6	4.44962	4.16971	-0.279906	0.168921
Qrfpr:ENSMUSG00000058400.13	0.0423024	0.145053	0.102751	0.16911
Gm37249:ENSMUSG00000103857.1	0.842582	1.25979	0.417208	0.16911
Hoxc10:ENSMUSG00000022484.7	1.04569	0.538843	-0.506848	0.169329
Hsbp1:ENSMUSG00000031839.6	6.50041	6.76391	0.263501	0.169329
Rpl21-ps3:ENSMUSG00000060566.4	2.27122	3.2156	0.944379	0.169527
Kctd3:ENSMUSG00000026608.12	4.91046	4.72139	-0.189065	0.169775
Gm10593:ENSMUSG00000095258.1	0.0442224	0.120333	0.0761109	0.169993
B230398E01Rik:ENSMUSG00000087660.1	0.159964	0.95605	0.796085	0.170075
Fam161a:ENSMUSG00000049811.15	0.12755	0.232928	0.105378	0.170225
Lap3:ENSMUSG00000039682.12	6.54059	6.34415	-0.19644	0.17023
Fgf11:ENSMUSG00000042826.13	0.352961	0.821996	0.469036	0.17023
Gm17108:ENSMUSG00000091133.1	1.46363	1.59445	0.130824	0.170256
Slc38a9:ENSMUSG00000047789.4	2.03139	2.25788	0.226493	0.170256
Rps27a:ENSMUSG00000020460.15	10.5784	10.0117	-0.566735	0.170758
Bcat1:ENSMUSG00000030268.17	6.22112	5.69485	-0.526264	0.170893
Chchd2:ENSMUSG00000070493.3	8.04349	8.45764	0.414148	0.170893
Gnao1:ENSMUSG00000031748.15	0.71487	1.21602	0.501152	0.170893
Rbm4:ENSMUSG00000094936.7	5.29238	4.87764	-0.414744	0.170965
Gm10075:ENSMUSG00000100720.1	6.74641	6.92548	0.17907	0.171024
2310043M15Rik:ENSMUSG00000097768.1	0.0880827	0.2099	0.121817	0.171727
Nr4a2:ENSMUSG00000026826.13	1.59917	2.25133	0.652165	0.171784
Zfp708:ENSMUSG00000058883.14	1.21158	1.92649	0.714904	0.171784
Errfi1:ENSMUSG00000028967.10	4.31611	4.5509	0.234795	0.172163
Lgi2:ENSMUSG00000039252.11	1.27548	1.5144	0.238918	0.17221
Efcab12:ENSMUSG00000030321.15	0.322822	0.589279	0.266458	0.17221
Flywch1:ENSMUSG00000040097.15	5.43688	5.18004	-0.256838	0.172354
Gm15792:ENSMUSG00000085606.1	1.58061	1.91564	0.33503	0.172354
Gm6170:ENSMUSG00000100078.1	7.62508	7.82491	0.199839	0.172525
Rpl21-ps6:ENSMUSG00000059912.4	5.02923	5.33793	0.308701	0.172525
Timm13:ENSMUSG00000020219.6	6.34411	6.10306	-0.241047	0.172587
Trim63:ENSMUSG00000028834.13	0.0268619	0.107503	0.0806414	0.172587
Gm13219:ENSMUSG00000079604.9	0.0642056	0.178624	0.114418	0.172587
A430057M04Rik:ENSMUSG00000090564.8	0.125859	0.420541	0.294683	0.172587
Thoc6:ENSMUSG00000041319.13	5.64231	5.41697	-0.225333	0.172996
RP23-324J22.6:ENSMUSG00000108723.1	2.46434	2.9198	0.455463	0.172996
Ccdc106:ENSMUSG00000035228.14	1.53927	2.0074	0.468137	0.172996
AI646519:ENSMUSG00000087521.1	0	1.00205	1.00205	0.172996
Kif5a:ENSMUSG00000074657.4	0.800169	1.12107	0.320897	0.173382
Gm15063:ENSMUSG00000086937.1	0.998724	0.354493	-0.644231	0.17357
Mrpl16:ENSMUSG00000024683.5	5.77969	5.55473	-0.224968	0.17357
Mir6904:ENSMUSG00000098926.1	4.90841	4.73553	-0.172872	0.17357
Stra13:ENSMUSG00000025144.17	5.12146	5.62583	0.504371	0.17357
Gm11335:ENSMUSG00000085016.1	1.72661	2.42299	0.696381	0.173598
Rbm8a:ENSMUSG00000038374.10	6.93046	6.81127	-0.119183	0.173699
Car14:ENSMUSG00000038526.14	6.69655	6.79824	0.101682	0.174174
Dusp28:ENSMUSG00000047067.7	2.67254	2.83066	0.158121	0.174211
Mfhas1:ENSMUSG00000070056.5	2.43167	2.83229	0.400621	0.174211
Efnb2:ENSMUSG00000001300.15	5.17019	5.87257	0.70239	0.174211
Rpl11:ENSMUSG00000059291.15	10.0711	10.3029	0.23186	0.174603
Minos1:ENSMUSG00000050608.11	5.66337	5.92805	0.264686	0.174897
Vwce:ENSMUSG00000043789.7	0.886812	1.27725	0.390435	0.175202
Rps19bp1:ENSMUSG00000051518.7	5.83866	5.67621	-0.162453	0.17591
Nprl2:ENSMUSG00000010057.8	4.11509	4.31696	0.201867	0.17591
Gm9785:ENSMUSG00000043661.3	0.270236	0.820464	0.550228	0.176202
Bcdin3d:ENSMUSG00000037525.4	3.42994	3.58365	0.153711	0.177045
Pcdhb21:ENSMUSG00000044022.5	0.646816	0.997305	0.35049	0.177045
Macrod2:ENSMUSG00000068205.14	2.21993	2.62534	0.405415	0.177045
Dpp7:ENSMUSG00000026958.13	3.00117	3.47034	0.469168	0.177045
Dnajc4:ENSMUSG00000024963.11	3.30178	3.64443	0.342648	0.177071
Ern1:ENSMUSG00000020715.9	2.83883	3.10194	0.263105	0.17742
Nr2f1:ENSMUSG00000069171.13	3.53032	4.78981	1.25949	0.17742
Ccdc103:ENSMUSG00000020930.9	0.494276	0.725425	0.231149	0.177722
Msi2:ENSMUSG00000069769.13	6.02005	5.18953	-0.830517	0.177861
Tpst1:ENSMUSG00000034118.15	5.11535	4.85039	-0.264962	0.177919
Gnpda1:ENSMUSG00000052102.14	3.68892	3.50763	-0.181284	0.177919
Gm12799:ENSMUSG00000082264.1	1.73515	1.55771	-0.177439	0.177919
Aph1b:ENSMUSG00000032375.15	3.70961	3.50985	-0.199763	0.178134
Pgpep1l:ENSMUSG00000030553.2	0.0191529	0.225896	0.206743	0.178175
Ercc8:ENSMUSG00000021694.18	4.5681	4.19577	-0.372323	0.178311
Mettl7a1:ENSMUSG00000054619.6	2.32088	2.6944	0.373521	0.178311
Jag2:ENSMUSG00000002799.5	3.63358	4.08871	0.45513	0.178311
Tjp3:ENSMUSG00000034917.7	1.47719	1.82366	0.346477	0.178446
Gm11249:ENSMUSG00000083087.1	6.04015	5.65808	-0.38207	0.17855
Trp53:ENSMUSG00000059552.13	7.5929	7.31312	-0.279774	0.17855
Got1:ENSMUSG00000025190.13	5.71414	5.47419	-0.239948	0.17855
Ube2g2:ENSMUSG00000009293.17	5.68959	5.48107	-0.208521	0.17855
Gnmt:ENSMUSG00000002769.8	0.432681	0.590126	0.157445	0.17855
Nt5e:ENSMUSG00000032420.7	0.262398	0.467634	0.205236	0.17855
Ccdc106:ENSMUSG00000108789.1	1.8714	2.44146	0.570069	0.17855
BC051226:ENSMUSG00000092564.1	1.61489	2.46731	0.852426	0.17855
9330159F19Rik:ENSMUSG00000004360.8	0.342038	0.240216	-0.101822	0.178587
Igf1os:ENSMUSG00000058934.8	0.0217871	0.223118	0.201331	0.178607
Rab6a:ENSMUSG00000030704.14	6.42524	6.16969	-0.255547	0.178674
Gm7251:ENSMUSG00000069236.5	0.244347	0.11627	-0.128077	0.178674
Shpk:ENSMUSG00000005951.13	0.360462	0.572775	0.212313	0.178674
Klf5:ENSMUSG00000005148.7	1.18677	1.67643	0.489654	0.178674
Clip4:ENSMUSG00000024059.9	0.968515	1.24171	0.2732	0.178805
Apoa1:ENSMUSG00000032083.8	0.823326	0.482197	-0.341129	0.178988
Gm12568:ENSMUSG00000081078.1	3.12969	3.60175	0.472063	0.17916
Stc1:ENSMUSG00000014813.8	2.50366	2.05593	-0.447734	0.179172
Nfatc4:ENSMUSG00000023411.11	5.76892	6.38889	0.619968	0.179499
Hoxa10:ENSMUSG00000000938.11	7.24229	6.88438	-0.357908	0.179809
Hyou1:ENSMUSG00000032115.13	7.08022	6.87167	-0.208551	0.179809
Slc41a1:ENSMUSG00000013275.9	3.68216	3.31251	-0.369653	0.179857
Fbxo24:ENSMUSG00000089984.7	0.342067	0.669193	0.327126	0.179885
Jak3:ENSMUSG00000031805.17	1.26247	1.72978	0.467303	0.180321
Gm22826:ENSMUSG00000065708.1	0	1.81551	1.81551	0.18037
Rnf26:ENSMUSG00000053128.14	5.76082	5.32435	-0.436475	0.18085
Rbm43:ENSMUSG00000036249.16	2.90233	2.47842	-0.423902	0.18085
Gm9083:ENSMUSG00000083033.1	2.16384	2.37312	0.209278	0.18085
Trappc2l:ENSMUSG00000015013.8	5.21641	5.47368	0.257269	0.18085
Lbx2:ENSMUSG00000034968.3	0.182324	0.683942	0.501618	0.18085
Cbr2:ENSMUSG00000025150.10	2.63313	3.46209	0.828958	0.181197
Mir3063:ENSMUSG00000093358.1	7.15328	6.84925	-0.304038	0.181467
Spink2:ENSMUSG00000053030.11	0.181842	0.825762	0.643919	0.181467
2610001J05Rik:ENSMUSG00000052419.7	3.48021	3.85043	0.370229	0.181649
Rbak:ENSMUSG00000061898.10	3.52025	3.79432	0.274072	0.1817
Elavl1:ENSMUSG00000040028.9	6.33862	6.13539	-0.203225	0.182004
Kif2c:ENSMUSG00000028678.13	6.68364	6.59745	-0.0861967	0.182004
Cecr2:ENSMUSG00000071226.11	4.44217	3.93421	-0.507962	0.182013
Mlycd:ENSMUSG00000074064.6	2.02761	2.3479	0.320288	0.182111
Ccdc79:ENSMUSG00000052616.10	0.0339247	0.145868	0.111944	0.18218
Gm10000:ENSMUSG00000056606.2	0.250179	0.775046	0.524867	0.182642
AL590614.2:ENSMUSG00000105433.1	3.51756	2.19523	-1.32233	0.182886
Tnni1:ENSMUSG00000026418.16	0.820049	0.266985	-0.553064	0.182886
Gm28265:ENSMUSG00000101588.1	0.276552	1.01959	0.743035	0.182886
Slitrk2:ENSMUSG00000036790.5	0.0216222	0.125895	0.104272	0.182933
Olfml2a:ENSMUSG00000046618.7	1.0405	1.75043	0.70993	0.182933
A330032B11Rik:ENSMUSG00000097591.1	0.0188757	0.145904	0.127028	0.182964
Gm27238:ENSMUSG00000098880.1	1.61808	0.785099	-0.832984	0.18301
Stoml1:ENSMUSG00000032333.5	2.66125	3.0046	0.343347	0.183108
Piezo1:ENSMUSG00000014444.16	4.04239	3.54205	-0.500336	0.183208
Gm6498:ENSMUSG00000063885.4	0.154757	0.285345	0.130588	0.183208
Gm12592:ENSMUSG00000053263.3	2.99624	2.68762	-0.308624	0.183326
Tcn2:ENSMUSG00000020432.12	3.46027	3.88578	0.425509	0.183326
Gm12108:ENSMUSG00000086386.1	0.0842478	0.334159	0.249911	0.183768
Pgp:ENSMUSG00000043445.6	5.26726	4.84652	-0.420737	0.183837
Aard:ENSMUSG00000068522.4	2.45091	1.98073	-0.47018	0.183858
Srgap3:ENSMUSG00000030257.16	1.46051	2.35692	0.896412	0.18414
Myh3:ENSMUSG00000020908.14	0.03591	0.160794	0.124883	0.184331
Eif3k:ENSMUSG00000053565.9	8.40714	8.55457	0.147425	0.184624
Irs1:ENSMUSG00000055980.2	4.04292	3.57071	-0.472207	0.184639
Hmgb2:ENSMUSG00000054717.6	8.88862	8.7497	-0.13892	0.184639
Aars:ENSMUSG00000031960.14	6.24531	6.05437	-0.190941	0.184841
Slc25a4:ENSMUSG00000031633.4	8.45197	8.38076	-0.0712115	0.185455
Srbd1:ENSMUSG00000024135.9	5.23596	5.03105	-0.204909	0.185856
Ggt7:ENSMUSG00000027603.15	0.59161	0.97628	0.38467	0.185856
Cox6b2:ENSMUSG00000051811.14	3.95267	4.6029	0.650232	0.185856
Gm16416:ENSMUSG00000095940.1	0.973441	3.00314	2.0297	0.185856
Gm11149:ENSMUSG00000079564.2	0.135382	0.359221	0.22384	0.18626
Gm4204:ENSMUSG00000079139.4	7.68302	7.56351	-0.119507	0.186566
Ldlr:ENSMUSG00000032193.8	4.85744	4.54511	-0.312328	0.187161
Gm10171:ENSMUSG00000089803.3	5.37463	5.13812	-0.236515	0.187362
Ak4:ENSMUSG00000028527.18	3.243	1.88216	-1.36083	0.187456
Kcnma1:ENSMUSG00000063142.13	0.0974675	0.0399896	-0.0574779	0.187456
Ifngr2:ENSMUSG00000022965.7	3.3438	3.53939	0.195587	0.187456
Dcaf6:ENSMUSG00000026571.12	2.80071	3.11557	0.314857	0.187456
Gm6091:ENSMUSG00000074026.3	3.93006	3.49913	-0.430921	0.187773
Ogfod3:ENSMUSG00000025169.6	3.1182	2.84477	-0.273426	0.187773
Rpl7a:ENSMUSG00000062647.16	8.06074	8.87397	0.81324	0.187773
Gm5445:ENSMUSG00000094185.1	1.34489	3.4784	2.13351	0.187818
Pes1:ENSMUSG00000020430.12	6.82276	6.66291	-0.159848	0.187905
Ddb2:ENSMUSG00000002109.14	2.44198	2.97652	0.534545	0.187938
Pwp1:ENSMUSG00000001785.11	6.26301	6.0695	-0.193517	0.188539
Asphd1:ENSMUSG00000046378.11	0.0605028	0.198658	0.138155	0.188539
Fndc3a:ENSMUSG00000033487.14	5.50585	5.29245	-0.213403	0.188968
Mir6951:ENSMUSG00000099110.1	1.47755	0.432553	-1.045	0.189057
Tmem35:ENSMUSG00000033578.7	1.28419	1.76134	0.477154	0.189737
Oasl2:ENSMUSG00000029561.17	1.15374	0.545825	-0.607912	0.189816
Gm37750:ENSMUSG00000104268.1	0.688877	0.260902	-0.427975	0.190243
Gm43110:ENSMUSG00000105081.1	3.15042	2.76411	-0.386306	0.190243
Akr1c13:ENSMUSG00000021213.11	0.523201	0.241613	-0.281589	0.190243
Rgs22:ENSMUSG00000037627.15	0.491495	0.352709	-0.138787	0.190243
Ssr2:ENSMUSG00000041355.13	7.6741	7.57143	-0.10267	0.190243
Vwa5a:ENSMUSG00000023186.14	2.57555	3.11785	0.542299	0.190243
mt-Td:ENSMUSG00000064353.1	2.2489	3.32919	1.08029	0.190243
Mycl:ENSMUSG00000028654.13	4.74768	4.38156	-0.366124	0.190396
Fkbp1a:ENSMUSG00000032966.14	8.04642	7.76449	-0.28193	0.190706
Dhps:ENSMUSG00000060038.14	5.70191	5.42032	-0.281592	0.190706
Bcam:ENSMUSG00000002980.14	5.26631	5.69377	0.427462	0.190706
Rps19:ENSMUSG00000040952.16	9.07011	9.66978	0.599667	0.190706
Sirt3:ENSMUSG00000025486.16	3.45161	3.54054	0.0889311	0.190801
Cdkn3:ENSMUSG00000037628.9	3.95392	4.31784	0.363921	0.19092
Gm26965:ENSMUSG00000097565.1	3.43433	3.81098	0.376649	0.19092
Cdv3:ENSMUSG00000032803.14	6.75475	7.00956	0.254811	0.191221
Tbc1d30:ENSMUSG00000052302.5	0.288408	0.415082	0.126674	0.191241
Ppp1r15b:ENSMUSG00000046062.5	5.49581	5.31919	-0.176614	0.191508
Gm29125:ENSMUSG00000101722.1	0.68522	0.339989	-0.345231	0.191726
Elovl4:ENSMUSG00000032262.13	3.00219	3.34845	0.346259	0.191781
Mcm3:ENSMUSG00000041859.10	7.69797	7.51104	-0.186924	0.191836
Bcl3:ENSMUSG00000053175.16	0.0771779	0.398186	0.321008	0.191836
2900018N21Rik:ENSMUSG00000104244.1	1.18702	1.98898	0.801959	0.191836
Akr1b10:ENSMUSG00000061758.13	2.36264	3.49499	1.13235	0.191836
Crlf1:ENSMUSG00000007888.15	4.62796	5.81898	1.19102	0.19209
Gm26065:ENSMUSG00000065314.1	2.56638	1.80697	-0.759403	0.192242
Gm5864:ENSMUSG00000107211.1	0.540862	0.763084	0.222222	0.192242
Gm14388:ENSMUSG00000084230.1	2.86643	3.19402	0.327596	0.192242
Smpdl3a:ENSMUSG00000019872.13	1.45306	1.91387	0.460804	0.192242
Gm26880:ENSMUSG00000096979.1	3.00374	1.89578	-1.10796	0.192297
Gtf3a:ENSMUSG00000016503.16	6.1239	5.88939	-0.234514	0.192297
Zfp954:ENSMUSG00000062116.8	3.24896	3.49731	0.248356	0.192297
Psmc3ip:ENSMUSG00000019303.14	5.36029	5.90388	0.543595	0.192297
Crnde:ENSMUSG00000031736.10	0.453768	1.7909	1.33713	0.192297
Tac1:ENSMUSG00000061762.12	0.268956	1.89524	1.62629	0.192297
Pcolce2:ENSMUSG00000015354.8	1.91006	1.57225	-0.337809	0.192559
Cdt1:ENSMUSG00000006585.2	5.80973	5.56101	-0.248716	0.192559
BC021767:ENSMUSG00000085006.7	0.895404	1.26231	0.366903	0.192559
Zfp608:ENSMUSG00000052713.8	4.48223	4.1959	-0.286325	0.192584
Ajap1:ENSMUSG00000039546.9	1.30227	0.931431	-0.370836	0.192705
Sde2:ENSMUSG00000038806.7	5.42641	5.17589	-0.25052	0.192705
4930517J16Rik:ENSMUSG00000102880.1	0	0.126819	0.126819	0.192705
Col4a6:ENSMUSG00000031273.16	0.65836	1.00977	0.351408	0.192705
Fmnl2:ENSMUSG00000036053.16	4.41484	4.84671	0.431862	0.192705
Rrp7a:ENSMUSG00000018040.9	4.96315	4.73606	-0.227099	0.192746
Thsd7a:ENSMUSG00000032625.14	0.103567	0.357688	0.254121	0.192746
Mettl1:ENSMUSG00000006732.14	5.08904	4.66525	-0.423791	0.192909
Sapcd2:ENSMUSG00000026955.13	4.54463	4.19697	-0.34766	0.192909
Uhrf1:ENSMUSG00000001228.14	8.00523	7.7911	-0.214126	0.192909
Sgsh:ENSMUSG00000005043.13	1.83078	1.99943	0.16865	0.192909
Txndc15:ENSMUSG00000021497.9	4.96833	5.16357	0.195233	0.192909
Nudt18:ENSMUSG00000045211.4	0.895879	1.09724	0.201359	0.192909
Fancg:ENSMUSG00000028453.10	3.32314	3.55179	0.228658	0.192909
Galnt16:ENSMUSG00000021130.7	1.54265	1.95852	0.415873	0.192909
Pwwp2b:ENSMUSG00000060260.12	2.10734	2.57813	0.470789	0.192909
Mir6546:ENSMUSG00000099119.1	0.134417	0.868256	0.733838	0.192909
Tmsb15b2:ENSMUSG00000089996.5	3.3172	4.57738	1.26018	0.192929
Tmem222:ENSMUSG00000028857.16	5.09332	5.34867	0.255348	0.193109
Tmem40:ENSMUSG00000059900.14	0.460317	0.201577	-0.258739	0.193128
Apex1:ENSMUSG00000035960.13	8.74099	8.54641	-0.194582	0.193241
Chd1l:ENSMUSG00000028089.5	3.63041	3.44266	-0.187746	0.193241
Dhcr24:ENSMUSG00000034926.3	6.60362	6.31112	-0.2925	0.193269
Gm29233:ENSMUSG00000101859.1	0.413248	0.0393444	-0.373904	0.193965
Senp2:ENSMUSG00000022855.8	5.30664	5.1621	-0.144543	0.193965
Lrrc15:ENSMUSG00000052316.9	0.595571	0.383384	-0.212187	0.194003
Kifap3:ENSMUSG00000026585.13	5.1347	5.46816	0.333462	0.194003
Dyx1c1Ccpg1:ENSMUSG00000089865.2	2.486	2.86909	0.38309	0.194003
Dcaf12l1:ENSMUSG00000045284.9	1.21051	1.70003	0.489514	0.194003
Gm13669:ENSMUSG00000081833.1	0.694511	1.22512	0.530609	0.194003
C030039L03Rik:ENSMUSG00000057093.14	0.988932	1.67918	0.690249	0.194003
Ppm1n:ENSMUSG00000030402.5	0.441455	0.154367	-0.287088	0.194145
Gm14399:ENSMUSG00000090093.8	1.6808	2.43851	0.757704	0.194145
Cyp26b1:ENSMUSG00000063415.12	6.9583	6.18368	-0.774622	0.194224
Katnal2:ENSMUSG00000025420.13	2.78701	3.19261	0.4056	0.194224
Plec:ENSMUSG00000022565.15	3.61289	2.83514	-0.777746	0.194763
Nptx2:ENSMUSG00000059991.7	1.46769	0.814347	-0.653346	0.194763
RP24-117C3.2:ENSMUSG00000108793.1	6.61549	6.27965	-0.33584	0.194763
Panx1:ENSMUSG00000031934.13	4.81745	4.56495	-0.2525	0.194763
Gm13653:ENSMUSG00000075276.5	5.43412	5.73497	0.300851	0.194763
4930447C04Rik:ENSMUSG00000021098.14	0.3287	0.655071	0.326371	0.195211
0610009B22Rik:ENSMUSG00000007777.9	5.09444	5.18904	0.0945935	0.195225
Gm26862:ENSMUSG00000097644.1	0.893993	0.656065	-0.237928	0.195262
Suv39h2:ENSMUSG00000026646.16	5.29016	4.99778	-0.292386	0.195276
3010026O09Rik:ENSMUSG00000020381.10	3.72663	3.89401	0.16738	0.195276
A930036K24Rik:ENSMUSG00000102375.1	0.0165979	0.186755	0.170157	0.195276
Rgs2:ENSMUSG00000026360.9	3.19539	3.55335	0.357958	0.195276
Gm13584:ENSMUSG00000087539.1	1.30184	2.0557	0.753861	0.195276
Tfcp2:ENSMUSG00000009733.8	3.90526	4.09515	0.189882	0.195338
Fzd8:ENSMUSG00000036904.5	2.01852	2.56688	0.548365	0.195841
H2-D1:ENSMUSG00000073411.11	1.60354	2.86164	1.2581	0.195841
Mir686:ENSMUSG00000076128.1	6.9576	6.73024	-0.227364	0.195917
Hap1:ENSMUSG00000006930.15	0.478508	0.691325	0.212817	0.195985
Plxna4:ENSMUSG00000029765.12	1.82579	1.33892	-0.486873	0.196452
Fxyd2:ENSMUSG00000059412.6	0.454881	0.136108	-0.318772	0.196555
Coro1c:ENSMUSG00000004530.12	6.31172	6.06867	-0.243048	0.196555
Rnf150:ENSMUSG00000047747.9	1.85779	2.42709	0.569296	0.196626
2610027K06Rik:ENSMUSG00000087013.7	0.0439156	0.357439	0.313523	0.196966
Cadm2:ENSMUSG00000064115.13	0.0654855	0.51813	0.452645	0.196966
Abca3:ENSMUSG00000024130.15	1.48204	2.05767	0.575626	0.196966
1700021F13Rik:ENSMUSG00000107053.1	3.46084	2.85593	-0.604913	0.197037
Rpl7a-ps3:ENSMUSG00000068579.4	7.03542	6.57076	-0.464654	0.197037
Gm16267:ENSMUSG00000084979.1	0.237842	0.025904	-0.211938	0.197037
Pdzd7:ENSMUSG00000074818.12	1.12408	1.46337	0.339296	0.197059
Ky:ENSMUSG00000035606.8	0.112394	0.0406656	-0.071728	0.197069
Gm17081:ENSMUSG00000090338.1	0.0940518	0.325589	0.231538	0.197205
Stt3b:ENSMUSG00000032437.9	6.9229	6.75231	-0.170593	0.197307
Fem1b:ENSMUSG00000032244.8	6.19232	6.02206	-0.170255	0.197307
Hmox1:ENSMUSG00000005413.7	4.17479	4.08291	-0.0918749	0.197307
Vps41:ENSMUSG00000041236.7	5.30075	5.50932	0.208575	0.197307
Fam213a:ENSMUSG00000021792.15	3.86725	4.23268	0.365434	0.197307
Mcts1:ENSMUSG00000000355.13	5.47219	5.87004	0.397841	0.197307
Npcd:ENSMUSG00000089837.9	2.54617	2.99696	0.450794	0.197307
Edn3:ENSMUSG00000027524.9	2.64258	3.04334	0.40076	0.197507
Prrg2:ENSMUSG00000007837.10	2.71688	3.13922	0.422339	0.197507
RP24-430K15.3:ENSMUSG00000107846.1	0.0321773	0.148702	0.116525	0.197614
Figf:ENSMUSG00000031380.10	3.85729	3.70346	-0.15383	0.197659
Aox3:ENSMUSG00000064294.12	1.31105	0.565949	-0.7451	0.198123
Fam163b:ENSMUSG00000009216.7	1.07302	0.519596	-0.553419	0.198123
Gm12241:ENSMUSG00000081749.3	1.46029	1.00912	-0.451172	0.198123
Gm26613:ENSMUSG00000097020.1	0.275988	0.659762	0.383773	0.198123
Klf10:ENSMUSG00000037465.9	3.43474	3.82269	0.387953	0.198123
Gm37070:ENSMUSG00000104418.1	3.25916	4.65482	1.39565	0.198123
Tmem41a:ENSMUSG00000022856.8	4.89625	4.47166	-0.424595	0.198556
Csnk2a2:ENSMUSG00000046707.8	4.6154	4.38377	-0.231637	0.198556
Eif1b:ENSMUSG00000006941.4	6.79755	6.63415	-0.1634	0.198556
Arpc5:ENSMUSG00000008475.13	6.27117	6.12679	-0.144374	0.198556
Gm13051:ENSMUSG00000066009.8	0.33134	0.205206	-0.126134	0.198556
Hrh3:ENSMUSG00000039059.11	0.146707	0.0488534	-0.0978534	0.198556
Celf5:ENSMUSG00000034818.16	0.31009	0.428742	0.118651	0.198556
Stard3:ENSMUSG00000018167.10	4.28414	4.50532	0.221181	0.198556
Gm5499:ENSMUSG00000071035.5	2.57457	3.02605	0.451488	0.198556
Gm17105:ENSMUSG00000091079.1	0.589633	1.04268	0.453044	0.198556
Mapkapk3:ENSMUSG00000032577.16	1.57912	2.20195	0.622835	0.198556
Gm23722:ENSMUSG00000064936.1	0.295151	0.930508	0.635357	0.198556
1700110C19Rik:ENSMUSG00000099384.6	0.362951	1.01521	0.652261	0.198556
Gm7901:ENSMUSG00000101431.1	4.60867	4.80962	0.200954	0.198862
2410003L11Rik:ENSMUSG00000085860.1	0.360081	0.0636111	-0.29647	0.199232
Bfsp1:ENSMUSG00000027420.13	0.437613	0.806064	0.368451	0.199784
Dcx:ENSMUSG00000031285.14	3.65428	4.39918	0.744893	0.199845
Fbl:ENSMUSG00000046865.6	8.14824	7.93898	-0.209262	0.199899
Npc1:ENSMUSG00000024413.13	2.9562	3.53311	0.576906	0.199928
Gm3355:ENSMUSG00000089883.1	1.4698	2.69116	1.22135	0.200064
Gm27207:ENSMUSG00000098768.1	2.17344	1.56653	-0.60691	0.20008
Adm:ENSMUSG00000030790.14	1.30735	0.751173	-0.55618	0.20008
Hmgcs2:ENSMUSG00000027875.12	0.0925988	0.264984	0.172385	0.200091
Gm6767:ENSMUSG00000081453.1	7.62047	7.82086	0.200392	0.200091
Zfp663:ENSMUSG00000056824.15	0.414111	0.66244	0.248328	0.200166
Slc22a17:ENSMUSG00000022199.10	4.01702	4.57501	0.557984	0.200166
Pkm:ENSMUSG00000032294.16	10.7251	10.4752	-0.249861	0.200346
Dgkh:ENSMUSG00000034731.9	0.993929	1.21153	0.217598	0.200346
C1s1:ENSMUSG00000038521.17	0.027985	0.427437	0.399452	0.200346
Gm13237:ENSMUSG00000095865.1	6.59738	6.43112	-0.166262	0.200607
Slc35d3:ENSMUSG00000050473.4	1.37352	0.740121	-0.633395	0.200623
Gm15412:ENSMUSG00000085751.1	0.152098	0.0326827	-0.119415	0.200623
mt-Tn:ENSMUSG00000064348.1	5.32448	6.84221	1.51772	0.200723
Gramd1c:ENSMUSG00000036292.13	1.42348	1.72088	0.297395	0.200756
Patz1:ENSMUSG00000020453.17	6.23862	5.74513	-0.493493	0.201045
Chpf:ENSMUSG00000032997.16	3.96375	3.6114	-0.352342	0.201045
3930402G23Rik:ENSMUSG00000038917.3	0.609971	0.379658	-0.230313	0.201045
Spn:ENSMUSG00000051457.7	0.233387	0.109519	-0.123868	0.201045
Gm3970:ENSMUSG00000105795.1	0.0758135	0.427628	0.351815	0.201045
Letmd1:ENSMUSG00000037353.8	3.97905	4.34942	0.370377	0.201476
Rrn3:ENSMUSG00000022682.7	6.13714	5.95711	-0.180036	0.201568
AI846148:ENSMUSG00000024970.4	4.84349	4.49519	-0.348306	0.202068
Mrpl22:ENSMUSG00000020514.8	6.2316	6.04271	-0.188886	0.202068
Gm7678:ENSMUSG00000097795.1	0.0481538	0.235371	0.187218	0.202068
Gm20503:ENSMUSG00000092345.1	5.65375	5.9667	0.312952	0.202209
Rnf151:ENSMUSG00000008482.8	1.58489	0.789884	-0.79501	0.202256
Tmem51os1:ENSMUSG00000073728.10	0.0357395	0.107485	0.0717457	0.202256
Col9a3:ENSMUSG00000027570.15	1.04491	1.8904	0.845493	0.202256
Phf5a:ENSMUSG00000061360.7	8.07654	7.86833	-0.208206	0.202406
Aars2:ENSMUSG00000023938.7	4.05434	3.80978	-0.244564	0.202438
Exosc5:ENSMUSG00000061286.7	5.3319	4.95871	-0.373192	0.202454
Etfb:ENSMUSG00000004610.4	6.74588	6.9428	0.196917	0.202454
Mir214:ENSMUSG00000065516.1	1.68053	3.98724	2.30671	0.202454
Cdc20:ENSMUSG00000006398.15	7.43406	7.1051	-0.328968	0.203057
Polr2m:ENSMUSG00000032199.12	8.44143	8.20199	-0.239433	0.203057
Bax:ENSMUSG00000003873.10	7.11757	6.93695	-0.180623	0.203057
Gm20456:ENSMUSG00000092455.1	0.160752	0.0228214	-0.137931	0.203057
Agpat9:ENSMUSG00000029314.14	0.342073	0.20833	-0.133743	0.203057
Rab7:ENSMUSG00000079477.9	7.11168	7.00998	-0.101696	0.203057
Fmod:ENSMUSG00000041559.7	0.673896	1.14847	0.474576	0.203057
Zfp773:ENSMUSG00000063535.6	1.80485	2.06827	0.263421	0.203094
Hpse2:ENSMUSG00000074852.3	1.42171	2.12275	0.701041	0.20311
Cbln4:ENSMUSG00000067578.3	0.527944	0.130145	-0.397799	0.203142
Cyp4f41-ps:ENSMUSG00000024295.8	1.1961	1.39837	0.202269	0.203142
Map3k9:ENSMUSG00000042724.7	1.0319	1.32376	0.291859	0.203156
Ifi35:ENSMUSG00000010358.13	1.74369	1.08274	-0.660946	0.203307
S100a8:ENSMUSG00000056054.9	0.197421	0	-0.197421	0.203307
Kantr:ENSMUSG00000102426.1	3.05577	3.22723	0.171462	0.203307
Cd82:ENSMUSG00000027215.13	1.57593	2.33153	0.755594	0.203307
Cyth4:ENSMUSG00000018008.7	1.3549	1.1489	-0.205993	0.203654
Gm13047:ENSMUSG00000082246.1	0	0.0632631	0.0632631	0.203654
Gm27817:ENSMUSG00000098683.1	3.26351	1.70183	-1.56167	0.203702
Snhg3:ENSMUSG00000085241.7	5.58432	4.35269	-1.23163	0.203702
AC117232.1:ENSMUSG00000105001.1	8.55362	8.29104	-0.262581	0.203702
Gabarapl2:ENSMUSG00000031950.7	5.42268	5.25789	-0.164785	0.203702
Gm36940:ENSMUSG00000102419.1	0.176021	0.109566	-0.0664555	0.203702
Dtx3:ENSMUSG00000040415.15	5.09563	5.45464	0.35902	0.203897
Krt23:ENSMUSG00000006777.7	1.09428	0.414409	-0.679871	0.204245
Ppp1r15a:ENSMUSG00000040435.10	3.51204	3.10567	-0.406373	0.204312
Gm38146:ENSMUSG00000103163.1	0.114658	0.194092	0.0794339	0.204503
Svil:ENSMUSG00000024236.17	1.13003	1.41472	0.28469	0.204503
Sap25:ENSMUSG00000079165.10	2.59625	2.92696	0.330708	0.204503
Gm17409:ENSMUSG00000091922.1	0.339969	0.0786872	-0.261282	0.204673
Cd55b:ENSMUSG00000026401.15	0.121623	0.0301718	-0.0914508	0.204673
Psme1:ENSMUSG00000022216.16	6.18005	6.42574	0.245689	0.204806
Col7a1:ENSMUSG00000025650.12	1.09796	1.70044	0.60248	0.204806
Sirt5:ENSMUSG00000054021.5	3.49013	4.00816	0.518028	0.204901
Arl5a:ENSMUSG00000036093.7	5.70164	5.38874	-0.312897	0.204975
Acot5:ENSMUSG00000042540.12	0.237527	0.390551	0.153024	0.204975
Ube2j1:ENSMUSG00000028277.13	4.2262	4.39412	0.167918	0.204975
Prelid2:ENSMUSG00000056671.6	4.03862	4.21738	0.178769	0.204975
Hars2:ENSMUSG00000019143.15	4.156	4.40492	0.248914	0.204975
Gm26791:ENSMUSG00000096997.1	0.0124636	0.311804	0.29934	0.204975
Cdh3:ENSMUSG00000061048.7	5.70134	5.30019	-0.401151	0.205405
Gm37214:ENSMUSG00000104022.1	0.36594	0.224638	-0.141301	0.205405
Gm13620:ENSMUSG00000086603.1	0.370507	0.580911	0.210404	0.205405
Tmem185b:ENSMUSG00000098923.1	3.4122	3.67427	0.262064	0.205405
Zbtb4:ENSMUSG00000018750.14	0.452786	0.731521	0.278735	0.205405
Mrpl32:ENSMUSG00000015672.3	5.93285	6.2245	0.29165	0.205405
Ppp1r9a:ENSMUSG00000032827.15	2.78828	3.47194	0.68366	0.205405
Ptpru:ENSMUSG00000028909.17	2.04846	3.00592	0.957466	0.205405
Gm22728:ENSMUSG00000088712.1	2.17956	1.11717	-1.06238	0.205569
Mir6901:ENSMUSG00000098997.1	0.158286	0.720027	0.561741	0.205901
Gm12020:ENSMUSG00000081302.1	3.45728	3.12531	-0.331971	0.205975
Gm26372:ENSMUSG00000088456.1	0.0779354	0.561584	0.483648	0.206018
Pou2f2:ENSMUSG00000008496.18	0.660312	1.04753	0.387221	0.206062
Rgag1:ENSMUSG00000085584.3	0.848411	0.392836	-0.455574	0.206089
Gm14440:ENSMUSG00000078901.8	0.841631	1.26976	0.428128	0.206734
Cep170b:ENSMUSG00000072825.10	3.17148	3.64458	0.473094	0.206734
Hbb-bs:ENSMUSG00000052305.5	8.00167	5.94941	-2.05226	0.207205
Dmrta1:ENSMUSG00000043753.2	1.44864	0.826775	-0.621866	0.207205
Treml1:ENSMUSG00000023993.6	1.04465	0.561105	-0.483541	0.207205
Gm27244:ENSMUSG00000098800.1	1.04705	0.571035	-0.476016	0.207205
Mir678:ENSMUSG00000076068.1	4.41359	4.26461	-0.148979	0.207205
Fam19a5:ENSMUSG00000054863.8	2.61196	2.4901	-0.121861	0.207205
Gm43835:ENSMUSG00000104961.1	2.05067	2.27733	0.226662	0.207205
Zfp454:ENSMUSG00000048728.15	3.40161	3.70586	0.304246	0.207205
Mir6352:ENSMUSG00000099141.1	1.29544	0.4064	-0.889043	0.207511
Gm28045:ENSMUSG00000098754.7	2.51341	2.14709	-0.366314	0.207511
AU015228:ENSMUSG00000074804.3	0.708233	0.571177	-0.137055	0.207511
Adgrl3:ENSMUSG00000037605.16	2.34364	1.68319	-0.660451	0.207623
Psmb5:ENSMUSG00000022193.6	7.57841	7.40969	-0.168714	0.207623
Igsf21:ENSMUSG00000040972.8	0.118623	0.0244699	-0.0941529	0.207623
Riok3:ENSMUSG00000024404.6	4.93959	5.18793	0.248336	0.207623
mt-Rnr2:ENSMUSG00000064339.1	9.38205	9.92023	0.538181	0.207623
Fgfr3:ENSMUSG00000054252.17	0.767514	1.69138	0.923869	0.207707
AI606181:ENSMUSG00000074873.3	3.09993	2.86393	-0.235994	0.207903
Slc25a40:ENSMUSG00000054099.11	2.096	2.44073	0.344721	0.207903
Tchh:ENSMUSG00000052415.5	0.0867543	0.212757	0.126003	0.20813
Fam131c:ENSMUSG00000006218.4	0.0139378	0.231908	0.21797	0.20813
Thbs2:ENSMUSG00000023885.8	0.495107	0.965514	0.470408	0.20813
Thg1l:ENSMUSG00000011254.16	5.07113	4.78922	-0.281907	0.208238
Elp4:ENSMUSG00000027167.11	3.63062	3.99774	0.367114	0.208238
Rps19-ps5:ENSMUSG00000097679.1	4.46902	3.76374	-0.705278	0.208462
Bdh1:ENSMUSG00000046598.14	3.13123	2.52093	-0.610297	0.208462
Zic2:ENSMUSG00000061524.8	5.42498	4.96698	-0.458001	0.208462
Gm5421:ENSMUSG00000097245.1	3.20506	2.82846	-0.376594	0.208462
Gm11736:ENSMUSG00000083090.1	0.535984	0.171186	-0.364799	0.208462
Ergic3:ENSMUSG00000005881.13	6.56723	6.66897	0.101735	0.208462
Rpl17:ENSMUSG00000062328.7	10.122	10.2663	0.144299	0.208462
Tmbim4:ENSMUSG00000020225.10	5.05816	5.26019	0.202035	0.208462
As3mt:ENSMUSG00000003559.7	4.19703	4.44615	0.24912	0.208462
C330018D20Rik:ENSMUSG00000024592.15	1.18952	1.49368	0.304166	0.208462
Rpl14-ps1:ENSMUSG00000046721.10	8.60703	8.91689	0.309856	0.208462
Adamts10:ENSMUSG00000024299.16	4.48071	4.79602	0.315309	0.208462
Mbnl1:ENSMUSG00000027763.13	3.64698	4.08746	0.440482	0.208462
Tmod4:ENSMUSG00000005628.12	1.51501	2.01733	0.502328	0.208462
Cacna2d1:ENSMUSG00000040118.15	1.98011	2.58567	0.605559	0.208462
Gjb6:ENSMUSG00000040055.8	0.709736	1.54412	0.834389	0.208462
Col1a2:ENSMUSG00000029661.16	6.60425	7.47129	0.867037	0.208462
Gm27868:ENSMUSG00000098536.1	1.72581	2.91354	1.18774	0.208462
Enpp2:ENSMUSG00000022425.15	3.31575	2.27717	-1.03858	0.209539
Dock6:ENSMUSG00000032198.8	4.39549	3.89607	-0.499412	0.209592
Gm13375:ENSMUSG00000075514.4	3.03696	2.62757	-0.409396	0.21003
Adal:ENSMUSG00000027259.15	3.38676	3.65954	0.27278	0.210255
Rps24-ps3:ENSMUSG00000081049.1	6.64928	8.24535	1.59607	0.210769
Stradb:ENSMUSG00000026027.13	3.36436	3.80393	0.439577	0.211073
Ifi202b:ENSMUSG00000026535.9	0.763118	0.523695	-0.239422	0.212064
Gm527:ENSMUSG00000047227.4	1.56774	2.07715	0.509415	0.212064
Atp2a3:ENSMUSG00000020788.15	0.756136	0.462982	-0.293153	0.212096
Cyc1:ENSMUSG00000022551.7	7.52931	7.25586	-0.273446	0.212096
Afg3l2:ENSMUSG00000024527.9	5.27063	5.06028	-0.210349	0.212096
Fam19a3:ENSMUSG00000055865.8	0.298891	0.103721	-0.19517	0.212096
Acot6:ENSMUSG00000043487.3	0.79781	0.988656	0.190846	0.212096
Add3:ENSMUSG00000025026.14	2.71975	3.55463	0.834877	0.212096
Pts:ENSMUSG00000032067.5	4.24094	4.61685	0.375903	0.212271
Dlk2:ENSMUSG00000047428.14	0.241317	0.780515	0.539198	0.212271
Plk1:ENSMUSG00000030867.7	7.00028	6.64618	-0.354101	0.212449
Tex40:ENSMUSG00000050623.4	0.725305	1.52565	0.800346	0.212449
Obfc1:ENSMUSG00000042694.17	5.23741	5.48265	0.245236	0.21269
Gm17022:ENSMUSG00000091784.2	1.72804	2.02816	0.300121	0.212723
Gmeb2:ENSMUSG00000038705.13	4.19676	3.99639	-0.200363	0.213356
Prdm4:ENSMUSG00000035529.9	5.15638	4.99017	-0.166212	0.213557
Caps2:ENSMUSG00000035694.15	0.302516	0.486953	0.184437	0.213557
Cpxm1:ENSMUSG00000027408.7	4.60903	4.91533	0.306303	0.213557
Cyb5a:ENSMUSG00000024646.13	6.45222	6.66028	0.208066	0.213632
Glb1:ENSMUSG00000045594.9	3.67397	3.93503	0.261061	0.213818
2900011O08Rik:ENSMUSG00000044117.12	1.00186	1.56408	0.562218	0.213818
Snord1a:ENSMUSG00000065094.1	3.00259	2.14074	-0.861851	0.214016
Nolc1:ENSMUSG00000015176.9	7.00884	6.76901	-0.239835	0.214016
Gorasp2:ENSMUSG00000014959.12	6.36553	6.16105	-0.204474	0.214016
Banf1:ENSMUSG00000024844.14	8.30027	8.10745	-0.192819	0.214016
Gm15907:ENSMUSG00000087319.1	0.286271	0.571734	0.285463	0.214016
A430033K04Rik:ENSMUSG00000056014.15	2.91935	3.31116	0.391806	0.214016
Ociad1:ENSMUSG00000029152.13	6.92925	7.06205	0.132802	0.214594
Efcab10:ENSMUSG00000020562.6	0.307853	0.652723	0.344871	0.214594
Gm10748:ENSMUSG00000103881.1	0.600859	1.4645	0.863645	0.214594
Atg9b:ENSMUSG00000038295.14	1.08502	0.809957	-0.275063	0.214996
Kdm6bos:ENSMUSG00000085178.1	1.33879	1.91991	0.581117	0.214996
Nsl1:ENSMUSG00000062510.12	3.98786	3.79492	-0.192931	0.215144
Cd36:ENSMUSG00000002944.15	0.402103	1.09027	0.688167	0.215208
Shmt2:ENSMUSG00000025403.4	6.48026	6.18766	-0.292602	0.21528
Scd1:ENSMUSG00000037071.2	5.24978	4.97442	-0.275359	0.21528
Tbc1d4:ENSMUSG00000033083.16	2.97636	2.81039	-0.165975	0.21528
Gm25544:ENSMUSG00000084625.1	0	0.287717	0.287717	0.21528
Gm38042:ENSMUSG00000104292.1	0.63397	1.07008	0.436105	0.21528
Dbpht2:ENSMUSG00000029878.5	0.170136	0.0640045	-0.106131	0.215362
Gp5:ENSMUSG00000047953.6	0.834885	0.588332	-0.246553	0.215363
Zbtb8b:ENSMUSG00000048485.12	0.336978	0.630886	0.293908	0.215363
Gm15408:ENSMUSG00000086610.1	0.316209	0.665421	0.349212	0.215363
Tvp23a:ENSMUSG00000050908.12	3.10885	3.34414	0.235288	0.215394
Afmid:ENSMUSG00000017718.15	1.10878	1.72671	0.617933	0.2156
Slitrk6:ENSMUSG00000045871.4	3.18738	4.1433	0.955914	0.2156
Gm13167:ENSMUSG00000081671.1	5.96835	5.80669	-0.161666	0.215631
Gm2260:ENSMUSG00000098428.6	1.09462	1.40084	0.306224	0.215631
Dcxr:ENSMUSG00000039450.11	2.88455	3.42982	0.545265	0.215631
Rpl30-ps1:ENSMUSG00000057696.4	6.21523	5.69414	-0.52109	0.215865
Wscd1:ENSMUSG00000020811.16	0.390882	0.257401	-0.13348	0.215881
Pfdn6:ENSMUSG00000024309.14	7.41547	7.29541	-0.120064	0.215881
Ptrhd1:ENSMUSG00000096199.1	2.26666	2.15028	-0.116378	0.215881
Use1:ENSMUSG00000002395.14	6.16337	6.32722	0.163843	0.216019
Gm43805:ENSMUSG00000105971.1	0.304752	1.00868	0.70393	0.216019
Gm37784:ENSMUSG00000102525.1	4.03107	3.51035	-0.520719	0.216022
Reep5:ENSMUSG00000005873.5	5.177	4.9211	-0.255907	0.216022
Gpr83:ENSMUSG00000031932.14	0.0948528	0.0172372	-0.0776156	0.216022
Gm42777:ENSMUSG00000104676.1	0.00444168	0.0587123	0.0542706	0.216022
Acyp1:ENSMUSG00000008822.15	4.58606	4.85561	0.269554	0.216022
Gm20708:ENSMUSG00000093485.1	1.315	1.6232	0.308203	0.216022
Dock7:ENSMUSG00000028556.15	6.01877	5.63503	-0.383739	0.216185
Clstn3:ENSMUSG00000008153.11	0.855872	1.52954	0.673671	0.216185
Brd9:ENSMUSG00000057649.5	5.25077	5.39371	0.142942	0.216362
Wnt10b:ENSMUSG00000022996.14	2.40896	1.71855	-0.690405	0.216727
Gm9064:ENSMUSG00000091117.1	0.764597	0.242295	-0.522302	0.216727
D1Ertd622e:ENSMUSG00000044768.16	1.05133	0.862418	-0.188915	0.216727
Lrfn2:ENSMUSG00000040490.4	0	0.135608	0.135608	0.216727
Cyp2s1:ENSMUSG00000040703.11	0.195925	0.340571	0.144645	0.216727
Ppm1g:ENSMUSG00000029147.10	7.41317	7.18651	-0.226659	0.216786
Nog:ENSMUSG00000048616.4	0.433125	0.948301	0.515175	0.217156
Chek2:ENSMUSG00000029521.7	4.14953	3.90721	-0.24232	0.217462
Ptprz1:ENSMUSG00000068748.7	0.489639	0.901339	0.4117	0.217462
Gm8806:ENSMUSG00000083367.1	5.27886	5.34995	0.0710874	0.217469
Wnt2:ENSMUSG00000010797.6	0.096604	0.361695	0.265091	0.217888
Txnrd3:ENSMUSG00000000811.13	2.81236	2.67159	-0.140767	0.218275
Efcab9:ENSMUSG00000044056.3	0.271937	0.625473	0.353536	0.218275
Lmo1:ENSMUSG00000036111.7	5.46283	4.76341	-0.699419	0.218575
A430073D23Rik:ENSMUSG00000105471.1	0.940747	0.424092	-0.516655	0.218575
Max:ENSMUSG00000059436.12	5.48551	5.32277	-0.162743	0.218575
Leng8:ENSMUSG00000035545.13	4.70473	5.03616	0.331426	0.218575
Zpld1:ENSMUSG00000064310.10	0.11825	0.461731	0.343481	0.218575
Angpt1:ENSMUSG00000022309.8	1.56956	2.19094	0.621377	0.218575
Gm13148:ENSMUSG00000083642.1	0.406076	2.08736	1.68128	0.218575
Amh:ENSMUSG00000035262.4	0.396129	0.594241	0.198113	0.218881
Zfp286:ENSMUSG00000047342.16	2.95706	4.18697	1.22992	0.219097
Pabpn1:ENSMUSG00000022194.15	8.60288	8.45939	-0.143497	0.219124
Zfp389:ENSMUSG00000082396.3	0.360224	1.21518	0.854955	0.219124
Ugdh:ENSMUSG00000029201.14	5.61312	5.85051	0.237397	0.219419
Cpt1a:ENSMUSG00000024900.4	2.39876	2.84565	0.446886	0.219795
Ash2l:ENSMUSG00000031575.17	6.54672	6.4069	-0.139817	0.21982
Hnf1a:ENSMUSG00000029556.12	0.02836	0.112695	0.084335	0.21982
Gm43373:ENSMUSG00000107363.1	0	0.12695	0.12695	0.21982
Sertad3:ENSMUSG00000055200.7	3.35334	3.56332	0.209976	0.21982
Gm5766:ENSMUSG00000089645.3	0	0.262515	0.262515	0.21982
mt-Tc:ENSMUSG00000064349.1	7.43913	8.68872	1.24958	0.21982
Nos2:ENSMUSG00000020826.6	0.734174	0.557533	-0.176641	0.220094
Hs3st3a1:ENSMUSG00000047759.6	1.73235	2.40586	0.673516	0.220094
Raver2:ENSMUSG00000035275.14	2.1997	3.76729	1.56759	0.220094
Ddx54:ENSMUSG00000029599.13	5.50415	5.20293	-0.301219	0.220164
Cad:ENSMUSG00000013629.16	6.19972	5.911	-0.288714	0.220252
Gm27466:ENSMUSG00000098868.1	0.0436592	0.37581	0.332151	0.220419
Llph:ENSMUSG00000020224.14	6.35093	6.19213	-0.158806	0.220423
[truncated: 30,042 more rows]

## Sheet: E9WT_E10WT
	mean_E10WT	mean_E9WT	logFC	adj.P.Val
Gm27543:ENSMUSG00000099248.1	6.03278	2.47094	-3.56184	0.000343703
Tbx15:ENSMUSG00000027868.11	6.64144	2.73953	-3.90191	0.000343703
Mab21l1:ENSMUSG00000056947.5	4.88863	0.727551	-4.16108	0.000343703
Six1:ENSMUSG00000051367.8	3.65853	0.70896	-2.94957	0.000423693
Gal:ENSMUSG00000024907.6	0.305265	3.89279	3.58753	0.000423693
Gm33819:ENSMUSG00000103912.1	0.135193	3.26344	3.12825	0.000423693
Crhbp:ENSMUSG00000021680.7	2.73211	0.0298285	-2.70228	0.000423693
Rftn2:ENSMUSG00000025978.14	4.29585	1.32564	-2.97021	0.000423693
Cbln1:ENSMUSG00000031654.15	3.08564	0.320071	-2.76557	0.000423693
Eya2:ENSMUSG00000017897.18	3.07093	0.693706	-2.37722	0.000423693
Aes:ENSMUSG00000054452.9	7.51785	4.7044	-2.81346	0.000423693
Gm26506:ENSMUSG00000096906.1	0.121069	3.13693	3.01586	0.000423693
Hoxa11:ENSMUSG00000038210.10	5.99841	3.06437	-2.93404	0.000423693
Mt2:ENSMUSG00000031762.6	5.38812	2.96426	-2.42386	0.000442398
Bcl11b:ENSMUSG00000048251.15	3.39266	0.258709	-3.13395	0.000442398
Phactr3:ENSMUSG00000027525.17	3.38573	0.0381879	-3.34754	0.000442398
Gm25945:ENSMUSG00000084433.1	2.64054	0.0578669	-2.58267	0.000442398
Hopx:ENSMUSG00000059325.14	0.808144	5.13773	4.32958	0.000442398
Shox2:ENSMUSG00000027833.16	6.80731	3.05312	-3.75418	0.000442398
Prdm16:ENSMUSG00000039410.16	4.61162	1.07314	-3.53847	0.000465991
Krt23:ENSMUSG00000006777.7	0.414409	3.3834	2.96899	0.000465991
Hoxa10:ENSMUSG00000000938.11	6.88438	3.89266	-2.99173	0.000465991
Wnt16:ENSMUSG00000029671.15	2.16385	0.0210929	-2.14276	0.000465991
Coro1a:ENSMUSG00000030707.15	4.05254	1.13525	-2.91729	0.000465991
Gm43120:ENSMUSG00000105689.1	4.89064	1.02206	-3.86858	0.000465991
2610203C20Rik:ENSMUSG00000074415.10	5.43713	0.233212	-5.20392	0.000465991
Acta2:ENSMUSG00000035783.8	0.198707	2.50824	2.30953	0.000465991
Elf1:ENSMUSG00000036461.15	2.89452	0.511333	-2.38319	0.000465991
Gm27695:ENSMUSG00000098969.1	5.58563	1.71027	-3.87536	0.000465991
Cxcr4:ENSMUSG00000045382.6	3.46472	1.25091	-2.21381	0.000465991
Dclk1:ENSMUSG00000027797.15	3.58408	0.724812	-2.85927	0.000499272
Wnt2:ENSMUSG00000010797.6	0.361695	2.87682	2.51512	0.000499272
Ccl6:ENSMUSG00000018927.3	0.463396	3.17009	2.70669	0.000499272
Ldhb:ENSMUSG00000030246.11	8.08662	5.7758	-2.31082	0.000499272
Osr2:ENSMUSG00000022330.4	3.73904	0.199585	-3.53946	0.000499272
Scx:ENSMUSG00000034161.7	5.26031	1.58373	-3.67658	0.000499272
Gjb2:ENSMUSG00000046352.7	3.99663	0.186452	-3.81018	0.000499272
Mertk:ENSMUSG00000014361.5	4.09234	1.49781	-2.59453	0.000499272
Cep112:ENSMUSG00000020728.17	2.4234	0.171064	-2.25234	0.000530683
Pmaip1:ENSMUSG00000024521.7	4.66054	1.12752	-3.53302	0.000539487
Hoxb9:ENSMUSG00000020875.9	0.475424	4.07323	3.5978	0.000539487
Pax3:ENSMUSG00000004872.15	3.36958	0.394974	-2.97461	0.000539487
Car4:ENSMUSG00000000805.18	0.0181699	2.72537	2.7072	0.000541764
Upk3b:ENSMUSG00000042985.7	0.0548032	2.26617	2.21136	0.000541764
Gm13111:ENSMUSG00000085069.2	3.37037	0.111405	-3.25896	0.000584123
Krtcap3:ENSMUSG00000029149.14	3.59015	1.53055	-2.0596	0.000584123
Sim2:ENSMUSG00000062713.7	3.06853	0.24332	-2.82521	0.000605185
Nfia:ENSMUSG00000028565.18	2.22221	0.0659069	-2.1563	0.000618533
Abat:ENSMUSG00000057880.12	4.03412	1.27746	-2.75666	0.000625853
Cdx1:ENSMUSG00000024619.8	1.37446	4.91635	3.54189	0.000625853
Zfp467:ENSMUSG00000068551.12	3.67968	1.48876	-2.19092	0.000634661
Shd:ENSMUSG00000039154.6	3.66123	1.61866	-2.04257	0.000634661
Angptl4:ENSMUSG00000002289.15	3.41531	1.46049	-1.95482	0.000655961
Col15a1:ENSMUSG00000028339.17	3.50492	0.6898	-2.81512	0.000663228
Zic3:ENSMUSG00000067860.11	3.49539	0.297207	-3.19818	0.000695674
Tagln:ENSMUSG00000032085.4	1.74891	3.57653	1.82762	0.00070754
Bcl11a:ENSMUSG00000000861.15	4.66859	0.942848	-3.72574	0.000715716
Lppr3:ENSMUSG00000035835.14	5.55175	3.77699	-1.77476	0.000724482
Tmtc2:ENSMUSG00000036019.8	3.32494	1.27391	-2.05103	0.000744266
Myzap:ENSMUSG00000041361.13	2.27099	0.633409	-1.63758	0.000744266
Nostrin:ENSMUSG00000034738.8	0.814741	2.83636	2.02162	0.000744266
Nnat:ENSMUSG00000067786.16	10.3524	8.63559	-1.71684	0.000744266
Etv2:ENSMUSG00000006311.8	0.381648	3.87183	3.49019	0.000744266
Mab21l2:ENSMUSG00000057777.4	6.01331	2.40932	-3.60399	0.000744266
Tvp23a:ENSMUSG00000050908.12	3.34414	1.58299	-1.76115	0.000744266
Acrbp:ENSMUSG00000072770.9	3.47356	1.02195	-2.45162	0.000744266
Hpgd:ENSMUSG00000031613.8	2.89685	0.56325	-2.3336	0.000767865
Hspb1:ENSMUSG00000004951.10	4.5334	1.81744	-2.71596	0.000767865
Acsf2:ENSMUSG00000076435.3	4.10262	2.20431	-1.89831	0.000767865
Tgfb3:ENSMUSG00000021253.6	3.10426	0.822678	-2.28158	0.000784082
Hsd11b2:ENSMUSG00000031891.5	5.57649	3.08369	-2.4928	0.000792412
Cav1:ENSMUSG00000007655.16	3.43059	1.42728	-2.00331	0.000792412
Gstm7:ENSMUSG00000004035.12	3.58685	1.20685	-2.38	0.000792412
Cbx8:ENSMUSG00000025578.9	3.36518	1.27855	-2.08663	0.00082493
Csf1r:ENSMUSG00000024621.15	2.31159	0.439403	-1.87219	0.000838262
Hoxa1:ENSMUSG00000029844.9	1.36133	4.15497	2.79364	0.000838262
S1pr3:ENSMUSG00000067586.3	5.86606	3.78272	-2.08334	0.000838262
RP23-472G22.2:ENSMUSG00000107651.1	0.0709769	2.72157	2.6506	0.000838262
Dpysl4:ENSMUSG00000025478.15	3.08498	1.15016	-1.93482	0.000876197
Fibin:ENSMUSG00000074971.4	4.16394	0.9927	-3.17124	0.000882162
Ifi204:ENSMUSG00000073489.5	0.578758	3.15625	2.57749	0.000894247
Lrig3:ENSMUSG00000020105.8	4.80869	2.48773	-2.32096	0.0009057
Ntn1:ENSMUSG00000020902.12	3.54182	1.36699	-2.17483	0.0009057
Dusp5:ENSMUSG00000034765.6	2.27017	4.22369	1.95352	0.0009057
Hacl1:ENSMUSG00000021884.17	2.46265	0.553927	-1.90873	0.0009057
Col25a1:ENSMUSG00000058897.17	2.47612	0.312031	-2.16409	0.0009057
Nfatc4:ENSMUSG00000023411.11	6.38889	4.37744	-2.01145	0.000925208
Cpt1a:ENSMUSG00000024900.4	2.84565	0.54133	-2.30432	0.000945989
Ccdc109b:ENSMUSG00000027994.14	3.18896	0.441861	-2.7471	0.000961111
Dcx:ENSMUSG00000031285.14	4.39918	1.06932	-3.32986	0.000961111
Gata5:ENSMUSG00000015627.5	0.531992	2.71501	2.18301	0.000969018
Gm27202:ENSMUSG00000098424.1	2.77165	0	-2.77165	0.000969018
Dok4:ENSMUSG00000040631.7	3.72972	5.66159	1.93187	0.000969018
Slc16a2:ENSMUSG00000033965.10	3.42262	0.815016	-2.6076	0.000969018
Ebf1:ENSMUSG00000057098.14	2.95864	0.389124	-2.56952	0.000977463
4933404O12Rik:ENSMUSG00000097908.7	3.69208	1.2315	-2.46058	0.000977463
Tnni1:ENSMUSG00000026418.16	0.266985	2.78068	2.51369	0.000977463
Iglon5:ENSMUSG00000013367.5	3.2636	1.08975	-2.17385	0.000977463
Rspo3:ENSMUSG00000019880.9	3.31073	0.733054	-2.57768	0.000977463
Barx2:ENSMUSG00000032033.11	1.90761	0.199054	-1.70855	0.00100893
Vcam1:ENSMUSG00000027962.14	5.42551	2.79524	-2.63026	0.00104943
Mapkapk3:ENSMUSG00000032577.16	2.20195	0.473825	-1.72813	0.00106922
Gsc:ENSMUSG00000021095.5	4.718	1.94717	-2.77083	0.00107549
Gm8034:ENSMUSG00000094281.1	2.54599	1.0359	-1.51009	0.00107549
Alx1:ENSMUSG00000036602.13	2.78918	4.66701	1.87783	0.00107549
Gm9967:ENSMUSG00000055323.5	2.7196	0.285801	-2.4338	0.00107549
Gm3716:ENSMUSG00000105402.4	2.69057	1.18818	-1.5024	0.00107549
Pcdh10:ENSMUSG00000049100.15	2.60265	0.304776	-2.29788	0.00107549
Crlf1:ENSMUSG00000007888.15	5.81898	2.62417	-3.19481	0.00107549
Flywch2:ENSMUSG00000023911.12	4.63191	2.76141	-1.8705	0.00107549
Adcy6:ENSMUSG00000022994.8	4.74376	3.07339	-1.67037	0.00107549
Galnt5:ENSMUSG00000026828.11	3.00449	0.928897	-2.0756	0.00107549
Glrb:ENSMUSG00000028020.16	3.73258	1.42779	-2.30479	0.00107549
Afap1:ENSMUSG00000029094.11	3.32852	0.668665	-2.65985	0.0010923
Aff2:ENSMUSG00000031189.12	3.59567	0.975253	-2.62041	0.00109523
Gpt2:ENSMUSG00000031700.11	5.14275	3.48634	-1.65641	0.00109643
Tmem119:ENSMUSG00000054675.5	6.25448	4.22506	-2.02942	0.00109643
Bahd1:ENSMUSG00000040007.8	2.87164	1.07663	-1.79502	0.00109643
Sh3gl3:ENSMUSG00000030638.13	3.70619	2.124	-1.58219	0.00109643
Lgi2:ENSMUSG00000039252.11	1.5144	3.12436	1.60995	0.00109643
B930036N10Rik:ENSMUSG00000091993.2	0.601035	2.11072	1.50968	0.00109643
Rarg:ENSMUSG00000001288.14	6.30291	4.72666	-1.57625	0.00109643
Lama4:ENSMUSG00000019846.11	3.89225	2.42607	-1.46617	0.00110745
Meox2:ENSMUSG00000036144.6	4.85369	2.14262	-2.71107	0.00110745
Phlda2:ENSMUSG00000010760.4	0.751499	2.94459	2.19309	0.00111614
6330403K07Rik:ENSMUSG00000018451.6	6.63935	4.45768	-2.18167	0.00114769
Igfbp2:ENSMUSG00000039323.18	7.09063	5.18345	-1.90719	0.0011483
Arhgef40:ENSMUSG00000004562.16	5.97081	3.80224	-2.16857	0.00118765
Lbx1:ENSMUSG00000025216.9	3.86791	1.70388	-2.16403	0.00118765
Nipsnap1:ENSMUSG00000034285.15	6.28159	4.88303	-1.39856	0.00119344
Myb:ENSMUSG00000019982.14	2.92365	1.00247	-1.92118	0.00120283
Amica1:ENSMUSG00000048534.6	3.08514	5.10262	2.01748	0.00122363
Acss2:ENSMUSG00000027605.18	2.23904	0.580575	-1.65846	0.00122363
Dnmt3a:ENSMUSG00000020661.15	4.41358	1.87295	-2.54063	0.00122363
Capn6:ENSMUSG00000067276.5	8.85154	7.25349	-1.59805	0.00122363
Cacna1g:ENSMUSG00000020866.17	4.70024	1.66089	-3.03936	0.00122363
Gata6:ENSMUSG00000005836.8	1.22917	3.16237	1.9332	0.0012269
Cyth1:ENSMUSG00000017132.17	4.15311	2.76567	-1.38744	0.0012269
Gdf11:ENSMUSG00000025352.6	5.50241	3.72554	-1.77687	0.0012269
Prnp:ENSMUSG00000079037.9	3.24726	1.50476	-1.7425	0.0012269
Wfikkn1:ENSMUSG00000071192.5	1.27552	2.989	1.71348	0.00122837
E2f2:ENSMUSG00000018983.9	3.28523	1.73503	-1.5502	0.00125585
Tmem198b:ENSMUSG00000047090.13	3.85798	2.41693	-1.44105	0.00126059
A430033K04Rik:ENSMUSG00000056014.15	3.31116	1.6293	-1.68185	0.00126059
Arhgap33:ENSMUSG00000036882.6	3.14319	1.41961	-1.72358	0.00126059
Gm27833:ENSMUSG00000098733.1	1.55175	7.21347e-07	-1.55175	0.00126059
Itm2a:ENSMUSG00000031239.5	7.00218	4.98049	-2.02168	0.00126059
Atat1:ENSMUSG00000024426.17	5.04765	3.12718	-1.92047	0.00126059
Cadm4:ENSMUSG00000054793.8	3.73386	1.61471	-2.11915	0.00126059
Fli1:ENSMUSG00000016087.13	5.23429	3.35253	-1.88176	0.00126059
Mir1839:ENSMUSG00000093107.1	2.01008	0.263098	-1.74698	0.00126059
Tfap2b:ENSMUSG00000025927.13	2.95754	0.168695	-2.78884	0.00127096
Col23a1:ENSMUSG00000063564.13	3.94946	2.15335	-1.79612	0.00127096
Kank4:ENSMUSG00000035407.8	3.97309	2.29571	-1.67738	0.00127096
Sox9:ENSMUSG00000000567.5	5.7445	2.9493	-2.7952	0.00127096
Ogdhl:ENSMUSG00000021913.7	3.94138	2.57543	-1.36595	0.00127096
Hmgb1-ps7:ENSMUSG00000092281.1	6.79999	5.40488	-1.3951	0.00127096
Stat2:ENSMUSG00000040033.15	2.54346	1.11323	-1.43023	0.00127096
Gm43350:ENSMUSG00000105628.1	0.0741067	1.9146	1.8405	0.00127136
Nrarp:ENSMUSG00000078202.3	3.48826	1.77353	-1.71473	0.00127136
Vamp1:ENSMUSG00000030337.16	1.83905	0.179677	-1.65937	0.00127136
Notch1:ENSMUSG00000026923.15	3.61668	1.2941	-2.32258	0.00127136
6530402F18Rik:ENSMUSG00000079499.9	0.4876	2.37375	1.88615	0.00127136
Boc:ENSMUSG00000022687.11	4.43563	2.25131	-2.18432	0.00127568
Chd3:ENSMUSG00000018474.17	6.08583	2.32611	-3.75972	0.0012763
Tbx18:ENSMUSG00000032419.8	5.17081	2.55086	-2.61995	0.00130338
Grik5:ENSMUSG00000003378.9	4.46876	2.42863	-2.04013	0.00130338
RP24-360F21.2:ENSMUSG00000108678.1	1.77786	0.375422	-1.40243	0.00130338
Dnm1:ENSMUSG00000026825.17	4.92965	2.782	-2.14765	0.00130338
Nmrk1:ENSMUSG00000037847.13	2.0334	0.560546	-1.47286	0.00130338
Rgmb:ENSMUSG00000048027.7	3.13086	1.70562	-1.42524	0.00130338
Hes6:ENSMUSG00000067071.8	5.41796	3.95477	-1.46319	0.00130338
Zcchc18:ENSMUSG00000031428.11	3.44237	0.716382	-2.72599	0.00130338
Gprc5b:ENSMUSG00000008734.8	3.79893	2.48133	-1.3176	0.00130338
Syt11:ENSMUSG00000068923.14	3.80188	1.44622	-2.35566	0.00132536
Hoxd1:ENSMUSG00000042448.5	0.541741	3.05213	2.51039	0.00132536
Angptl2:ENSMUSG00000004105.8	4.70267	2.88998	-1.81269	0.00132536
Olfml1:ENSMUSG00000051041.7	3.42255	1.14015	-2.2824	0.00132536
Aldh1a2:ENSMUSG00000013584.5	0.185475	3.69839	3.51292	0.00132536
Rsrp1:ENSMUSG00000037266.18	6.45292	5.14171	-1.31122	0.00132689
1110032F04Rik:ENSMUSG00000046999.2	0.612689	2.49437	1.88168	0.00133228
Abhd11os:ENSMUSG00000085042.7	2.51231	4.55957	2.04727	0.00133412
Plcd1:ENSMUSG00000010660.2	3.18267	1.72742	-1.45525	0.00134493
Scube1:ENSMUSG00000016763.14	5.81123	3.82335	-1.98789	0.00134493
Stx1b:ENSMUSG00000030806.6	2.77035	0.899861	-1.87049	0.00134738
Lrig1:ENSMUSG00000030029.14	3.77269	1.54387	-2.22882	0.00134749
Dnaaf3:ENSMUSG00000055809.7	2.22791	0.55731	-1.6706	0.00134749
Svopl:ENSMUSG00000029830.15	2.94649	0.755795	-2.19069	0.0013523
L3mbtl3:ENSMUSG00000039089.14	4.90475	3.31232	-1.59244	0.00135931
Sned1:ENSMUSG00000047793.13	3.36626	0.448954	-2.9173	0.00135931
Bcl2l11:ENSMUSG00000027381.16	3.88282	2.47132	-1.4115	0.00136464
Slmo1:ENSMUSG00000024530.7	3.16149	1.77498	-1.38652	0.00136655
Myf5:ENSMUSG00000000435.1	2.38782	0.0122208	-2.3756	0.00136924
Gm27010:ENSMUSG00000098183.1	2.8353	0.674822	-2.16048	0.00137795
Csad:ENSMUSG00000023044.1	3.65443	2.14232	-1.51211	0.00138997
Abtb2:ENSMUSG00000032724.5	3.14742	1.48322	-1.6642	0.00139034
Arsb:ENSMUSG00000042082.6	2.53884	0.907626	-1.63121	0.00139824
Car3:ENSMUSG00000027559.5	0.271182	2.42326	2.15208	0.00139824
Gm27492:ENSMUSG00000098435.1	4.19223	0.58656	-3.60567	0.00139824
Tmem151b:ENSMUSG00000096847.1	3.17799	1.28222	-1.89577	0.00139824
Hoxa11os:ENSMUSG00000086427.8	6.04373	1.99889	-4.04484	0.00144448
Gm28309:ENSMUSG00000099521.1	5.98423	3.42603	-2.5582	0.00144448
Srpk2:ENSMUSG00000062604.11	4.28781	1.1803	-3.10751	0.00144448
Mgat3:ENSMUSG00000042428.6	3.5116	1.9997	-1.5119	0.00144448
Prkcb:ENSMUSG00000052889.11	2.65861	0.633998	-2.02462	0.00144448
Dtx3l:ENSMUSG00000049502.16	1.55569	0.322106	-1.23358	0.00144448
Enpp3:ENSMUSG00000019989.7	2.84866	1.46892	-1.37975	0.00144448
Gm5514:ENSMUSG00000045104.8	6.25168	4.23894	-2.01274	0.00144448
Rragd:ENSMUSG00000028278.14	3.6037	1.64535	-1.95835	0.00144448
Hoxa9:ENSMUSG00000038227.15	6.3378	4.96208	-1.37571	0.00145373
Adgre5:ENSMUSG00000002885.14	4.4081	2.10145	-2.30665	0.00145416
Snx32:ENSMUSG00000056185.4	1.65168	0.197656	-1.45403	0.00145416
Cldn1:ENSMUSG00000022512.2	2.3777	0.827006	-1.5507	0.00145416
Gpr4:ENSMUSG00000044317.7	2.80935	1.36218	-1.44718	0.00145416
Nyap1:ENSMUSG00000045348.15	1.89499	0.552416	-1.34257	0.00145416
Lrrc56:ENSMUSG00000038637.14	3.36749	1.96275	-1.40474	0.00145416
Sema6c:ENSMUSG00000038777.19	3.97185	1.24779	-2.72406	0.00145416
Psap:ENSMUSG00000004207.14	6.54107	5.23613	-1.30494	0.00145969
Ntf3:ENSMUSG00000049107.13	3.40976	1.61854	-1.79121	0.00145969
Amph:ENSMUSG00000021314.11	0.298223	2.63393	2.33571	0.00147087
Upk1a:ENSMUSG00000006313.4	2.70689	0.658662	-2.04823	0.00147087
Rnf24:ENSMUSG00000048911.15	3.95532	1.83671	-2.11861	0.0014893
Efnb1:ENSMUSG00000031217.8	5.60974	3.81285	-1.79689	0.0014893
Prdm1:ENSMUSG00000038151.12	1.30821	3.25523	1.94702	0.0014893
Gm12250:ENSMUSG00000082292.3	2.59041	1.01188	-1.57852	0.00149404
Edn3:ENSMUSG00000027524.9	3.04334	1.49974	-1.5436	0.00149404
Islr:ENSMUSG00000037206.14	3.02355	0.696498	-2.32706	0.00149404
Ybx2:ENSMUSG00000018554.13	2.93674	1.26472	-1.67202	0.00149404
Hdac5:ENSMUSG00000008855.17	3.85938	2.30295	-1.55643	0.00149404
Coro2a:ENSMUSG00000028337.14	1.79681	0.323742	-1.47307	0.00149707
Stk36:ENSMUSG00000033276.18	2.68125	1.13831	-1.54295	0.00149707
Pde5a:ENSMUSG00000053965.10	3.10423	1.0355	-2.06873	0.00149707
Serinc2:ENSMUSG00000023232.17	3.60776	1.12661	-2.48115	0.00149979
Pomt1:ENSMUSG00000039254.16	3.82169	2.369	-1.4527	0.00149979
Ypel1:ENSMUSG00000022773.16	4.94723	3.44357	-1.50366	0.00150302
Gm9790:ENSMUSG00000044330.8	4.71082	6.08764	1.37682	0.00150607
RP23-114E15.18:ENSMUSG00000108176.1	3.01776	1.3673	-1.65046	0.00150607
AC153872.1:ENSMUSG00000106591.1	1.51356	0	-1.51356	0.00150607
Zic2:ENSMUSG00000061524.8	4.96698	3.59498	-1.372	0.00151043
Hoxb8:ENSMUSG00000056648.5	2.39213	4.27128	1.87915	0.00152388
Cbx6:ENSMUSG00000089715.11	4.42127	2.786	-1.63528	0.00153285
Gm26129:ENSMUSG00000064653.1	1.35535	0	-1.35535	0.00153285
Timp2:ENSMUSG00000017466.9	4.91953	3.21531	-1.70423	0.00155824
Vps37d:ENSMUSG00000043614.13	3.7695	2.57309	-1.19641	0.00156032
Tcirg1:ENSMUSG00000001750.15	3.74117	1.59324	-2.14793	0.00156032
Lima1:ENSMUSG00000023022.13	5.91895	4.25328	-1.66567	0.00156032
Trib2:ENSMUSG00000020601.7	3.76444	2.08854	-1.6759	0.00156032
Sertad4:ENSMUSG00000016262.14	5.55291	4.17531	-1.37759	0.00156032
Gp1bb:ENSMUSG00000050761.3	3.2307	1.79807	-1.43263	0.00156032
Fbxl20:ENSMUSG00000020883.18	3.41222	1.57403	-1.83819	0.00156032
Lhfpl2:ENSMUSG00000045312.11	4.90328	3.3268	-1.57648	0.00156542
Gm9260:ENSMUSG00000106239.1	2.93529	4.30268	1.3674	0.00156863
Frzb:ENSMUSG00000027004.3	5.21916	3.13378	-2.08537	0.00158772
Prnd:ENSMUSG00000027338.16	2.1907	0.342398	-1.84831	0.00158772
Tmem176a:ENSMUSG00000023367.14	3.94497	2.68497	-1.26	0.00158772
Pakap:ENSMUSG00000089945.10	4.41953	1.92372	-2.49581	0.00158772
Skiv2l:ENSMUSG00000040356.16	4.95069	3.74561	-1.20508	0.00158772
Gatsl2:ENSMUSG00000015944.9	3.41783	1.22931	-2.18853	0.0015894
Ppp1r13l:ENSMUSG00000040734.14	3.24787	1.84689	-1.40098	0.0016024
Sost:ENSMUSG00000001494.6	3.60618	1.59327	-2.01291	0.0016024
Bambi:ENSMUSG00000024232.1	4.21984	5.51964	1.2998	0.00161054
9330104G04Rik:ENSMUSG00000097842.2	2.56138	1.34536	-1.21603	0.00161054
AA465934:ENSMUSG00000093483.1	5.52713	3.44589	-2.08124	0.00161054
Mxd4:ENSMUSG00000037235.13	4.79004	2.93849	-1.85155	0.00161054
Pdgfra:ENSMUSG00000029231.15	6.73485	4.60618	-2.12867	0.00161054
Efnb3:ENSMUSG00000003934.5	5.56351	3.91172	-1.65179	0.00161054
AL603913.1:ENSMUSG00000106952.1	3.05864	0.795574	-2.26307	0.00161083
Ppm1h:ENSMUSG00000034613.12	1.82466	0.0384479	-1.78622	0.00161083
Cnp:ENSMUSG00000006782.16	3.24623	1.59803	-1.6482	0.00161083
Trak1:ENSMUSG00000032536.9	3.29498	2.07573	-1.21925	0.00161685
Sbk1:ENSMUSG00000042978.10	6.64285	5.02818	-1.61467	0.00161685
Purg:ENSMUSG00000049184.5	4.17525	3.05668	-1.11856	0.00162418
Sobp:ENSMUSG00000038248.8	2.26201	0.857751	-1.40426	0.00163055
D430019H16Rik:ENSMUSG00000094910.1	3.93788	1.99978	-1.9381	0.00163283
Grina:ENSMUSG00000022564.6	4.09695	2.42808	-1.66887	0.00163283
Col9a1:ENSMUSG00000026147.16	5.43762	1.89896	-3.53866	0.00164272
Wbp1:ENSMUSG00000030035.14	6.47478	5.23908	-1.2357	0.00164499
Fgfr1:ENSMUSG00000031565.17	6.28545	4.96143	-1.32402	0.00164594
Mylip:ENSMUSG00000038175.9	4.06234	2.6943	-1.36805	0.00164594
Ppp2r3a:ENSMUSG00000043154.15	3.62553	1.74018	-1.88535	0.00164594
Mib2:ENSMUSG00000029060.17	3.69574	2.31181	-1.38393	0.00164594
Oxct1:ENSMUSG00000022186.14	6.41688	4.26043	-2.15645	0.00166222
Rasl11b:ENSMUSG00000049907.8	4.88749	2.88175	-2.00574	0.00166222
Ypel3:ENSMUSG00000042675.15	4.60122	2.73564	-1.86559	0.00166661
Dbndd1:ENSMUSG00000031970.16	2.31335	0.785376	-1.52798	0.00166661
Rasgef1b:ENSMUSG00000029333.14	3.29269	1.87408	-1.41861	0.00167843
Eepd1:ENSMUSG00000036611.5	2.94938	1.70422	-1.24516	0.00167843
Egr1:ENSMUSG00000038418.7	0.910779	2.36049	1.44971	0.00167843
Zfp827:ENSMUSG00000071064.13	3.71925	1.82184	-1.89741	0.00167843
Lhx9:ENSMUSG00000019230.14	7.36747	5.92487	-1.44259	0.00167843
Tyrobp:ENSMUSG00000030579.9	2.12823	0.404143	-1.72409	0.00168874
Cdo1:ENSMUSG00000033022.7	7.06678	5.83998	-1.2268	0.00169486
Fez1:ENSMUSG00000032118.15	1.65649	0.152007	-1.50448	0.00171208
Mex3b:ENSMUSG00000057706.6	5.92975	4.72779	-1.20196	0.00171208
Ctxn1:ENSMUSG00000048644.7	5.99613	4.63488	-1.36125	0.00171208
Ccdc136:ENSMUSG00000029769.16	3.67817	1.32172	-2.35645	0.00172221
Lhfp:ENSMUSG00000048332.13	5.52106	3.6722	-1.84886	0.00173538
Mn1:ENSMUSG00000070576.4	3.26456	1.40713	-1.85742	0.00173581
Higd1a:ENSMUSG00000038412.7	5.03647	6.34084	1.30437	0.00174374
Col14a1:ENSMUSG00000022371.15	0.226255	2.68	2.45375	0.00174374
Aldh2:ENSMUSG00000029455.14	5.44907	4.03057	-1.41849	0.00174374
Pvrl4:ENSMUSG00000006411.12	2.143	0.264442	-1.87855	0.00174374
Adamts10:ENSMUSG00000024299.16	4.79602	2.88114	-1.91488	0.00174374
Gm28045:ENSMUSG00000098754.7	2.14709	0.513849	-1.63324	0.00174374
Adamts16:ENSMUSG00000049538.14	1.20452	0.0551431	-1.14938	0.00174374
Stard5:ENSMUSG00000046027.16	3.76033	2.43795	-1.32238	0.00174374
Cldn11:ENSMUSG00000037625.7	1.54977	0.121448	-1.42833	0.00176755
Mir5113:ENSMUSG00000092868.1	4.07965	2.2913	-1.78835	0.00176755
Smoc1:ENSMUSG00000021136.13	4.39399	2.79815	-1.59584	0.00176755
Lrrn1:ENSMUSG00000034648.9	3.29047	1.05483	-2.23563	0.0017811
Dkk4:ENSMUSG00000031535.6	0.219834	1.60414	1.38431	0.00179097
Clmp:ENSMUSG00000032024.10	5.35694	3.88534	-1.4716	0.00179097
Prtn3:ENSMUSG00000057729.12	2.37988	0.307357	-2.07252	0.00179097
Grem1:ENSMUSG00000074934.3	4.11414	1.62392	-2.49021	0.00179097
Eef1e1:ENSMUSG00000001707.7	6.05639	7.29349	1.2371	0.00179097
Ldha-ps2:ENSMUSG00000083836.1	4.02105	5.12604	1.10499	0.00179097
Sh3bp5:ENSMUSG00000021892.14	5.3348	3.88913	-1.44567	0.00179097
Adamts15:ENSMUSG00000033453.7	1.9493	0.578575	-1.37072	0.00179097
Tmem173:ENSMUSG00000024349.9	3.57166	4.9567	1.38504	0.00179097
Hoxb7:ENSMUSG00000038721.8	2.99757	4.43076	1.43319	0.00180557
Agbl5:ENSMUSG00000029165.16	4.02565	2.45336	-1.57229	0.00180557
Scarf2:ENSMUSG00000012017.3	5.35867	3.79146	-1.56721	0.00180557
Kcnj2:ENSMUSG00000041695.2	2.82494	1.21022	-1.61471	0.00180733
9930012K11Rik:ENSMUSG00000044551.13	3.15895	1.46332	-1.69563	0.00180733
Lpar1:ENSMUSG00000038668.14	6.20092	4.06747	-2.13345	0.00181379
Dleu2:ENSMUSG00000097589.9	4.05834	1.99814	-2.06019	0.00181379
Haghl:ENSMUSG00000061046.9	4.40006	2.98727	-1.41279	0.00181379
Lman2l:ENSMUSG00000001143.13	4.40778	2.93021	-1.47757	0.00181379
Gm9722:ENSMUSG00000102546.1	2.51028	0.0392302	-2.47105	0.00181379
Zic5:ENSMUSG00000041703.7	3.27991	1.90411	-1.3758	0.00181379
Abcd1:ENSMUSG00000031378.14	3.03475	1.68532	-1.34943	0.00181379
Cnih2:ENSMUSG00000024873.6	3.72536	2.49956	-1.2258	0.00181436
Dennd5b:ENSMUSG00000030313.15	3.14663	1.40448	-1.74214	0.00182178
Pgpep1:ENSMUSG00000056204.7	4.09933	2.56507	-1.53426	0.00182178
Cxcl12:ENSMUSG00000061353.11	5.06088	2.5781	-2.48278	0.00182246
Cdh11:ENSMUSG00000031673.5	7.13164	4.80767	-2.32397	0.00182246
Sfn:ENSMUSG00000047281.3	4.46951	2.54799	-1.92152	0.00182461
Flot1:ENSMUSG00000059714.13	4.40985	3.0348	-1.37505	0.00182732
Hoxb5os:ENSMUSG00000085645.1	2.34703	4.1401	1.79308	0.00183119
Pcdh19:ENSMUSG00000051323.16	3.25945	0.947672	-2.31178	0.00183143
Gm38197:ENSMUSG00000102460.1	1.40056	0.119966	-1.2806	0.00184016
Nsmf:ENSMUSG00000006476.19	4.43351	3.27553	-1.15798	0.00184016
Gm37309:ENSMUSG00000103046.1	1.42504	0.300105	-1.12493	0.00184176
Atp13a2:ENSMUSG00000036622.15	4.36976	3.07576	-1.294	0.00184176
Naga:ENSMUSG00000022453.7	3.18767	2.0431	-1.14458	0.00184176
Mfap4:ENSMUSG00000042436.12	7.08622	5.30983	-1.77639	0.00185032
Gm42672:ENSMUSG00000105395.1	1.58044	0.105299	-1.47514	0.00185262
Tpbg:ENSMUSG00000035274.13	4.3134	3.10332	-1.21008	0.00185262
Ptms:ENSMUSG00000030122.12	8.08788	6.46173	-1.62616	0.00185262
Col1a2:ENSMUSG00000029661.16	7.47129	3.74534	-3.72595	0.00185332
Nr2c2:ENSMUSG00000005893.14	3.68196	1.06643	-2.61553	0.00185393
Ldha:ENSMUSG00000063229.14	10.2754	11.4554	1.18002	0.00185393
Dtx3:ENSMUSG00000040415.15	5.45464	3.93601	-1.51864	0.00185678
Nrep:ENSMUSG00000042834.14	8.011	6.22583	-1.78517	0.00185678
Trp53i11:ENSMUSG00000068735.14	3.71817	2.32198	-1.39619	0.00187181
Mme:ENSMUSG00000027820.12	3.63456	0.311306	-3.32326	0.00187405
Fam181b:ENSMUSG00000051515.8	3.22483	1.81733	-1.4075	0.00187405
Trim62:ENSMUSG00000041000.8	2.95077	1.53341	-1.41736	0.00188739
1110019D14Rik:ENSMUSG00000097616.7	1.21501	0.0851074	-1.1299	0.00189094
Pcdh17:ENSMUSG00000035566.6	1.83903	0.512414	-1.32661	0.00192243
Dcun1d4:ENSMUSG00000051674.14	4.97662	3.64243	-1.33419	0.00193069
Lrrn4:ENSMUSG00000043110.2	0.224483	1.43363	1.20915	0.00193069
Igsf3:ENSMUSG00000042035.11	5.12291	2.93944	-2.18347	0.00193069
B430203G13Rik:ENSMUSG00000067356.5	1.39035	0.124953	-1.2654	0.00193785
Gm11335:ENSMUSG00000085016.1	2.42299	0.548746	-1.87425	0.00197757
Ypel2:ENSMUSG00000018427.7	2.50199	0.839642	-1.66235	0.00197757
Atp6v0a1:ENSMUSG00000019302.16	4.27902	2.96619	-1.31283	0.00197815
Jakmip2:ENSMUSG00000024502.9	2.62019	1.10442	-1.51577	0.00199308
Sik2:ENSMUSG00000037112.16	3.15551	1.43903	-1.71648	0.00199928
Zfhx2:ENSMUSG00000040721.9	2.65392	0.710477	-1.94344	0.00200393
Eya4:ENSMUSG00000010461.14	3.08876	0.834561	-2.25419	0.00200621
2700069I18Rik:ENSMUSG00000086224.8	3.36256	0.187038	-3.17552	0.00202138
3110056K07Rik:ENSMUSG00000085622.8	3.20172	2.05682	-1.1449	0.00202138
Rprm:ENSMUSG00000075334.2	2.47579	0.202955	-2.27284	0.00202138
Rbms3:ENSMUSG00000039607.15	2.47791	0.754013	-1.7239	0.00202138
Ubash3b:ENSMUSG00000032020.15	2.23382	1.05675	-1.17707	0.00202572
Ccdc157:ENSMUSG00000051427.14	3.06606	1.28971	-1.77635	0.00206049
Sema4g:ENSMUSG00000025207.15	3.08069	1.67502	-1.40567	0.00206049
Pdgfc:ENSMUSG00000028019.9	5.91477	4.52201	-1.39276	0.00206049
Slc18b1:ENSMUSG00000037455.16	3.07352	1.19911	-1.87442	0.00206049
Tmem231:ENSMUSG00000031951.7	3.62837	2.30593	-1.32244	0.00206049
Gstk1:ENSMUSG00000029864.7	3.51166	1.92852	-1.58314	0.00206049
Ldb2:ENSMUSG00000039706.11	4.04978	2.26642	-1.78335	0.00206741
B3gat2:ENSMUSG00000026156.8	2.06067	0.915901	-1.14476	0.00206741
Fam189b:ENSMUSG00000032657.15	3.58006	2.41083	-1.16923	0.00207095
Apela:ENSMUSG00000079042.9	2.53482	0.149412	-2.38541	0.00207747
St8sia2:ENSMUSG00000025789.9	2.74222	0.647472	-2.09475	0.00207747
Mfsd2a:ENSMUSG00000028655.11	2.81871	1.47148	-1.34723	0.0020827
Lpl:ENSMUSG00000015568.15	3.50399	1.94476	-1.55923	0.00209449
Ccng2:ENSMUSG00000029385.14	5.39706	3.57555	-1.8215	0.00210611
Kctd8:ENSMUSG00000037653.7	1.29633	0.0811972	-1.21513	0.00210996
Fanca:ENSMUSG00000032815.15	4.2875	2.7049	-1.5826	0.00212338
Klhl6:ENSMUSG00000043008.8	2.39365	3.52924	1.13559	0.00212591
Nrk:ENSMUSG00000052854.15	3.30067	0.610048	-2.69062	0.00212591
Bmf:ENSMUSG00000040093.15	4.21761	1.98975	-2.22786	0.00212591
Bmp1:ENSMUSG00000022098.9	5.4982	3.54588	-1.95232	0.00212591
Prdx3:ENSMUSG00000024997.7	6.11464	7.18541	1.07078	0.00213192
Sept5:ENSMUSG00000072214.6	4.67083	2.97718	-1.69364	0.00213192
Rfx2:ENSMUSG00000024206.14	1.97344	0.778002	-1.19544	0.00214076
RP24-200H19.1:ENSMUSG00000107911.1	0.481066	3.17215	2.69108	0.00214218
Dpysl5:ENSMUSG00000029168.14	2.71109	1.03751	-1.67358	0.00214619
Pgk1:ENSMUSG00000062070.12	9.0765	10.1961	1.11962	0.00216029
Clcf1:ENSMUSG00000040663.8	2.20068	0.181043	-2.01964	0.00217499
Nab2:ENSMUSG00000025402.12	4.81744	3.47791	-1.33954	0.00218471
Esyt1:ENSMUSG00000025366.7	2.87565	1.52992	-1.34573	0.00218471
Pml:ENSMUSG00000036986.16	3.92785	2.41851	-1.50934	0.00218471
Pbxip1:ENSMUSG00000042613.9	3.39663	1.84938	-1.54725	0.00218603
Nqo1:ENSMUSG00000003849.8	4.15125	2.17803	-1.97321	0.00218603
Efr3b:ENSMUSG00000020658.9	2.83243	1.18967	-1.64276	0.00219594
Anxa4:ENSMUSG00000029994.17	2.82503	0.867781	-1.95725	0.00219594
Tmem35:ENSMUSG00000033578.7	1.76134	0.290862	-1.47048	0.00221461
Wdyhv1:ENSMUSG00000022359.9	4.14944	3.13849	-1.01095	0.00221461
Hexb:ENSMUSG00000021665.7	4.08582	3.01031	-1.0755	0.00221461
Chrdl1:ENSMUSG00000031283.15	2.61533	0.444174	-2.17116	0.00221461
Ctdspl:ENSMUSG00000047409.13	3.56649	0.798591	-2.7679	0.0022204
Iqce:ENSMUSG00000036555.14	2.93043	1.60823	-1.3222	0.0022388
Hspa2:ENSMUSG00000059970.6	2.12135	0.820417	-1.30093	0.0022388
Smyd4:ENSMUSG00000018809.2	3.08357	1.91081	-1.17276	0.0022388
5930420M18Rik:ENSMUSG00000107201.1	2.26075	1.00775	-1.253	0.00225199
Dennd4b:ENSMUSG00000042404.16	2.49698	1.32872	-1.16826	0.00225984
Fam168a:ENSMUSG00000029461.15	4.94235	3.16032	-1.78203	0.00225984
Ulk2:ENSMUSG00000004798.14	4.05022	2.70243	-1.34779	0.00227456
Mpped2:ENSMUSG00000016386.15	4.60003	2.8314	-1.76864	0.00227456
Slitrk6:ENSMUSG00000045871.4	4.1433	1.23918	-2.90412	0.00227456
Sema3f:ENSMUSG00000034684.12	5.37631	3.67722	-1.69908	0.00227456
Sdc2:ENSMUSG00000022261.5	5.08754	3.44952	-1.63802	0.00227791
Mir7036:ENSMUSG00000098624.1	3.65943	1.59404	-2.06539	0.00227791
Shisa2:ENSMUSG00000044461.5	3.94069	2.39044	-1.55024	0.00227791
Klhl8:ENSMUSG00000029312.12	2.43677	1.39551	-1.04125	0.0022816
Creld1:ENSMUSG00000030284.11	2.85476	1.4756	-1.37916	0.00228619
Sept1:ENSMUSG00000000486.13	3.32611	2.11481	-1.2113	0.00228619
Samd14:ENSMUSG00000047181.12	5.08598	3.82528	-1.2607	0.00228619
Timm8a1:ENSMUSG00000048007.4	5.36117	6.53933	1.17816	0.00228619
Gm5537:ENSMUSG00000069008.3	6.18512	7.28259	1.09747	0.00228619
Ankrd44:ENSMUSG00000052331.14	4.02275	2.02105	-2.0017	0.00228619
Lrrc16b:ENSMUSG00000022211.8	2.07433	0.838925	-1.2354	0.00228619
Synpo:ENSMUSG00000043079.17	4.11654	1.03162	-3.08491	0.00228619
Pogk:ENSMUSG00000040596.15	4.86021	3.53519	-1.32502	0.00229289
Maob:ENSMUSG00000040147.14	2.21656	0.883765	-1.33279	0.00229289
Kcne1l:ENSMUSG00000090122.3	2.1101	1.01144	-1.09866	0.00229289
Rpf2:ENSMUSG00000038510.12	5.51001	7.04952	1.53951	0.00229617
Slc6a8:ENSMUSG00000019558.14	4.18098	2.78466	-1.39632	0.00229877
Sirt5:ENSMUSG00000054021.5	4.00816	2.42957	-1.57859	0.00229877
Gm15222:ENSMUSG00000086746.1	2.84124	1.59327	-1.24797	0.00229877
Mapre3:ENSMUSG00000029166.14	2.20018	0.384582	-1.81559	0.00229877
Arhgap28:ENSMUSG00000024043.13	5.46788	4.2803	-1.18757	0.00230656
Popdc2:ENSMUSG00000022803.12	0.212562	1.65507	1.44251	0.00230997
Tle1:ENSMUSG00000008305.18	4.93851	3.34724	-1.59127	0.00230997
Dact3:ENSMUSG00000078794.4	5.75037	4.41423	-1.33614	0.00231719
Dcaf6:ENSMUSG00000026571.12	3.11557	1.35246	-1.76311	0.00231791
Sun2:ENSMUSG00000042524.13	4.09465	2.91917	-1.17549	0.00231879
Acap3:ENSMUSG00000029033.16	3.52676	2.48519	-1.04156	0.00231879
Pgk1-rs7:ENSMUSG00000066632.2	6.684	7.73138	1.04738	0.00231879
Rp9:ENSMUSG00000032239.9	5.55852	4.55145	-1.00707	0.00235747
Pink1:ENSMUSG00000028756.12	4.15352	2.93291	-1.22061	0.00235747
Rhov:ENSMUSG00000034226.7	2.00482	0.169829	-1.83499	0.00235747
Lin28a:ENSMUSG00000050966.9	4.03857	7.13769	3.09912	0.00235747
Pnmal2:ENSMUSG00000070802.5	2.09559	0.466565	-1.62903	0.00236196
Gas1:ENSMUSG00000052957.7	7.26923	6.07167	-1.19756	0.00237095
Madcam1:ENSMUSG00000020310.8	1.39241	0.0749204	-1.31749	0.00237817
Serpini1:ENSMUSG00000027834.15	1.78531	0.241254	-1.54405	0.00239221
Cdkn1c:ENSMUSG00000037664.12	8.20135	6.5173	-1.68405	0.00240915
C1qc:ENSMUSG00000036896.5	1.24143	0	-1.24143	0.0024244
Bace1:ENSMUSG00000032086.12	3.97301	2.46415	-1.50886	0.0024244
Gm43445:ENSMUSG00000104969.1	1.17946	0.105004	-1.07446	0.0024244
Eml1:ENSMUSG00000058070.14	3.99409	1.17048	-2.82361	0.0024244
Glb1:ENSMUSG00000045594.9	3.93503	2.91875	-1.01628	0.00242578
Ptgr1:ENSMUSG00000028378.6	4.17646	3.0302	-1.14626	0.00243341
Sfi1:ENSMUSG00000023764.18	3.25317	1.50992	-1.74325	0.00247319
Rgag4:ENSMUSG00000049191.12	2.80994	1.18843	-1.62151	0.00247319
Lgr4:ENSMUSG00000050199.13	4.13777	2.74731	-1.39046	0.00248268
Trp53inp2:ENSMUSG00000038375.15	3.65431	1.70422	-1.95009	0.00248268
Slc2a4:ENSMUSG00000018566.14	3.73343	2.12971	-1.60372	0.00248268
Smarcc2:ENSMUSG00000025369.14	5.96199	4.14808	-1.81391	0.00248268
Cldn23:ENSMUSG00000055976.5	1.05844	0	-1.05844	0.00248444
Gm2a:ENSMUSG00000000594.7	2.06335	1.09354	-0.969808	0.00248444
Thumpd3:ENSMUSG00000030264.14	4.41666	5.47378	1.05712	0.00248447
Rfx5:ENSMUSG00000005774.12	3.8261	1.73611	-2.08999	0.00248447
Tacstd2:ENSMUSG00000051397.5	3.03208	0.926608	-2.10548	0.00248447
Npc1:ENSMUSG00000024413.13	3.53311	1.69276	-1.84034	0.0024964
Slit3:ENSMUSG00000056427.10	3.56638	1.70513	-1.86125	0.00250899
Dock6:ENSMUSG00000032198.8	3.89607	2.67124	-1.22484	0.00251619
Apod:ENSMUSG00000022548.14	2.27781	0.628925	-1.64888	0.00251619
Sox5:ENSMUSG00000041540.16	3.3312	1.0228	-2.3084	0.00251619
Prrx1:ENSMUSG00000026586.16	7.84697	6.30672	-1.54025	0.00251619
Hyal1:ENSMUSG00000010051.15	3.36079	1.44716	-1.91363	0.00251619
Cnot3:ENSMUSG00000035632.16	5.8438	4.3272	-1.51661	0.00251619
Nudt13:ENSMUSG00000021809.9	2.61081	1.44852	-1.16229	0.00252936
Atg16l2:ENSMUSG00000047767.16	3.34467	1.64453	-1.70014	0.00253248
Nkd2:ENSMUSG00000021567.14	4.83044	2.96747	-1.86298	0.00253248
Gm28229:ENSMUSG00000101335.1	2.62432	0.896699	-1.72762	0.00253248
Crabp2:ENSMUSG00000004885.5	10.0629	9.10847	-0.954449	0.00253248
Eva1a:ENSMUSG00000035104.14	1.9405	0.0430976	-1.8974	0.00253485
Wnt7b:ENSMUSG00000022382.14	3.53167	1.2812	-2.25047	0.00255065
Plcg1:ENSMUSG00000016933.17	6.13663	4.99899	-1.13764	0.00255065
Tnfaip6:ENSMUSG00000053475.5	4.93216	3.74052	-1.19164	0.00255065
Efna3:ENSMUSG00000028039.11	3.02346	1.79389	-1.22957	0.00255065
Gm11942:ENSMUSG00000094344.1	8.35492	9.63245	1.27753	0.00255836
Adam11:ENSMUSG00000020926.16	2.81051	1.17343	-1.63708	0.00256133
Zfp30:ENSMUSG00000047473.14	2.31558	1.19676	-1.11882	0.00256133
Gm37850:ENSMUSG00000102899.1	2.5829	0.836109	-1.74679	0.00256133
Sap25:ENSMUSG00000079165.10	2.92696	1.71495	-1.21201	0.0025738
RP23-89P21.6:ENSMUSG00000107560.1	1.95803	0.452127	-1.5059	0.00258494
Zfp629:ENSMUSG00000045639.14	5.1123	3.76165	-1.35065	0.00258494
Zfp46:ENSMUSG00000051351.14	4.20801	3.09057	-1.11744	0.00258494
Cdon:ENSMUSG00000038119.14	5.43095	3.22748	-2.20347	0.00259068
Tnc:ENSMUSG00000028364.15	0.157293	2.89669	2.7394	0.00259068
H2afv:ENSMUSG00000041126.16	6.89044	5.74435	-1.14608	0.00259068
St6gal2:ENSMUSG00000024172.10	1.87657	0.253595	-1.62297	0.00259068
Gm11632:ENSMUSG00000084896.1	3.25307	1.01593	-2.23715	0.00259068
Gm19569:ENSMUSG00000099094.1	1.75009	0.620266	-1.12983	0.00259068
Rpl27-ps2:ENSMUSG00000082171.1	2.89502	4.17442	1.2794	0.00259068
Rnf144a:ENSMUSG00000020642.12	5.0305	3.92335	-1.10715	0.00259068
Vamp2:ENSMUSG00000020894.16	4.74806	2.7572	-1.99086	0.00259068
Smox:ENSMUSG00000027333.18	4.33311	2.39914	-1.93397	0.00259068
Tubb2b:ENSMUSG00000045136.5	5.90418	4.81078	-1.0934	0.00259068
Vax2:ENSMUSG00000034777.2	1.74901	0.0782773	-1.67073	0.00259723
Xpr1:ENSMUSG00000026469.14	4.07912	2.3152	-1.76392	0.00259894
Fat4:ENSMUSG00000046743.6	2.69195	0.631279	-2.06067	0.00260774
Crat:ENSMUSG00000026853.15	3.80213	1.96602	-1.83611	0.00261976
Tcfl5:ENSMUSG00000038932.13	1.00235	2.30724	1.30489	0.00262174
Zfp750:ENSMUSG00000039238.6	1.54742	0.0659435	-1.48148	0.00262174
Sema4b:ENSMUSG00000030539.13	2.96606	1.95806	-1.008	0.00262174
Podxl2:ENSMUSG00000033152.13	3.78314	2.06585	-1.71729	0.00262174
Enpp5:ENSMUSG00000023960.13	1.90978	0.421112	-1.48867	0.00262174
Gm14414:ENSMUSG00000083619.3	4.56891	5.9512	1.38229	0.00262174
Safb2:ENSMUSG00000042625.16	6.11273	4.88402	-1.22871	0.00262174
Gm43720:ENSMUSG00000106247.1	4.38381	2.93324	-1.45056	0.00262702
Gm27454:ENSMUSG00000099270.1	1.96845	0.215903	-1.75255	0.00262849
Ppargc1a:ENSMUSG00000029167.13	1.59178	0	-1.59178	0.00262849
Rgl1:ENSMUSG00000026482.13	4.5933	3.39731	-1.19599	0.00262849
Zfp579:ENSMUSG00000051550.10	3.61255	2.15849	-1.45406	0.00262849
Rnasel:ENSMUSG00000066800.11	1.19026	0.231138	-0.959124	0.00263523
Col26a1:ENSMUSG00000004415.15	6.62322	5.43297	-1.19025	0.00265714
Ppap2b:ENSMUSG00000028517.8	5.48151	4.19653	-1.28498	0.00265714
Tspo:ENSMUSG00000041736.6	4.37796	3.22551	-1.15245	0.00266505
Arfgap3:ENSMUSG00000054277.7	3.84156	2.78017	-1.06139	0.00266765
P3h3:ENSMUSG00000023191.9	4.66962	2.83068	-1.83894	0.00267928
Acadvl:ENSMUSG00000018574.14	4.85268	3.85294	-0.999737	0.002686
Six5:ENSMUSG00000040841.5	4.00821	2.73957	-1.26864	0.00268666
Fkbp1b:ENSMUSG00000020635.7	2.33266	1.02236	-1.3103	0.00268666
Gm9918:ENSMUSG00000097050.1	1.47297	0.326817	-1.14616	0.00268666
Rasal2:ENSMUSG00000070565.11	2.78749	0.665339	-2.12215	0.00268666
RP23-334M3.7:ENSMUSG00000107468.1	1.81195	0.216088	-1.59586	0.00268666
Trmt2b:ENSMUSG00000067369.12	3.12491	1.38971	-1.7352	0.00268666
Gm21986:ENSMUSG00000096056.1	2.47056	1.16678	-1.30378	0.00268666
Gm17111:ENSMUSG00000090327.1	2.62774	1.33059	-1.29715	0.00268666
Shroom2:ENSMUSG00000045180.13	2.72492	1.71825	-1.00667	0.00268666
Zfp866:ENSMUSG00000043090.18	4.70465	3.57367	-1.13098	0.00268666
Mras:ENSMUSG00000032470.16	2.81018	0.996622	-1.81356	0.00268666
Narf:ENSMUSG00000000056.7	5.3279	3.93445	-1.39345	0.00268666
Gdpd1:ENSMUSG00000061666.6	3.84227	2.54624	-1.29603	0.00268666
Gtf2ird1:ENSMUSG00000023079.14	5.09385	4.14857	-0.945274	0.00268666
Gm20605:ENSMUSG00000029720.9	3.97857	2.83486	-1.14371	0.00268666
Phyh:ENSMUSG00000026664.7	4.248	2.88025	-1.36775	0.00268666
Tmem26:ENSMUSG00000060044.7	2.68523	0.691802	-1.99343	0.00268666
Nr6a1os:ENSMUSG00000085201.1	2.64224	0.526119	-2.11613	0.00268666
Cacng7:ENSMUSG00000069806.5	4.41584	2.35099	-2.06485	0.00270567
Gm13351:ENSMUSG00000081619.1	2.03786	0.313549	-1.72431	0.00271535
Traf3ip1:ENSMUSG00000034292.13	3.819	2.80233	-1.01667	0.00271535
Prex1:ENSMUSG00000039621.13	3.92708	2.52456	-1.40253	0.00273358
Raet1e:ENSMUSG00000053219.15	3.22829	1.54554	-1.68275	0.00273358
Hoxd11:ENSMUSG00000042499.13	4.19553	1.36374	-2.83178	0.00273358
Ltbp4:ENSMUSG00000108715.1	2.4254	0.555168	-1.87023	0.00273581
Hdac8:ENSMUSG00000067567.12	4.19688	3.06143	-1.13545	0.00276198
Agtr2:ENSMUSG00000068122.10	2.95786	0	-2.95786	0.00276845
Ackr3:ENSMUSG00000044337.5	4.03185	2.88768	-1.14417	0.0027774
Gm9115:ENSMUSG00000080845.1	3.67145	4.83083	1.15938	0.00278357
Odf2l:ENSMUSG00000028256.16	3.57157	2.40655	-1.16502	0.002787
Mak16:ENSMUSG00000031578.4	6.17902	7.25201	1.07299	0.00281091
Clcn2:ENSMUSG00000022843.16	3.31957	1.51169	-1.80788	0.00282449
Kcnn1:ENSMUSG00000002908.15	1.97695	0.680664	-1.29628	0.00282449
Gm11282:ENSMUSG00000081265.1	1.35414	0.367083	-0.987055	0.00282449
Gm16973:ENSMUSG00000097743.1	3.98376	2.53038	-1.45338	0.00284299
Man2b1:ENSMUSG00000005142.9	3.53618	2.30538	-1.2308	0.00286813
Ago1:ENSMUSG00000041530.16	4.99226	3.29792	-1.69434	0.00287726
Ccdc106:ENSMUSG00000108789.1	2.44146	1.26151	-1.17996	0.00290349
Irgq:ENSMUSG00000041037.8	3.3906	1.91747	-1.47313	0.00290402
Gcdh:ENSMUSG00000003809.14	5.01876	4.02359	-0.995168	0.00290402
Arhgef28:ENSMUSG00000021662.9	1.91946	0.748992	-1.17047	0.00290402
Tspyl5:ENSMUSG00000038984.3	2.181	1.02518	-1.15582	0.00290402
Ddit4:ENSMUSG00000020108.3	5.89991	3.96293	-1.93698	0.00290402
Ephb3:ENSMUSG00000005958.14	4.8558	3.48751	-1.3683	0.00290402
Osbpl5:ENSMUSG00000037606.17	2.96121	1.50154	-1.45967	0.00290402
Gm26688:ENSMUSG00000097752.2	1.45465	0.411564	-1.04309	0.00290402
Pdk2:ENSMUSG00000038967.13	2.76977	0.98748	-1.78229	0.00290402
Fbrs:ENSMUSG00000042423.8	4.67557	3.06163	-1.61394	0.00290402
Myc:ENSMUSG00000022346.14	3.72146	5.14597	1.42451	0.00290402
Tarsl2:ENSMUSG00000030515.9	2.89285	1.43622	-1.45663	0.00290402
Gm12940:ENSMUSG00000085334.7	5.50863	3.56669	-1.94194	0.00290402
Actc1:ENSMUSG00000068614.7	0.256239	1.79649	1.54025	0.00290402
Aplp1:ENSMUSG00000006651.7	2.63249	1.19862	-1.43387	0.00290402
Rogdi:ENSMUSG00000022540.16	4.4765	3.08025	-1.39625	0.00290603
Tyro3:ENSMUSG00000027298.17	4.47872	2.74523	-1.73348	0.00290746
Ilvbl:ENSMUSG00000032763.10	3.47133	2.53642	-0.934911	0.00291179
Rhd:ENSMUSG00000028825.7	2.9137	1.46578	-1.44792	0.0029278
Slc25a27:ENSMUSG00000023912.9	3.02558	1.36011	-1.66547	0.0029278
Ttl:ENSMUSG00000027394.13	4.31852	3.33048	-0.988047	0.0029278
Tmem204:ENSMUSG00000024168.7	2.31065	3.26108	0.950437	0.0029278
Syne2:ENSMUSG00000063450.14	3.14635	1.08491	-2.06144	0.00293093
Gm9797:ENSMUSG00000045455.7	5.21816	6.36846	1.1503	0.00293093
Gm23262:ENSMUSG00000088948.1	4.22063	2.91817	-1.30246	0.00293093
Tbc1d24:ENSMUSG00000036473.15	3.88841	2.13033	-1.75808	0.00293093
Hmg20a:ENSMUSG00000032329.3	5.35441	4.27814	-1.07627	0.00293093
Parm1:ENSMUSG00000034981.9	1.94372	0.566348	-1.37737	0.00293093
Spred3:ENSMUSG00000037239.7	2.19548	1.01216	-1.18333	0.00293221
Fam131b:ENSMUSG00000029861.17	1.88224	0.793674	-1.08857	0.00293221
Rab32:ENSMUSG00000019832.3	2.74905	1.17086	-1.57819	0.00293469
B630019K06Rik:ENSMUSG00000052364.4	2.64544	1.63542	-1.01002	0.00293469
Npcd:ENSMUSG00000089837.9	2.99696	1.67353	-1.32343	0.00293469
Jund:ENSMUSG00000071076.5	6.29678	5.0738	-1.22298	0.00293469
Eif4ebp1:ENSMUSG00000031490.5	5.97105	6.98179	1.01074	0.00296462
Snhg3:ENSMUSG00000085241.7	4.35269	6.727	2.37431	0.00296462
mt-Tf:ENSMUSG00000064336.1	0.643436	2.76297	2.11954	0.00296703
Pax1:ENSMUSG00000037034.15	4.19914	0.0169451	-4.18219	0.00296703
Ebf3:ENSMUSG00000010476.13	3.50256	2.02498	-1.47757	0.00297937
Wdr6:ENSMUSG00000066357.6	6.87914	5.59896	-1.28018	0.0029806
Gm37652:ENSMUSG00000103738.1	1.78504	0.0121513	-1.77289	0.0029806
C630043F03Rik:ENSMUSG00000084910.1	3.05497	1.51866	-1.53631	0.0029806
Nphp3:ENSMUSG00000032558.18	2.34178	0.809993	-1.53179	0.0029806
Ankrd9:ENSMUSG00000037904.14	2.2344	0.944927	-1.28947	0.00298073
Tomm5:ENSMUSG00000078713.8	6.54038	7.82089	1.28052	0.00298131
Evi5l:ENSMUSG00000011832.15	3.2116	1.40447	-1.80713	0.00299106
Slc16a7:ENSMUSG00000020102.14	1.5137	0.194531	-1.31917	0.00299106
Tmem176b:ENSMUSG00000029810.15	4.42812	3.04183	-1.38628	0.00299873
Cdc25b:ENSMUSG00000027330.16	4.39627	3.46762	-0.928659	0.00301384
Cxcl13:ENSMUSG00000023078.6	0.0833472	1.48672	1.40337	0.00302263
Dcaf5:ENSMUSG00000049106.6	4.15217	3.04553	-1.10665	0.00302393
Nnt:ENSMUSG00000025453.16	4.70154	3.34226	-1.35928	0.00302393
Gm11517:ENSMUSG00000081249.3	2.29002	0.16851	-2.12151	0.00302393
Zfp319:ENSMUSG00000046556.6	3.69618	2.74157	-0.95461	0.00302393
Pth1r:ENSMUSG00000032492.14	5.00282	3.0493	-1.95352	0.00302393
Kank2:ENSMUSG00000032194.8	4.85846	3.63107	-1.22738	0.00302393
Gpr162:ENSMUSG00000038390.11	2.32116	0.882055	-1.43911	0.00302393
Creb3l4:ENSMUSG00000027938.11	1.96415	0.840284	-1.12387	0.00302393
Gm14843:ENSMUSG00000083897.1	1.22512	0.0385196	-1.1866	0.00302393
Cox6b2:ENSMUSG00000051811.14	4.6029	3.14485	-1.45805	0.00303022
Snx33:ENSMUSG00000032733.5	3.48036	2.2369	-1.24346	0.0030356
Gm27207:ENSMUSG00000098768.1	1.56653	0.218167	-1.34837	0.0030356
Hk1:ENSMUSG00000037012.18	4.37709	3.25643	-1.12066	0.00303868
Slc27a1:ENSMUSG00000031808.6	2.92667	1.53931	-1.38736	0.00303868
Rhof:ENSMUSG00000029449.11	1.31297	0.234486	-1.07848	0.00303868
Cds2:ENSMUSG00000058793.14	4.35834	3.10579	-1.25256	0.00305317
Ric1:ENSMUSG00000038658.15	4.7614	3.09538	-1.66602	0.00305317
Spef1:ENSMUSG00000027329.9	2.64923	1.26207	-1.38717	0.00305682
Tob1:ENSMUSG00000037573.5	3.52254	2.05351	-1.46903	0.00310389
Gpatch4:ENSMUSG00000028069.16	5.46424	6.53034	1.0661	0.00311384
mmu-mir-1839:ENSMUSG00000104618.1	2.16159	0.552795	-1.60879	0.00311515
Lgals1-ps2:ENSMUSG00000091135.1	0.362561	1.75114	1.38858	0.00311865
Acadl:ENSMUSG00000026003.5	5.26267	4.09998	-1.16269	0.00311865
Polr3gl:ENSMUSG00000028104.14	4.04703	2.48388	-1.56315	0.00311865
Fzd2:ENSMUSG00000050288.6	6.41546	5.42326	-0.992193	0.00311865
Gm7429:ENSMUSG00000082260.3	4.38413	5.46043	1.0763	0.00311865
Gm25994:ENSMUSG00000093133.1	7.0196	5.38233	-1.63727	0.00312755
Gm5069:ENSMUSG00000055676.4	1.53807	0.581727	-0.956345	0.00312755
Ano8:ENSMUSG00000034863.7	4.37609	2.9103	-1.46578	0.00314728
Ctso:ENSMUSG00000028015.3	1.56979	0.325911	-1.24388	0.00317215
Pxk:ENSMUSG00000033885.14	3.42152	2.2184	-1.20312	0.00317215
Inha:ENSMUSG00000032968.4	1.99942	0.667886	-1.33153	0.00317215
Ankrd10:ENSMUSG00000031508.13	5.87712	4.96021	-0.916905	0.00317215
Lgals1:ENSMUSG00000068220.5	8.51288	7.30721	-1.20567	0.00317215
Nhp2:ENSMUSG00000001056.3	7.46164	8.63486	1.17322	0.00317215
Gm17022:ENSMUSG00000091784.2	2.02816	0.373752	-1.65441	0.00317215
Nfib:ENSMUSG00000008575.17	3.08293	0.798796	-2.28413	0.00318952
Micall1:ENSMUSG00000033039.9	3.57383	2.1492	-1.42463	0.00318952
Fbxo41:ENSMUSG00000047013.15	1.6272	0.103828	-1.52337	0.00319214
Tm4sf4:ENSMUSG00000027801.7	0.0243085	1.00839	0.984077	0.00319214
Pianp:ENSMUSG00000030329.11	2.2471	0.545305	-1.70179	0.00320623
Dph5:ENSMUSG00000033554.17	3.70127	4.79422	1.09295	0.00321457
Rtn4r:ENSMUSG00000043811.5	1.16642	0.118778	-1.04764	0.00321457
Itpr3:ENSMUSG00000042644.8	2.80768	1.3292	-1.47849	0.00322201
Mfsd12:ENSMUSG00000034854.8	2.74742	1.60025	-1.14717	0.00322201
Atn1:ENSMUSG00000107478.1	6.09908	4.92205	-1.17703	0.00322201
Ston1:ENSMUSG00000033855.15	1.78889	0.837794	-0.951099	0.00322201
Gm23468:ENSMUSG00000087750.1	1.53823	0.119058	-1.41917	0.00322201
Cdk19:ENSMUSG00000038481.12	3.80186	2.05547	-1.74639	0.00322201
Cerk:ENSMUSG00000035891.16	3.32745	2.34715	-0.980304	0.00322201
Six2:ENSMUSG00000024134.11	1.92802	0.406777	-1.52125	0.00322201
Mybpc1:ENSMUSG00000020061.17	2.3322	0.103012	-2.22919	0.00322201
Pik3ip1:ENSMUSG00000034614.14	2.57221	0.776134	-1.79608	0.00322201
Jsrp1:ENSMUSG00000020216.13	0.321556	1.2734	0.951844	0.00322201
Deaf1:ENSMUSG00000058886.8	4.45743	3.37376	-1.08367	0.00322283
Nifk:ENSMUSG00000026377.12	6.64984	7.68805	1.03821	0.00322658
Igf1:ENSMUSG00000020053.18	2.98236	0.627023	-2.35534	0.00323127
Limk1:ENSMUSG00000029674.13	4.00943	3.00045	-1.00898	0.00323865
Rps6kb2:ENSMUSG00000024830.16	4.24617	3.28907	-0.957094	0.00324285
Mrps18b:ENSMUSG00000024436.16	5.24618	6.20855	0.962368	0.00324633
RP23-324J22.6:ENSMUSG00000108723.1	2.9198	1.19303	-1.72678	0.00324633
Nr2c1:ENSMUSG00000005897.14	3.62572	2.63308	-0.99264	0.00326669
Fam13c:ENSMUSG00000043259.14	2.19278	1.08229	-1.11049	0.0032729
mt-Rnr2:ENSMUSG00000064339.1	9.92023	11.1	1.17978	0.0032729
Srr:ENSMUSG00000001323.17	3.43242	1.89856	-1.53386	0.0032729
Mir7026:ENSMUSG00000099284.1	2.48968	0.343801	-2.14587	0.0032729
Tfe3:ENSMUSG00000000134.17	3.90306	2.26567	-1.63739	0.0032729
Gm37829:ENSMUSG00000104453.1	2.41754	0.734973	-1.68257	0.00327351
Ndrg2:ENSMUSG00000004558.14	2.04453	0.327481	-1.71704	0.00327406
Clcn6:ENSMUSG00000029016.13	3.82364	2.15756	-1.66608	0.00327406
Cplx2:ENSMUSG00000025867.8	2.97037	1.83853	-1.13184	0.00327406
Wwtr1:ENSMUSG00000027803.14	4.12672	3.06867	-1.05804	0.00327606
Hoxb1:ENSMUSG00000018973.2	0.746268	3.23092	2.48465	0.00328775
Hspb6:ENSMUSG00000036854.14	2.09214	0.804439	-1.2877	0.00328775
Alx4:ENSMUSG00000040310.12	5.42963	3.58439	-1.84524	0.00328775
Tcf7:ENSMUSG00000000782.15	5.44031	6.38573	0.945415	0.00328775
Gm22753:ENSMUSG00000065591.1	2.35965	0.6453	-1.71435	0.00329277
Hoxd3:ENSMUSG00000079277.9	2.01058	3.08943	1.07885	0.00329277
Rem2:ENSMUSG00000022176.11	2.3476	1.00019	-1.34741	0.00330976
Ube2h:ENSMUSG00000039159.16	5.42208	4.08134	-1.34074	0.00330976
2410089E03Rik:ENSMUSG00000039801.6	3.43427	2.12802	-1.30624	0.00332206
Nfic:ENSMUSG00000055053.17	2.41066	1.02513	-1.38553	0.00333186
Gulo:ENSMUSG00000034450.7	1.76829	0.563509	-1.20478	0.00333186
Plscr3:ENSMUSG00000019461.12	5.57092	4.38674	-1.18418	0.00333186
Hand1:ENSMUSG00000037335.13	0.809014	2.72494	1.91592	0.00334671
Zfp362:ENSMUSG00000028799.15	5.83556	4.44773	-1.38783	0.00334671
Rps8-ps2:ENSMUSG00000083481.4	4.46523	5.78316	1.31792	0.00334671
Carhsp1:ENSMUSG00000008393.8	6.3838	5.12795	-1.25585	0.003353
Angptl1:ENSMUSG00000033544.6	2.62868	0.25501	-2.37366	0.003353
Klhl29:ENSMUSG00000020627.9	2.47088	1.40125	-1.06963	0.003353
Tbx4:ENSMUSG00000000094.12	2.21392	0.232256	-1.98166	0.003353
Gm15122:ENSMUSG00000087672.1	3.08549	1.07699	-2.00851	0.003353
Gm26109:ENSMUSG00000065904.1	2.2388	0.543859	-1.69494	0.003353
Unc93b1:ENSMUSG00000036908.16	1.67694	0.281199	-1.39574	0.003353
Sh3bp4:ENSMUSG00000036206.12	4.07016	3.13985	-0.930306	0.003353
Zdhhc1:ENSMUSG00000039199.5	3.09827	1.6355	-1.46277	0.003353
Pde8a:ENSMUSG00000025584.17	2.22443	0.937809	-1.28662	0.003353
Fxyd6:ENSMUSG00000066705.6	5.95362	4.89776	-1.05586	0.003353
Hoxd8:ENSMUSG00000027102.4	5.10165	6.15186	1.05021	0.003353
Gm25630:ENSMUSG00000065934.1	2.04927	0.216094	-1.83318	0.00337915
Tmem170:ENSMUSG00000031953.1	3.12272	2.04306	-1.07966	0.00338109
Wnt9b:ENSMUSG00000018486.2	1.49209	0.372623	-1.11947	0.00338906
Sufu:ENSMUSG00000025231.16	5.16641	4.19556	-0.970849	0.00339388
Oraov1:ENSMUSG00000031072.13	4.80134	3.88745	-0.913893	0.00339388
Fam171a1:ENSMUSG00000050530.14	4.81905	3.83297	-0.986085	0.00339388
Mxra8:ENSMUSG00000029070.9	3.23326	2.13123	-1.10203	0.00339388
Zfp384:ENSMUSG00000038346.18	5.10653	4.11283	-0.993706	0.00340359
Rps8-ps4:ENSMUSG00000074547.4	3.10083	4.98076	1.87993	0.00343358
Mir6910:ENSMUSG00000098562.1	1.76095	0.310473	-1.45047	0.00343358
Hsd17b11:ENSMUSG00000029311.16	3.9669	2.72864	-1.23826	0.00343807
Epb41l2:ENSMUSG00000019978.15	3.43981	1.64299	-1.79683	0.00343807
Gm7902:ENSMUSG00000106067.1	2.33132	1.42486	-0.906468	0.00343807
Glod4:ENSMUSG00000017286.15	5.09757	6.27703	1.17946	0.00343835
Hspe1:ENSMUSG00000073676.4	9.37913	10.4625	1.08336	0.00344562
Aldh5a1:ENSMUSG00000035936.6	3.35918	1.94245	-1.41673	0.0034519
Gm16618:ENSMUSG00000086837.1	1.15697	0.214304	-0.942667	0.00345568
Ephb6:ENSMUSG00000029869.7	3.0273	1.71766	-1.30964	0.0034684
Pgm2l1:ENSMUSG00000030729.16	3.21262	1.62719	-1.58543	0.0034684
Foxh1:ENSMUSG00000033837.4	0.513399	1.78942	1.27602	0.0034684
Nip7:ENSMUSG00000031917.11	5.52847	6.5203	0.991825	0.00347422
Gdf5:ENSMUSG00000038259.4	1.23385	0	-1.23385	0.00347427
Hars2:ENSMUSG00000019143.15	4.40492	3.42275	-0.982171	0.00347427
Tmem63b:ENSMUSG00000036026.15	4.4849	3.31906	-1.16584	0.00347427
Gm38182:ENSMUSG00000102828.5	5.45719	4.39127	-1.06592	0.00347427
Gm26765:ENSMUSG00000097664.1	3.28129	0.865771	-2.41551	0.00347427
Zfp703:ENSMUSG00000085795.7	5.16027	4.20612	-0.95415	0.00347516
Zfp276:ENSMUSG00000001065.14	3.66406	2.76891	-0.895148	0.00347516
Gbas:ENSMUSG00000029432.12	5.74604	4.82893	-0.917113	0.00347552
Pou6f1:ENSMUSG00000009739.16	1.28651	0.189362	-1.09715	0.00347552
Epas1:ENSMUSG00000024140.9	2.12158	1.04087	-1.08072	0.00348149
4931428F04Rik:ENSMUSG00000014837.14	3.40566	2.18098	-1.22467	0.00348149
Rabggtb:ENSMUSG00000038975.14	6.41043	7.40085	0.990418	0.00348149
Mmp16:ENSMUSG00000028226.15	3.00785	0.367451	-2.64039	0.00348149
Zfp90:ENSMUSG00000031907.8	4.23673	3.25252	-0.984209	0.00348149
Gm23851:ENSMUSG00000065765.1	1.33147	0	-1.33147	0.00348149
Gm11944:ENSMUSG00000084941.1	3.7506	2.54632	-1.20427	0.00350504
Gm42576:ENSMUSG00000107205.1	1.17362	0.132052	-1.04157	0.0035176
Vangl2:ENSMUSG00000026556.15	4.78253	3.36931	-1.41322	0.0035176
Ephb4:ENSMUSG00000029710.15	6.22769	5.03877	-1.18892	0.00352014
Wfs1:ENSMUSG00000039474.13	2.26116	1.32215	-0.939018	0.00352014
Bphl:ENSMUSG00000038286.10	4.02611	3.15499	-0.871117	0.00352014
Ddb2:ENSMUSG00000002109.14	2.97652	1.57854	-1.39798	0.00352014
Plekhh2:ENSMUSG00000040852.5	2.65292	1.23827	-1.41466	0.00352629
Pygo1:ENSMUSG00000034910.5	3.76647	2.07717	-1.6893	0.00352629
Pkd2:ENSMUSG00000034462.9	4.76746	3.18286	-1.5846	0.00352629
Slc29a4:ENSMUSG00000050822.11	3.12848	1.3925	-1.73598	0.00352629
Man2a2:ENSMUSG00000038886.10	4.41802	3.32386	-1.09415	0.00352629
Tes:ENSMUSG00000029552.19	6.09469	5.03688	-1.05781	0.00352629
Zfp128:ENSMUSG00000060397.6	2.72534	1.77857	-0.946774	0.00353419
Natd1:ENSMUSG00000018931.3	3.7395	2.55586	-1.18364	0.00353419
Clip3:ENSMUSG00000013921.14	5.43383	3.63524	-1.79859	0.00353419
Cpxm1:ENSMUSG00000027408.7	4.91533	3.90874	-1.00659	0.00353975
Pltp:ENSMUSG00000017754.13	4.14394	2.68809	-1.45585	0.00354764
Hoxb2:ENSMUSG00000075588.6	3.83133	5.17962	1.34829	0.00354833
St5:ENSMUSG00000031024.12	4.26676	3.01617	-1.25059	0.00354833
Suox:ENSMUSG00000049858.7	3.4253	2.31339	-1.11192	0.00354833
Ebna1bp2:ENSMUSG00000028729.15	5.88064	6.83051	0.949868	0.00354833
Mecp2:ENSMUSG00000031393.16	3.90431	2.69781	-1.2065	0.00354833
Prrt2:ENSMUSG00000045114.10	2.45758	0.726201	-1.73138	0.00354833
Cbx2:ENSMUSG00000025577.7	6.34859	5.29478	-1.05381	0.00354833
Tesk2:ENSMUSG00000033985.17	3.06557	1.71629	-1.34928	0.00354877
Rab11fip5:ENSMUSG00000051343.11	1.83253	0.485291	-1.34724	0.00354877
Gm22486:ENSMUSG00000080465.1	2.92838	1.09659	-1.83179	0.00354877
Gm27899:ENSMUSG00000099106.1	1.19951	0	-1.19951	0.00354877
Tcf15:ENSMUSG00000068079.5	3.9544	2.03358	-1.92082	0.00356177
Gm38102:ENSMUSG00000104156.2	3.10578	0.850448	-2.25533	0.00357285
Col16a1:ENSMUSG00000040690.15	2.69553	1.2135	-1.48203	0.00357392
Taok2:ENSMUSG00000059981.11	5.45812	4.43015	-1.02797	0.00358218
Mmp11:ENSMUSG00000000901.15	4.07359	2.14899	-1.9246	0.00358218
Psme1:ENSMUSG00000022216.16	6.42574	5.29834	-1.12741	0.00359673
Sgcb:ENSMUSG00000029156.11	3.46202	2.39135	-1.07067	0.00359673
Hoxb6:ENSMUSG00000000690.5	3.6944	5.70258	2.00818	0.00359673
Hsd17b4:ENSMUSG00000024507.6	5.84176	4.82532	-1.01644	0.00359673
AC136146.1:ENSMUSG00000105918.1	4.97898	3.93977	-1.03921	0.00361069
Map2:ENSMUSG00000015222.17	3.196	0.475424	-2.72058	0.00361069
Gm24036:ENSMUSG00000064802.1	1.24003	0.204257	-1.03577	0.00361069
Rrp15:ENSMUSG00000001305.5	6.37165	7.36081	0.989166	0.00361069
Lrch1:ENSMUSG00000068015.6	2.55154	1.4416	-1.10994	0.00361827
Pgam2:ENSMUSG00000020475.3	1.87699	0.456365	-1.42063	0.00362255
Gm10561:ENSMUSG00000097649.1	2.03459	0.703521	-1.33107	0.00362397
Slc35e3:ENSMUSG00000060181.5	3.7748	2.68297	-1.09183	0.00362802
Pde7a:ENSMUSG00000069094.12	5.3237	4.2878	-1.0359	0.00363298
Rnf169:ENSMUSG00000058761.4	3.62634	2.50272	-1.12362	0.00363298
Pygb:ENSMUSG00000033059.7	5.20841	4.20266	-1.00575	0.00363298
Slc4a2:ENSMUSG00000028962.14	4.70638	3.70818	-0.998206	0.00363298
Arnt2:ENSMUSG00000015709.8	4.48805	3.11642	-1.37164	0.00363298
Tanc1:ENSMUSG00000035168.16	2.84234	1.30018	-1.54217	0.0036889
Gm25948:ENSMUSG00000093075.1	2.97925	1.66413	-1.31512	0.0036889
Tns3:ENSMUSG00000020422.13	5.08684	3.30847	-1.77837	0.0036889
Timp3:ENSMUSG00000020044.13	3.35052	2.11133	-1.2392	0.0036889
Gm12138:ENSMUSG00000082087.4	3.02819	3.98957	0.961379	0.00369498
Pmepa1:ENSMUSG00000038400.15	2.15664	0.477184	-1.67946	0.00370935
Rnf215:ENSMUSG00000003581.14	3.71959	2.79049	-0.929104	0.00371269
Zfp219:ENSMUSG00000049295.16	5.41339	4.21983	-1.19356	0.00371546
Enpp4:ENSMUSG00000023961.16	2.26662	1.22945	-1.03717	0.00371546
Porcn:ENSMUSG00000031169.13	2.48008	0.910892	-1.56918	0.00371917
Phka1:ENSMUSG00000034055.16	3.13111	1.91325	-1.21786	0.00372206
Ranbp10:ENSMUSG00000037415.5	4.18243	2.92762	-1.2548	0.00372765
Jmjd4:ENSMUSG00000036819.14	4.14617	3.18402	-0.962153	0.00372765
Rpl30-ps1:ENSMUSG00000057696.4	5.69414	6.98942	1.29528	0.00373552
Gpsm2:ENSMUSG00000027883.15	5.47702	4.62508	-0.851935	0.00373786
Lppr2:ENSMUSG00000040563.13	2.46122	1.16176	-1.29946	0.00373933
Gm43747:ENSMUSG00000107165.1	2.0105	0.34763	-1.66287	0.00374369
Sytl1:ENSMUSG00000028860.13	1.12585	0.0807135	-1.04513	0.00374369
Ift172:ENSMUSG00000038564.10	4.39197	2.58591	-1.80605	0.00374372
Hspa12b:ENSMUSG00000074793.10	4.2337	3.0725	-1.1612	0.00374372
Prkx:ENSMUSG00000035725.13	3.21136	2.12781	-1.08355	0.00374416
1010001N08Rik:ENSMUSG00000097222.1	0.0893235	0.97553	0.886206	0.00374416
Dmrta2:ENSMUSG00000047143.3	1.68978	0.711624	-0.978156	0.00374416
Plxna3:ENSMUSG00000031398.13	3.57918	1.97129	-1.60789	0.00374416
Slc22a17:ENSMUSG00000022199.10	4.57501	2.62464	-1.95036	0.00374706
Lasp1:ENSMUSG00000038366.15	5.88766	4.95582	-0.931839	0.00374706
Ano6:ENSMUSG00000064210.6	4.50245	3.28114	-1.22131	0.00375148
Tmem206:ENSMUSG00000026627.7	3.90761	3.01922	-0.888391	0.00375148
Tle3:ENSMUSG00000032280.16	5.93132	4.92204	-1.00928	0.00375148
Mafb:ENSMUSG00000074622.4	1.8249	0.76934	-1.05556	0.00376695
Polr1e:ENSMUSG00000028318.14	4.56305	5.38004	0.816988	0.00376828
Hyal3:ENSMUSG00000036091.8	2.72471	1.57732	-1.14739	0.0037702
Snx22:ENSMUSG00000039452.5	2.82435	1.3543	-1.47005	0.0037702
Exosc7:ENSMUSG00000025785.4	5.97775	6.93968	0.961932	0.00377243
Mpp3:ENSMUSG00000052373.14	3.14809	1.73034	-1.41775	0.00378305
Gm15585:ENSMUSG00000084881.1	1.48173	0.413112	-1.06862	0.00378305
Rhpn1:ENSMUSG00000022580.12	2.30687	1.22791	-1.07896	0.00378305
Osr1:ENSMUSG00000048387.7	2.70187	1.10586	-1.59601	0.00378305
Cpq:ENSMUSG00000039007.9	2.91116	1.68887	-1.22229	0.00378865
Magee1:ENSMUSG00000031227.8	2.95832	1.80766	-1.15066	0.00380309
Gm4875:ENSMUSG00000082791.3	3.39213	2.45636	-0.935767	0.00380309
Ism1:ENSMUSG00000074766.10	2.29304	1.04462	-1.24842	0.00381008
2810403A07Rik:ENSMUSG00000028060.14	5.80785	4.85797	-0.949882	0.00381483
Tet2:ENSMUSG00000040943.12	3.41999	1.5995	-1.82049	0.00381483
Zcchc24:ENSMUSG00000055538.7	3.74254	2.16546	-1.57707	0.00381483
Sec14l1:ENSMUSG00000020823.16	5.1475	4.16942	-0.978082	0.00381483
Anpep:ENSMUSG00000039062.15	3.26508	1.86643	-1.39865	0.00381483
Ip6k1:ENSMUSG00000032594.11	5.49531	4.46706	-1.02825	0.00381483
Robo2:ENSMUSG00000052516.17	3.54956	1.25395	-2.29562	0.00381483
C1qa:ENSMUSG00000036887.5	1.22232	0	-1.22232	0.00381483
Tmem147os:ENSMUSG00000097320.8	3.04552	1.18217	-1.86335	0.00381483
Zfp811:ENSMUSG00000055202.10	1.63757	0.495353	-1.14222	0.00381507
Serf1:ENSMUSG00000021643.14	6.54965	5.58389	-0.965761	0.00382182
Serpine2:ENSMUSG00000026249.10	5.95984	5.05274	-0.907099	0.00383207
Gm9003:ENSMUSG00000084007.3	1.70872	0.235006	-1.47371	0.00383207
Kansl1l:ENSMUSG00000026004.15	3.29782	1.72792	-1.5699	0.00384181
Cysltr1:ENSMUSG00000052821.3	0.907149	2.3425	1.43535	0.00384656
Tnks1bp1:ENSMUSG00000033955.12	3.99509	2.74317	-1.25191	0.00384656
Igflr1:ENSMUSG00000036826.14	2.68491	1.46684	-1.21807	0.00384656
Cdkn1b:ENSMUSG00000003031.14	4.805	3.59333	-1.21167	0.00384702
Ddah2:ENSMUSG00000007039.12	7.75118	6.68111	-1.07008	0.00386121
4930427A07Rik:ENSMUSG00000037466.13	3.7751	2.67508	-1.10001	0.00386146
Rab27a:ENSMUSG00000032202.11	2.3535	1.06361	-1.28988	0.00386159
Ephb2:ENSMUSG00000028664.14	3.75772	2.37058	-1.38714	0.00387175
Gm16159:ENSMUSG00000086134.1	1.77977	0.206374	-1.5734	0.00387175
Rdh10:ENSMUSG00000025921.7	3.34766	4.32767	0.98001	0.00387175
Epha7:ENSMUSG00000028289.12	4.4382	2.37139	-2.0668	0.00387175
Dopey2:ENSMUSG00000022946.8	1.40359	0.321729	-1.08186	0.00387175
Gm14396:ENSMUSG00000086077.7	2.80352	1.78353	-1.01999	0.00389562
Cep83os:ENSMUSG00000097164.1	2.37176	0.973912	-1.39785	0.00389665
Vwa5a:ENSMUSG00000023186.14	3.11785	1.74165	-1.3762	0.00389827
Gm42803:ENSMUSG00000107245.1	1.89129	0.10571	-1.78558	0.00392108
Micall2:ENSMUSG00000036718.17	2.64561	1.33083	-1.31478	0.00392108
Dgka:ENSMUSG00000025357.7	2.69382	1.56284	-1.13097	0.00393406
Sertad3:ENSMUSG00000055200.7	3.56332	2.6703	-0.893017	0.00393932
Prrg2:ENSMUSG00000007837.10	3.13922	2.02005	-1.11916	0.00394147
Nr1h5:ENSMUSG00000048938.12	3.75894	0.0762494	-3.68269	0.00395074
Gm22643:ENSMUSG00000093092.1	1.33694	0	-1.33694	0.00395074
Trim29:ENSMUSG00000032013.5	2.90932	1.48568	-1.42364	0.00395074
St6gal1:ENSMUSG00000022885.15	4.46185	3.40263	-1.05922	0.00395074
Gm12191:ENSMUSG00000083061.1	7.33075	8.81045	1.4797	0.00395074
Lenep:ENSMUSG00000078173.3	1.87981	1.06355	-0.816258	0.00395074
Ivd:ENSMUSG00000027332.11	5.39413	4.45097	-0.94317	0.00395172
Gm9008:ENSMUSG00000072476.6	4.02747	2.94646	-1.08101	0.00395647
Tm9sf4:ENSMUSG00000068040.10	5.2582	4.1197	-1.1385	0.00396105
Mtmr12:ENSMUSG00000039458.14	3.75438	2.65944	-1.09495	0.00396105
Alg2:ENSMUSG00000039740.6	5.59179	4.78719	-0.804602	0.00396105
Gdi1:ENSMUSG00000015291.10	6.01072	4.97056	-1.04016	0.00396105
Depdc5:ENSMUSG00000037426.17	4.19761	2.90701	-1.2906	0.00397155
Gpc2:ENSMUSG00000029510.15	5.46089	3.82996	-1.63093	0.00398779
Zfp521:ENSMUSG00000024420.8	4.89921	3.68465	-1.21456	0.00399012
Abca1:ENSMUSG00000015243.4	2.01828	0.626388	-1.3919	0.00399012
Rpl30-ps10:ENSMUSG00000083411.3	6.54662	8.04212	1.4955	0.00399012
Ttc39c:ENSMUSG00000024424.14	3.08188	2.14778	-0.934105	0.00399012
C1qtnf2:ENSMUSG00000046491.10	0.459367	2.21073	1.75137	0.00399206
Ccdc28b:ENSMUSG00000028795.15	4.403	3.54784	-0.855162	0.00399928
Btg1:ENSMUSG00000036478.7	4.53255	3.468	-1.06455	0.0040057
Smim10l2a:ENSMUSG00000054850.4	2.91198	1.7777	-1.13429	0.0040057
Ctdsp2:ENSMUSG00000078429.8	6.26227	5.26937	-0.992895	0.0040057
Gm17028:ENSMUSG00000090638.1	0.31215	1.53651	1.22436	0.0040057
Cep128:ENSMUSG00000061533.15	3.71027	2.67113	-1.03915	0.0040057
Spock3:ENSMUSG00000054162.15	1.17932	0.116391	-1.06293	0.0040057
Map3k13:ENSMUSG00000033618.6	1.27375	0.258562	-1.01519	0.00401215
Rnpep:ENSMUSG00000041926.15	5.31972	4.31244	-1.00728	0.00401215
Crip1:ENSMUSG00000006360.11	3.89686	2.31289	-1.58397	0.00401215
Dlgap5:ENSMUSG00000037544.13	5.76972	4.96066	-0.809063	0.00401215
Wdr13:ENSMUSG00000031166.13	3.29452	2.24611	-1.0484	0.00401215
Sdc3:ENSMUSG00000025743.14	4.63493	3.63075	-1.00418	0.00401215
Rsrc1:ENSMUSG00000034544.17	5.7401	4.76809	-0.972008	0.00401215
Fuca1:ENSMUSG00000028673.10	3.82651	2.82851	-0.997997	0.00401607
Hcfc1r1:ENSMUSG00000023904.10	4.27033	3.18892	-1.08141	0.00402492
Mc4r:ENSMUSG00000047259.2	1.02705	0.197519	-0.829533	0.0040259
Mmp9:ENSMUSG00000017737.2	0.12256	0.999939	0.877379	0.00403011
Irf2:ENSMUSG00000031627.7	2.75341	1.89618	-0.857232	0.00404921
Cacna1h:ENSMUSG00000024112.16	2.53152	0.670423	-1.8611	0.00404921
Nanos3:ENSMUSG00000056155.5	1.57719	0.233442	-1.34374	0.00404921
Snx5:ENSMUSG00000027423.15	7.80917	8.68493	0.875762	0.00404921
Gm15884:ENSMUSG00000087327.1	1.25153	0.181956	-1.06957	0.00404921
Chchd4:ENSMUSG00000034203.8	4.42992	5.46903	1.03912	0.00404921
Mmp14:ENSMUSG00000000957.9	5.702	4.52981	-1.17219	0.00404921
Tfap2c:ENSMUSG00000028640.11	3.57618	4.63112	1.05494	0.00407791
Usp40:ENSMUSG00000005501.14	4.17274	3.27051	-0.902226	0.00408317
Kdm4a:ENSMUSG00000033326.15	5.64877	4.33848	-1.31029	0.00408317
Gdf6:ENSMUSG00000051279.2	2.30009	0.83463	-1.46546	0.00408317
Tcf7l1:ENSMUSG00000055799.13	5.76874	4.12482	-1.64392	0.00408317
Psat1:ENSMUSG00000024640.9	6.7852	7.75621	0.971011	0.00408317
Rhoq:ENSMUSG00000024143.14	4.90963	3.79853	-1.1111	0.00408317
Gm15547:ENSMUSG00000082265.1	1.29671	0.10297	-1.19374	0.00408317
Ppp6r2:ENSMUSG00000036561.7	3.83398	2.77206	-1.06193	0.00408317
Gm14438:ENSMUSG00000084323.4	4.42895	5.7434	1.31446	0.00408317
Gm43493:ENSMUSG00000106102.1	4.81408	3.01033	-1.80375	0.00408317
Mapk4:ENSMUSG00000024558.12	1.32236	0.322171	-1.00019	0.00408317
Aph1b:ENSMUSG00000032375.15	3.50985	2.20414	-1.30571	0.00408317
Col7a1:ENSMUSG00000025650.12	1.70044	0.29996	-1.40048	0.00408317
Tmub2:ENSMUSG00000034757.15	4.31409	3.41452	-0.899567	0.00408317
Agtrap:ENSMUSG00000029007.8	2.743	1.83321	-0.909792	0.00408317
Doc2g:ENSMUSG00000024871.10	2.20565	0.754057	-1.4516	0.00408317
Ttc23:ENSMUSG00000030555.15	5.38705	4.41601	-0.971032	0.00408317
Hdac6:ENSMUSG00000031161.15	4.68999	3.48546	-1.20453	0.00408534
Gm43480:ENSMUSG00000107076.1	1.50511	0.283417	-1.22169	0.00408534
Gm16095:ENSMUSG00000086014.1	1.4952	0.101081	-1.39412	0.00408534
C1qtnf6:ENSMUSG00000022440.8	3.50364	2.13812	-1.36552	0.00408534
Irf2bpl:ENSMUSG00000034168.6	3.97263	2.26005	-1.71258	0.00408826
Prelid2:ENSMUSG00000056671.6	4.21738	5.07335	0.855964	0.00408985
Klhl26:ENSMUSG00000055707.12	4.11925	3.06632	-1.05293	0.00409147
Abca3:ENSMUSG00000024130.15	2.05767	0.975757	-1.08191	0.00410576
Akap2:ENSMUSG00000038729.20	4.22282	2.1409	-2.08191	0.00410576
Ldoc1l:ENSMUSG00000055745.4	3.74622	2.64862	-1.0976	0.00410576
Mmp2:ENSMUSG00000031740.7	6.95083	5.83364	-1.11719	0.00410576
Gm22973:ENSMUSG00000065232.1	2.80221	0.539058	-2.26315	0.0041083
Txnip:ENSMUSG00000038393.14	4.70167	3.59339	-1.10828	0.00411627
Lhx1:ENSMUSG00000018698.15	0.0168338	0.930058	0.913224	0.00413037
RP24-259P13.2:ENSMUSG00000108655.1	2.24661	0.548027	-1.69859	0.00413037
Sh3pxd2b:ENSMUSG00000040711.7	4.76352	3.2531	-1.51042	0.00414747
Asb4:ENSMUSG00000042607.15	9.05142	7.3374	-1.71403	0.00416085
Pitpnc1:ENSMUSG00000040430.18	4.48734	2.73044	-1.75689	0.00416085
Ipo9:ENSMUSG00000041879.13	6.73531	5.73257	-1.00275	0.00416085
Cxcl14:ENSMUSG00000021508.10	4.64068	2.35294	-2.28774	0.00416085
Rgma:ENSMUSG00000070509.15	4.18134	2.28259	-1.89876	0.00416085
Prrg3:ENSMUSG00000033361.13	2.48402	1.12438	-1.35964	0.00416085
Gm12941:ENSMUSG00000084088.1	2.06628	0.333223	-1.73306	0.00416202
Zfyve1:ENSMUSG00000042628.7	3.97026	2.90638	-1.06388	0.00416261
Klf10:ENSMUSG00000037465.9	3.82269	2.69846	-1.12424	0.00416261
Loxl3:ENSMUSG00000000693.10	2.62542	1.17614	-1.44928	0.00416261
2810442N19Rik:ENSMUSG00000090260.1	1.57855	0	-1.57855	0.00416261
9530077C05Rik:ENSMUSG00000036411.9	2.17628	1.27441	-0.90187	0.00416569
Cyth3:ENSMUSG00000018001.18	5.02889	3.72719	-1.3017	0.00416569
Serac1:ENSMUSG00000015659.12	2.47768	1.12709	-1.35059	0.00416569
Kantr:ENSMUSG00000102426.1	3.22723	1.28387	-1.94337	0.00416569
RP23-89P21.4:ENSMUSG00000107937.1	1.71264	0.117059	-1.59558	0.00416569
Gm24407:ENSMUSG00000094377.1	3.87327	1.18802	-2.68525	0.00417267
Ltbp3:ENSMUSG00000024940.10	1.60513	0.516392	-1.08873	0.00418576
Des:ENSMUSG00000026208.9	1.31641	3.37732	2.06091	0.0041858
Ppp2r2c:ENSMUSG00000029120.10	0.313998	1.82904	1.51504	0.0041858
B4galnt4:ENSMUSG00000055629.4	4.9807	4.12463	-0.856068	0.0041858
Gm26526:ENSMUSG00000096980.1	3.67831	2.60743	-1.07088	0.0041858
Cdkn2c:ENSMUSG00000028551.14	1.47597	0.343176	-1.13279	0.0041858
Mpo:ENSMUSG00000009350.13	1.37828	0.122682	-1.2556	0.0041858
RP23-8I8.4:ENSMUSG00000108601.1	1.19975	0.162195	-1.03755	0.0041858
Pcdhgc5:ENSMUSG00000102543.5	5.18441	4.14306	-1.04135	0.0041858
Ttyh3:ENSMUSG00000036565.7	6.42875	5.01335	-1.41541	0.0041858
Smad5:ENSMUSG00000021540.16	6.02639	4.35913	-1.66726	0.0041858
Elmo2:ENSMUSG00000017670.16	4.86228	3.28552	-1.57677	0.0041858
Casp6:ENSMUSG00000027997.9	5.90503	5.03174	-0.873286	0.0041858
Gm26065:ENSMUSG00000065314.1	1.80697	0.286016	-1.52096	0.00419388
Wdr82:ENSMUSG00000020257.12	6.82145	5.94507	-0.876382	0.00419388
Lpar2:ENSMUSG00000031861.15	3.5591	2.50373	-1.05537	0.00419388
Nicn1:ENSMUSG00000032606.7	4.56828	3.52787	-1.04041	0.00419388
5033428I22Rik:ENSMUSG00000097910.1	0.152134	1.30964	1.15751	0.00419388
Ppp1r14a:ENSMUSG00000037166.4	2.37411	4.18615	1.81204	0.00420227
Tagln3:ENSMUSG00000022658.10	3.85359	4.72904	0.87545	0.004204
Rgs12:ENSMUSG00000029101.14	4.75086	3.57175	-1.1791	0.00420649
Psme2:ENSMUSG00000079197.10	6.13715	5.2778	-0.859348	0.00422457
Chd3os:ENSMUSG00000043419.10	3.98533	2.86508	-1.12025	0.00422457
Pdzd7:ENSMUSG00000074818.12	1.46337	0.433336	-1.03004	0.00424721
AC107830.1:ENSMUSG00000106857.1	3.17731	1.62613	-1.55117	0.00425613
Rbm25:ENSMUSG00000010608.15	6.95447	5.50254	-1.45193	0.00425613
Arsk:ENSMUSG00000021592.15	2.25445	1.17726	-1.0772	0.00427299
Lztr1:ENSMUSG00000022761.10	5.519	4.58231	-0.936689	0.00428097
Ccar2:ENSMUSG00000033712.5	6.31716	5.41814	-0.89902	0.00428097
Psme2b:ENSMUSG00000078153.3	4.55295	3.5418	-1.01115	0.00428097
Caskin2:ENSMUSG00000034471.12	3.98409	3.15106	-0.833028	0.00428097
Prox2:ENSMUSG00000042320.16	1.25973	0.284699	-0.975031	0.00428097
Nmd3:ENSMUSG00000027787.14	3.81542	4.87336	1.05794	0.00428253
Mir7578:ENSMUSG00000098812.1	1.85087	0.977868	-0.873006	0.00431351
Mtmr11:ENSMUSG00000045934.15	2.62095	1.30735	-1.3136	0.00431652
9930014A18Rik:ENSMUSG00000097493.3	2.29674	1.4766	-0.820145	0.00433708
AI480526:ENSMUSG00000090086.7	3.82316	0.910813	-2.91235	0.00434243
Tbc1d10b:ENSMUSG00000042492.12	5.02559	4.10492	-0.920671	0.00435109
Cc2d1b:ENSMUSG00000028582.14	4.59781	3.64221	-0.955597	0.00435813
Gm28883:ENSMUSG00000101482.1	1.24793	0.328816	-0.919112	0.00435813
Arid4b:ENSMUSG00000039219.17	4.55385	2.86261	-1.69125	0.00435813
Hoxa3:ENSMUSG00000079560.13	3.47121	1.90458	-1.56663	0.00435813
Zfpm1:ENSMUSG00000049577.14	3.0465	4.30907	1.26256	0.00435813
Sox12:ENSMUSG00000051817.8	6.02382	5.01751	-1.00631	0.00435813
Tnk2:ENSMUSG00000022791.16	4.63433	3.63737	-0.996958	0.00435813
Gm14323:ENSMUSG00000082901.1	4.49038	5.54235	1.05196	0.00435813
Leng8:ENSMUSG00000035545.13	5.03616	3.46086	-1.5753	0.00435813
Slc25a35:ENSMUSG00000018740.14	1.32724	0.518146	-0.809089	0.00437116
Rian:ENSMUSG00000097451.9	4.13411	5.53624	1.40213	0.00438677
Srgap3:ENSMUSG00000030257.16	2.35692	0.532113	-1.82481	0.00438677
Klc1:ENSMUSG00000021288.18	5.7885	4.76872	-1.01978	0.00438677
Pcdhga8:ENSMUSG00000023036.14	5.65562	4.59885	-1.05677	0.00438677
Pcdhga9:ENSMUSG00000102440.1	5.61061	4.57383	-1.03678	0.00439348
Pcdhgb6:ENSMUSG00000103088.1	5.8788	4.83893	-1.03987	0.00439554
Ctr9:ENSMUSG00000005609.15	5.64961	4.81166	-0.837946	0.00439958
Phf2:ENSMUSG00000038025.7	4.76101	3.33692	-1.42409	0.00439958
Slc44a2:ENSMUSG00000057193.7	4.87653	3.93548	-0.941052	0.00440878
Fam101b:ENSMUSG00000020846.6	4.53036	3.33302	-1.19734	0.00440878
Ctps2:ENSMUSG00000031360.14	4.84881	3.42679	-1.42201	0.00440878
Gm15265:ENSMUSG00000086288.1	2.86316	1.12734	-1.73583	0.00440878
Gm37249:ENSMUSG00000103857.1	1.25979	0.233225	-1.02657	0.00440878
D930015E06Rik:ENSMUSG00000033767.14	5.10999	3.80679	-1.3032	0.00440878
2610035F20Rik:ENSMUSG00000085555.9	1.65315	0.551075	-1.10207	0.00440878
Pex11a:ENSMUSG00000030545.9	2.74524	1.57996	-1.16529	0.00440878
Pabpc4l:ENSMUSG00000090919.6	3.94608	2.36787	-1.57821	0.00440878
Gm17276:ENSMUSG00000097305.1	1.29179	0.206645	-1.08515	0.00440878
Sidt2:ENSMUSG00000034908.15	4.48452	3.48315	-1.00137	0.00440878
Tox3:ENSMUSG00000043668.13	2.97176	1.86644	-1.10532	0.00441654
Gm12258:ENSMUSG00000072915.3	2.91589	1.18914	-1.72675	0.00441654
Emx2:ENSMUSG00000043969.4	3.90907	2.25015	-1.65892	0.00441778
Nckap1l:ENSMUSG00000022488.8	0.904499	0.0115595	-0.892939	0.00441896
Gm17089:ENSMUSG00000092134.1	1.01271	0.120159	-0.892553	0.00443473
Pcdhgb8:ENSMUSG00000103081.1	5.8608	4.82863	-1.03217	0.00443893
Rassf9:ENSMUSG00000044921.4	2.97789	1.42316	-1.55473	0.0044541
Ednra:ENSMUSG00000031616.7	5.46374	4.09378	-1.36996	0.00446339
Dok5:ENSMUSG00000027560.4	0.944731	2.11452	1.16979	0.00446339
Zfp212:ENSMUSG00000052763.7	4.28717	3.38882	-0.898355	0.00446339
Lyz2:ENSMUSG00000069516.7	1.68693	0	-1.68693	0.00446339
Gypc:ENSMUSG00000090523.2	4.47114	3.4791	-0.992041	0.00446339
Pcdhga7:ENSMUSG00000103472.1	5.71642	4.68126	-1.03516	0.00446339
Fam193b:ENSMUSG00000021495.8	5.06017	3.8411	-1.21907	0.00447048
Msl1:ENSMUSG00000052915.14	6.49488	5.62194	-0.872937	0.00447462
Ss18l1:ENSMUSG00000039086.9	2.77938	1.78169	-0.99769	0.00448506
Snx15:ENSMUSG00000024787.13	3.79566	2.71385	-1.08181	0.00449042
Cpt1c:ENSMUSG00000007783.9	2.5788	1.45958	-1.11922	0.00449042
Chpt1:ENSMUSG00000060002.14	3.0536	2.02939	-1.0242	0.00449243
Wdr12:ENSMUSG00000026019.15	3.98171	4.99765	1.01593	0.00449243
Gm13772:ENSMUSG00000080977.1	5.39678	6.43544	1.03866	0.00449979
Sema3a:ENSMUSG00000028883.17	3.82124	5.64859	1.82735	0.00449979
Pcdhga1:ENSMUSG00000103144.1	5.64728	4.62493	-1.02235	0.0045034
Sorbs3:ENSMUSG00000022091.5	3.99596	2.64116	-1.3548	0.00450675
Pcdhgb4:ENSMUSG00000103585.1	5.54501	4.51267	-1.03233	0.00450675
Gm43737:ENSMUSG00000105692.1	2.65039	1.46743	-1.18296	0.00450675
Gm37581:ENSMUSG00000103388.1	2.68504	0.718611	-1.96643	0.00450675
Gm17709:ENSMUSG00000091952.3	5.5093	6.65581	1.14652	0.00450675
Erbb2:ENSMUSG00000062312.5	4.2558	3.13391	-1.12189	0.00450675
Slc36a4:ENSMUSG00000043885.13	3.75071	2.37274	-1.37797	0.00450675
Gm43555:ENSMUSG00000105977.1	3.94361	3.09174	-0.851871	0.00450675
Kif3a:ENSMUSG00000018395.19	4.73928	3.33889	-1.40039	0.00450675
Slc17a5:ENSMUSG00000049624.13	2.82799	1.67267	-1.15531	0.0045148
Foxo4:ENSMUSG00000042903.8	5.78657	4.58778	-1.19879	0.00451599
5830487J09Rik:ENSMUSG00000104830.1	1.73559	0.421062	-1.31453	0.00451963
Lmo4:ENSMUSG00000028266.17	6.73909	5.90426	-0.834826	0.00451963
Cyfip2:ENSMUSG00000020340.16	3.54712	1.82582	-1.72131	0.00451963
Pcdhga6:ENSMUSG00000103793.1	5.81842	4.78179	-1.03663	0.00451963
Krt9:ENSMUSG00000051617.3	1.34456	0	-1.34456	0.00451963
Anks3:ENSMUSG00000022515.5	4.02307	3.19929	-0.823776	0.00451963
Galnt16:ENSMUSG00000021130.7	1.95852	0.794477	-1.16404	0.00451963
Rimklb:ENSMUSG00000040649.15	4.70574	3.42435	-1.28139	0.00451963
Pcdhga8:ENSMUSG00000103897.1	5.81942	4.78796	-1.03146	0.00451963
Smg6:ENSMUSG00000038290.15	4.47407	3.1826	-1.29147	0.00451963
Pcdhgb1:ENSMUSG00000103037.1	5.53901	4.51243	-1.02658	0.00452116
Fn3krp:ENSMUSG00000039253.7	4.24524	3.27487	-0.970374	0.00452964
Pcdhga4:ENSMUSG00000103677.1	5.82422	4.79317	-1.03105	0.00452964
Gal3st3:ENSMUSG00000047658.6	2.20641	0.848188	-1.35822	0.00453645
Stbd1:ENSMUSG00000047963.7	2.3205	3.27889	0.95839	0.00453805
Ppt1:ENSMUSG00000028657.14	5.08542	4.1738	-0.911618	0.00454215
Mdm1:ENSMUSG00000020212.13	4.83955	3.69194	-1.14761	0.00454215
Foxp4:ENSMUSG00000023991.16	6.09504	4.85551	-1.23953	0.00454215
Lxn:ENSMUSG00000047557.2	5.07169	4.12209	-0.949599	0.00454215
Gm24629:ENSMUSG00000084711.1	1.91321	0.194136	-1.71907	0.00454215
Gm21987:ENSMUSG00000095464.1	5.69557	6.47408	0.77851	0.00455657
Pcdhga5:ENSMUSG00000103567.1	5.84213	4.8145	-1.02762	0.00457969
Slc25a29:ENSMUSG00000021265.3	2.24487	1.45294	-0.791929	0.00457969
Pcdhga10:ENSMUSG00000102222.1	5.81442	4.80725	-1.00718	0.00457969
Colec12:ENSMUSG00000036103.8	3.35644	4.55609	1.19965	0.00457969
Dhrs1:ENSMUSG00000002332.15	5.17495	4.14227	-1.03268	0.00457969
Tbc1d13:ENSMUSG00000039678.12	5.03299	4.08187	-0.95112	0.00457969
Pla2g16:ENSMUSG00000060675.13	1.71282	0.918881	-0.793942	0.00457969
Gm20471:ENSMUSG00000092188.1	1.77112	0.0278776	-1.74324	0.00457969
Gm38336:ENSMUSG00000104002.2	1.70208	0.460152	-1.24193	0.0045877
Usp49:ENSMUSG00000090115.7	3.82471	2.70638	-1.11834	0.0045877
Gm15989:ENSMUSG00000081104.1	1.13094	0.0587877	-1.07215	0.0045877
Rpl30-ps9:ENSMUSG00000085791.4	6.80913	8.30044	1.4913	0.0045877
Hoxc13:ENSMUSG00000001655.6	1.58477	0.165109	-1.41966	0.0045877
Mmrn1:ENSMUSG00000054641.10	2.58054	1.47037	-1.11016	0.0045877
Rpl35a:ENSMUSG00000060636.13	9.07708	10.3566	1.27948	0.00459874
Gm10053:ENSMUSG00000058927.5	6.18212	7.16304	0.980923	0.00460263
Gm20662:ENSMUSG00000093456.7	4.31397	3.32226	-0.99171	0.00460724
Npm1:ENSMUSG00000057113.13	11.3331	12.4587	1.12563	0.00460724
Lemd3:ENSMUSG00000048661.14	4.02002	2.78728	-1.23274	0.00460724
Tmx4:ENSMUSG00000034723.11	4.57931	2.58947	-1.98984	0.0046077
Gm22615:ENSMUSG00000094815.1	1.74039	0.208816	-1.53157	0.0046077
Fchsd1:ENSMUSG00000038524.13	2.12122	0.859268	-1.26195	0.0046077
Gm6736:ENSMUSG00000071414.4	3.46589	4.38344	0.917542	0.0046077
Insl6:ENSMUSG00000050957.4	1.90218	1.01384	-0.88834	0.0046077
Mir7036b:ENSMUSG00000099082.1	1.40422	0	-1.40422	0.0046077
Gria2:ENSMUSG00000033981.14	2.47738	0.00164928	-2.47573	0.00461396
Mettl7a1:ENSMUSG00000054619.6	2.6944	1.87022	-0.824183	0.00461396
Tspan15:ENSMUSG00000037031.9	2.4136	0.973074	-1.44053	0.00461396
Bbs1:ENSMUSG00000006464.8	2.63108	1.58866	-1.04242	0.00461396
Cebpg:ENSMUSG00000056216.9	4.90876	4.01776	-0.890997	0.00461409
Nmral1:ENSMUSG00000063445.14	6.87491	6.11166	-0.763254	0.00462406
Pcdhgb7:ENSMUSG00000104063.1	5.86361	4.82068	-1.04293	0.00462574
Trex1:ENSMUSG00000049734.9	3.36652	2.43838	-0.928142	0.00462574
Abhd1:ENSMUSG00000006638.14	2.33443	1.38979	-0.944638	0.00462574
Twsg1:ENSMUSG00000024098.5	5.80797	4.67126	-1.13672	0.00462574
Fabp3:ENSMUSG00000028773.8	1.09526	2.33834	1.24308	0.00462574
Acvr1b:ENSMUSG00000000532.10	4.06844	3.02268	-1.04576	0.00462574
6330549D23Rik:ENSMUSG00000045327.7	1.73466	0.856578	-0.878078	0.00462574
E030030I06Rik:ENSMUSG00000097327.7	1.37551	0.112332	-1.26318	0.00463258
Cspg4:ENSMUSG00000032911.5	1.06084	0.136223	-0.92462	0.00463342
Fam171b:ENSMUSG00000048388.3	3.50228	2.30408	-1.1982	0.00464186
Mvb12b:ENSMUSG00000038740.9	4.11683	3.07077	-1.04606	0.00464186
Amot:ENSMUSG00000041688.16	6.03911	3.91015	-2.12895	0.00465529
Cox17:ENSMUSG00000046516.10	6.01083	6.85324	0.842415	0.00465529
Fbln5:ENSMUSG00000021186.8	1.69685	0.517244	-1.17961	0.00465719
Abhd2:ENSMUSG00000039202.12	3.76317	2.66426	-1.09891	0.00466697
Timm9:ENSMUSG00000021079.15	4.97335	5.89583	0.922484	0.0046679
Gm12737:ENSMUSG00000085093.1	1.82842	0.232671	-1.59574	0.00466856
Lrfn1:ENSMUSG00000030600.15	3.26775	2.12106	-1.14669	0.00467295
Pcdhga2:ENSMUSG00000103332.1	5.82738	4.80562	-1.02175	0.00467299
Zfp316:ENSMUSG00000046658.16	2.71458	1.58153	-1.13304	0.00468896
RP23-449F12.5:ENSMUSG00000107620.1	2.276	0.147093	-2.12891	0.00468896
Gm21781:ENSMUSG00000095123.1	2.90126	0.971721	-1.92954	0.00468896
Pcdhga3:ENSMUSG00000104346.1	5.82173	4.80678	-1.01495	0.00468896
A330009N23Rik:ENSMUSG00000097915.1	1.39015	0.512692	-0.877459	0.00469138
Adamts7:ENSMUSG00000032363.15	2.74898	1.06626	-1.68273	0.00469138
Spata6:ENSMUSG00000034401.16	4.11061	3.05454	-1.05608	0.00469138
Ccdc42:ENSMUSG00000045915.15	0.300346	1.12646	0.826119	0.00469199
Zscan2:ENSMUSG00000038797.13	4.30792	2.92059	-1.38734	0.00469199
Zfhx3:ENSMUSG00000038872.9	3.38846	0.830499	-2.55796	0.00469199
St3gal2:ENSMUSG00000031749.12	4.68814	3.63562	-1.05253	0.00469199
Greb1:ENSMUSG00000036523.16	3.63066	2.14698	-1.48367	0.00469199
Mapk9:ENSMUSG00000020366.18	4.45257	3.41912	-1.03345	0.00469464
Dnm3os:ENSMUSG00000078190.6	4.01311	1.23642	-2.77669	0.00469773
Pcdhga12:ENSMUSG00000102428.1	5.39084	4.35301	-1.03783	0.00470083
Pcdhgb2:ENSMUSG00000102748.1	5.79251	4.7733	-1.01921	0.00470083
Tmsb15b1:ENSMUSG00000089768.2	3.3861	1.61165	-1.77445	0.0047036
D330041H03Rik:ENSMUSG00000073437.10	3.02988	1.31649	-1.71339	0.00470375
Gm25827:ENSMUSG00000087714.1	1.70391	0.107913	-1.596	0.00472013
Slc27a4:ENSMUSG00000059316.2	3.61284	2.69942	-0.91342	0.00472245
Decr2:ENSMUSG00000036775.12	3.64192	2.84787	-0.794049	0.00472768
Adgra2:ENSMUSG00000031486.14	5.10671	4.19666	-0.910048	0.00473148
Bcl7a:ENSMUSG00000029438.9	5.42769	4.11811	-1.30959	0.00473148
Spaca6:ENSMUSG00000080316.10	5.45125	2.47198	-2.97927	0.00473168
Gm26719:ENSMUSG00000097364.1	1.40408	0.163392	-1.24068	0.00473168
Amigo1:ENSMUSG00000050947.9	2.19533	1.17086	-1.02447	0.00473168
Rsl1d1:ENSMUSG00000005846.11	8.00267	8.91398	0.911308	0.00473168
Nck2:ENSMUSG00000066877.11	4.88986	4.03083	-0.859037	0.00473168
Igdcc4:ENSMUSG00000032816.14	3.1884	1.83706	-1.35133	0.00473363
Gm15706:ENSMUSG00000086013.1	1.52337	0.546845	-0.976525	0.0047342
Hif3a:ENSMUSG00000004328.15	2.60984	1.3023	-1.30755	0.00476278
Fbxl18:ENSMUSG00000066640.11	3.69863	2.46979	-1.22884	0.00476278
Mllt1:ENSMUSG00000024212.8	5.78908	4.8204	-0.968687	0.00477659
B3glct:ENSMUSG00000051950.10	4.34811	3.3976	-0.950507	0.00477659
Pcdhgb5:ENSMUSG00000103749.1	5.34972	4.33813	-1.01159	0.00478986
AC084391.1:ENSMUSG00000106081.1	3.29031	0.88267	-2.40764	0.00480486
Tmem44:ENSMUSG00000022537.17	2.76302	1.27534	-1.48768	0.0048069
Cacna2d1:ENSMUSG00000040118.15	2.58567	0.973084	-1.61259	0.00481766
Elk3:ENSMUSG00000008398.14	4.95993	3.84612	-1.11381	0.00481766
Adam1a:ENSMUSG00000072647.5	1.46948	0.525905	-0.943575	0.00481766
2010015M23Rik:ENSMUSG00000096983.1	1.65644	0.816056	-0.840379	0.00482672
Gm10273:ENSMUSG00000069622.4	5.23169	6.06587	0.834177	0.00482672
Gm13552:ENSMUSG00000081157.1	4.07674	5.08121	1.00448	0.00482672
Mpc2:ENSMUSG00000026568.6	4.94897	4.13396	-0.815011	0.00482672
Numb:ENSMUSG00000021224.14	4.301	3.32533	-0.975662	0.00482672
Wdr60:ENSMUSG00000042050.7	3.11131	2.01741	-1.09391	0.00482672
Dlk1:ENSMUSG00000040856.17	5.17824	6.82469	1.64645	0.00482672
Chn2:ENSMUSG00000004633.17	1.69317	0.132154	-1.56101	0.00482672
Slc16a13:ENSMUSG00000044367.7	3.13721	2.0765	-1.06071	0.00483237
Trp53i13:ENSMUSG00000044328.13	3.45957	2.20345	-1.25612	0.00483237
Parp6:ENSMUSG00000025237.15	3.72404	2.76366	-0.960384	0.00483237
Gm15538:ENSMUSG00000083579.2	1.23366	0.113954	-1.11971	0.00483237
Gripap1:ENSMUSG00000031153.16	4.55508	3.63344	-0.921645	0.00484136
Gm29348:ENSMUSG00000099336.1	0.143558	0.961654	0.818096	0.00484136
E130307A14Rik:ENSMUSG00000087177.7	3.60786	0.803512	-2.80435	0.00484136
Gpatch8:ENSMUSG00000034621.14	4.81697	3.49071	-1.32626	0.00485177
S100pbp:ENSMUSG00000040928.15	5.14401	3.6119	-1.53211	0.0048631
Npm3:ENSMUSG00000056209.7	6.6946	7.58992	0.895328	0.00486433
Sirt3:ENSMUSG00000025486.16	3.54054	2.81183	-0.728708	0.00486822
Mir6481:ENSMUSG00000098918.1	1.0121	0.0661917	-0.945906	0.00487198
Sap130:ENSMUSG00000024260.13	5.33309	4.27175	-1.06134	0.00487198
Mfsd11:ENSMUSG00000020818.16	3.08959	1.96995	-1.11963	0.00488173
Pcdhga11:ENSMUSG00000102742.1	5.85254	4.83019	-1.02235	0.00488173
Vgll3:ENSMUSG00000091243.1	1.17217	0.0670185	-1.10516	0.00488173
Gm10108:ENSMUSG00000062038.5	6.13083	7.12897	0.998144	0.0048877
Sept8:ENSMUSG00000018398.18	4.14213	2.58695	-1.55518	0.0048877
Srpx:ENSMUSG00000090084.7	1.12218	0.18315	-0.93903	0.0048877
Mmp17:ENSMUSG00000029436.9	1.17693	2.08038	0.903456	0.0048877
Arl5c:ENSMUSG00000038352.15	0.779912	2.29004	1.51013	0.0048877
Gm37013:ENSMUSG00000102836.1	4.78827	3.69657	-1.0917	0.0048877
Slc12a7:ENSMUSG00000017756.8	4.9716	3.41186	-1.55974	0.0048877
Fmnl3:ENSMUSG00000023008.18	5.15005	4.15494	-0.995108	0.0048877
Gm37584:ENSMUSG00000103115.1	1.92676	0.445922	-1.48084	0.00490924
Zfp395:ENSMUSG00000034522.9	4.4237	2.82109	-1.60261	0.00491965
Gab1:ENSMUSG00000031714.8	4.11066	3.08576	-1.0249	0.00491965
Wdfy1:ENSMUSG00000073643.11	3.5572	2.64895	-0.908252	0.00492186
Anxa6:ENSMUSG00000018340.13	5.36883	4.21797	-1.15085	0.00492186
Efna4:ENSMUSG00000028040.7	5.52245	4.66406	-0.858391	0.00492556
Fam19a5:ENSMUSG00000054863.8	2.4901	3.41087	0.920769	0.00493538
Gm2694:ENSMUSG00000097248.8	1.53325	0.00573725	-1.52751	0.00493538
Gm26523:ENSMUSG00000096984.1	2.51429	0.462034	-2.05226	0.00493923
BC017158:ENSMUSG00000030780.15	3.89718	3.0832	-0.81398	0.00493923
Bves:ENSMUSG00000071317.3	1.97735	2.99776	1.02041	0.00494311
Phldb3:ENSMUSG00000074277.4	1.12337	0.170844	-0.952527	0.00494527
9430024E24Rik:ENSMUSG00000085463.1	4.73257	3.69276	-1.03982	0.00494527
Gm6939:ENSMUSG00000082922.3	1.06218	0.199064	-0.863118	0.00494527
Gm14508:ENSMUSG00000085376.1	1.4424	0.380802	-1.0616	0.00495219
Mapk7:ENSMUSG00000001034.17	4.89427	4.06936	-0.82491	0.00495456
Sulf2:ENSMUSG00000006800.13	7.36923	6.30413	-1.0651	0.00495605
Kdm4b:ENSMUSG00000024201.12	4.30018	3.34065	-0.95954	0.00496677
Mpp1:ENSMUSG00000031402.12	3.7595	2.91121	-0.848282	0.00496805
Dkk2:ENSMUSG00000028031.6	2.34076	1.18743	-1.15333	0.00496805
Nr4a2:ENSMUSG00000026826.13	2.25133	0.83275	-1.41858	0.00496805
Nrbp2:ENSMUSG00000075590.2	1.62952	0.547762	-1.08176	0.00496805
Snhg14:ENSMUSG00000100826.6	3.17192	1.15093	-2.02099	0.00496805
Gm13652:ENSMUSG00000087333.1	0.749489	1.8194	1.06991	0.00496878
Slc12a4:ENSMUSG00000017765.16	4.05768	3.07992	-0.977764	0.00496878
Srebf2:ENSMUSG00000022463.7	5.93628	4.88463	-1.05165	0.00497518
Tspan11:ENSMUSG00000030351.5	1.46833	0.147302	-1.32103	0.00497518
1810009A15Rik:ENSMUSG00000071653.9	7.10042	7.96593	0.865511	0.00497518
Map1lc3a:ENSMUSG00000027602.9	4.79573	3.86068	-0.935045	0.00497518
Shisa4:ENSMUSG00000041889.7	4.25145	3.11432	-1.13713	0.00497518
C1qb:ENSMUSG00000036905.8	2.14201	0.253054	-1.88896	0.00497518
Ccdc106:ENSMUSG00000035228.14	2.0074	1.06625	-0.941157	0.00497532
Gmcl1:ENSMUSG00000001157.13	4.8635	4.06483	-0.798671	0.00497532
Eci1:ENSMUSG00000024132.5	4.98554	3.62199	-1.36356	0.00499368
Zfp799:ENSMUSG00000095253.4	3.96323	2.7432	-1.22003	0.00501882
Sepn1:ENSMUSG00000050989.9	5.17884	4.26717	-0.911674	0.00503615
Gm10676:ENSMUSG00000074355.2	1.33903	0.193338	-1.14569	0.00505225
Slc51a:ENSMUSG00000035699.7	0.0552	1.00599	0.950787	0.00505739
Tmem38a:ENSMUSG00000031791.7	2.56909	1.71573	-0.853367	0.00505739
Gm11831:ENSMUSG00000086625.1	0.891775	0	-0.891775	0.00505739
Znhit6:ENSMUSG00000074182.8	5.00262	5.85379	0.851164	0.00505739
Gm37388:ENSMUSG00000103125.1	4.35282	3.28243	-1.07039	0.00505739
Nbl1:ENSMUSG00000041120.6	3.51139	1.52558	-1.98581	0.00505739
Qsox1:ENSMUSG00000033684.14	3.73412	2.11464	-1.61947	0.00505739
Ssbp4:ENSMUSG00000070003.6	6.02421	4.68338	-1.34083	0.00505739
Thap3:ENSMUSG00000039759.10	4.36913	3.57691	-0.792222	0.00505778
Smim14:ENSMUSG00000037822.12	2.99651	1.92689	-1.06961	0.00508639
Cic:ENSMUSG00000005442.13	4.52054	3.24317	-1.27738	0.00508648
Gm26785:ENSMUSG00000097390.1	1.06614	0.15736	-0.908784	0.00508648
Eya1:ENSMUSG00000025932.14	2.80518	1.0015	-1.80367	0.00508731
Gm26930:ENSMUSG00000102142.1	1.66876	0.238522	-1.43024	0.00508731
Nid2:ENSMUSG00000021806.3	5.45249	4.32764	-1.12485	0.00509001
Socs2:ENSMUSG00000020027.18	3.84844	4.96146	1.11302	0.00510276
Pgap1:ENSMUSG00000073678.4	2.86654	0.946598	-1.91994	0.00510424
Klc4:ENSMUSG00000003546.9	4.14581	3.31082	-0.834997	0.00510578
Entpd7:ENSMUSG00000025192.13	2.96634	1.88352	-1.08282	0.00511297
Clip2:ENSMUSG00000063146.11	4.86208	3.69382	-1.16825	0.00511297
Gm11511:ENSMUSG00000083268.1	1.53741	0.209874	-1.32753	0.00511297
Cxxc4:ENSMUSG00000044365.15	2.27313	0.689647	-1.58348	0.00511297
Gm37214:ENSMUSG00000104022.1	0.224638	0.983281	0.758643	0.00511403
Slc29a3:ENSMUSG00000020100.15	2.39413	1.17691	-1.21723	0.00511403
Cdc42ep1:ENSMUSG00000049521.1	2.92688	3.97856	1.05168	0.00511852
Cort:ENSMUSG00000028971.4	2.04093	0.628981	-1.41195	0.00513706
Mturn:ENSMUSG00000038065.13	2.20291	0.817664	-1.38525	0.0051462
Dock1:ENSMUSG00000058325.5	4.83852	3.55278	-1.28574	0.0051462
8430429K09Rik:ENSMUSG00000034587.8	3.14127	1.76953	-1.37174	0.0051462
Tmem136:ENSMUSG00000048503.6	3.02622	2.16971	-0.856518	0.0051462
Lrrc17:ENSMUSG00000039883.5	3.01368	1.31968	-1.69399	0.0051462
Ly6a:ENSMUSG00000075602.10	1.4619	0	-1.4619	0.0051462
Cd24a:ENSMUSG00000047139.8	10.1147	9.17737	-0.937317	0.0051462
2700081O15Rik:ENSMUSG00000053080.10	5.73367	4.43071	-1.30296	0.0051462
Cnbp:ENSMUSG00000030057.15	9.21912	10.0828	0.863683	0.00515878
Acox3:ENSMUSG00000029098.16	2.46871	0.704738	-1.76397	0.00516916
Rnh1:ENSMUSG00000038650.14	5.40424	4.68255	-0.721696	0.00516916
Apoe:ENSMUSG00000002985.15	5.17623	4.00762	-1.16861	0.00517962
Tmppe:ENSMUSG00000079260.2	2.57527	1.5282	-1.04707	0.00517996
Nudt19:ENSMUSG00000034875.5	3.70271	4.96473	1.26202	0.00518033
Wif1:ENSMUSG00000020218.11	4.24756	2.54552	-1.70205	0.00518169
Rab22a:ENSMUSG00000027519.10	3.83762	2.81514	-1.02248	0.00518406
Klhdc8b:ENSMUSG00000032609.12	2.42363	0.691334	-1.7323	0.00519808
Fhod3:ENSMUSG00000034295.9	2.75771	1.70859	-1.04912	0.00520791
Pdgfrb:ENSMUSG00000024620.11	5.24778	3.86936	-1.37842	0.00521781
Gm20708:ENSMUSG00000093485.1	1.6232	0.846444	-0.776755	0.00523769
Zfp618:ENSMUSG00000028358.15	4.05628	2.24284	-1.81344	0.00524124
Dcaf8:ENSMUSG00000026554.15	6.34652	5.34986	-0.996662	0.00524124
Dusp18:ENSMUSG00000047205.12	3.07117	2.17774	-0.89343	0.0052431
Arhgef25:ENSMUSG00000019467.13	5.37214	4.55796	-0.814179	0.0052431
Slc36a1:ENSMUSG00000020261.15	2.28939	1.05454	-1.23485	0.0052431
Stmn1:ENSMUSG00000028832.11	8.80491	7.96385	-0.841061	0.0052431
Tmem170b:ENSMUSG00000087370.2	2.20344	0.960591	-1.24285	0.00524712
Mgst1:ENSMUSG00000008540.11	5.47978	2.48495	-2.99483	0.00524887
Brd8:ENSMUSG00000003778.14	5.97781	4.92522	-1.0526	0.00524887
Syngr3:ENSMUSG00000007021.4	1.38368	0.375863	-1.00781	0.00525502
2610316D01Rik:ENSMUSG00000097040.6	2.1073	0.13792	-1.96938	0.00528962
Gfpt2:ENSMUSG00000020363.6	4.31222	3.24944	-1.06278	0.00528962
Usp42:ENSMUSG00000051306.7	4.65832	3.75603	-0.902295	0.00528962
Carkd:ENSMUSG00000031505.10	5.26098	4.49417	-0.766806	0.00528962
Car11:ENSMUSG00000003273.13	1.51249	0.558975	-0.953513	0.00528962
Slc8a2:ENSMUSG00000030376.7	1.38754	0.445783	-0.941757	0.00529393
Slc27a3:ENSMUSG00000027932.14	4.55053	3.67876	-0.87177	0.00529536
Bmpr1b:ENSMUSG00000052430.15	3.00445	1.4008	-1.60365	0.00529536
Marc2:ENSMUSG00000073481.9	4.72252	3.98088	-0.741634	0.00534087
Gm27671:ENSMUSG00000098652.1	4.27189	2.88533	-1.38656	0.00534087
Cdhr4:ENSMUSG00000032595.10	2.13544	0.440229	-1.69521	0.00534087
Akirin1-ps:ENSMUSG00000080791.1	1.03959	0	-1.03959	0.00534087
Pias3:ENSMUSG00000028101.18	3.8569	2.35605	-1.50085	0.00534087
Gm43481:ENSMUSG00000107000.1	2.53041	0.795679	-1.73474	0.00534087
Zdhhc23:ENSMUSG00000036304.13	1.39745	0.230333	-1.16712	0.00534087
Cyp26b1:ENSMUSG00000063415.12	6.18368	3.90081	-2.28287	0.00534087
Fut10:ENSMUSG00000046152.16	3.55101	2.17349	-1.37752	0.00534087
Kif21b:ENSMUSG00000041642.18	3.8163	2.04103	-1.77527	0.00534438
Ltbp1:ENSMUSG00000001870.15	3.00782	1.60318	-1.40464	0.00534438
Atp8b2:ENSMUSG00000060671.12	4.85653	4.13566	-0.720868	0.00535217
Atl3:ENSMUSG00000024759.13	3.79689	2.75039	-1.04649	0.00535272
Urgcp:ENSMUSG00000049680.17	2.72595	1.74182	-0.98413	0.0053548
Gramd1a:ENSMUSG00000001248.14	5.2554	3.98979	-1.26561	0.00536678
Pex1:ENSMUSG00000005907.14	3.61455	1.95033	-1.66423	0.00536962
Slc48a1:ENSMUSG00000081534.2	3.55531	2.56316	-0.992154	0.00538267
Cib2:ENSMUSG00000037493.6	2.99542	1.86941	-1.12601	0.00539028
Hs6st1:ENSMUSG00000045216.7	4.35897	3.44787	-0.911101	0.00539555
Bgn:ENSMUSG00000031375.17	3.86907	2.50656	-1.36251	0.00540026
Sgsh:ENSMUSG00000005043.13	1.99943	1.23617	-0.763256	0.00540026
Gm7180:ENSMUSG00000083774.1	4.03525	4.87245	0.837205	0.00541299
Sh2b1:ENSMUSG00000030733.10	5.03172	4.11244	-0.919281	0.00541299
Tert:ENSMUSG00000021611.8	3.19947	1.81677	-1.3827	0.00542314
Ctsf:ENSMUSG00000083282.2	2.8919	1.16033	-1.73157	0.00542341
Gm10171:ENSMUSG00000089803.3	5.13812	5.99805	0.859938	0.00542641
Enho:ENSMUSG00000028445.7	4.02793	3.2069	-0.821033	0.00544337
Zfp358:ENSMUSG00000047264.7	5.53244	4.6739	-0.858542	0.00544337
Phldb1:ENSMUSG00000048537.15	4.77805	3.52054	-1.25751	0.00544594
Zfp418:ENSMUSG00000034538.7	2.5056	1.43988	-1.06572	0.00545536
Marveld1:ENSMUSG00000044345.9	4.32853	3.35852	-0.970005	0.0054583
Xrcc3:ENSMUSG00000021287.12	3.47717	2.68528	-0.791883	0.0054583
Mxd3:ENSMUSG00000021485.13	3.70539	2.11572	-1.58967	0.0054583
Cfb:ENSMUSG00000090231.10	1.50015	0.779565	-0.720587	0.0054583
Rnf167:ENSMUSG00000040746.15	5.01136	4.13444	-0.876919	0.0054583
Asap2:ENSMUSG00000052632.15	5.09435	3.66499	-1.42936	0.00546428
Pcca:ENSMUSG00000041650.15	4.76901	3.93143	-0.837581	0.00546428
Gli1:ENSMUSG00000025407.6	2.58769	0.371852	-2.21584	0.00547036
Gm12445:ENSMUSG00000081483.1	2.74123	3.69098	0.949745	0.00547179
Lrrc51:ENSMUSG00000064307.12	2.92278	1.99256	-0.930222	0.00547245
Hprt:ENSMUSG00000025630.8	6.30133	7.12155	0.820214	0.00547245
Metrn:ENSMUSG00000002274.12	6.41482	7.33347	0.918652	0.00547245
Gm27428:ENSMUSG00000098455.1	1.60506	0.175528	-1.42953	0.00547245
Fbxo10:ENSMUSG00000048232.12	3.43958	2.60452	-0.835061	0.00547837
Tbx5:ENSMUSG00000018263.11	5.35793	4.33103	-1.0269	0.00548196
Ralgps2:ENSMUSG00000026594.14	5.09606	4.02295	-1.07311	0.00548196
Tmem30b:ENSMUSG00000034435.5	1.91694	0.761818	-1.15512	0.00548511
Gm26280:ENSMUSG00000087721.1	1.5763	0	-1.5763	0.00550278
Mycl:ENSMUSG00000028654.13	4.38156	3.30925	-1.07231	0.00551093
Maf:ENSMUSG00000055435.6	1.60181	0.250305	-1.35151	0.00551093
Ppp3ca:ENSMUSG00000028161.17	4.66769	3.59857	-1.06911	0.00553188
Adck4:ENSMUSG00000003762.13	3.46659	2.65801	-0.80858	0.00553188
Fap:ENSMUSG00000000392.17	2.4488	0.466943	-1.98186	0.00554691
AL593843.1:ENSMUSG00000106014.1	4.50575	3.05728	-1.44847	0.00554691
Kansl3:ENSMUSG00000010453.12	4.44938	3.34932	-1.10007	0.00557061
Man2c1:ENSMUSG00000032295.15	4.40046	3.52146	-0.878995	0.00557061
Hdac4:ENSMUSG00000026313.15	2.82134	1.41455	-1.40679	0.00557061
Foxj2:ENSMUSG00000003154.15	2.09047	0.943322	-1.14715	0.00557061
Agbl3:ENSMUSG00000038836.15	1.62359	0.240169	-1.38342	0.00558379
Ctns:ENSMUSG00000005949.9	3.89008	2.54471	-1.34537	0.00559877
1700021F13Rik:ENSMUSG00000107053.1	2.85593	1.26178	-1.59414	0.00561372
Wipi1:ENSMUSG00000041895.15	4.49359	2.36768	-2.12591	0.00561537
Dpyd:ENSMUSG00000033308.16	1.78067	0.0141382	-1.76654	0.005634
Cycs:ENSMUSG00000063694.5	5.96639	6.90552	0.939131	0.00564819
Zfp963:ENSMUSG00000092260.7	2.76138	1.82048	-0.9409	0.00564819
Pkp1:ENSMUSG00000026413.12	1.27125	0.311963	-0.959285	0.00565239
Tpi1:ENSMUSG00000023456.14	9.0326	9.79908	0.766477	0.00565239
Sepp1:ENSMUSG00000064373.11	3.60519	1.98248	-1.62271	0.00565239
Slc22a23:ENSMUSG00000038267.14	2.24052	1.19468	-1.04584	0.00565239
Por:ENSMUSG00000005514.14	5.19825	4.16627	-1.03198	0.00565239
Akna:ENSMUSG00000039158.11	2.79925	1.9109	-0.888349	0.00565239
Phtf1os:ENSMUSG00000089998.2	2.79461	1.11357	-1.68104	0.00566196
Cln3:ENSMUSG00000030720.16	3.22831	2.14807	-1.08023	0.00566984
Snord19:ENSMUSG00000077797.1	3.51993	2.28649	-1.23344	0.00566984
Sdccag8:ENSMUSG00000026504.17	3.16077	1.95413	-1.20664	0.00566984
Fam162a:ENSMUSG00000003955.7	7.74295	8.63521	0.892264	0.00566984
Irx3:ENSMUSG00000031734.12	5.77682	4.71438	-1.06244	0.00566984
Plekha2:ENSMUSG00000031557.15	1.75469	3.16919	1.41451	0.00566984
Atp6v0e2:ENSMUSG00000039347.7	2.35674	1.25816	-1.09858	0.00566984
Cdh24:ENSMUSG00000059674.6	4.08986	2.69192	-1.39794	0.00566984
Slc35a5:ENSMUSG00000022664.11	2.63969	1.32837	-1.31132	0.00566984
Chst15:ENSMUSG00000030930.13	2.84254	1.65961	-1.18294	0.00566984
BC026585:ENSMUSG00000033488.11	2.53667	1.35681	-1.17986	0.00566984
Msrb3:ENSMUSG00000051236.13	3.44519	2.69123	-0.753958	0.00566984
Fdx1:ENSMUSG00000032051.8	4.64958	3.72317	-0.926417	0.00566984
Klhl23:ENSMUSG00000042155.3	4.38314	3.36209	-1.02105	0.00566984
Lrrc42:ENSMUSG00000028617.10	5.77177	4.90255	-0.869225	0.00566984
Ypel4:ENSMUSG00000034059.13	2.44842	1.33582	-1.1126	0.00566984
Arhgap44:ENSMUSG00000033389.16	1.54351	0.808971	-0.734536	0.00566984
Gm38155:ENSMUSG00000104245.1	1.49156	0.306408	-1.18515	0.00566984
Dip2a:ENSMUSG00000020231.15	2.80707	1.46793	-1.33913	0.00566984
Esrp2:ENSMUSG00000084128.10	3.27511	1.43238	-1.84272	0.00566984
Map3k14:ENSMUSG00000020941.7	1.61758	0.615477	-1.0021	0.00566984
Itm2b:ENSMUSG00000022108.7	6.4985	5.6079	-0.8906	0.00566984
Lbhd1:ENSMUSG00000096740.7	5.29566	6.00224	0.706576	0.00566984
Exog:ENSMUSG00000042787.13	4.08249	3.28583	-0.796655	0.00566984
Pbx3:ENSMUSG00000038718.15	5.71187	4.99414	-0.717732	0.00566984
Scamp1:ENSMUSG00000021687.14	4.34508	3.13456	-1.21052	0.00566984
Cblb:ENSMUSG00000022637.10	4.87891	3.48378	-1.39513	0.00566984
H13:ENSMUSG00000019188.16	5.3548	4.32392	-1.03088	0.00566984
Acat2:ENSMUSG00000023832.13	7.71358	6.73488	-0.978708	0.00566984
Fxyd3:ENSMUSG00000057092.12	1.64405	0.52368	-1.12037	0.00566984
Inpp1:ENSMUSG00000026102.9	2.1791	1.25543	-0.923669	0.0056771
Gm12739:ENSMUSG00000083783.1	1.47956	0.291847	-1.18771	0.0056771
Nisch:ENSMUSG00000021910.15	7.85953	6.62354	-1.23599	0.00567759
Stra6:ENSMUSG00000032327.14	4.58628	3.39157	-1.19471	0.00567762
Fgf18:ENSMUSG00000057967.12	1.9495	0.365153	-1.58435	0.00568138
Tspyl1:ENSMUSG00000047514.6	5.2867	4.50457	-0.782133	0.00568138
Gm42416:ENSMUSG00000103458.1	4.166	3.19513	-0.970872	0.00568138
Evc:ENSMUSG00000029122.11	4.04747	2.66625	-1.38122	0.00568138
Slc19a2:ENSMUSG00000040918.12	2.86395	2.1695	-0.69445	0.00568138
Ptprs:ENSMUSG00000013236.16	6.0832	4.60608	-1.47712	0.00568138
RP23-326P16.4:ENSMUSG00000107990.1	1.70896	0.275853	-1.43311	0.00568891
4732487G21Rik:ENSMUSG00000097488.1	1.9782	1.1009	-0.877309	0.00568891
Pgbd1:ENSMUSG00000055313.14	3.08115	2.29135	-0.789805	0.005708
Tctn1:ENSMUSG00000038593.18	3.09872	1.56066	-1.53806	0.005708
Cttnbp2:ENSMUSG00000000416.16	2.98079	1.06837	-1.91242	0.005708
Csrnp1:ENSMUSG00000032515.7	1.53182	2.2884	0.756587	0.00572279
Tbc1d20:ENSMUSG00000027465.13	4.77813	3.97138	-0.80675	0.00572466
2510017J16Rik:ENSMUSG00000104891.1	1.16341	0.220836	-0.942577	0.00573256
Gnl3:ENSMUSG00000042354.6	6.8313	7.88325	1.05194	0.00573256
Zfp169:ENSMUSG00000050954.15	2.04312	0.659931	-1.38319	0.00573256
Fstl1:ENSMUSG00000022816.11	7.26437	6.41415	-0.85022	0.00573256
Phactr2:ENSMUSG00000062866.15	3.00437	1.58581	-1.41856	0.00573256
Tmod4:ENSMUSG00000005628.12	2.01733	0.95605	-1.06128	0.00573256
Qpctl:ENSMUSG00000030407.2	3.04682	2.05026	-0.996566	0.00573256
Gm43858:ENSMUSG00000104546.1	2.18838	0.698853	-1.48952	0.00574607
Lamb2:ENSMUSG00000052911.9	3.6351	1.88297	-1.75214	0.00574734
Zfp956:ENSMUSG00000045466.18	2.94126	2.09842	-0.842845	0.00575023
Papss1:ENSMUSG00000028032.13	5.88686	5.04909	-0.83777	0.00575474
Igf2:ENSMUSG00000048583.16	10.4746	9.38953	-1.08511	0.00576035
Zfp773:ENSMUSG00000063535.6	2.06827	0.992803	-1.07547	0.00576035
Wt1:ENSMUSG00000016458.13	0.0104052	0.85257	0.842165	0.00576908
Gm5763:ENSMUSG00000048600.7	2.22718	1.29934	-0.927841	0.00576908
Rad54l:ENSMUSG00000028702.15	5.33019	4.39328	-0.936916	0.00576908
Tram2:ENSMUSG00000041779.5	2.86363	1.95238	-0.911256	0.00576908
Zfp791:ENSMUSG00000074194.3	1.96263	0.865801	-1.09683	0.00576908
RP23-434H14.7:ENSMUSG00000108238.1	1.654	0.439759	-1.21424	0.00576908
Gm27350:ENSMUSG00000098466.1	0.229229	1.66642	1.43719	0.00576908
1500009L16Rik:ENSMUSG00000087651.2	4.31991	3.33291	-0.987	0.00577114
Atn1:ENSMUSG00000004263.15	5.49934	4.00155	-1.49779	0.00577475
Ppbp:ENSMUSG00000029372.7	2.47585	0.825072	-1.65078	0.00577475
Cyb561a3:ENSMUSG00000034445.7	2.8024	2.02946	-0.772944	0.00577743
Csf2ra:ENSMUSG00000059326.6	2.07203	1.15454	-0.917494	0.0057874
Ctla2a:ENSMUSG00000044258.9	2.1607	3.02676	0.866062	0.00578825
Rc3h2:ENSMUSG00000075376.10	4.63758	2.70589	-1.93169	0.00579616
Ak3:ENSMUSG00000024782.7	5.556	4.69383	-0.862168	0.00580037
Osbp:ENSMUSG00000024687.10	4.63506	3.75622	-0.878843	0.00580037
Daam1:ENSMUSG00000034574.9	3.41417	2.09651	-1.31765	0.00581176
Tnni3:ENSMUSG00000035458.14	1.54519	0.238725	-1.30647	0.00581217
Fam129c:ENSMUSG00000043243.15	3.24646	1.91989	-1.32657	0.00581284
Acox1:ENSMUSG00000020777.16	4.09204	3.34846	-0.743574	0.00582315
AV026068:ENSMUSG00000100510.6	1.77119	2.74609	0.974895	0.00582361
Als2:ENSMUSG00000026024.14	3.46206	2.12234	-1.33972	0.00583078
Trp53inp1:ENSMUSG00000028211.11	4.48988	1.53397	-2.95591	0.00583078
Rcor1:ENSMUSG00000037896.17	4.53863	3.43117	-1.10746	0.00583078
Pex26:ENSMUSG00000067825.11	3.0776	1.88116	-1.19644	0.00583078
Chka:ENSMUSG00000024843.15	4.93357	3.75755	-1.17602	0.00583078
Mau2:ENSMUSG00000031858.15	5.04372	4.13526	-0.908456	0.00583078
RP23-172P1.1:ENSMUSG00000108388.1	0.876249	0.0493162	-0.826933	0.00583078
Gm24188:ENSMUSG00000088605.1	2.61596	0.168178	-2.44778	0.00583078
Emp3:ENSMUSG00000040212.11	3.2011	2.03708	-1.16403	0.00583078
Gm26115:ENSMUSG00000093346.1	1.43676	0	-1.43676	0.00583078
Ctc1:ENSMUSG00000020898.18	5.51683	4.04627	-1.47056	0.00584258
Ifrd1:ENSMUSG00000001627.11	4.44915	5.25782	0.80867	0.00587616
Nelfcd:ENSMUSG00000016253.12	6.36616	5.65069	-0.715466	0.00589685
2810408A11Rik:ENSMUSG00000018570.17	3.68496	2.67232	-1.01264	0.00589685
Gm37893:ENSMUSG00000103928.1	1.88352	0.671858	-1.21166	0.00589685
Ethe1:ENSMUSG00000064254.6	3.54011	2.6296	-0.910505	0.00589685
Iffo1:ENSMUSG00000038271.17	3.00541	1.47592	-1.52949	0.00589685
RP23-248L4.8:ENSMUSG00000108199.1	0.878443	0.0806569	-0.797786	0.00589685
Hpse2:ENSMUSG00000074852.3	2.12275	0.703786	-1.41897	0.00589685
Rnf157:ENSMUSG00000052949.14	3.34051	1.37975	-1.96076	0.00590011
Zdhhc8:ENSMUSG00000060166.5	3.7125	2.86321	-0.849284	0.00590137
Tcaf1:ENSMUSG00000036667.14	5.50696	4.09796	-1.40899	0.00590596
Cdk5:ENSMUSG00000028969.10	4.45389	3.71582	-0.738073	0.00591131
4930422M22Rik:ENSMUSG00000100281.1	1.2819	0.0999897	-1.18191	0.00591569
Ror2:ENSMUSG00000021464.14	5.03247	3.90983	-1.12264	0.00591569
Zdhhc9:ENSMUSG00000036985.12	3.39643	1.48632	-1.91011	0.00593047
Shkbp1:ENSMUSG00000089832.8	4.3842	3.39321	-0.990998	0.00593047
Gm16586:ENSMUSG00000089788.1	5.59292	3.66695	-1.92596	0.00593047
Gap43:ENSMUSG00000047261.9	5.32366	6.09416	0.770502	0.00593047
Ltv1:ENSMUSG00000019814.4	5.69186	6.61911	0.927245	0.00593047
Prmt2:ENSMUSG00000020230.14	4.14489	3.14862	-0.996271	0.00593047
1810043G02Rik:ENSMUSG00000020284.16	3.64511	2.90104	-0.744072	0.00593047
Fbxo17:ENSMUSG00000030598.15	2.88846	2.15139	-0.737077	0.00593047
RP23-26J4.3:ENSMUSG00000108701.1	1.40145	0.559765	-0.841688	0.00593047
Kif5a:ENSMUSG00000074657.4	1.12107	0.379853	-0.741213	0.00593047
Ier5:ENSMUSG00000056708.5	3.76651	2.99707	-0.76944	0.00593047
Bex1:ENSMUSG00000050071.8	6.77858	7.61647	0.837888	0.00593047
Ano10:ENSMUSG00000037949.7	3.69545	2.97323	-0.722226	0.00593047
Grhl3:ENSMUSG00000037188.7	3.21502	1.3029	-1.91213	0.00593047
Gm29430:ENSMUSG00000101451.1	1.25759	0.536877	-0.720714	0.0059363
Gm10233:ENSMUSG00000068165.2	5.12276	5.96573	0.842975	0.0059363
Krt14:ENSMUSG00000045545.8	3.21603	1.96887	-1.24715	0.0059363
Kif26b:ENSMUSG00000026494.12	4.23686	1.57493	-2.66193	0.0059363
Plekhm2:ENSMUSG00000028917.14	3.54364	2.58503	-0.958612	0.0059363
Gm13563:ENSMUSG00000085767.1	2.60954	1.13031	-1.47923	0.0059363
Hdac11:ENSMUSG00000034245.10	4.11612	2.42205	-1.69407	0.0059363
Tnrc18:ENSMUSG00000039477.16	4.99194	2.62852	-2.36342	0.0059363
4932422M17Rik:ENSMUSG00000105881.1	2.91881	1.52748	-1.39133	0.00594009
Map2k6:ENSMUSG00000020623.11	5.59144	4.7797	-0.81174	0.00594209
Agap1:ENSMUSG00000055013.14	3.40469	2.61805	-0.786639	0.00594209
Slc35f1:ENSMUSG00000038602.7	1.39593	0.388346	-1.00758	0.0059516
Chst2:ENSMUSG00000033350.7	2.45966	3.33174	0.872081	0.00595216
Mir3064:ENSMUSG00000093273.2	6.65858	5.13635	-1.52223	0.00595542
Junb:ENSMUSG00000052837.5	2.4434	3.52932	1.08591	0.00595722
Gm11672:ENSMUSG00000085229.1	1.04252	0.202472	-0.840043	0.00595748
Dnajc28:ENSMUSG00000039763.9	2.29409	1.2352	-1.05889	0.00595748
Prrc1:ENSMUSG00000024594.8	4.24369	3.29092	-0.952774	0.00595748
Stom:ENSMUSG00000026880.11	2.73973	1.75805	-0.981676	0.00595748
Gm7618:ENSMUSG00000095288.1	1.53736	2.53294	0.995587	0.00595827
Stk38:ENSMUSG00000024006.16	5.9851	4.12567	-1.85943	0.00596799
Dyrk1b:ENSMUSG00000002409.17	3.96583	2.19632	-1.76951	0.00596799
Slc50a1:ENSMUSG00000027953.13	4.07544	3.23634	-0.839108	0.00596799
Ndnf:ENSMUSG00000049001.5	0.864234	1.98373	1.1195	0.00597466
Gm43421:ENSMUSG00000104706.1	1.16499	0.162502	-1.00249	0.00597466
Ptpdc1:ENSMUSG00000038042.9	2.50829	1.52519	-0.983103	0.00597466
Sdr39u1:ENSMUSG00000022223.8	5.29874	4.29266	-1.00608	0.00597674
Pdcd4:ENSMUSG00000024975.12	5.67879	4.36984	-1.30895	0.00598102
Pnpla6:ENSMUSG00000004565.14	3.1806	2.39729	-0.78331	0.00598445
Ddr1:ENSMUSG00000003534.17	3.76773	2.72606	-1.04167	0.00598445
Vgll4:ENSMUSG00000030315.15	5.76533	4.68602	-1.07931	0.00598445
Macrod1:ENSMUSG00000036278.6	1.58647	0.556294	-1.03018	0.00598445
Gm38056:ENSMUSG00000102145.1	2.77308	3.46227	0.689187	0.00598717
Stk25:ENSMUSG00000026277.13	5.48735	4.46298	-1.02436	0.0059957
Pask:ENSMUSG00000026274.11	4.50835	3.44548	-1.06287	0.0059957
Gm42728:ENSMUSG00000107158.1	1.05582	0.137383	-0.918438	0.0059957
Spg20:ENSMUSG00000036580.15	5.97207	5.14498	-0.827086	0.0059957
Jak3:ENSMUSG00000031805.17	1.72978	0.708953	-1.02082	0.0059957
Dcaf7:ENSMUSG00000049354.8	5.62946	4.77414	-0.855328	0.00600272
Foxi2:ENSMUSG00000048377.5	1.57579	0.540413	-1.03538	0.00600272
Gli3:ENSMUSG00000021318.15	6.00217	3.79608	-2.20609	0.00600595
Wnt10b:ENSMUSG00000022996.14	1.71855	0.37861	-1.33994	0.00600595
Akr1c13:ENSMUSG00000021213.11	0.241613	0.994321	0.752709	0.00600595
Sugp2:ENSMUSG00000036054.15	3.52706	1.83915	-1.6879	0.00600595
Nap1l3:ENSMUSG00000055733.6	1.94516	1.03512	-0.910041	0.00600761
Map4k1:ENSMUSG00000037337.10	2.77903	1.8708	-0.908225	0.00601503
Zfp664:ENSMUSG00000079215.8	6.99039	6.12761	-0.862774	0.0060197
Imp3:ENSMUSG00000032288.9	6.3393	7.0377	0.698397	0.0060197
Arhgdig:ENSMUSG00000073433.10	0.680646	2.24104	1.56039	0.0060197
Ell3:ENSMUSG00000027246.12	2.30027	1.25957	-1.0407	0.0060322
Cables2:ENSMUSG00000038990.14	3.83051	3.02458	-0.805926	0.00603409
Zswim6:ENSMUSG00000032846.9	3.7137	2.32795	-1.38576	0.00603983
Irx5:ENSMUSG00000031737.10	4.29264	3.27436	-1.01828	0.00604059
Ppox:ENSMUSG00000062729.11	4.1766	3.1953	-0.981305	0.00604059
Rps12:ENSMUSG00000061983.6	11.012	11.8564	0.844462	0.00604595
Serhl:ENSMUSG00000058586.11	3.09084	2.06273	-1.0281	0.00607756
Nf2:ENSMUSG00000009073.16	5.49826	4.56529	-0.932975	0.00607904
Tmem132a:ENSMUSG00000024736.14	6.49748	5.6086	-0.888876	0.00607904
Epb41l4aos:ENSMUSG00000087590.2	5.29919	6.24645	0.947263	0.00607904
Wdr34:ENSMUSG00000039715.8	4.18717	3.39576	-0.791413	0.0060821
Gm11839:ENSMUSG00000083246.1	1.66209	0.847896	-0.814194	0.00608392
Evi2b:ENSMUSG00000093938.2	0.962452	0.237127	-0.725325	0.00608392
Fam46c:ENSMUSG00000044468.14	1.40797	0.448466	-0.959508	0.00608392
Nrp1:ENSMUSG00000025810.8	4.97831	3.62386	-1.35445	0.0060849
Med12:ENSMUSG00000079487.11	4.72481	3.30567	-1.41914	0.0060849
RP24-503A2.6:ENSMUSG00000108037.2	5.53009	4.69697	-0.833125	0.0060849
Adcy4:ENSMUSG00000022220.13	2.78073	1.58755	-1.19318	0.0060849
Mxi1:ENSMUSG00000025025.13	3.8177	2.96781	-0.849896	0.0060849
Cep250:ENSMUSG00000038241.16	4.29431	2.46284	-1.83146	0.00609028
Cdk10:ENSMUSG00000033862.6	4.30327	3.57286	-0.730417	0.00610047
Gm37644:ENSMUSG00000103195.1	2.25995	0.387199	-1.87276	0.00610047
Bcor:ENSMUSG00000040363.14	4.24671	2.99066	-1.25605	0.00610047
Klhl17:ENSMUSG00000078484.3	4.31521	3.53533	-0.779875	0.00612409
Camk1:ENSMUSG00000030272.15	4.58679	3.42659	-1.16021	0.00613163
Mmaa:ENSMUSG00000037022.2	2.83026	1.95111	-0.879152	0.00613231
Lrrc45:ENSMUSG00000025145.13	4.88789	3.78648	-1.10141	0.00613805
Plod1:ENSMUSG00000019055.15	4.38734	3.48124	-0.906096	0.00613805
Macrod2:ENSMUSG00000068205.14	2.62534	1.7146	-0.910736	0.00614078
Dpysl2:ENSMUSG00000022048.8	6.56026	5.52959	-1.03067	0.00616755
B4galt1:ENSMUSG00000028413.13	4.60408	3.81655	-0.787528	0.0061765
RP23-4H17.4:ENSMUSG00000108465.1	3.22043	0.992173	-2.22825	0.00618968
B4galt4:ENSMUSG00000022793.16	3.307	2.13567	-1.17133	0.00619325
Cdh6:ENSMUSG00000039385.4	3.42691	1.86403	-1.56288	0.00619899
Ubn1:ENSMUSG00000039473.7	4.99416	3.97145	-1.02271	0.00620328
Gm12276:ENSMUSG00000081944.1	2.31541	0.580529	-1.73488	0.0062061
4933413G19Rik:ENSMUSG00000079304.5	2.31561	1.50869	-0.806924	0.00621384
Fam168b:ENSMUSG00000037503.12	6.7895	5.92399	-0.86551	0.00621702
Mettl25:ENSMUSG00000036009.16	2.9015	2.16933	-0.732174	0.00625221
Itgb5:ENSMUSG00000022817.14	6.26791	5.49123	-0.776682	0.00625253
Cacng4:ENSMUSG00000020723.3	2.0493	1.21172	-0.837577	0.00625253
Tbc1d22b:ENSMUSG00000042203.7	4.20787	3.39782	-0.810051	0.00625253
Pcyox1:ENSMUSG00000029998.14	5.04378	4.13761	-0.906169	0.00625253
Cela1:ENSMUSG00000023031.7	0.261946	1.16288	0.900932	0.0062548
Lmo1:ENSMUSG00000036111.7	4.76341	2.79798	-1.96543	0.0062548
Ncstn:ENSMUSG00000003458.12	5.23151	4.4567	-0.774809	0.0062548
Asap3:ENSMUSG00000036995.7	1.19686	0.443384	-0.753472	0.0062548
Kbtbd7:ENSMUSG00000043881.8	3.51665	2.58238	-0.934263	0.0062548
Dnase2a:ENSMUSG00000003812.13	2.21263	0.891464	-1.32116	0.0062548
Grn:ENSMUSG00000034708.11	4.59219	3.16882	-1.42337	0.0062548
Fam195a:ENSMUSG00000025732.5	2.56236	3.8147	1.25233	0.0062548
Lurap1:ENSMUSG00000028701.4	1.71841	0.724053	-0.994357	0.0062548
Mier2:ENSMUSG00000042570.14	4.42069	3.48437	-0.936323	0.00626997
Gpr20:ENSMUSG00000045281.5	0.894383	0.14987	-0.744513	0.00626997
Zfp667:ENSMUSG00000054893.15	2.27025	1.08218	-1.18807	0.00628605
Gm37969:ENSMUSG00000102577.1	1.10935	0.128642	-0.980712	0.00628615
Dlg5:ENSMUSG00000021782.14	5.57362	3.72429	-1.84932	0.00628615
Mt1:ENSMUSG00000031765.7	5.09041	3.72704	-1.36336	0.00628622
Mid1ip1:ENSMUSG00000008035.12	2.90225	1.50501	-1.39725	0.00628699
Rxra:ENSMUSG00000015846.14	4.78556	3.68132	-1.10423	0.00628699
Ccdc8:ENSMUSG00000041117.8	4.95487	4.08767	-0.867199	0.00628699
Ldlrad3:ENSMUSG00000048058.17	4.66655	3.82516	-0.841392	0.00628972
Dcp1b:ENSMUSG00000041477.14	1.97122	0.897698	-1.07352	0.00628972
Zfp592:ENSMUSG00000005621.11	3.72894	2.87527	-0.853672	0.00631076
Hmgn3:ENSMUSG00000066456.14	6.02831	4.96727	-1.06104	0.00631176
Fto:ENSMUSG00000055932.14	5.44551	4.52856	-0.916947	0.00631176
Gemin6:ENSMUSG00000055760.12	5.08118	5.87755	0.796367	0.00631176
Trmt61a:ENSMUSG00000060950.11	3.37536	4.34227	0.966906	0.00631176
Pold1:ENSMUSG00000038644.14	5.57146	4.8092	-0.76226	0.00631176
Mir6943:ENSMUSG00000099058.1	1.28355	0.194031	-1.08952	0.00632078
Pcdhgc3:ENSMUSG00000102918.1	6.46945	5.54172	-0.927728	0.00632362
Parva:ENSMUSG00000030770.14	5.2771	4.46651	-0.810587	0.00632555
Hacd1:ENSMUSG00000063275.15	4.28661	5.20497	0.918353	0.00632555
Sqle:ENSMUSG00000022351.14	6.34035	5.49042	-0.849928	0.00632723
Mrpl36:ENSMUSG00000021607.8	5.33598	6.05971	0.723733	0.00632723
Aass:ENSMUSG00000029695.13	2.24947	0.263252	-1.98622	0.00632723
Slc38a6:ENSMUSG00000044712.15	2.38124	0.952468	-1.42877	0.00633171
Maml1:ENSMUSG00000050567.16	4.62301	3.65234	-0.970665	0.0063525
Gm17251:ENSMUSG00000090952.2	2.87986	2.01728	-0.862579	0.0063525
Polr2h:ENSMUSG00000021018.7	6.54671	7.32745	0.780737	0.0063525
Gm28192:ENSMUSG00000100629.1	2.29135	0.924528	-1.36682	0.00635857
Anks6:ENSMUSG00000066191.11	1.73273	1.00376	-0.728968	0.00635857
Cnppd1:ENSMUSG00000033159.14	3.98988	3.18569	-0.804184	0.00635993
RP23-56M2.7:ENSMUSG00000107603.1	0.935266	0.0676486	-0.867617	0.00635993
Rnf38:ENSMUSG00000035696.15	4.55692	2.84783	-1.70909	0.00636526
Lrrc8a:ENSMUSG00000007476.18	4.62437	3.70035	-0.924017	0.00636526
Prtg:ENSMUSG00000036030.9	3.35161	5.21383	1.86222	0.00636526
Hist3h2ba:ENSMUSG00000056895.4	1.79054	0.63081	-1.15973	0.00636526
Tpra1:ENSMUSG00000002871.14	3.89698	2.53343	-1.36355	0.00636526
Mab21l3:ENSMUSG00000044313.13	1.2607	0.429687	-0.831011	0.00636648
Lrrtm4:ENSMUSG00000052581.13	1.12335	0.0124215	-1.11093	0.00637636
mmu-mir-7657:ENSMUSG00000104773.1	4.81438	2.52046	-2.29392	0.00637725
Bsdc1:ENSMUSG00000040859.14	3.38836	2.64777	-0.740587	0.00637809
Gm22516:ENSMUSG00000088891.1	1.08987	0.147767	-0.942103	0.00637809
Brip1os:ENSMUSG00000085208.3	4.87794	4.17804	-0.6999	0.00637809
Pkn3:ENSMUSG00000026785.14	2.86483	1.94835	-0.916474	0.00639764
Atp9b:ENSMUSG00000024566.8	4.04934	3.2449	-0.804444	0.00640134
Slc26a11:ENSMUSG00000039908.14	1.87527	0.761815	-1.11346	0.00640134
Plin3:ENSMUSG00000024197.9	6.01866	5.25533	-0.763331	0.00640245
Apcdd1:ENSMUSG00000071847.12	5.03119	5.79145	0.760256	0.00640245
Gm15402:ENSMUSG00000079524.2	1.06581	0.108624	-0.957187	0.00640601
Pkp2:ENSMUSG00000041957.15	0.587083	1.5979	1.01082	0.00640853
Snora30:ENSMUSG00000065259.1	2.01714	0.220634	-1.79651	0.00640951
Nhlrc1:ENSMUSG00000044231.2	1.415	0.681161	-0.733843	0.00641318
Zfp36l1:ENSMUSG00000021127.6	6.41051	5.62304	-0.787466	0.00641318
Nynrin:ENSMUSG00000075592.9	5.89352	4.3282	-1.56533	0.00641318
Vill:ENSMUSG00000038775.14	1.79906	0.69381	-1.10525	0.00641318
Med24:ENSMUSG00000017210.14	5.29671	4.05813	-1.23858	0.00641583
Gm27003:ENSMUSG00000098024.1	2.17853	1.01154	-1.167	0.00641583
Cul9:ENSMUSG00000040327.16	1.35716	0.512171	-0.844986	0.00641583
Tbc1d16:ENSMUSG00000039976.3	5.04478	4.12555	-0.919227	0.00641677
Gm43693:ENSMUSG00000105929.1	1.556	0.375565	-1.18043	0.00644507
Ltbp4:ENSMUSG00000040488.16	2.59987	0.507456	-2.09241	0.00644882
Efna2:ENSMUSG00000003070.6	5.6522	4.61214	-1.04006	0.00646071
Cacnb3:ENSMUSG00000003352.13	4.16886	3.1986	-0.970257	0.00646627
Gm24461:ENSMUSG00000064669.1	1.33845	0	-1.33845	0.00648096
Osgep:ENSMUSG00000006289.14	4.18818	3.44812	-0.740069	0.00648096
Sall2:ENSMUSG00000049532.10	4.87257	3.72738	-1.14519	0.00649202
Cep131:ENSMUSG00000039781.14	4.77186	3.67852	-1.09334	0.00649202
Nek9:ENSMUSG00000034290.9	5.67127	4.62377	-1.0475	0.00649202
Dio3:ENSMUSG00000075707.5	0.349354	1.17024	0.820886	0.00649202
9930104L06Rik:ENSMUSG00000044730.15	2.69658	1.81936	-0.877219	0.00649202
Gng8:ENSMUSG00000063594.5	3.88461	2.42507	-1.45954	0.00649202
Hist1h4d:ENSMUSG00000061482.6	3.32832	2.08398	-1.24434	0.00649202
Pitpnm2:ENSMUSG00000029406.15	2.5379	1.00455	-1.53335	0.00649243
Gm26175:ENSMUSG00000065728.1	0.988551	0	-0.988551	0.00649243
Slc39a3:ENSMUSG00000046822.12	2.79946	1.85786	-0.941595	0.00649499
Madd:ENSMUSG00000040687.16	2.43523	1.47249	-0.962743	0.00650903
Plekhg2:ENSMUSG00000037552.17	5.40789	4.20481	-1.20308	0.00650903
Hoxa5:ENSMUSG00000038253.6	4.62729	5.4361	0.808816	0.00650903
Gm22935:ENSMUSG00000077148.1	1.49141	0.141574	-1.34984	0.00650903
Mgat4a:ENSMUSG00000026110.15	2.33805	0.886314	-1.45174	0.00650903
2810032G03Rik:ENSMUSG00000037735.7	1.60712	0.744727	-0.862396	0.00651553
Suv420h2:ENSMUSG00000059851.15	5.28552	4.24606	-1.03945	0.0065491
Tmem8b:ENSMUSG00000078716.9	1.87356	0.443953	-1.42961	0.00657083
Ccdc141:ENSMUSG00000044033.16	0.520486	1.69639	1.1759	0.00657083
Sostdc1:ENSMUSG00000036169.5	2.14389	0.994046	-1.14984	0.0065715
Tmem132c:ENSMUSG00000034324.16	5.1607	4.24446	-0.91624	0.00658638
Cd82:ENSMUSG00000027215.13	2.33153	1.17883	-1.15269	0.00658773
Mir7115:ENSMUSG00000099109.1	2.44841	0.787011	-1.6614	0.00661062
Rnf208:ENSMUSG00000044628.4	2.20103	0.878122	-1.32291	0.00661756
Gm37090:ENSMUSG00000103183.1	1.29207	0.315256	-0.97681	0.00661756
Gm42933:ENSMUSG00000106189.1	1.82146	0.868743	-0.952713	0.00661756
Gm42595:ENSMUSG00000105161.1	2.75268	1.8838	-0.868878	0.00661756
Asb7:ENSMUSG00000030509.16	3.19589	2.18112	-1.01477	0.00661756
Spsb1:ENSMUSG00000039911.13	3.04177	1.89155	-1.15022	0.00661828
Gm23971:ENSMUSG00000065251.1	3.85225	1.66004	-2.19221	0.00661828
4632415L05Rik:ENSMUSG00000048106.5	2.98613	1.75011	-1.23603	0.00661828
Gltp:ENSMUSG00000011884.13	4.56693	3.52095	-1.04598	0.00662081
Pus3:ENSMUSG00000032103.10	4.25258	5.15248	0.8999	0.00662813
Gm8069:ENSMUSG00000105143.1	3.30886	4.70539	1.39653	0.0066293
Cd2bp2:ENSMUSG00000042502.10	5.82682	5.13959	-0.687228	0.00664556
Ggcx:ENSMUSG00000053460.8	3.78334	2.45189	-1.33145	0.00664752
Robo4:ENSMUSG00000032125.19	2.34533	1.42313	-0.922197	0.00664752
Ngfr:ENSMUSG00000000120.6	2.60488	3.92288	1.318	0.00664752
Tsc2:ENSMUSG00000002496.9	4.77222	3.82827	-0.943954	0.00664752
Vasn:ENSMUSG00000039646.5	4.43699	3.47627	-0.960726	0.00665455
Tmem50b:ENSMUSG00000022964.14	3.8626	2.85718	-1.00542	0.00665455
Gm8741:ENSMUSG00000091655.3	6.01494	6.90288	0.887946	0.00666344
Wasf2:ENSMUSG00000028868.13	5.24163	4.32999	-0.911641	0.00666344
Jpx:ENSMUSG00000097571.8	2.07715	1.01144	-1.06571	0.00666569
Slc12a6:ENSMUSG00000027130.15	3.29669	1.49553	-1.80116	0.00666569
Disp1:ENSMUSG00000030768.12	4.27936	3.31977	-0.959599	0.00667153
Fads1:ENSMUSG00000010663.4	6.21608	5.42622	-0.789859	0.00667153
Ddx26b:ENSMUSG00000035967.15	4.65105	3.21732	-1.43373	0.00667311
RP24-440E3.4:ENSMUSG00000108282.1	1.17599	0	-1.17599	0.00667311
Nfrkb:ENSMUSG00000042185.13	3.72014	2.22326	-1.49688	0.00667311
Dusp7:ENSMUSG00000053716.9	5.98862	5.05853	-0.930096	0.00667311
RP23-47A6.5:ENSMUSG00000107726.1	0.893673	0.0827271	-0.810946	0.00667311
Ap4m1:ENSMUSG00000019518.10	5.41582	4.54206	-0.87376	0.00667311
Ccdc112:ENSMUSG00000071855.4	3.53019	2.2748	-1.25539	0.00667311
1700029I15Rik:ENSMUSG00000044916.10	1.18094	0.468597	-0.712341	0.00667311
Tnfaip8l1:ENSMUSG00000044469.7	2.49534	1.56961	-0.925728	0.00667311
Lpgat1:ENSMUSG00000026623.16	5.26702	4.38099	-0.88603	0.00667311
Large:ENSMUSG00000004383.17	3.3569	2.16168	-1.19523	0.00667311
Sesn3:ENSMUSG00000032009.7	4.82476	3.11185	-1.7129	0.0066741
Eif2s1:ENSMUSG00000021116.9	6.90221	7.72112	0.818911	0.00667579
Ccnl2:ENSMUSG00000029068.16	5.98886	4.67854	-1.31032	0.00667647
Fam117b:ENSMUSG00000041040.12	4.49047	3.42714	-1.06333	0.00667647
Mir678:ENSMUSG00000076068.1	4.26461	2.83699	-1.42762	0.00668671
Gm38114:ENSMUSG00000102931.1	1.17045	0.149976	-1.02048	0.00668977
Git2:ENSMUSG00000041890.17	4.19699	3.12682	-1.07016	0.00669219
Dnajc5:ENSMUSG00000000826.16	5.38802	4.61664	-0.771376	0.00669747
Gm29362:ENSMUSG00000100306.1	2.90634	1.50906	-1.39728	0.00671024
Gm14822:ENSMUSG00000083049.1	3.44609	2.68021	-0.765874	0.00673035
Dexi:ENSMUSG00000038055.12	4.0174	3.15262	-0.864783	0.00673035
Ifnar1:ENSMUSG00000022967.12	5.31406	4.50269	-0.811367	0.00673035
Nxpe4:ENSMUSG00000044229.8	2.24553	1.2898	-0.955722	0.00673035
Rnf122:ENSMUSG00000039328.9	4.32536	3.40329	-0.922071	0.00673035
Cnnm4:ENSMUSG00000037408.10	2.83016	1.86797	-0.962193	0.00673124
Gm9432:ENSMUSG00000083199.1	4.4082	5.12092	0.712718	0.0067353
Smad3:ENSMUSG00000032402.12	5.38304	4.23793	-1.1451	0.00674772
Ube2ql1:ENSMUSG00000052981.5	1.64133	0.7059	-0.935435	0.00674772
Zcwpw1:ENSMUSG00000037108.13	2.89867	1.37082	-1.52785	0.00674772
Fgf9:ENSMUSG00000021974.14	1.82374	0.334175	-1.48957	0.00674772
Gm43107:ENSMUSG00000105017.1	0.983902	0.241067	-0.742835	0.00674993
C030014I23Rik:ENSMUSG00000060380.2	1.66323	0.92495	-0.738282	0.00675188
Zbed3:ENSMUSG00000041995.7	5.21143	4.39919	-0.812241	0.00676956
Gm3550:ENSMUSG00000078240.2	1.91372	0.58409	-1.32963	0.00677284
Nat6:ENSMUSG00000079334.8	3.62915	2.48713	-1.14202	0.00677284
Gm20426:ENSMUSG00000092247.2	0.652502	2.33408	1.68158	0.00677284
Tbc1d10a:ENSMUSG00000034412.13	3.96192	3.20119	-0.76073	0.00677284
Mef2d:ENSMUSG00000001419.17	3.85514	3.04037	-0.814777	0.00677284
Xntrpc:ENSMUSG00000070425.12	3.52072	2.6749	-0.845821	0.00677334
Vars2:ENSMUSG00000038838.15	3.65614	2.89401	-0.762128	0.00677358
Sept6:ENSMUSG00000050379.15	5.23398	3.87851	-1.35547	0.00679849
Rbms2:ENSMUSG00000040043.15	5.01965	4.06086	-0.958793	0.00680057
Gm16153:ENSMUSG00000085687.1	1.88014	0.700295	-1.17985	0.0068283
Mapk1ip1:ENSMUSG00000041775.7	3.17623	2.14391	-1.03232	0.00683458
Fzd8:ENSMUSG00000036904.5	2.56688	1.64056	-0.926321	0.00683458
Stim1:ENSMUSG00000030987.4	2.70817	1.77205	-0.936119	0.00683458
Flii:ENSMUSG00000002812.4	5.14742	4.30332	-0.844101	0.00683551
Cirh1a:ENSMUSG00000041438.7	5.98319	6.68077	0.69758	0.00683551
Gm23248:ENSMUSG00000065301.1	2.3065	0	-2.3065	0.00683551
Gm43031:ENSMUSG00000106535.1	1.46375	0.347498	-1.11625	0.00684539
Cinp:ENSMUSG00000021276.9	5.00245	5.66376	0.661315	0.00686118
Mecom:ENSMUSG00000027684.16	6.91266	5.69709	-1.21557	0.00687188
Rab23:ENSMUSG00000004768.14	4.38204	3.48325	-0.898784	0.00687188
Hoxb3os:ENSMUSG00000084844.3	2.13826	3.15249	1.01423	0.00687188
A430046D13Rik:ENSMUSG00000097353.1	1.5102	0.580815	-0.929384	0.00687395
Tsc22d3:ENSMUSG00000031431.13	5.69876	5.03813	-0.660631	0.00687395
Gm25057:ENSMUSG00000087991.1	1.63227	0.104675	-1.5276	0.00687395
Arhgef5:ENSMUSG00000033542.13	3.23046	1.71828	-1.51219	0.00687395
Ric8b:ENSMUSG00000035620.14	4.48394	3.79922	-0.684718	0.00687395
Zscan29:ENSMUSG00000050619.14	3.21447	2.14969	-1.06478	0.00687395
Cpe:ENSMUSG00000037852.7	5.17004	4.17159	-0.998452	0.00687395
Chn1:ENSMUSG00000056486.17	4.69248	4.01553	-0.676954	0.00687395
Il2:ENSMUSG00000027720.7	2.4893	1.72293	-0.766362	0.0068806
Gas6:ENSMUSG00000031451.5	1.8696	0.784686	-1.08491	0.00688493
Dhx57:ENSMUSG00000035051.14	4.23976	2.85805	-1.38171	0.00688493
Egfl6:ENSMUSG00000000402.2	1.08664	0.224876	-0.861767	0.00688493
Ccnyl1:ENSMUSG00000070871.10	4.71407	4.04507	-0.668998	0.00688493
Cacna1c:ENSMUSG00000051331.14	1.15023	0.124674	-1.02556	0.00688493
Gabra3:ENSMUSG00000031343.13	1.0767	0.254008	-0.822689	0.00688493
Tmem181b-ps:ENSMUSG00000096780.7	2.70757	1.3989	-1.30866	0.00688493
Gm16150:ENSMUSG00000085391.1	1.46126	0.112035	-1.34923	0.00689046
RP24-266J20.3:ENSMUSG00000107802.1	1.02599	0	-1.02599	0.00689896
Hhat:ENSMUSG00000037375.16	3.02115	2.23819	-0.782959	0.00689926
Pan2:ENSMUSG00000005682.8	4.71099	3.96015	-0.75084	0.00689926
Casp7:ENSMUSG00000025076.9	3.93138	3.169	-0.762384	0.00689926
Ehhadh:ENSMUSG00000022853.6	1.72067	0.866425	-0.854243	0.00690434
Arhgef17:ENSMUSG00000032875.7	4.4713	3.17477	-1.29653	0.00690434
Tctn2:ENSMUSG00000029386.15	3.38336	2.70333	-0.680036	0.00690434
Ulk1:ENSMUSG00000029512.11	5.07279	3.70999	-1.3628	0.00690434
Cux1:ENSMUSG00000029705.17	4.89919	3.14901	-1.75018	0.00690434
Mir3068:ENSMUSG00000064938.1	2.9108	1.52357	-1.38723	0.00690434
Pde9a:ENSMUSG00000041119.11	3.51623	1.28352	-2.23271	0.00690695
Rcan3:ENSMUSG00000059713.12	2.00216	0.978891	-1.02327	0.00692608
Rarres2:ENSMUSG00000009281.6	2.77171	3.94646	1.17475	0.00692994
Ell:ENSMUSG00000070002.6	3.56463	2.8318	-0.732835	0.00693065
Degs2:ENSMUSG00000021263.10	3.80809	2.89001	-0.918087	0.00693159
Adgra3:ENSMUSG00000029090.12	6.30755	5.62207	-0.685481	0.00694428
Dnmbp:ENSMUSG00000025195.8	3.42207	2.66287	-0.759206	0.00694428
Llgl1:ENSMUSG00000020536.12	6.08116	5.27296	-0.808209	0.00694888
Bcl9:ENSMUSG00000038256.15	5.66043	3.70327	-1.95716	0.00694888
Frmd4a:ENSMUSG00000026657.16	4.87758	2.0049	-2.87268	0.00695409
Tmem43:ENSMUSG00000030095.10	5.03174	4.29349	-0.738243	0.00697165
Slc35b4:ENSMUSG00000018999.14	3.82582	2.94811	-0.877714	0.00697165
Ap1s3:ENSMUSG00000054702.14	2.27804	1.49982	-0.778223	0.00697165
Atxn7l3b:ENSMUSG00000074748.3	7.25081	6.53857	-0.712244	0.00697165
Syne4:ENSMUSG00000019737.14	4.47149	2.7342	-1.73729	0.00697165
Lyar:ENSMUSG00000067367.9	6.96935	7.85469	0.885346	0.00698531
Gpr137b-ps:ENSMUSG00000097715.1	2.35318	1.61496	-0.738219	0.00698531
H1f0:ENSMUSG00000096210.1	7.81194	6.99555	-0.816386	0.00698832
Cyb5d2:ENSMUSG00000057778.14	2.01155	0.884939	-1.12661	0.00699097
Fgd1:ENSMUSG00000025265.14	4.92506	3.94387	-0.981183	0.00699097
Olfml2a:ENSMUSG00000046618.7	1.75043	0.486966	-1.26346	0.00702151
Ebf4:ENSMUSG00000053552.14	1.67651	0.691935	-0.98458	0.00703048
Dennd5a:ENSMUSG00000035901.14	5.49631	4.59956	-0.896751	0.00703574
Mfge8:ENSMUSG00000030605.15	5.77428	4.9055	-0.868788	0.00703787
9130221H12Rik:ENSMUSG00000090330.2	3.35511	1.8945	-1.46061	0.00703787
Cmss1:ENSMUSG00000022748.7	5.15185	5.91173	0.759882	0.00703787
Cdr2l:ENSMUSG00000050910.5	4.11696	3.21476	-0.9022	0.00703787
Tiam1:ENSMUSG00000002489.15	3.96727	3.11856	-0.848705	0.00705696
Plxnb1:ENSMUSG00000053646.13	4.9162	2.85073	-2.06547	0.00706883
Lpcat2:ENSMUSG00000033192.4	1.08487	0.256443	-0.828422	0.00707113
Myh14:ENSMUSG00000030739.17	0.929153	0.181396	-0.747757	0.00708125
Mon1b:ENSMUSG00000078908.9	2.99413	2.20509	-0.789034	0.0070814
Farp1:ENSMUSG00000025555.14	6.23934	5.22858	-1.01076	0.00709575
Adh1:ENSMUSG00000074207.10	0.529176	1.56469	1.03551	0.00709575
Ptgfrn:ENSMUSG00000027864.9	5.02615	3.14342	-1.88273	0.00709575
Acot1:ENSMUSG00000072949.5	4.01842	3.06341	-0.955019	0.00709575
Lrch4:ENSMUSG00000093445.7	3.9687	3.04173	-0.926975	0.00709575
Kcnmb4:ENSMUSG00000054934.10	3.53367	2.25506	-1.27861	0.00709575
Zxdb:ENSMUSG00000073062.3	2.44736	1.6887	-0.758663	0.00709575
Nfatc1:ENSMUSG00000033016.15	2.64361	1.00247	-1.64114	0.00710651
Slc4a4:ENSMUSG00000060961.14	2.03897	0.915027	-1.12395	0.00710651
Car15:ENSMUSG00000090236.2	1.76538	0.755785	-1.0096	0.00712483
Tnfrsf18:ENSMUSG00000041954.18	1.43143	0.238389	-1.19304	0.00714358
Camkv:ENSMUSG00000032936.13	2.46346	1.16468	-1.29879	0.0071505
Dcaf12l2:ENSMUSG00000050926.5	1.14262	0.240042	-0.902583	0.00715254
Npr2:ENSMUSG00000028469.15	2.22696	0.774194	-1.45276	0.00715254
Gm13864:ENSMUSG00000082920.1	6.92315	7.99426	1.07111	0.00715254
Cpsf4l:ENSMUSG00000018727.19	1.1849	0.285241	-0.899658	0.00716115
Arhgap9:ENSMUSG00000040345.9	1.79127	0.857843	-0.93343	0.00716115
Gm42726:ENSMUSG00000107102.1	1.51025	0.272631	-1.23761	0.00716352
Heca:ENSMUSG00000039879.8	3.32942	2.3408	-0.988617	0.00716352
Dixdc1:ENSMUSG00000032064.17	4.97418	3.25984	-1.71434	0.00716352
Gjb6:ENSMUSG00000040055.8	1.54412	0.043895	-1.50023	0.00716352
D630003M21Rik:ENSMUSG00000037813.13	1.18556	0.233401	-0.952156	0.00716352
Nol3:ENSMUSG00000014776.6	1.62201	0.43589	-1.18612	0.00716352
Lurap1l:ENSMUSG00000048706.3	0.922103	0.200757	-0.721346	0.00716352
AU022252:ENSMUSG00000078584.9	3.33757	2.60829	-0.729279	0.00716352
Inppl1:ENSMUSG00000032737.12	5.63026	4.70243	-0.927826	0.00716352
Efnb2:ENSMUSG00000001300.15	5.87257	4.87538	-0.997192	0.00716352
Cntrob:ENSMUSG00000032782.19	4.36853	3.30381	-1.06471	0.00716352
Tmem2:ENSMUSG00000024754.12	5.37271	3.87924	-1.49347	0.00716352
Fam227a:ENSMUSG00000042564.12	1.25345	0.377669	-0.875783	0.00716352
Upk3bl:ENSMUSG00000006143.12	1.79373	0.249358	-1.54438	0.00716352
Dmrt2:ENSMUSG00000048138.9	1.09828	0	-1.09828	0.00716352
Rbfox2:ENSMUSG00000033565.16	5.40999	4.13725	-1.27274	0.00716352
C77080:ENSMUSG00000050390.12	2.6197	1.64593	-0.973774	0.00716352
Tceal8:ENSMUSG00000051579.10	7.67014	8.54401	0.873871	0.00717215
Rnu2-10:ENSMUSG00000065944.1	3.81206	1.62536	-2.18669	0.00717215
Fahd2a:ENSMUSG00000027371.10	3.45802	2.50707	-0.950957	0.00717777
Dnajb5:ENSMUSG00000036052.14	3.08688	2.35956	-0.727325	0.00718014
Notch3:ENSMUSG00000038146.7	5.26594	3.13841	-2.12754	0.00719944
Igf2bp3:ENSMUSG00000029814.10	6.93132	6.17938	-0.751942	0.00721796
March9:ENSMUSG00000040502.5	2.55531	1.77483	-0.780471	0.00721796
Meox1:ENSMUSG00000001493.9	2.88141	3.78252	0.90111	0.00721796
Heatr6:ENSMUSG00000000976.13	3.88776	3.12297	-0.764791	0.00721796
Ndst2:ENSMUSG00000039308.5	3.74129	2.91952	-0.82177	0.00721882
Lzts3:ENSMUSG00000037703.14	1.77399	1.03471	-0.73928	0.00723761
Prdm11:ENSMUSG00000075028.11	2.0943	0.902547	-1.19175	0.00723761
Gm17119:ENSMUSG00000090300.1	2.41207	0.638299	-1.77377	0.00723761
Phf12:ENSMUSG00000037791.15	5.25588	4.2617	-0.994182	0.00724159
Sfrp5:ENSMUSG00000018822.7	0.0383864	1.18747	1.14909	0.00724199
Ttll1:ENSMUSG00000022442.15	3.83403	3.07767	-0.756361	0.00724199
Vezf1:ENSMUSG00000018377.10	5.67607	4.70364	-0.972425	0.00724199
Gm37474:ENSMUSG00000102153.1	1.04737	0	-1.04737	0.00724199
Fgf15:ENSMUSG00000031073.5	0.113206	0.968842	0.855636	0.00724199
Auts2:ENSMUSG00000029673.17	4.27554	2.52555	-1.74999	0.00725262
Gm23849:ENSMUSG00000065767.1	3.84226	1.71981	-2.12244	0.00725262
Kctd7:ENSMUSG00000034110.8	1.4684	0.686221	-0.782181	0.00725557
Gm20661:ENSMUSG00000079323.9	1.92355	0.482893	-1.44066	0.00725608
Gm16397:ENSMUSG00000081972.1	2.58867	1.90553	-0.683142	0.00725608
Mia3:ENSMUSG00000056050.12	5.68991	3.8174	-1.8725	0.00725608
Kctd1:ENSMUSG00000036225.14	4.04285	3.37401	-0.668837	0.00725886
Faap20:ENSMUSG00000073684.13	5.18899	4.33764	-0.851347	0.00726067
Gm17097:ENSMUSG00000090955.1	1.58443	0.318508	-1.26592	0.00726067
Akt3:ENSMUSG00000019699.15	4.67274	3.5377	-1.13503	0.00726067
Snord37:ENSMUSG00000064441.1	2.84099	1.78738	-1.05362	0.00726167
Tub:ENSMUSG00000031028.13	2.15517	0.74873	-1.40644	0.00726231
Wfikkn2:ENSMUSG00000044177.4	1.55888	0	-1.55888	0.0072626
Eps8l2:ENSMUSG00000025504.12	1.94254	0.679943	-1.2626	0.00727428
Gm24950:ENSMUSG00000064702.1	3.83343	1.63706	-2.19637	0.00727428
Eogt:ENSMUSG00000035245.12	4.13474	3.14278	-0.991959	0.00728362
Arhgap17:ENSMUSG00000030766.15	4.44961	3.30679	-1.14281	0.00729428
Gm9817:ENSMUSG00000047061.6	1.38082	0.340084	-1.04074	0.00729428
Ube3b:ENSMUSG00000029577.13	5.21224	4.41279	-0.799452	0.00730013
RP23-392K24.5:ENSMUSG00000108137.1	1.46226	0.50976	-0.952502	0.00730013
Gm43050:ENSMUSG00000106795.1	3.29566	1.95591	-1.33975	0.00730013
Celf4:ENSMUSG00000024268.15	1.59548	0.716083	-0.879394	0.00730013
Hoxd10:ENSMUSG00000050368.4	6.19582	5.36526	-0.830565	0.00730013
Bicc1:ENSMUSG00000014329.14	2.74742	1.5793	-1.16811	0.00730013
Ddr2:ENSMUSG00000026674.9	4.60248	3.1366	-1.46588	0.00730013
Zfp961:ENSMUSG00000052446.16	4.07109	5.4879	1.41681	0.00730468
Glis2:ENSMUSG00000014303.13	4.93169	4.1185	-0.813192	0.00730468
Moxd1:ENSMUSG00000020000.7	1.58967	0.706479	-0.883188	0.00731251
Gm37963:ENSMUSG00000104399.1	2.20503	0.755877	-1.44915	0.00731636
Gm4285:ENSMUSG00000085829.1	1.76131	0.893002	-0.868305	0.00731636
Axl:ENSMUSG00000002602.16	3.85589	2.38137	-1.47452	0.00731636
Gm14853:ENSMUSG00000079965.2	4.88869	5.86368	0.974994	0.00731636
Gfod2:ENSMUSG00000013150.15	3.38793	2.65433	-0.733592	0.00732042
Klf3:ENSMUSG00000029178.14	4.27849	3.42848	-0.850009	0.00732042
Chad:ENSMUSG00000039084.8	0.901335	0.0472863	-0.854049	0.00732187
Tapbp:ENSMUSG00000024308.14	2.2605	0.839373	-1.42113	0.00733151
Exosc9:ENSMUSG00000027714.11	5.73546	6.68322	0.947764	0.00733151
Gm8615:ENSMUSG00000024437.6	4.00634	3.13371	-0.872623	0.00734472
Prkacb:ENSMUSG00000005034.15	5.42492	4.41847	-1.00644	0.00734497
Mir3062:ENSMUSG00000092727.1	3.04467	2.19666	-0.848006	0.00735566
Syvn1:ENSMUSG00000024807.17	4.58711	3.73326	-0.85385	0.00735566
Tmem106c:ENSMUSG00000052369.7	3.44972	2.76269	-0.687025	0.00735755
Ddx18:ENSMUSG00000001674.11	6.56597	7.23955	0.673577	0.00736195
Tgif1:ENSMUSG00000047407.17	5.96261	5.03229	-0.930322	0.00736352
Zfp651:ENSMUSG00000013419.6	2.48906	1.52487	-0.964188	0.00737064
Raver2:ENSMUSG00000035275.14	3.76729	1.70288	-2.06441	0.00737814
Zfp949:ENSMUSG00000032425.15	3.13758	1.68007	-1.45751	0.00737814
Ncam1:ENSMUSG00000039542.15	2.14523	0.850462	-1.29476	0.00737814
1600002K03Rik:ENSMUSG00000035595.6	3.1297	3.97136	0.841659	0.00737814
Aadat:ENSMUSG00000057228.5	0.748958	1.64079	0.891829	0.00737814
Znf512b:ENSMUSG00000000823.16	4.56488	3.35149	-1.2134	0.00738812
Asl:ENSMUSG00000025533.15	3.58277	2.71032	-0.872447	0.00740373
Zfp644:ENSMUSG00000049606.16	4.50758	3.18195	-1.32563	0.00740373
Gm16892:ENSMUSG00000097876.1	1.13827	0.166409	-0.971864	0.00740373
C2cd2:ENSMUSG00000045975.7	2.72441	1.99929	-0.725119	0.00741253
1700020I14Rik:ENSMUSG00000085438.1	5.44221	4.23291	-1.2093	0.00741253
Eif2ak2:ENSMUSG00000024079.4	3.48193	2.37892	-1.10302	0.00741253
Dusp10:ENSMUSG00000039384.8	1.79344	0.70598	-1.08746	0.00741253
Pogz:ENSMUSG00000038902.14	5.27479	4.08624	-1.18855	0.00741253
Gm36266:ENSMUSG00000106617.1	1.17397	0.490623	-0.68335	0.00741253
Reep4:ENSMUSG00000033589.3	4.72987	4.03026	-0.699611	0.00741393
Fads3:ENSMUSG00000024664.4	1.35398	0.549203	-0.804781	0.00741393
Tmem80:ENSMUSG00000025505.16	3.91075	3.02518	-0.885566	0.00741393
Plcb3:ENSMUSG00000024960.8	4.50491	3.66318	-0.841729	0.00741393
Clstn1:ENSMUSG00000039953.13	5.57442	4.70239	-0.872028	0.00741464
Gm13068:ENSMUSG00000085403.1	1.09972	0.179246	-0.920469	0.00741464
Smyd3:ENSMUSG00000055067.15	2.75027	1.95009	-0.800181	0.00741464
Klc2:ENSMUSG00000024862.16	4.56659	3.87618	-0.690416	0.00742057
Atp9a:ENSMUSG00000027546.15	2.74004	1.79832	-0.941718	0.00742057
Camk1g:ENSMUSG00000016179.11	2.83651	1.76501	-1.0715	0.00742605
Zkscan14:ENSMUSG00000029627.12	2.28012	1.44697	-0.833148	0.00744189
Wdtc1:ENSMUSG00000037622.14	4.06127	3.21106	-0.850209	0.00744963
Zfp282:ENSMUSG00000025821.9	3.8797	3.06946	-0.810243	0.00744963
Hspa1a:ENSMUSG00000091971.3	1.68059	0.634812	-1.04577	0.00745875
Abr:ENSMUSG00000017631.18	4.98985	3.59833	-1.39152	0.00745875
Pacs1:ENSMUSG00000024855.9	4.64265	3.66572	-0.976929	0.00746263
Rbak:ENSMUSG00000061898.10	3.79432	2.82582	-0.968503	0.00746816
Ddx17:ENSMUSG00000055065.6	7.98489	6.92918	-1.05572	0.0074811
Zswim4:ENSMUSG00000035671.5	5.07071	4.22747	-0.843246	0.00749774
Plagl1:ENSMUSG00000019817.18	4.3408	2.82755	-1.51325	0.00750191
Nhp2l1:ENSMUSG00000063480.7	7.42278	8.13447	0.711693	0.00750191
Col9a2:ENSMUSG00000028626.5	1.73715	0.161467	-1.57568	0.00750191
Gm11223:ENSMUSG00000046341.5	6.66221	5.9571	-0.705107	0.00750191
Epha4:ENSMUSG00000026235.14	5.47882	2.89097	-2.58785	0.00750853
Stx2:ENSMUSG00000029428.13	3.99729	3.18914	-0.808144	0.00750853
Necap2:ENSMUSG00000028923.14	4.71537	3.68539	-1.02998	0.00751862
Gm5616:ENSMUSG00000063543.4	4.67707	5.45177	0.774706	0.00751878
Zfp329:ENSMUSG00000057894.10	3.69376	2.02017	-1.67359	0.00751878
Catsper2:ENSMUSG00000033486.14	1.40586	0.740018	-0.66584	0.00751935
1700109K24Rik:ENSMUSG00000097267.1	2.00999	0.607488	-1.40251	0.00752606
Scn4b:ENSMUSG00000046480.5	1.75799	2.7539	0.995917	0.00752606
Ift27:ENSMUSG00000016637.6	4.85472	4.02992	-0.824795	0.00752613
Car13:ENSMUSG00000027555.8	2.71135	3.39923	0.687879	0.00753335
Skida1:ENSMUSG00000054074.9	4.13518	3.13939	-0.995797	0.00753965
Pcgf2:ENSMUSG00000018537.16	5.16787	4.15982	-1.00805	0.00755857
Dgcr2:ENSMUSG00000003166.19	5.99019	5.05476	-0.935434	0.00756579
Gm38317:ENSMUSG00000103735.1	4.44453	3.44068	-1.00385	0.00756579
Btbd11:ENSMUSG00000020042.15	2.25571	1.12837	-1.12735	0.00756579
[truncated: 15,171 more rows]

## Sheet: IntronRetention
Gene	E10Gli3_expression	E9Gli3_expression	expression_logFC	expression_FDR	E10_retention	E9_retention	retention_logFC	retention_FDR	IRtype
Tbx15:ENSMUSG00000027868.11	6.93956	0.0966182	-6.84294	5.46168e-08	0.540045	0.59909	0.0590455	0.336567	Other
Hoxd11:ENSMUSG00000042499.13	6.27254	0.383918	-5.88862	6.29384e-07	0.0984757	0.105435	0.00695928	1	Other
Hoxa11os:ENSMUSG00000086427.8	7.2605	0.502235	-6.75827	1.13247e-06	0.0653261	0.00378788	-0.0615382	0.0133137	E10highIR
Hoxb1:ENSMUSG00000018973.2	0.0513311	5.11262	5.06129	1.13247e-06	0	0.0108127	0.0108127	0.424558	Other
Mab21l1:ENSMUSG00000056947.5	4.67701	0.379685	-4.29732	1.13247e-06	0	0	0	1	Other
Gm43120:ENSMUSG00000105689.1	4.9072	0.172885	-4.73431	1.2242e-06	0.775224	0.830128	0.0549039	0.792559	Other
Lmo1:ENSMUSG00000036111.7	5.46283	2.01645	-3.44637	1.27539e-06	0.191816	0.209508	0.0176911	0.95253	Other
Shox2:ENSMUSG00000027833.16	7.61095	1.42927	-6.18168	1.27539e-06	0.116176	0.0979473	-0.0182291	0.669078	Other
Nnat:ENSMUSG00000067786.16	10.7533	7.48515	-3.26812	1.27539e-06	0.0122712	0.028166	0.0158948	0.131842	Other
Hoxa1:ENSMUSG00000029844.9	0.686825	5.01244	4.32562	2.30563e-06	0	0.0030494	0.0030494	0.568946	Other
Gm28309:ENSMUSG00000099521.1	7.88358	1.60953	-6.27405	2.33502e-06	0.696536	0.733037	0.0365003	0.684363	Other
Sim2:ENSMUSG00000062713.7	3.22288	0.0229856	-3.19989	2.52792e-06	0.371807	0.4	0.0281934	1	Other
Gm27695:ENSMUSG00000098969.1	6.98643	0.334177	-6.65225	2.5716e-06	0	0	0	1	Other
Gm26506:ENSMUSG00000096906.1	0.0264833	5.10433	5.07784	2.7208e-06	0	0	0	1	Other
Alx1:ENSMUSG00000036602.13	1.37553	5.166	3.79047	2.7208e-06	0.181772	0.0700506	-0.111721	0.00487661	E10highIR
Osr2:ENSMUSG00000022330.4	5.30077	0.289719	-5.01105	2.7208e-06	0.19848	0.195833	-0.00264625	1	Other
Gm28032:ENSMUSG00000098717.1	5.53587	0.0632495	-5.47262	2.7208e-06	0	0	0	1	Other
Prdm16:ENSMUSG00000039410.16	4.42127	0.682312	-3.73895	2.76986e-06	0.654766	0.658779	0.00401322	1	Other
Hoxb3:ENSMUSG00000048763.11	0.789777	4.86907	4.07929	2.97245e-06	0.273096	0.316039	0.0429422	0.565074	Other
Vax2:ENSMUSG00000034777.2	3.51764	0.0087043	-3.50894	3.10586e-06	0.444419	0.932759	0.488339	0.0124399	E9highIR
Amph:ENSMUSG00000021314.11	0.390141	3.98444	3.5943	3.10586e-06	0.768715	0.291318	-0.477396	0.00548803	E10highIR
Alcam:ENSMUSG00000022636.13	2.09495	5.36712	3.27217	3.42381e-06	0.314212	0.185557	-0.128655	0.0344418	E10highIR
Ccdc109b:ENSMUSG00000027994.14	4.02145	0.228977	-3.79248	4.00594e-06	0.193747	0.292857	0.0991099	0.981187	Other
Wnt2:ENSMUSG00000010797.6	0.096604	4.42422	4.32762	4.00594e-06	0.407407	0.116987	-0.29042	0.403474	Other
Zic3:ENSMUSG00000067860.11	3.93642	0.0963151	-3.8401	4.53379e-06	0.0678882	0.298611	0.230723	0.506205	Other
Hoxd13:ENSMUSG00000001819.4	6.54129	1.02256	-5.51873	5.09877e-06	0.00634895	0	-0.00634895	0.018587	E10highIR
Gm27543:ENSMUSG00000099248.1	7.24501	0.693804	-6.55121	5.6159e-06	0	0	0	1	Other
Phactr3:ENSMUSG00000027525.17	3.27894	0.197975	-3.08097	5.66296e-06	0.409907	0.45178	0.0418727	0.84278	Other
Hoxa11:ENSMUSG00000038210.10	6.75721	1.02929	-5.72792	5.66296e-06	0.0170689	0.00386598	-0.0132029	0.151749	Other
Map2:ENSMUSG00000015222.17	2.88124	0.274512	-2.60673	6.24591e-06	0.29339	0.277523	-0.0158677	1	Other
Tnc:ENSMUSG00000028364.15	0.234737	3.93662	3.70189	6.64069e-06	0.333997	0.141283	-0.192714	0.019502	E10highIR
Gal:ENSMUSG00000024907.6	0.249777	4.06776	3.81798	6.64069e-06	0.111111	0.0459469	-0.0651642	0.892416	Other
Aldh1a2:ENSMUSG00000013584.5	0.523222	5.61532	5.09209	6.64069e-06	0.346263	0.106921	-0.239342	0.0143252	E10highIR
Lbx1:ENSMUSG00000025216.9	3.75052	0.426235	-3.32429	6.64069e-06	0.0115082	0.00471698	-0.00679117	0.619794	Other
Ldhb:ENSMUSG00000030246.11	7.87987	5.18661	-2.69326	8.30979e-06	0.0600959	0.0644002	0.00430429	1	Other
Mertk:ENSMUSG00000014361.5	4.02509	1.6178	-2.40729	8.30979e-06	0.624054	0.61891	-0.00514461	1	Other
Hoxc5:ENSMUSG00000022485.3	1.63126	5.65328	4.02202	8.30979e-06	0.866013	0.352575	-0.513438	0.00178835	E10highIR
Aes:ENSMUSG00000054452.9	7.05531	4.08684	-2.96847	8.30979e-06	0.0353663	0.0515817	0.0162153	0.186074	Other
Meox2:ENSMUSG00000036144.6	5.71634	1.85913	-3.85722	8.30979e-06	0.317957	0.216108	-0.101849	0.0545523	Other
Epha4:ENSMUSG00000026235.14	6.0465	3.06571	-2.9808	8.30979e-06	0.331237	0.300306	-0.0309308	0.289787	Other
Cbln1:ENSMUSG00000031654.15	4.25303	0.731256	-3.52177	8.82621e-06	0.0231244	0	-0.0231244	9.66476e-05	E10highIR
Col25a1:ENSMUSG00000058897.17	2.68862	0.239257	-2.44936	8.82621e-06	0.494967	0.643019	0.148052	0.0637519	Other
Vcam1:ENSMUSG00000027962.14	5.65948	1.66216	-3.99733	8.82621e-06	0.0402761	0.0331901	-0.00708603	0.805197	Other
Nbl1:ENSMUSG00000041120.6	3.38295	0.685157	-2.69779	8.93516e-06	0.161567	0.113345	-0.0482216	0.710967	Other
Cdx1:ENSMUSG00000024619.8	1.23793	5.01068	3.77275	8.93516e-06	0.125655	0.0946625	-0.0309921	0.521612	Other
Gata5:ENSMUSG00000015627.5	0.121845	3.92728	3.80544	9.66602e-06	0.15873	0.074366	-0.0843642	0.698961	Other
Gja5:ENSMUSG00000057123.14	2.88425	0.0827955	-2.80146	1.00337e-05	0.0475588	0.189557	0.141998	0.148301	Other
Hoxb6:ENSMUSG00000000690.5	0.99756	6.05425	5.05669	1.00788e-05	0.64	0.14047	-0.49953	0.00603914	E10highIR
Loxl2:ENSMUSG00000034205.16	1.77489	5.25051	3.47562	1.09145e-05	0.115941	0.0603181	-0.0556227	0.0267508	E10highIR
2610203C20Rik:ENSMUSG00000074415.10	4.08346	0.757759	-3.3257	1.19566e-05	0.454115	0.717126	0.263012	0.0102598	E9highIR
Rassf9:ENSMUSG00000044921.4	3.17806	0.838376	-2.33969	1.30605e-05	0.278249	0.259349	-0.0188991	1	Other
Pmaip1:ENSMUSG00000024521.7	5.87289	1.10316	-4.76973	1.31301e-05	0.0207008	0.039797	0.0190962	0.946825	Other
Scx:ENSMUSG00000034161.7	5.54556	1.56013	-3.98543	1.31301e-05	0.0529318	0.0410618	-0.01187	0.517037	Other
mt-Tt:ENSMUSG00000064371.1	4.79888	8.23336	3.43448	1.3789e-05	0	0	0	1	Other
Hoxb4:ENSMUSG00000038692.8	2.02811	5.25182	3.2237	1.3789e-05	0.0414058	0.0311579	-0.0102479	0.972029	Other
Tfap2b:ENSMUSG00000025927.13	2.84535	0.291929	-2.55342	1.3789e-05	0.198226	0.12547	-0.072756	0.469836	Other
Grem1:ENSMUSG00000074934.3	5.30374	1.80483	-3.49891	1.45687e-05	0.097815	0.112253	0.0144377	0.702588	Other
Hoxd12:ENSMUSG00000001823.5	5.02751	0.0471913	-4.98032	1.57772e-05	0.00223953	0	-0.00223953	0.0296882	E10highIR
Tbx4:ENSMUSG00000000094.12	2.74084	0.0335908	-2.70725	1.59288e-05	0.415923	0.645833	0.22991	0.469817	Other
Cxcl13:ENSMUSG00000023078.6	0.060932	3.46056	3.39963	1.59288e-05	0	0.0278598	0.0278598	0.321737	Other
Col14a1:ENSMUSG00000022371.15	0.219655	3.05308	2.83343	1.68261e-05	0.729568	0.158228	-0.57134	0.0018243	E10highIR
C1qb:ENSMUSG00000036905.8	2.4182	0.123538	-2.29466	1.71152e-05	0.0316932	0	-0.0316932	0.00178835	E10highIR
Chrdl1:ENSMUSG00000031283.15	3.13478	0.62357	-2.51121	1.71152e-05	0.145156	0.0654208	-0.0797355	0.0295986	E10highIR
Smoc1:ENSMUSG00000021136.13	5.57747	3.08666	-2.49082	1.71152e-05	0.348737	0.20282	-0.145917	0.0409482	E10highIR
Gm14226:ENSMUSG00000084897.1	0.0582363	4.09114	4.0329	1.71744e-05	0.310955	0.693336	0.382381	0.0951914	Other
Lrrn1:ENSMUSG00000034648.9	3.48961	1.11892	-2.3707	1.71744e-05	0.0376769	0.0174168	-0.0202601	0.23051	Other
Arg1:ENSMUSG00000019987.8	2.84682	5.75834	2.91152	1.9753e-05	0.137499	0.0291964	-0.108303	0.00599776	E10highIR
mt-Tp:ENSMUSG00000064372.1	5.10032	8.20883	3.10851	2.0584e-05	0	0	0	1	Other
Sfn:ENSMUSG00000047281.3	4.27665	2.29666	-1.97999	2.0715e-05	0	0	0	1	Other
Pax3:ENSMUSG00000004872.15	2.90565	0.0993335	-2.80632	2.17861e-05	0.516284	0.426243	-0.0900417	0.692798	Other
Rftn2:ENSMUSG00000025978.14	4.2995	0.775428	-3.52407	2.25746e-05	0.278016	0.224261	-0.0537543	0.575002	Other
Hoxb7:ENSMUSG00000038721.8	1.37713	4.20117	2.82404	2.25746e-05	0.0604481	0.122186	0.061738	0.141581	Other
Pear1:ENSMUSG00000028073.15	3.13217	0.632975	-2.49919	2.25746e-05	0.103536	0.197459	0.0939228	0.44774	Other
Glrb:ENSMUSG00000028020.16	2.88924	1.13737	-1.75187	2.25746e-05	0.354124	0.251346	-0.102779	0.240576	Other
Gja3:ENSMUSG00000048582.6	2.27043	0.103491	-2.16694	2.25746e-05	0.520732	0.552381	0.0316485	1	Other
Galnt5:ENSMUSG00000026828.11	2.47518	0.515383	-1.9598	2.26589e-05	0.296286	0.294466	-0.0018194	1	Other
Rhov:ENSMUSG00000034226.7	1.89549	0.0806757	-1.81481	2.29724e-05	0	0	0	1	Other
Enpp3:ENSMUSG00000019989.7	3.33179	1.32159	-2.0102	2.49543e-05	0.275993	0.207792	-0.0682002	0.459497	Other
Cdh11:ENSMUSG00000031673.5	7.2125	5.02019	-2.19232	2.49543e-05	0.246599	0.174195	-0.0724037	0.0831561	Other
Oxct1:ENSMUSG00000022186.14	6.0499	4.11505	-1.93485	2.56896e-05	0.0689973	0.060589	-0.00840832	0.892114	Other
Hopx:ENSMUSG00000059325.14	1.16509	3.78906	2.62397	2.56896e-05	0.208213	0.143098	-0.0651152	0.549113	Other
Hoxb2:ENSMUSG00000075588.6	2.64656	5.69105	3.04449	2.56896e-05	0	0	0	1	Other
Hoxd1:ENSMUSG00000042448.5	0.550939	3.96024	3.4093	2.63708e-05	0	0.00231464	0.00231464	0.339674	Other
Fbln5:ENSMUSG00000021186.8	2.05692	0.315061	-1.74186	2.64431e-05	0.204959	0.326502	0.121543	0.294372	Other
Hoxa10:ENSMUSG00000000938.11	7.24229	1.82813	-5.41416	2.64431e-05	0.14071	0.055317	-0.0853929	0.0188664	E10highIR
mt-Ta:ENSMUSG00000064347.1	3.60854	8.17309	4.56455	2.69429e-05	0	0	0	1	Other
Gm13111:ENSMUSG00000085069.2	2.9217	0.0245914	-2.89711	2.86615e-05	0.184688	0.333333	0.148646	0.995072	Other
Hoxa13:ENSMUSG00000038203.18	4.44399	0.0522392	-4.39175	2.9041e-05	0.0129648	0	-0.0129648	0.0137482	E10highIR
Lhx1:ENSMUSG00000018698.15	0.0506117	2.78869	2.73808	2.97358e-05	0	0.0542997	0.0542997	0.0203271	E9highIR
Bcl11a:ENSMUSG00000000861.15	4.79689	0.637651	-4.15924	2.99607e-05	0.380838	0.461732	0.0808938	0.361773	Other
Gm5514:ENSMUSG00000045104.8	6.3428	3.66836	-2.67445	3.19343e-05	0	0	0	1	Other
Wnt16:ENSMUSG00000029671.15	2.10394	0.103351	-2.00059	3.19343e-05	0.152653	0.279639	0.126986	0.347765	Other
Sertad4:ENSMUSG00000016262.14	6.06716	3.98212	-2.08504	3.42148e-05	0.0507795	0.0415502	-0.00922932	0.493562	Other
Hpgd:ENSMUSG00000031613.8	2.51202	0.422066	-2.08995	3.42148e-05	0.167706	0.0333333	-0.134372	0.099028	Other
Bcl11b:ENSMUSG00000048251.15	2.85152	0.323486	-2.52803	3.42148e-05	0.337944	0.484401	0.146457	0.244665	Other
Zic5:ENSMUSG00000041703.7	3.87623	0.563978	-3.31226	3.42148e-05	0.0511555	0.0117959	-0.0393596	0.0584435	Other
Prtg:ENSMUSG00000036030.9	3.68201	6.82406	3.14205	3.44604e-05	0.405924	0.100926	-0.304998	0.00151119	E10highIR
Ntng2:ENSMUSG00000035513.19	0.238839	2.25065	2.01182	3.44649e-05	0.728864	0.743915	0.0150512	1	Other
Gm27454:ENSMUSG00000099270.1	3.70102	0	-3.70102	3.54406e-05	0	0	0	1	Other
Tacstd2:ENSMUSG00000051397.5	2.95015	0.961077	-1.98907	3.54406e-05	0	0	0	1	Other
Gm27202:ENSMUSG00000098424.1	2.40009	0	-2.40009	3.59421e-05	0	0	0	1	Other
1110032F04Rik:ENSMUSG00000046999.2	0.606559	3.18479	2.57823	3.59481e-05	0	0	0	1	Other
Hoxb8:ENSMUSG00000056648.5	0.922603	4.60086	3.67826	3.69183e-05	0	0.00900381	0.00900381	0.0778836	Other
Pcdh19:ENSMUSG00000051323.16	2.58144	0.559581	-2.02185	3.69183e-05	0.107663	0.275831	0.168168	0.0203733	E9highIR
Tmc7:ENSMUSG00000042246.4	2.61894	0.897391	-1.72155	3.69183e-05	0.183379	0.202788	0.0194084	0.899406	Other
Dok4:ENSMUSG00000040631.7	4.01219	6.29687	2.28468	3.69183e-05	0.0600133	0.101874	0.0418604	0.245021	Other
Tmem28:ENSMUSG00000071719.2	0.844017	3.67176	2.82774	3.90024e-05	0.0807625	0.0260282	-0.0547343	0.108604	Other
Gm27492:ENSMUSG00000098435.1	5.56183	0.576193	-4.98563	3.90582e-05	0	0	0	1	Other
Gm28045:ENSMUSG00000098754.7	2.51341	0.596359	-1.91705	3.98453e-05	0.703965	0.907961	0.203996	0.00599776	E9highIR
Krt19:ENSMUSG00000020911.14	2.49989	5.26664	2.76675	4.10638e-05	0.0158087	0.0120932	-0.00371549	1	Other
Mir770:ENSMUSG00000076451.1	0.24481	2.53371	2.2889	4.21751e-05	0	0	0	1	Other
Gldc:ENSMUSG00000024827.9	5.40637	3.37194	-2.03443	4.2654e-05	0.0955569	0.0903616	-0.00519524	1	Other
Lrig1:ENSMUSG00000030029.14	4.18421	1.7528	-2.4314	4.30919e-05	0.244715	0.220271	-0.0244447	0.803348	Other
Slitrk6:ENSMUSG00000045871.4	3.18738	0.434824	-2.75256	4.32725e-05	0.00489445	0	-0.00489445	0.00790165	E10highIR
Fgf4:ENSMUSG00000050917.4	2.90387	1.08202e-06	-2.90387	4.4231e-05	0.0107865	0	-0.0107865	0.0245477	E10highIR
Mamdc2:ENSMUSG00000033207.6	2.38482	0.363251	-2.02157	4.43953e-05	0.63979	0.650869	0.0110786	1	Other
Ppp1r14a:ENSMUSG00000037166.4	2.54799	5.12583	2.57784	4.65051e-05	0.102768	0.07483	-0.0279379	0.748751	Other
Gm2670:ENSMUSG00000097002.1	2.95486	0.913755	-2.0411	4.72805e-05	0.140094	0.178667	0.0385733	0.760274	Other
D030025E07Rik:ENSMUSG00000105816.4	0.00225915	2.87921	2.87695	5.10548e-05	0.986667	0.801838	-0.184829	0.0349436	E10highIR
Gm27817:ENSMUSG00000098683.1	3.26351	0	-3.26351	5.13971e-05	0	0	0	1	Other
Arhgap24:ENSMUSG00000057315.14	3.12303	0.278409	-2.84462	5.14725e-05	0.787733	0.767343	-0.0203905	0.825286	Other
Hoxa2:ENSMUSG00000014704.10	1.59455	3.47168	1.87713	5.23273e-05	0.0620599	0.0596372	-0.00242272	1	Other
Lin28a:ENSMUSG00000050966.9	4.69326	7.76408	3.07082	5.23273e-05	0.0213191	0.0148501	-0.00646906	0.427186	Other
Ndnf:ENSMUSG00000049001.5	0.725741	3.22765	2.50191	5.30998e-05	0.217156	0.13515	-0.0820063	0.112009	Other
Gata6:ENSMUSG00000005836.8	0.812535	4.79064	3.9781	5.30998e-05	0.208195	0.195657	-0.0125373	0.99731	Other
Foxf1:ENSMUSG00000042812.5	0.156883	4.50051	4.34363	5.30998e-05	0	0.026902	0.026902	0.0158996	E9highIR
Fli1:ENSMUSG00000016087.13	5.21891	3.4554	-1.76351	5.39063e-05	0.442497	0.276283	-0.166214	0.0259646	E10highIR
Capn6:ENSMUSG00000067276.5	8.81068	6.82435	-1.98632	5.62933e-05	0.011722	0.0131878	0.00146581	1	Other
Abhd11os:ENSMUSG00000085042.7	1.55243	4.60429	3.05186	5.62933e-05	0.0338323	0.00932891	-0.0245034	0.163685	Other
Gata4:ENSMUSG00000021944.15	0.0186451	4.72032	4.70167	5.62933e-05	0.696828	0.302357	-0.394471	0.0927418	Other
Hoxa9:ENSMUSG00000038227.15	6.456	3.83037	-2.62563	5.62933e-05	0.0785898	0.0711828	-0.00740699	0.914917	Other
mt-Tw:ENSMUSG00000064346.1	3.96925	8.07689	4.10764	5.64054e-05	0	0	0	1	Other
Mgat4a:ENSMUSG00000026110.15	2.68585	0.992126	-1.69372	5.64221e-05	0.201266	0.353407	0.152141	0.0253468	E9highIR
Popdc2:ENSMUSG00000022803.12	0.228231	3.30767	3.07944	5.6812e-05	0.778913	0.258816	-0.520097	0.00355662	E10highIR
Egr1:ENSMUSG00000038418.7	0.760021	2.78587	2.02585	5.97332e-05	0.00546448	0.0212389	0.0157745	0.129704	Other
Hotairm1:ENSMUSG00000087658.2	1.81996	5.79775	3.97779	6.08296e-05	0.52555	0.491187	-0.0343629	0.820854	Other
Msx2:ENSMUSG00000021469.9	2.78042	5.14952	2.3691	6.11139e-05	0.0991614	0.0639003	-0.0352611	0.230658	Other
Tpk1:ENSMUSG00000029735.17	2.51542	0.368149	-2.14727	6.11139e-05	0.581505	0.433756	-0.14775	0.0177901	E10highIR
mt-Tm:ENSMUSG00000064344.1	3.22359	6.47746	3.25387	6.11332e-05	0	0	0	1	Other
Tgfb3:ENSMUSG00000021253.6	3.3884	0.923456	-2.46495	6.1856e-05	0.198861	0.427338	0.228477	0.0374477	E9highIR
Chd3:ENSMUSG00000018474.17	5.51787	3.47514	-2.04273	6.37358e-05	0.00990125	0.0105342	0.000632977	1	Other
Trp53inp1:ENSMUSG00000028211.11	3.65701	1.71081	-1.9462	6.37358e-05	0.0508406	0.190806	0.139965	0.059313	Other
F13a1:ENSMUSG00000039109.15	1.64434	0.154199	-1.49014	6.5402e-05	0.473548	0.892	0.418451	0.00848715	E9highIR
Fam134b:ENSMUSG00000022270.15	1.54981	0.152436	-1.39737	6.66703e-05	0.360796	0.254499	-0.106297	0.362268	Other
Gm22442:ENSMUSG00000087881.1	1.43714	0	-1.43714	6.74103e-05	0	0	0	1	Other
Gm27868:ENSMUSG00000098536.1	1.72581	5.54645	3.82065	6.84393e-05	0	0	0	1	Other
Fgd4:ENSMUSG00000022788.16	2.26807	0.564988	-1.70308	6.84393e-05	0.575149	0.614016	0.0388668	0.362127	Other
Tcf21:ENSMUSG00000045680.7	0.170512	2.42756	2.25705	7.01143e-05	0	0.070821	0.070821	0.0634496	Other
Cyp26b1:ENSMUSG00000063415.12	6.9583	3.88596	-3.07234	7.25392e-05	0.104052	0.0893334	-0.0147185	0.492275	Other
Amot:ENSMUSG00000041688.16	6.2743	4.6322	-1.64209	7.30486e-05	0.0366974	0.0152909	-0.0214064	0.0679196	Other
Frzb:ENSMUSG00000027004.3	5.44225	2.83808	-2.60416	7.30486e-05	0.146791	0.081433	-0.065358	0.0688139	Other
Meis3:ENSMUSG00000041420.18	1.02	3.78048	2.76048	7.32747e-05	0.0656959	0.0574014	-0.00829443	1	Other
Sparcl1:ENSMUSG00000029309.7	3.29762	5.67033	2.37271	7.37043e-05	0.056877	0.0637953	0.00691834	0.85853	Other
Hoxd10:ENSMUSG00000050368.4	7.03214	3.01514	-4.01701	7.45407e-05	0.159264	0.0534011	-0.105862	0.020044	E10highIR
Lgi2:ENSMUSG00000039252.11	1.27548	3.65903	2.38355	7.45407e-05	0.100521	0.106836	0.00631584	1	Other
Fam13c:ENSMUSG00000043259.14	2.27446	0.706155	-1.5683	7.45407e-05	0.430826	0.494066	0.0632405	0.590285	Other
Hoxa4:ENSMUSG00000000942.10	1.89228	4.48014	2.58785	7.51693e-05	0.103018	0.0220332	-0.0809844	0.0239767	E10highIR
Crb2:ENSMUSG00000035403.10	1.04157	4.44014	3.39858	7.51695e-05	0.0851935	0.0844205	-0.000772978	1	Other
Mapk13:ENSMUSG00000004864.12	1.62586	4.17587	2.55002	7.59468e-05	0.0971072	0.0427958	-0.0543114	0.1708	Other
Bambi:ENSMUSG00000024232.1	4.0362	5.56672	1.53052	7.59468e-05	0.0452752	0.0753415	0.0300663	0.438885	Other
Nfib:ENSMUSG00000008575.17	2.93373	1.21254	-1.72119	7.59468e-05	0.512029	0.573941	0.0619122	0.0727074	Other
Gm27866:ENSMUSG00000098538.1	1.79485	0.0543542	-1.74049	7.59468e-05	0	0	0	1	Other
5730585A16Rik:ENSMUSG00000102297.1	0.226462	2.70326	2.4768	7.59468e-05	0	0	0	1	Other
Hoxc4:ENSMUSG00000075394.4	1.85136	5.32292	3.47156	7.59468e-05	0.473644	0.40157	-0.0720739	0.296328	Other
Fbxo41:ENSMUSG00000047013.15	2.07575	0.189029	-1.88672	8.02805e-05	0.447014	0.330007	-0.117008	0.535262	Other
Dusp5:ENSMUSG00000034765.6	2.34222	4.53492	2.1927	8.02805e-05	0.115236	0.0675684	-0.047668	0.0736517	Other
Skap2:ENSMUSG00000059182.7	3.23951	4.67309	1.43357	8.02805e-05	0.262853	0.184571	-0.0782813	0.0519611	Other
6530402F18Rik:ENSMUSG00000079499.9	0.553225	3.15169	2.59846	8.02805e-05	0.00546448	0.0280142	0.0225497	0.395338	Other
Hand1:ENSMUSG00000037335.13	0.235007	5.5207	5.2857	8.10987e-05	0	0.0373101	0.0373101	0.0242863	E9highIR
Pvrl4:ENSMUSG00000006411.12	1.80647	0.16047	-1.646	8.29916e-05	0.107461	0.509053	0.401593	0.0394991	E9highIR
Gm27207:ENSMUSG00000098768.1	2.17344	0.0377566	-2.13569	8.36137e-05	0.543384	0.166667	-0.376717	0.328423	Other
Nkd2:ENSMUSG00000021567.14	4.77208	2.71199	-2.06008	8.43593e-05	0.107352	0.0771177	-0.0302341	0.476062	Other
8430408G22Rik:ENSMUSG00000048489.12	4.27442	2.31558	-1.95884	8.47655e-05	0.0103353	0	-0.0103353	0.163901	Other
Gm27477:ENSMUSG00000098749.1	1.52744	5.31147	3.78403	8.63349e-05	0	0	0	1	Other
Wfikkn1:ENSMUSG00000071192.5	0.957848	3.7469	2.78905	8.63349e-05	0.147052	0.0621763	-0.0848752	0.147659	Other
Tnfaip6:ENSMUSG00000053475.5	4.9125	2.65145	-2.26105	8.6351e-05	0.241355	0.21063	-0.0307247	1	Other
Slc16a7:ENSMUSG00000020102.14	1.93246	0.276567	-1.65589	8.8313e-05	0.33542	0.341401	0.00598053	1	Other
Bmp5:ENSMUSG00000032179.7	2.09662	4.27322	2.17661	8.88177e-05	0.309135	0.153109	-0.156026	0.0147769	E10highIR
Gpx2:ENSMUSG00000042808.7	3.79139	0.823454	-2.96793	8.88177e-05	0.00423947	0	-0.00423947	0.221329	Other
Aff2:ENSMUSG00000031189.12	3.56637	1.42354	-2.14283	8.89361e-05	0.89939	0.981474	0.0820833	0.00858219	E9highIR
Car4:ENSMUSG00000000805.18	0.0225653	4.41859	4.39603	9.20172e-05	0	0.114018	0.114018	0.0722094	Other
Asb4:ENSMUSG00000042607.15	8.05816	6.25047	-1.80769	9.20172e-05	0.0340283	0.0354723	0.00144406	1	Other
Cxcr4:ENSMUSG00000045382.6	3.31016	1.16765	-2.14251	9.20172e-05	0.0148283	0.0703809	0.0555526	0.804335	Other
Kank4:ENSMUSG00000035407.8	4.31486	2.21328	-2.10157	9.4089e-05	0.426445	0.451727	0.0252826	1	Other
Dlk1:ENSMUSG00000040856.17	5.16199	7.82463	2.66263	9.4089e-05	0.0335976	0.0286923	-0.00490522	0.40986	Other
Isl2:ENSMUSG00000032318.12	2.10115	0.335881	-1.76527	9.6984e-05	0.16281	0.196071	0.0332619	0.894306	Other
Zic2:ENSMUSG00000061524.8	5.42498	1.6926	-3.73238	9.6984e-05	0.0605186	0.0593836	-0.00113496	1	Other
mt-Tk:ENSMUSG00000064355.1	5.36594	7.68206	2.31612	9.6984e-05	0	0	0	1	Other
Gm17028:ENSMUSG00000090638.1	0.0482155	1.63822	1.59	9.6984e-05	0	0.0258621	0.0258621	0.804335	Other
Myb:ENSMUSG00000019982.14	2.79104	1.24554	-1.5455	9.82372e-05	0.24159	0.190261	-0.0513286	0.441961	Other
Nbea:ENSMUSG00000027799.12	3.01363	1.51269	-1.50094	0.000101057	0.501063	0.385668	-0.115395	0.0653643	Other
Acot11:ENSMUSG00000034853.16	3.19425	1.05989	-2.13437	0.000102079	0.252204	0.337071	0.0848669	0.106471	Other
2610035F20Rik:ENSMUSG00000085555.9	2.07163	0.119239	-1.95239	0.000102317	0.1378	0.182692	0.0448919	1	Other
9530018H14Rik:ENSMUSG00000102373.1	3.27537	0	-3.27537	0.000102317	0	0	0	1	Other
Krt5:ENSMUSG00000061527.6	5.87635	3.7111	-2.16525	0.00010406	0.0105589	0.0113157	0.000756847	1	Other
Enpp2:ENSMUSG00000022425.15	3.31575	0.788267	-2.52748	0.00010406	0.147159	0.164313	0.0171539	1	Other
Ankrd6:ENSMUSG00000040183.13	3.59133	1.85204	-1.73929	0.000104836	0.360277	0.550564	0.190286	0.049551	E9highIR
Unc5c:ENSMUSG00000059921.15	3.18734	5.1644	1.97706	0.000105586	0.423491	0.220522	-0.202969	0.0160204	E10highIR
Rdh10:ENSMUSG00000025921.7	2.9136	4.96974	2.05614	0.000105586	0.242474	0.136313	-0.106161	0.0081233	E10highIR
Hspb1:ENSMUSG00000004951.10	4.58326	1.59606	-2.98719	0.000106826	0.00483625	0.0161002	0.0112639	0.728184	Other
Rasgef1b:ENSMUSG00000029333.14	4.08846	2.13576	-1.95269	0.000106826	0.330946	0.296714	-0.0342326	0.624275	Other
Dclk1:ENSMUSG00000027797.15	3.19402	0.608322	-2.5857	0.000106826	0.236574	0.189039	-0.0475355	0.38597	Other
Mir92-1:ENSMUSG00000076062.1	0.112463	2.94156	2.8291	0.000107248	0	0	0	1	Other
Crlf1:ENSMUSG00000007888.15	4.62796	1.64743	-2.98053	0.000109166	0.418242	0.272039	-0.146203	0.119623	Other
Kif26b:ENSMUSG00000026494.12	4.52177	2.0844	-2.43737	0.000109166	0.444552	0.470724	0.0261729	0.969735	Other
mt-Tn:ENSMUSG00000064348.1	5.32448	8.19244	2.86796	0.000110147	0	0	0	1	Other
Vwde:ENSMUSG00000079679.3	1.59924	0.0395796	-1.55966	0.000111233	0.192472	0.736378	0.543906	0.0351246	E9highIR
Lpar4:ENSMUSG00000049929.7	4.53681	2.72512	-1.81169	0.000112822	0.0746241	0.0572067	-0.0174174	0.314871	Other
Myf5:ENSMUSG00000000435.1	2.12013	0.0342127	-2.08592	0.000121846	0.021721	0	-0.021721	0.0242863	E10highIR
Lama4:ENSMUSG00000019846.11	4.17006	2.66851	-1.50156	0.000121846	0.194951	0.154363	-0.0405887	0.360602	Other
Tcfl5:ENSMUSG00000038932.13	0.990098	2.86722	1.87712	0.000123853	0.288568	0.167227	-0.121342	0.0681858	Other
Gm37652:ENSMUSG00000103738.1	1.55172	0.0953608	-1.45636	0.000123853	0	0	0	1	Other
Six1:ENSMUSG00000051367.8	3.5164	0.785619	-2.73078	0.000123853	0.120209	0.132671	0.0124618	1	Other
Kcnj2:ENSMUSG00000041695.2	2.75074	1.08715	-1.66359	0.000126506	0.010221	0.0207513	0.0105303	0.774951	Other
Upk3b:ENSMUSG00000042985.7	0.1775	2.94683	2.76933	0.00012815	0	0.0302762	0.0302762	0.111099	Other
Unc93b1:ENSMUSG00000036908.16	1.69925	0.344703	-1.35455	0.00012815	0.345571	0.438446	0.0928757	0.75961	Other
Trib2:ENSMUSG00000020601.7	4.10505	2.03586	-2.06919	0.00012815	0.0450069	0.0337856	-0.0112214	0.458698	Other
Hoxb5os:ENSMUSG00000085645.1	1.18796	4.24779	3.05984	0.000128731	0.84851	0.883084	0.0345735	0.759086	Other
mt-Tv:ENSMUSG00000064338.1	2.96572	5.74237	2.77665	0.000133215	0	0	0	1	Other
Plxna2:ENSMUSG00000026640.12	1.96046	3.95314	1.99267	0.000133856	0.252235	0.174783	-0.0774519	0.0881655	Other
Hoxb5:ENSMUSG00000038700.4	1.30735	4.92487	3.61752	0.000134937	0	0	0	1	Other
Itm2b:ENSMUSG00000022108.7	6.5596	5.21507	-1.34453	0.000136932	0.0747747	0.0741295	-0.000645219	1	Other
Trabd2b:ENSMUSG00000070867.4	0.569571	3.02833	2.45876	0.000140671	0.449671	0.355801	-0.0938705	0.323497	Other
Gsc:ENSMUSG00000021095.5	2.97636	1.06775	-1.90861	0.000146365	0.0552534	0.00520833	-0.050045	0.142586	Other
Ntn1:ENSMUSG00000020902.12	3.85657	1.25983	-2.59675	0.000147626	0.237043	0.333404	0.0963602	0.308992	Other
Myc:ENSMUSG00000022346.14	3.85507	5.91442	2.05935	0.000150517	0.0430556	0.0454441	0.00238847	1	Other
Ebf1:ENSMUSG00000057098.14	2.5453	0.598122	-1.94718	0.000150517	0.56761	0.526205	-0.0414048	0.634356	Other
Gm2694:ENSMUSG00000097248.8	2.60274	0.27287	-2.32987	0.000150517	0.461139	0.397462	-0.0636763	0.872496	Other
Irf1:ENSMUSG00000018899.16	2.02102	0.772036	-1.24899	0.000152768	0.0281601	0.0119937	-0.0161664	0.633445	Other
C1qc:ENSMUSG00000036896.5	1.31711	0.0310743	-1.28604	0.000152768	0	0	0	1	Other
Hoxa5:ENSMUSG00000038253.6	4.32852	5.94646	1.61795	0.000155269	0.12896	0.0430882	-0.0858722	0.0351404	E10highIR
Plat:ENSMUSG00000031538.5	1.45311	3.53287	2.07976	0.00015606	0.0500583	0.0359131	-0.0141452	0.957041	Other
Cpt1a:ENSMUSG00000024900.4	2.39876	0.732573	-1.66619	0.000158375	0.0954295	0.123896	0.0284666	0.748674	Other
Has2:ENSMUSG00000022367.7	3.2695	4.79004	1.52054	0.000158375	0.102947	0.104651	0.00170418	1	Other
Gatsl2:ENSMUSG00000015944.9	3.74436	1.83177	-1.91258	0.000158375	0.107123	0.0985936	-0.00852913	0.911485	Other
Gm20426:ENSMUSG00000092247.2	0.923954	2.6157	1.69174	0.000158375	0.587787	0.770171	0.182385	0.00599776	E9highIR
Gm15050:ENSMUSG00000087626.1	1.97408	3.91523	1.94115	0.000162376	0.340886	0.128298	-0.212588	0.0700998	Other
Serinc2:ENSMUSG00000023232.17	3.52046	1.20342	-2.31704	0.000168524	0.268363	0.320062	0.0516995	0.845914	Other
9930012K11Rik:ENSMUSG00000044551.13	3.27574	1.49043	-1.78531	0.000169767	0.0430616	0.0703365	0.0272749	0.577703	Other
Tnni1:ENSMUSG00000026418.16	0.820049	3.32779	2.50774	0.00017283	0.122498	0.103217	-0.0192819	0.580822	Other
Dok5:ENSMUSG00000027560.4	0.736272	2.32884	1.59257	0.000175065	0.618052	0.452944	-0.165108	0.112623	Other
Wt1:ENSMUSG00000016458.13	0.0256727	2.7305	2.70482	0.00017747	0.533333	0.362312	-0.171021	0.841958	Other
Fam169a:ENSMUSG00000041817.13	3.04395	4.4539	1.40995	0.000178925	0.507559	0.473024	-0.034535	0.514633	Other
Slc9a3r1:ENSMUSG00000020733.3	4.20318	6.02003	1.81684	0.000178925	0.0359608	0.0422987	0.00633787	0.786745	Other
Gm27861:ENSMUSG00000099068.1	0.598937	3.33134	2.7324	0.000179188	0	0	0	1	Other
Nkd1:ENSMUSG00000031661.11	3.80981	5.44874	1.63894	0.000181356	0.191314	0.129922	-0.0613929	0.117307	Other
Adamts1:ENSMUSG00000022893.14	3.69775	5.50594	1.80819	0.000181927	0.0306092	0.0283416	-0.00226758	0.780951	Other
Ebf2:ENSMUSG00000022053.13	2.00522	0.215411	-1.78981	0.000183544	0.443964	0.310675	-0.13329	0.378548	Other
Ak3l2-ps:ENSMUSG00000081957.5	2.51433	3.99118	1.47686	0.000184131	0	0	0	1	Other
Aph1b:ENSMUSG00000032375.15	3.70961	2.17892	-1.53069	0.000184131	0.0662565	0.0506162	-0.0156402	0.299854	Other
Wnt10b:ENSMUSG00000022996.14	2.40896	0.310049	-2.09891	0.000184131	0.0168616	0.0942266	0.077365	0.686113	Other
Sfrp1:ENSMUSG00000031548.7	3.73018	6.29442	2.56424	0.000184562	0.0642249	0.0244727	-0.0397522	0.0351246	E10highIR
Ifi204:ENSMUSG00000073489.5	0.776041	3.24264	2.4666	0.000184562	0.18321	0.19858	0.0153702	0.580172	Other
Gm14396:ENSMUSG00000086077.7	3.13618	0.909895	-2.22629	0.000184562	0.480639	0.446806	-0.0338333	1	Other
Pik3r3:ENSMUSG00000028698.13	5.01936	3.69388	-1.32548	0.000184562	0.26774	0.248754	-0.0189858	0.684124	Other
Islr:ENSMUSG00000037206.14	3.33388	0.670009	-2.66387	0.000186718	0.0138768	0.00438596	-0.00949081	0.410832	Other
Bex1:ENSMUSG00000050071.8	6.83106	8.22554	1.39448	0.000190945	0.000139938	0.000889544	0.000749606	0.552405	Other
Wipi1:ENSMUSG00000041895.15	5.10524	2.57106	-2.53418	0.000191788	0.299728	0.240277	-0.0594506	0.22535	Other
Gm22619:ENSMUSG00000095856.1	0	1.18581	1.18581	0.000202525	0	0	0	1	Other
Tbx18:ENSMUSG00000032419.8	4.81132	2.23743	-2.57389	0.000202525	0.238217	0.132258	-0.105959	0.0268331	E10highIR
Gm24895:ENSMUSG00000084691.1	3.64975	5.46092	1.81117	0.000202525	0	0	0	1	Other
Rarb:ENSMUSG00000017491.8	1.81894	4.41905	2.60011	0.000202525	0.794103	0.50102	-0.293083	0.015841	E10highIR
Eya4:ENSMUSG00000010461.14	2.54765	0.950915	-1.59674	0.000202525	0.661565	0.597451	-0.0641142	0.0161915	E10highIR
Chrna1:ENSMUSG00000027107.3	1.50456	0.176871	-1.32769	0.000202525	0.053873	0	-0.053873	0.0154193	E10highIR
Atp1b1:ENSMUSG00000026576.12	1.78677	3.55992	1.77315	0.000210117	0.0244184	0.0634365	0.039018	0.258052	Other
Ttpa:ENSMUSG00000073988.13	3.95176	2.22998	-1.72179	0.000215978	0.207374	0.105716	-0.101658	0.0700998	Other
Slc15a2:ENSMUSG00000022899.8	3.65904	2.06545	-1.59359	0.000215978	0.857712	0.917577	0.0598647	0.069741	Other
Hes6:ENSMUSG00000067071.8	5.67968	3.94233	-1.73735	0.000215978	0.00331493	0.0013369	-0.00197803	0.771578	Other
Gm43431:ENSMUSG00000106633.1	1.83764	3.28285	1.44521	0.000216839	0	0	0	1	Other
Hs3st6:ENSMUSG00000039628.8	1.59073	0.191716	-1.39901	0.000216839	0.0601492	0	-0.0601492	0.0211496	E10highIR
Srsf12:ENSMUSG00000054679.8	2.08758	0.517158	-1.57043	0.000217126	0.216311	0.239477	0.0231662	1	Other
Zfp503:ENSMUSG00000039081.9	4.11413	5.75936	1.64524	0.000217714	0.0164721	0.0332388	0.0167667	0.23374	Other
Jazf1:ENSMUSG00000063568.11	1.67518	0.423489	-1.25169	0.00022195	0.735576	0.824508	0.0889318	0.21473	Other
Gm12827:ENSMUSG00000087228.1	1.2701	0.0336334	-1.23646	0.00023105	0.209406	0.1	-0.109406	0.771183	Other
Arl5c:ENSMUSG00000038352.15	0.644332	2.69936	2.05502	0.000231227	0.0375418	0.00308159	-0.0344603	0.44636	Other
Nrtn:ENSMUSG00000039481.5	3.87783	1.91098	-1.96684	0.000232848	0.105966	0.0844547	-0.0215109	1	Other
D330045A20Rik:ENSMUSG00000042498.16	0.726122	2.01772	1.2916	0.000233471	0.352999	0.214597	-0.138403	0.116179	Other
Metrn:ENSMUSG00000002274.12	5.93119	7.41265	1.48147	0.000233471	0.0653894	0.0574614	-0.00792799	0.0353042	E10highIR
Mfsd2a:ENSMUSG00000028655.11	3.45411	1.43944	-2.01467	0.000233576	0.0857888	0.126329	0.0405407	0.281622	Other
Gstm7:ENSMUSG00000004035.12	3.06304	0.86512	-2.19792	0.000237254	0.0237686	0.0219298	-0.00183873	1	Other
Gm10561:ENSMUSG00000097649.1	2.2301	0.450102	-1.78	0.000238465	0.162108	0.304416	0.142307	0.633311	Other
C1qa:ENSMUSG00000036887.5	1.43352	0.0217051	-1.41182	0.000243638	0.017094	0	-0.017094	0.614292	Other
Gm9817:ENSMUSG00000047061.6	1.42686	0.265648	-1.16121	0.000245569	0	0	0	1	Other
Wnt5a:ENSMUSG00000021994.14	6.42292	4.32398	-2.09894	0.0002465	0.113839	0.0846595	-0.0291796	0.0302358	E10highIR
Amigo1:ENSMUSG00000050947.9	2.58277	1.2192	-1.36357	0.000252323	0.0136464	0.0196632	0.00601681	0.441961	Other
Lzts1:ENSMUSG00000036306.11	1.82237	0.138395	-1.68398	0.000252323	0.258551	0.440852	0.1823	0.295625	Other
Sox9:ENSMUSG00000000567.5	5.94118	3.7545	-2.18668	0.000252323	0.0106525	0.0070462	-0.00360632	0.812858	Other
Tmtc2:ENSMUSG00000036019.8	3.03852	1.57246	-1.46606	0.000252554	0.854101	0.908218	0.054117	0.145388	Other
Rian:ENSMUSG00000097451.9	3.61163	5.61648	2.00485	0.000254548	0.105521	0.0695974	-0.0359239	0.0328515	E10highIR
Tmem200b:ENSMUSG00000070720.3	2.74948	4.427	1.67752	0.00026402	0	0	0	1	Other
C630043F03Rik:ENSMUSG00000084910.1	3.18754	1.72786	-1.45968	0.000267477	0.506841	0.477963	-0.0288782	0.383099	Other
Lingo1:ENSMUSG00000049556.4	0.234396	1.56777	1.33337	0.000268809	0.107148	0.0912514	-0.015897	1	Other
Nrarp:ENSMUSG00000078202.3	3.7394	2.10983	-1.62957	0.000268809	0	0	0	1	Other
Trim29:ENSMUSG00000032013.5	3.12328	1.82417	-1.29911	0.000269176	0.0416924	0.0136164	-0.028076	0.102063	Other
Foxd1:ENSMUSG00000078302.4	0.477637	2.04261	1.56498	0.000269176	0	0	0	1	Other
Itga9:ENSMUSG00000039115.13	3.34917	5.33241	1.98324	0.000275627	0.819846	0.541957	-0.277888	0.0188664	E10highIR
Lhx1os:ENSMUSG00000087211.7	0	1.73335	1.73335	0.00027775	0.666667	0.723389	0.0567223	1	Other
Id2:ENSMUSG00000020644.8	6.33551	7.5943	1.25879	0.000281124	0.0263033	0.0462643	0.0199609	0.347957	Other
Tdrkh:ENSMUSG00000041912.12	2.42837	1.12087	-1.3075	0.000286298	0.13744	0.130622	-0.0068174	1	Other
Gm43350:ENSMUSG00000105628.1	0.00900463	1.53684	1.52783	0.000295555	0	0	0	1	Other
Rgs9:ENSMUSG00000020599.13	2.22324	0.574808	-1.64843	0.000296824	0.742495	0.65958	-0.0829144	0.294048	Other
Emp3:ENSMUSG00000040212.11	2.57175	1.32752	-1.24423	0.000296824	0.0865217	0.108961	0.0224392	1	Other
Rgag4:ENSMUSG00000049191.12	2.5988	1.20842	-1.39037	0.000304252	0	0	0	1	Other
Chst8:ENSMUSG00000060402.7	1.24584	0.0566106	-1.18923	0.000306708	0.570047	0.79394	0.223892	0.0982148	Other
Greb1l:ENSMUSG00000042942.15	2.033	3.5865	1.5535	0.000306977	0.829793	0.604552	-0.225241	0.00599776	E10highIR
Bves:ENSMUSG00000071317.3	2.79081	4.37318	1.58237	0.000306977	0.5086	0.414104	-0.0944953	0.153519	Other
Krt23:ENSMUSG00000006777.7	1.09428	3.37417	2.27989	0.000316683	0.0878788	0.0424428	-0.045436	0.601326	Other
Gm24752:ENSMUSG00000095246.1	0.0281099	1.56742	1.53931	0.000316683	0	0	0	1	Other
Mme:ENSMUSG00000027820.12	2.4524	0.489534	-1.96286	0.000317147	0.151616	0.16198	0.0103643	1	Other
Fibin:ENSMUSG00000074971.4	3.34905	0.296962	-3.05209	0.000317147	0	0	0	1	Other
D630033O11Rik:ENSMUSG00000095385.1	1.41307	0.0638462	-1.34922	0.000322079	0.758253	0.942436	0.184183	0.073558	Other
Sdk2:ENSMUSG00000041592.16	0.397767	2.87749	2.47972	0.000323585	0.890123	0.450659	-0.439463	0.00580276	E10highIR
a:ENSMUSG00000027596.10	5.52825	3.81274	-1.71551	0.000324607	0.953345	0.970229	0.0168831	0.0353042	E9highIR
Wnt7b:ENSMUSG00000022382.14	2.88997	1.37331	-1.51666	0.000327272	0.126728	0.0722437	-0.0544844	0.112361	Other
Cped1:ENSMUSG00000062980.15	5.24926	0.988698	-4.26056	0.000328594	0.634557	0.716632	0.0820749	0.0456458	E9highIR
Jakmip2:ENSMUSG00000024502.9	2.54015	1.38561	-1.15454	0.000332464	0.279834	0.301049	0.0212147	0.962516	Other
Hey1:ENSMUSG00000040289.8	5.43389	3.37219	-2.06169	0.000332464	0.00478956	0.00394795	-0.000841609	1	Other
Alpk3:ENSMUSG00000038763.11	0.119196	2.30394	2.18474	0.000332464	0.483761	0.264611	-0.219149	0.16603	Other
Hapln1:ENSMUSG00000021613.8	3.77969	5.58436	1.80466	0.000332464	0.199293	0.0976501	-0.101643	0.0328588	E10highIR
Gna14:ENSMUSG00000024697.3	0.0863738	1.18335	1.09698	0.000338143	0.801587	0.361897	-0.439691	0.0158996	E10highIR
Rasl11b:ENSMUSG00000049907.8	5.07091	3.5042	-1.56671	0.000338143	0.0423763	0.0559193	0.013543	0.803348	Other
Lpar1:ENSMUSG00000038668.14	6.37941	3.48358	-2.89583	0.000338143	0.211384	0.181437	-0.0299471	0.128802	Other
Prdm6:ENSMUSG00000069378.13	1.23443	3.1542	1.91977	0.000346197	0.660395	0.539138	-0.121257	0.0610233	Other
Car3:ENSMUSG00000027559.5	0.282949	1.91626	1.63331	0.000347696	0.0416667	0.0275395	-0.0141272	1	Other
Pakap:ENSMUSG00000089945.10	4.42824	2.81132	-1.61692	0.000347805	0.180113	0.163751	-0.0163615	0.847988	Other
Dennd1b:ENSMUSG00000056268.15	2.65554	0.6973	-1.95824	0.000348856	0.464524	0.424936	-0.0395881	0.510346	Other
Slc51a:ENSMUSG00000035699.7	0.0360384	1.60127	1.56523	0.000358602	0.583333	0.140512	-0.442822	0.222454	Other
Gm26930:ENSMUSG00000102142.1	1.61745	0.36861	-1.24884	0.000359541	0	0	0	1	Other
Fat3:ENSMUSG00000074505.4	1.63722	0.553748	-1.08348	0.000359541	0.628855	0.597804	-0.0310512	0.580172	Other
C1galt1:ENSMUSG00000042460.5	4.77565	3.47839	-1.29726	0.000360005	0.128542	0.114858	-0.0136838	0.434798	Other
Lrrn4:ENSMUSG00000043110.2	0.226446	2.14871	1.92227	0.000362694	0	0.0320535	0.0320535	0.272539	Other
Prrt4:ENSMUSG00000079654.3	1.42088	3.95953	2.53865	0.00036273	0.1686	0.184909	0.0163083	0.543662	Other
Mir1906-1:ENSMUSG00000084535.1	3.51197	5.81178	2.29981	0.000368311	0	0	0	1	Other
Eva1a:ENSMUSG00000035104.14	2.2293	0.172772	-2.05653	0.000368311	0.375156	0.298391	-0.0767656	0.902448	Other
AL603913.1:ENSMUSG00000106952.1	2.77749	0.74568	-2.03181	0.000370009	0	0	0	1	Other
Fdx1:ENSMUSG00000032051.8	4.4517	3.25351	-1.1982	0.000370988	0.25679	0.175885	-0.0809044	0.197678	Other
Hoxd3:ENSMUSG00000079277.9	1.90138	4.03378	2.1324	0.000370988	0.920026	0.807368	-0.112658	0.00178835	E10highIR
Dpyd:ENSMUSG00000033308.16	1.6619	0.113808	-1.54809	0.000371261	0.792842	0.916176	0.123334	0.0373396	E9highIR
Smad9:ENSMUSG00000027796.2	0.112711	2.25437	2.14166	0.00037138	0.213131	0.125564	-0.087567	0.263546	Other
Shisa3:ENSMUSG00000050010.8	1.87038	4.36383	2.49345	0.000372769	0.654251	0.229763	-0.424488	0.00987993	E10highIR
Coro1a:ENSMUSG00000030707.15	4.09909	1.79769	-2.3014	0.000372769	0.00723358	0.0403265	0.0330929	0.348224	Other
Rnf125:ENSMUSG00000033107.5	2.5251	0.983589	-1.54152	0.000372769	0.336375	0.223825	-0.11255	0.19178	Other
Hmcn1:ENSMUSG00000066842.18	3.14456	1.77668	-1.36788	0.000372769	0.407943	0.322327	-0.0856166	0.508361	Other
Hcn4:ENSMUSG00000032338.8	0.477522	2.12065	1.64312	0.000374177	0.463449	0.399161	-0.0642882	0.535191	Other
Fgf8:ENSMUSG00000025219.13	7.09951	4.3313	-2.76821	0.000378418	0.124216	0.178072	0.0538565	0.718343	Other
Gm22065:ENSMUSG00000076941.1	0	1.20377	1.20377	0.000381045	0	0	0	1	Other
Ppbp:ENSMUSG00000029372.7	3.35258	0.657843	-2.69473	0.000385336	0	0	0	1	Other
Mirg:ENSMUSG00000097391.8	2.17767	3.73315	1.55548	0.000385336	0.405477	0.360711	-0.0447656	0.64935	Other
Hoxaas2:ENSMUSG00000056445.8	1.30082	3.04	1.73917	0.000385336	0.068976	0.0609058	-0.00807028	0.938969	Other
St8sia2:ENSMUSG00000025789.9	3.0801	1.25944	-1.82066	0.000385574	0.260535	0.187011	-0.0735244	0.225232	Other
Tnfrsf19:ENSMUSG00000060548.12	4.16837	5.33723	1.16886	0.000385574	0.231442	0.195627	-0.0358142	0.152103	Other
Eogt:ENSMUSG00000035245.12	4.46364	3.05849	-1.40516	0.000390772	0.153953	0.133675	-0.0202779	0.28422	Other
Tcf15:ENSMUSG00000068079.5	3.6605	1.33177	-2.32873	0.00039326	0.16249	0.0959406	-0.0665489	0.479059	Other
H2-Q7:ENSMUSG00000060550.15	2.8422	1.33108	-1.51112	0.00039326	0.00405072	0.0048038	0.000753074	1	Other
Tyrobp:ENSMUSG00000030579.9	2.06833	0.277932	-1.7904	0.000395408	0	0.2	0.2	0.804335	Other
Cpa2:ENSMUSG00000071553.10	6.95132	4.41467	-2.53665	0.000396977	0.172917	0.187202	0.0142851	0.809651	Other
Mir18:ENSMUSG00000065403.1	0	2.15124	2.15124	0.000406182	0	0	0	1	Other
Ebf3:ENSMUSG00000010476.13	3.50041	1.62687	-1.87354	0.000406182	0.456514	0.420926	-0.0355879	0.932072	Other
Tmem108:ENSMUSG00000042757.15	0.874634	3.41987	2.54524	0.000408946	0.691657	0.585079	-0.106577	0.0831561	Other
Slc36a4:ENSMUSG00000043885.13	3.79507	2.60839	-1.18669	0.000417892	0.0932292	0.0606671	-0.0325621	0.116358	Other
Adora2b:ENSMUSG00000018500.2	2.55311	1.15292	-1.40019	0.00044094	0.0626511	0.128021	0.0653703	0.624275	Other
Cd63-ps:ENSMUSG00000085939.3	5.57842	4.44383	-1.13459	0.000444875	0	0	0	1	Other
Colec12:ENSMUSG00000036103.8	3.65252	5.38328	1.73076	0.000450329	0.235859	0.199022	-0.0368369	0.337553	Other
Kitl:ENSMUSG00000019966.17	2.57062	4.36204	1.79142	0.000453276	0.181354	0.132353	-0.0490007	0.197172	Other
Stard8:ENSMUSG00000031216.13	2.0509	4.39936	2.34846	0.000455954	0.147136	0.115459	-0.0316766	0.31053	Other
Phlda2:ENSMUSG00000010760.4	0.965728	4.0858	3.12008	0.00045672	0	0	0	1	Other
Atf3:ENSMUSG00000026628.13	1.13948	2.48279	1.34331	0.00045672	0.289765	0.144161	-0.145604	0.172537	Other
Cav1:ENSMUSG00000007655.16	3.29512	1.24979	-2.04533	0.000457294	0.0315062	0.0833041	0.0517979	0.499114	Other
Nr6a1os:ENSMUSG00000085201.1	3.23804	1.28956	-1.94848	0.00045795	0.954905	0.888859	-0.0660463	0.0957028	Other
Cntln:ENSMUSG00000038070.15	2.80562	1.54592	-1.2597	0.000460768	0.638467	0.768141	0.129673	0.0443269	E9highIR
Hpse2:ENSMUSG00000074852.3	1.42171	0.203932	-1.21778	0.000460768	0.94719	0.969828	0.0226382	0.384675	Other
1010001N08Rik:ENSMUSG00000097222.1	0.0440808	1.85993	1.81585	0.000462663	0	0.161605	0.161605	0.04312	E9highIR
Iglon5:ENSMUSG00000013367.5	2.93652	1.47853	-1.45799	0.000462663	0.096809	0.0786996	-0.0181094	0.626255	Other
Ctps2:ENSMUSG00000031360.14	4.69447	3.31548	-1.37899	0.000469756	0.318993	0.336888	0.0178954	1	Other
Meis2:ENSMUSG00000027210.20	4.78799	6.54937	1.76138	0.000470783	0.373843	0.216964	-0.156879	0.0158984	E10highIR
Gm25871:ENSMUSG00000094608.1	0.138946	1.44466	1.30571	0.000470783	0	0	0	1	Other
Dcx:ENSMUSG00000031285.14	3.65428	1.28316	-2.37113	0.000470783	0.0590334	0.0319889	-0.0270445	0.126374	Other
Prnd:ENSMUSG00000027338.16	2.55853	0.479594	-2.07894	0.000470783	0.0087679	0.00531915	-0.00344875	1	Other
mt-Ty:ENSMUSG00000064350.1	6.30499	8.67431	2.36933	0.000472961	0	0	0	1	Other
Mylip:ENSMUSG00000038175.9	3.8486	2.56006	-1.28854	0.000472961	0.273588	0.238362	-0.0352252	0.386317	Other
Stbd1:ENSMUSG00000047963.7	2.45662	3.79964	1.34302	0.000472961	0	0.00302878	0.00302878	0.38732	Other
Trps1:ENSMUSG00000038679.16	5.03961	3.02645	-2.01317	0.000475073	0.425773	0.263426	-0.162347	0.0145139	E10highIR
mt-Tl1:ENSMUSG00000064340.1	5.95168	8.0539	2.10222	0.00047797	0	0	0	1	Other
Cacna1g:ENSMUSG00000020866.17	4.68237	2.29502	-2.38734	0.000482226	0.18754	0.200024	0.0124836	1	Other
Fcer1g:ENSMUSG00000058715.11	1.72915	0.664538	-1.06461	0.000482226	0.232387	0.442755	0.210368	0.262616	Other
Pcmtd1:ENSMUSG00000051285.17	3.86828	2.61195	-1.25633	0.000482226	0.40401	0.404839	0.000828393	1	Other
Mecom:ENSMUSG00000027684.16	6.70268	4.79489	-1.90778	0.000491813	0.342998	0.191274	-0.151724	0.0196469	E10highIR
Ddx26b:ENSMUSG00000035967.15	4.69325	3.36849	-1.32475	0.000493571	0.243584	0.244458	0.00087409	1	Other
Cyp27a1:ENSMUSG00000026170.6	3.84291	2.11655	-1.72637	0.000502361	0.330776	0.441653	0.110877	0.156799	Other
Vcan:ENSMUSG00000021614.16	6.20281	5.0377	-1.16511	0.000502361	0.120748	0.0875515	-0.0331965	0.135117	Other
Arhgap9:ENSMUSG00000040345.9	1.99788	0.754494	-1.24339	0.000502361	0.0873098	0.159461	0.0721514	0.654089	Other
Sema3f:ENSMUSG00000034684.12	5.35851	3.69254	-1.66597	0.000502869	0.197066	0.172864	-0.0242025	0.692947	Other
Rsrc1:ENSMUSG00000034544.17	5.74387	4.64907	-1.0948	0.000504839	0.447021	0.414194	-0.0328273	0.244049	Other
Prl8a2:ENSMUSG00000018259.12	1.52616	0.167262	-1.3589	0.000505776	0	0	0	1	Other
Sema3a:ENSMUSG00000028883.17	3.42123	5.57117	2.14994	0.000517311	0.526933	0.256078	-0.270855	0.00259644	E10highIR
Nudt13:ENSMUSG00000021809.9	2.43118	1.47867	-0.952515	0.000520395	0.432289	0.44618	0.0138911	1	Other
Cxcl14:ENSMUSG00000021508.10	4.19268	2.22668	-1.966	0.000520395	0.0807245	0.0523625	-0.028362	0.609128	Other
Lypd3:ENSMUSG00000057454.5	1.19666	0	-1.19666	0.000525153	0.0446926	0	-0.0446926	0.0874597	Other
Gm43520:ENSMUSG00000106128.1	2.81638	1.43841	-1.37797	0.000525153	0	0	0	1	Other
Gm22066:ENSMUSG00000076949.1	0	1.04661	1.04661	0.000525285	0	0	0	1	Other
Isl1:ENSMUSG00000042258.13	0.527386	1.95333	1.42594	0.000536543	0.0855786	0.167201	0.0816226	0.0410291	E9highIR
Ssbp4:ENSMUSG00000070003.6	6.20008	4.2483	-1.95178	0.000549857	0.113904	0.14508	0.031176	0.638925	Other
AC161199.1:ENSMUSG00000105167.1	1.933	3.51857	1.58557	0.000555725	0	0	0	1	Other
Gm1673:ENSMUSG00000070858.11	5.6708	4.71448	-0.956323	0.000565776	0.0296536	0.0257216	-0.00393195	1	Other
Rapgefl1:ENSMUSG00000038020.5	2.15771	0.821331	-1.33638	0.000570628	0.173481	0.266988	0.0935062	0.0491752	E9highIR
1500009L16Rik:ENSMUSG00000087651.2	4.21235	2.97729	-1.23506	0.000578539	0.247171	0.153722	-0.0934488	0.175425	Other
4933439C10Rik:ENSMUSG00000072893.12	2.7595	1.70718	-1.05232	0.000579619	0.0657534	0.0897535	0.0240001	0.582386	Other
Pnmal2:ENSMUSG00000070802.5	2.14251	0.607581	-1.53493	0.000579619	0	0	0	1	Other
Porcn:ENSMUSG00000031169.13	2.29328	1.12027	-1.17301	0.000599482	0.346645	0.38456	0.0379145	0.919844	Other
Fam195a:ENSMUSG00000025732.5	2.8206	4.24532	1.42472	0.000599482	0.156477	0.107917	-0.0485602	0.442497	Other
Gm4258:ENSMUSG00000098243.3	1.43875	0.291856	-1.14689	0.000599482	0.977036	0.978377	0.00134114	1	Other
Gm25349:ENSMUSG00000096075.1	0	1.53472	1.53472	0.000599482	0	0	0	1	Other
Gm12241:ENSMUSG00000081749.3	1.46029	0.143673	-1.31661	0.000600244	0	0	0	1	Other
Itpr3:ENSMUSG00000042644.8	2.75865	1.3917	-1.36695	0.00060441	0.0896032	0.125196	0.0355929	0.502838	Other
Tmem88:ENSMUSG00000045377.5	2.87223	4.18414	1.31192	0.000605933	0	0	0	1	Other
Ppargc1a:ENSMUSG00000029167.13	1.08985	0.0986776	-0.991177	0.000605933	0.306436	0.208494	-0.0979414	0.580222	Other
Gm22358:ENSMUSG00000064811.1	1.72405	0.164998	-1.55905	0.000605933	0	0	0	1	Other
Dnaaf3:ENSMUSG00000055809.7	2.03353	0.804347	-1.22919	0.000627233	0.188054	0.170678	-0.0173767	1	Other
Lima1:ENSMUSG00000023022.13	6.03874	4.15256	-1.88618	0.000630354	0.163313	0.251667	0.0883541	0.0558849	Other
Klf14:ENSMUSG00000073209.4	0.639382	1.6878	1.04842	0.000630354	0	0	0	1	Other
Plekha2:ENSMUSG00000031557.15	2.13668	4.07925	1.94257	0.000630354	0.15179	0.11982	-0.0319699	0.447921	Other
1110007C09Rik:ENSMUSG00000037960.10	3.19737	2.16602	-1.03135	0.000635929	0.237599	0.22528	-0.0123193	1	Other
Kctd12:ENSMUSG00000098557.1	3.64703	5.53387	1.88684	0.000638621	0	0	0	1	Other
Gm25548:ENSMUSG00000095160.1	0	1.38232	1.38232	0.000649523	0	0	0	1	Other
Kcng1:ENSMUSG00000074575.4	1.03531	2.18493	1.14962	0.000651178	0.160342	0.117359	-0.0429834	0.179548	Other
D130019J16Rik:ENSMUSG00000104145.1	1.53684	0.279197	-1.25765	0.000655865	0	0	0	1	Other
Rbpms:ENSMUSG00000031586.16	4.45104	6.08322	1.63219	0.000658044	0.504374	0.461335	-0.043039	0.555632	Other
Sept6:ENSMUSG00000050379.15	5.2322	3.99425	-1.23796	0.000658044	0.132409	0.0894987	-0.0429107	0.0351404	E10highIR
Cdk19:ENSMUSG00000038481.12	3.64596	2.3893	-1.25666	0.000660155	0.46936	0.54435	0.0749896	0.277957	Other
Cpm:ENSMUSG00000020183.11	3.17963	1.61329	-1.56633	0.000661624	0.131258	0.098251	-0.0330068	0.335092	Other
mt-Tc:ENSMUSG00000064349.1	7.43913	9.78792	2.34879	0.000666529	0	0	0	1	Other
2010111I01Rik:ENSMUSG00000021458.16	3.30141	2.24303	-1.05838	0.000666529	0.736948	0.742761	0.00581247	0.779259	Other
Lrig3:ENSMUSG00000020105.8	5.13377	3.74796	-1.38581	0.000667397	0.313598	0.164076	-0.149522	0.0184945	E10highIR
Epha3:ENSMUSG00000052504.6	1.91097	3.17982	1.26885	0.000668273	0.341132	0.21663	-0.124502	0.06351	Other
Fut4:ENSMUSG00000049307.5	2.18449	3.72606	1.54157	0.000669924	0	0	0	1	Other
Mapk11:ENSMUSG00000053137.6	3.26316	1.90832	-1.35484	0.000671333	0.116036	0.142217	0.0261801	0.730082	Other
Gm24598:ENSMUSG00000084459.1	1.57385	3.34772	1.77387	0.000693837	0	0	0	1	Other
AC102815.1:ENSMUSG00000107260.1	3.67472	5.62406	1.94933	0.000693837	0.0572507	0.0607401	0.00348931	1	Other
Wif1:ENSMUSG00000020218.11	3.11977	1.61829	-1.50148	0.000693837	0.284018	0.224612	-0.0594059	0.228064	Other
Il1rap:ENSMUSG00000022514.14	1.86496	4.04027	2.17531	0.000694602	0.262535	0.140549	-0.121986	0.0361644	E10highIR
Vstm2b:ENSMUSG00000039257.11	0.698888	1.81483	1.11594	0.00069506	0.341131	0.29709	-0.044041	0.939942	Other
Angptl1:ENSMUSG00000033544.6	1.89653	0.336788	-1.55974	0.000695982	0.552253	0.577669	0.0254157	0.788594	Other
Gm17641:ENSMUSG00000091272.1	0.248823	1.28125	1.03243	0.000695982	0	0	0	1	Other
Umad1:ENSMUSG00000107705.1	4.54103	3.39292	-1.14811	0.000696873	0.410619	0.413993	0.00337307	1	Other
Eci1:ENSMUSG00000024132.5	4.83461	3.64977	-1.18485	0.0007053	0.181803	0.191643	0.00984	1	Other
Syndig1:ENSMUSG00000074736.10	0.977406	0.0217673	-0.955639	0.0007053	0.629185	0.652942	0.0237566	1	Other
Apobec3:ENSMUSG00000009585.17	2.24272	0.755629	-1.48709	0.0007053	0.117371	0.113996	-0.00337485	1	Other
Ly6a:ENSMUSG00000075602.10	1.23711	0.139221	-1.09789	0.0007053	0	0	0	1	Other
Ngfr:ENSMUSG00000000120.6	2.30332	4.33491	2.03159	0.0007053	0.080965	0.0625744	-0.0183907	0.238173	Other
mt-Tq:ENSMUSG00000064343.1	5.30219	7.00872	1.70653	0.0007053	0	0	0	1	Other
Gm29562:ENSMUSG00000101698.1	2.17647	1.14359	-1.03289	0.0007053	0	0	0	1	Other
Sept5:ENSMUSG00000072214.6	4.54775	3.10271	-1.44503	0.0007053	0.0990214	0.103332	0.00431013	1	Other
Gm38197:ENSMUSG00000102460.1	1.35295	0.178377	-1.17457	0.0007053	0	0	0	1	Other
Gm26694:ENSMUSG00000097518.1	3.90407	5.25081	1.34674	0.000708102	0.901174	0.790763	-0.11041	0.00965845	E10highIR
Mab21l2:ENSMUSG00000057777.4	6.45373	3.38804	-3.06569	0.000709837	0	0	0	1	Other
Gcnt4:ENSMUSG00000091387.1	1.29623	0.115759	-1.18047	0.000710308	0.138239	0.163058	0.0248188	1	Other
Hoxc10:ENSMUSG00000022484.7	1.04569	0.029028	-1.01666	0.000710308	0.00606061	0	-0.00606061	0.614292	Other
Cdc42ep3:ENSMUSG00000036533.8	3.69216	2.09748	-1.59468	0.000712464	0.0662303	0.111371	0.0451408	0.64373	Other
Cbx8:ENSMUSG00000025578.9	3.08908	1.67768	-1.41139	0.000712466	0.0138148	0.0360131	0.0221983	0.461614	Other
Igsf6:ENSMUSG00000035004.2	1.74008	0.552914	-1.18717	0.000719705	0.401547	0.231398	-0.170149	0.0840835	Other
Il17rd:ENSMUSG00000040717.5	5.91186	3.95647	-1.95538	0.000729518	0.222347	0.270362	0.0480153	0.249187	Other
A430106G13Rik:ENSMUSG00000098206.1	1.4146	0.335671	-1.07893	0.000744588	0	0	0	1	Other
Def6:ENSMUSG00000002257.7	2.43049	1.10709	-1.3234	0.000750337	0.2342	0.39018	0.15598	0.282746	Other
Flnc:ENSMUSG00000068699.12	3.02285	4.66756	1.64472	0.000754205	0.0198829	0.0275697	0.00768682	0.273032	Other
Cldn1:ENSMUSG00000022512.2	1.99494	0.901707	-1.09323	0.000754205	0.0371607	0.00641026	-0.0307504	0.162533	Other
Heph:ENSMUSG00000031209.14	4.50986	3.47633	-1.03353	0.000754209	0.7683	0.877827	0.109527	0.0157179	E9highIR
Lrp11:ENSMUSG00000019796.12	1.00705	2.57699	1.56994	0.00075621	0.163746	0.147969	-0.0157772	0.831504	Other
Krt14:ENSMUSG00000045545.8	3.35323	1.63783	-1.7154	0.000756513	0.017001	0.0217276	0.00472659	0.950336	Other
Syt11:ENSMUSG00000068923.14	3.6302	2.25448	-1.37573	0.000756513	0.163045	0.26867	0.105624	0.154576	Other
Svopl:ENSMUSG00000029830.15	2.25373	0.608593	-1.64514	0.000759424	0.30369	0.356908	0.053218	0.773698	Other
Aen:ENSMUSG00000030609.18	4.57415	5.52851	0.954353	0.000767369	0.0465272	0.0449271	-0.00160009	1	Other
Cx3cr1:ENSMUSG00000052336.6	1.18861	0.138647	-1.04997	0.000767369	0.979873	0.995173	0.0153002	0.0108977	E9highIR
Myrf:ENSMUSG00000036098.15	2.76225	5.6968	2.93455	0.000768686	0.0665942	0.0441945	-0.0223997	0.431441	Other
Haglr:ENSMUSG00000075277.4	1.72205	3.52671	1.80466	0.000771994	0.387115	0.380767	-0.00634734	1	Other
Wisp1:ENSMUSG00000005124.9	1.1149	2.57057	1.45567	0.000771994	0.0401354	0.0472909	0.00715552	0.962461	Other
Adamts2:ENSMUSG00000036545.8	0.318456	1.79056	1.4721	0.000772763	0.386713	0.318748	-0.0679652	0.618064	Other
Zfp750:ENSMUSG00000039238.6	1.3043	0.144493	-1.1598	0.000772763	0.0935477	0.119454	0.025906	0.570035	Other
Des:ENSMUSG00000026208.9	1.227	3.17304	1.94604	0.000777081	0.0277671	0.0176328	-0.0101343	0.383777	Other
Zfp810:ENSMUSG00000066829.6	3.53117	2.5598	-0.971368	0.000777332	0.370874	0.353852	-0.0170219	1	Other
Gm23130:ENSMUSG00000077440.1	4.91448	5.90252	0.98804	0.000777332	0	0	0	1	Other
Gas2:ENSMUSG00000030498.14	2.82656	1.49357	-1.33299	0.000784371	0.36936	0.262614	-0.106745	0.0505258	Other
Mtus1:ENSMUSG00000045636.16	2.80015	0.622191	-2.17796	0.000784371	0.171942	0.157311	-0.0146312	1	Other
RP24-360F21.2:ENSMUSG00000108678.1	1.99593	0.908875	-1.08705	0.000784371	0	0	0	1	Other
Amica1:ENSMUSG00000048534.6	1.49908	3.88621	2.38713	0.000786745	0.0881756	0.0931592	0.00498357	1	Other
Aadat:ENSMUSG00000057228.5	0.638156	1.884	1.24584	0.000788613	0.600547	0.412117	-0.188429	0.117307	Other
Pcmtd2:ENSMUSG00000027589.14	4.55411	3.61128	-0.942831	0.000819849	0.197172	0.136106	-0.0610663	0.0856073	Other
Gm21451:ENSMUSG00000094526.1	2.82972	4.34465	1.51493	0.000819849	0.256132	0.142521	-0.113611	0.0259646	E10highIR
Rnu3b1:ENSMUSG00000098943.1	3.10082	1.71781	-1.38301	0.000819849	0	0	0	1	Other
U3:ENSMUSG00000105025.1	3.10629	1.72246	-1.38383	0.000820723	0	0	0	1	Other
Sost:ENSMUSG00000001494.6	3.77822	2.07966	-1.69856	0.000820723	0.00703164	0.0096412	0.00260956	1	Other
A130050O07Rik:ENSMUSG00000102277.1	1.25714	0.188533	-1.06861	0.000824494	0	0	0	1	Other
Idh1:ENSMUSG00000025950.16	6.89287	5.53092	-1.36195	0.000824494	0.0443745	0.0338528	-0.0105218	0.175409	Other
Itga1:ENSMUSG00000042284.9	1.70202	0.617622	-1.0844	0.000824494	0.76485	0.935047	0.170197	0.0123135	E9highIR
Lpcat2:ENSMUSG00000033192.4	1.56271	0.190797	-1.37192	0.000829615	0.75987	0.708155	-0.0517146	0.820317	Other
Slc6a15:ENSMUSG00000019894.13	0.860269	2.12301	1.26274	0.000844102	0.191135	0.143039	-0.0480968	0.499114	Other
Shisa2:ENSMUSG00000044461.5	4.79517	3.11211	-1.68306	0.000844102	0.0189918	0.0143509	-0.00464091	0.700553	Other
Zcchc11:ENSMUSG00000034610.14	5.87651	4.82637	-1.05014	0.00089797	0.346512	0.364163	0.0176515	0.834017	Other
Rnasel:ENSMUSG00000066800.11	1.34445	0.217331	-1.12712	0.000900897	0.200764	0.194992	-0.00577194	1	Other
Gdnf:ENSMUSG00000022144.3	1.48777	0.0635801	-1.42419	0.000911559	0.250329	0.35	0.099671	0.953661	Other
Gm13889:ENSMUSG00000087006.3	0.738715	1.94274	1.20402	0.000924999	0	0	0	1	Other
Spata6:ENSMUSG00000034401.16	4.35377	3.24992	-1.10385	0.000925115	0.930223	0.964584	0.0343606	0.0209947	E9highIR
Gm22191:ENSMUSG00000077019.1	0	1.17893	1.17893	0.000929701	0	0	0	1	Other
Ube2ql1:ENSMUSG00000052981.5	1.65745	0.538237	-1.11922	0.000929701	0.480083	0.554816	0.0747322	0.818847	Other
mt-Td:ENSMUSG00000064353.1	2.2489	4.34505	2.09615	0.000936586	0	0	0	1	Other
Cacna1h:ENSMUSG00000024112.16	1.72223	0.552359	-1.16988	0.000961224	0.139715	0.14764	0.00792487	1	Other
Gm22171:ENSMUSG00000096631.1	0.138945	1.14376	1.00481	0.000982488	0	0	0	1	Other
Ypel1:ENSMUSG00000022773.16	4.90226	3.71059	-1.19166	0.000986027	0.164769	0.145619	-0.0191506	0.419732	Other
Lmo4:ENSMUSG00000028266.17	6.63102	5.70965	-0.921373	0.000986142	0.096725	0.0613171	-0.035408	0.0216991	E10highIR
Rarg:ENSMUSG00000001288.14	6.4579	4.89961	-1.55828	0.000986142	0.0923067	0.0950935	0.00278676	1	Other
Abtb2:ENSMUSG00000032724.5	2.83622	1.55727	-1.27895	0.000986142	0.407188	0.39618	-0.0110078	1	Other
Nrep:ENSMUSG00000042834.14	7.64328	6.56848	-1.0748	0.000998814	0.0502722	0.044095	-0.00617725	0.410076	Other
Nrk:ENSMUSG00000052854.15	3.42967	1.14565	-2.28402	0.000999052	0.0866958	0.0701891	-0.0165067	0.704416	Other
Pdk1:ENSMUSG00000006494.11	4.87462	5.93872	1.0641	0.00100826	0.0834257	0.0476118	-0.0358139	0.0426456	E10highIR
Rac2:ENSMUSG00000033220.6	1.08583	0.219246	-0.866583	0.00101029	0.059946	0	-0.059946	0.111729	Other
Etv2:ENSMUSG00000006311.8	1.24248	3.27108	2.0286	0.00101477	0.025641	0.0220145	-0.00362651	1	Other
Elk3:ENSMUSG00000008398.14	5.32958	3.93909	-1.39049	0.00101659	0.236015	0.220044	-0.0159712	0.745115	Other
Rfx5:ENSMUSG00000005774.12	3.38784	2.19192	-1.19592	0.00102366	0.0135162	0.0219104	0.00839417	0.546414	Other
Cfp:ENSMUSG00000001128.7	2.80705	1.76746	-1.03959	0.00102526	0.346532	0.413884	0.067352	0.683671	Other
Gm13032:ENSMUSG00000085918.1	1.45893	0.555047	-0.903881	0.00102526	0.281003	0.356673	0.0756706	0.413404	Other
Tmem176a:ENSMUSG00000023367.14	3.76669	2.61028	-1.1564	0.00104365	0.0813973	0.0641297	-0.0172676	0.643796	Other
Dusp23:ENSMUSG00000026544.6	2.86338	1.63457	-1.22881	0.00104365	0.0215548	0.0124279	-0.00912684	0.861091	Other
Ldha:ENSMUSG00000063229.14	10.3671	11.411	1.04396	0.00104365	0.0110453	0.00950217	-0.0015431	0.323196	Other
Cnp:ENSMUSG00000006782.16	3.09535	2.0033	-1.09205	0.00104365	0.775819	0.799647	0.0238285	0.152363	Other
Arhgef40:ENSMUSG00000004562.16	6.02595	4.21463	-1.81132	0.00105115	0.0726352	0.0861503	0.0135151	0.424977	Other
Rgmb:ENSMUSG00000048027.7	3.77405	2.43087	-1.34318	0.00105867	0.3988	0.338017	-0.0607825	0.60615	Other
Stard5:ENSMUSG00000046027.16	3.8954	2.68953	-1.20588	0.00105867	0.209796	0.187244	-0.0225527	0.768539	Other
Fam46a:ENSMUSG00000032265.14	2.7078	0.91458	-1.79322	0.00105867	0.000790826	0.00409836	0.00330753	0.907718	Other
Tmem119:ENSMUSG00000054675.5	6.42728	5.15097	-1.27631	0.00105991	0.0153769	0.0230688	0.0076919	0.691339	Other
Adgre5:ENSMUSG00000002885.14	3.88979	2.24402	-1.64577	0.00106107	0.137631	0.212857	0.0752259	0.093011	Other
Lhx2:ENSMUSG00000000247.11	5.41054	3.42366	-1.98688	0.00106159	0.148901	0.2059	0.0569989	0.400556	Other
Smtnl2:ENSMUSG00000045667.14	2.32656	4.14213	1.81557	0.00106221	0.110223	0.0574461	-0.0527772	0.0715838	Other
Ccng2:ENSMUSG00000029385.14	5.10715	3.59917	-1.50798	0.00106221	0.0485747	0.0502917	0.001717	1	Other
Gm29348:ENSMUSG00000099336.1	0.0153335	1.02462	1.00928	0.00106901	0.333333	0.0960648	-0.237269	0.820194	Other
Adamts6:ENSMUSG00000046169.9	1.81385	0.825414	-0.988441	0.00107258	0.698406	0.659245	-0.0391613	0.746895	Other
1700021F13Rik:ENSMUSG00000107053.1	3.46084	2.30615	-1.15469	0.00107258	0.461708	0.461198	-0.000510105	1	Other
Acsf2:ENSMUSG00000076435.3	4.07443	2.47795	-1.59648	0.00107258	0.195764	0.316679	0.120915	0.153066	Other
1500012F01Rik:ENSMUSG00000074578.12	6.22545	7.14898	0.92353	0.00107463	0	0	0	1	Other
Pmepa1:ENSMUSG00000038400.15	1.80124	0.490353	-1.31089	0.00107677	0.613891	0.606279	-0.00761232	1	Other
Tifa:ENSMUSG00000046688.14	1.35658	0.402627	-0.953956	0.00108355	0.918695	0.928368	0.00967288	0.404021	Other
Gm24659:ENSMUSG00000094780.1	0.138943	1.02163	0.882683	0.00110087	0	0	0	1	Other
Epb41l2:ENSMUSG00000019978.15	3.56364	2.22583	-1.33781	0.00110332	0.20035	0.144916	-0.0554338	0.076437	Other
Gm23243:ENSMUSG00000094310.1	0.00214483	1.30627	1.30413	0.00110416	0	0	0	1	Other
Mir1907:ENSMUSG00000084458.1	1.92287	0.415138	-1.50773	0.00110416	0	0	0	1	Other
Bmp1:ENSMUSG00000022098.9	5.44943	3.86869	-1.58074	0.00110826	0.248984	0.20836	-0.0406244	0.274851	Other
Gm25255:ENSMUSG00000094971.1	0	1.52728	1.52728	0.00110826	0	0	0	1	Other
Mfap3l:ENSMUSG00000031647.10	0.377946	1.29855	0.920606	0.00111275	0.281867	0.122028	-0.159838	0.0525862	Other
Ppm1k:ENSMUSG00000037826.5	2.18588	1.23657	-0.949314	0.00111275	0.21768	0.177017	-0.0406632	0.475745	Other
Snora61:ENSMUSG00000064949.1	4.3345	5.33799	1.00348	0.00111275	0	0	0	1	Other
Sh3bp5:ENSMUSG00000021892.14	5.66244	4.38776	-1.27467	0.0011208	0.388269	0.469306	0.0810369	0.0941203	Other
Gm43835:ENSMUSG00000104961.1	2.05067	1.09197	-0.958702	0.00112309	0	0	0	1	Other
Tcaf1:ENSMUSG00000036667.14	5.55289	4.45094	-1.10195	0.00112309	0.0732567	0.0441972	-0.0290595	0.0448986	E10highIR
Hoxb3os:ENSMUSG00000084844.3	2.07309	3.82872	1.75564	0.00112309	0.258041	0.20747	-0.0505713	0.0656886	Other
Gadd45b:ENSMUSG00000015312.8	1.76484	0.654267	-1.11057	0.00112344	0	0	0	1	Other
Foxd2:ENSMUSG00000055210.4	1.41659	0.306459	-1.11013	0.00112344	0	0	0	1	Other
Srgn:ENSMUSG00000020077.14	1.32428	0.0568068	-1.26748	0.00112344	0.10525	0.53947	0.43422	0.0706817	Other
Sobp:ENSMUSG00000038248.8	2.53533	1.10824	-1.42709	0.0011283	0.747326	0.670784	-0.076542	0.244138	Other
Fgfr2:ENSMUSG00000030849.17	3.6342	5.20537	1.57117	0.0011283	0.975213	0.92948	-0.0457324	0.0275577	E10highIR
Svep1:ENSMUSG00000028369.15	0.862053	2.55863	1.69658	0.00113032	0.269015	0.14587	-0.123145	0.0296944	E10highIR
Fam65c:ENSMUSG00000074577.9	0.397952	2.17682	1.77887	0.00114489	0.263251	0.268682	0.00543057	1	Other
Podxl:ENSMUSG00000025608.9	3.55695	5.71654	2.15959	0.00115578	0.0290841	0.0264758	-0.0026083	0.909228	Other
Akap12:ENSMUSG00000038587.8	2.92055	4.30872	1.38816	0.00115578	0.139902	0.10086	-0.0390415	0.424208	Other
Itm2a:ENSMUSG00000031239.5	7.07809	5.09419	-1.98391	0.00115578	0.0257618	0.0120839	-0.0136779	0.190322	Other
Snora68:ENSMUSG00000077563.1	4.75047	5.70577	0.9553	0.00116123	0	0	0	1	Other
Gm43493:ENSMUSG00000106102.1	4.76543	3.67183	-1.09361	0.00116174	0	0	0	1	Other
Zfp827:ENSMUSG00000071064.13	3.61452	2.57002	-1.0445	0.00116174	0.523522	0.431486	-0.0920358	0.0789147	Other
Casp6:ENSMUSG00000027997.9	5.87472	4.7311	-1.14361	0.00117795	0.074752	0.0554852	-0.0192667	0.289003	Other
Cgnl1:ENSMUSG00000032232.14	3.42266	5.45455	2.03189	0.00118366	0.141593	0.0875384	-0.0540551	0.0665346	Other
Masp1:ENSMUSG00000022887.8	0.0729543	1.91063	1.83768	0.00118366	0.815556	0.688125	-0.12743	0.457011	Other
Tyro3:ENSMUSG00000027298.17	4.4875	3.26996	-1.21754	0.00118835	0.111634	0.0815906	-0.0300431	0.289491	Other
Gm24496:ENSMUSG00000093959.1	0.0505722	1.07956	1.02899	0.00119031	0	0	0	1	Other
Gm11536:ENSMUSG00000075589.3	0.667173	2.02627	1.3591	0.00119095	0.675403	0.637662	-0.0377412	0.896071	Other
Emx1:ENSMUSG00000033726.8	2.04246	0.816827	-1.22563	0.00119726	0.36539	0.377181	0.0117911	1	Other
Mgarp:ENSMUSG00000037161.14	1.48731	2.89447	1.40717	0.00119726	0.0546427	0.102462	0.0478195	0.311412	Other
Chst2:ENSMUSG00000033350.7	2.17304	3.67757	1.50454	0.00120784	0	0	0	1	Other
Gm37829:ENSMUSG00000104453.1	2.38295	1.17574	-1.20721	0.00120784	0	0	0	1	Other
Slc29a4:ENSMUSG00000050822.11	3.42957	1.89722	-1.53235	0.00121662	0.183572	0.152465	-0.0311062	0.134192	Other
Col9a1:ENSMUSG00000026147.16	5.05633	3.67212	-1.38421	0.00121662	0.111565	0.0579635	-0.053601	0.031921	E10highIR
St3gal1:ENSMUSG00000013846.9	2.67635	4.10742	1.43107	0.00121662	0.0536047	0.0348101	-0.0187947	0.0113818	E10highIR
Aox3:ENSMUSG00000064294.12	1.31105	0.006394	-1.30466	0.00121662	0.336584	0.974494	0.63791	0.00431803	E9highIR
Dnm1:ENSMUSG00000026825.17	4.70386	3.00488	-1.69898	0.00121671	0.350837	0.28905	-0.0617861	0.0371047	E10highIR
Upp1:ENSMUSG00000020407.13	1.39474	3.0302	1.63546	0.00121671	0.12766	0.0632748	-0.0643854	0.484213	Other
Steap1:ENSMUSG00000015652.9	0.720433	2.46826	1.74782	0.00122649	0.135415	0.0344903	-0.100925	0.0517011	Other
mt-Ti:ENSMUSG00000064342.1	5.96866	7.57289	1.60423	0.00122945	0	0	0	1	Other
Higd1a:ENSMUSG00000038412.7	5.19207	6.25039	1.05832	0.0012332	0.0622929	0.0326346	-0.0296583	0.0515478	Other
Angptl4:ENSMUSG00000002289.15	2.84353	1.49211	-1.35142	0.00123655	0.0337789	0.0033867	-0.0303922	0.0625408	Other
Bex4:ENSMUSG00000047844.3	6.34676	7.33197	0.98521	0.00123655	0.000379778	0.00141208	0.0010323	0.781599	Other
Nr6a1:ENSMUSG00000063972.13	2.1249	4.90787	2.78297	0.00124015	0.937977	0.292426	-0.64555	0.00151119	E10highIR
Tspan11:ENSMUSG00000030351.5	1.34993	0.148317	-1.20161	0.00125299	0.347414	0.096147	-0.251267	0.0800278	Other
Ldha-ps2:ENSMUSG00000083836.1	4.05206	5.07987	1.02781	0.00125381	0	0	0	1	Other
Rspo2:ENSMUSG00000051920.6	3.61971	4.86784	1.24813	0.00127045	0.39843	0.290921	-0.107509	0.0773412	Other
Col4a6:ENSMUSG00000031273.16	0.65836	2.82863	2.17027	0.00127388	0.282146	0.207023	-0.075123	0.276035	Other
Clcn2:ENSMUSG00000022843.16	3.08776	1.93695	-1.1508	0.00127739	0.0997695	0.112145	0.0123757	0.914961	Other
Gm9260:ENSMUSG00000106239.1	2.818	3.71755	0.899551	0.00127739	0.0307958	0.005414	-0.0253818	0.012933	E10highIR
Id1:ENSMUSG00000042745.9	6.42601	7.37476	0.948754	0.001284	0	0	0	1	Other
Diras2:ENSMUSG00000047842.6	1.08735	0.168626	-0.918729	0.00129492	0.0469862	0	-0.0469862	0.155933	Other
Ypel5:ENSMUSG00000039770.5	3.56186	2.34388	-1.21797	0.00129662	0.0790915	0.0699943	-0.00909727	0.95927	Other
Armc2:ENSMUSG00000071324.11	1.36889	0.0661746	-1.30271	0.00130532	0.450953	0.285462	-0.165491	0.371131	Other
Samd5:ENSMUSG00000060487.5	1.1732	2.53722	1.36402	0.00130532	0.334026	0.15844	-0.175585	0.047696	E10highIR
Dlx3:ENSMUSG00000001510.8	2.14541	3.4996	1.35419	0.00131326	0.00432211	0.00764486	0.00332274	0.907476	Other
Gm27000:ENSMUSG00000097961.1	2.71129	4.57497	1.86367	0.00131502	0	0	0	1	Other
Actc1:ENSMUSG00000068614.7	0.33394	1.38231	1.04837	0.00131502	0.0952381	0.0664455	-0.0287925	1	Other
Gm43535:ENSMUSG00000106234.1	2.75617	1.40595	-1.35022	0.00131509	0	0	0	1	Other
Adamts10:ENSMUSG00000024299.16	4.48071	3.45511	-1.02559	0.00132104	0.21808	0.215013	-0.00306637	1	Other
Fgf17:ENSMUSG00000022101.5	1.25919	0.399628	-0.859564	0.00132492	0.160323	0.231283	0.07096	0.955819	Other
P3h2:ENSMUSG00000038168.5	2.41253	3.9349	1.52237	0.00132721	0.441726	0.325729	-0.115997	0.143274	Other
Dync2h1:ENSMUSG00000047193.15	2.80261	1.84431	-0.958295	0.00132721	0.386872	0.370045	-0.016827	0.609966	Other
Hoxc6:ENSMUSG00000001661.5	2.98294	4.97553	1.99258	0.00132721	0.43382	0.0547712	-0.379049	0.00232139	E10highIR
Col11a1:ENSMUSG00000027966.19	3.33363	1.94753	-1.3861	0.00133048	0.152417	0.0835218	-0.0688947	0.087395	Other
Gm24755:ENSMUSG00000096535.1	0.00682956	1.38369	1.37686	0.00133048	0	0	0	1	Other
U3:ENSMUSG00000104856.1	3.26551	1.98126	-1.28424	0.00133359	0	0	0	1	Other
Rnu3b3:ENSMUSG00000099291.1	3.25991	1.97718	-1.28273	0.00134776	0	0	0	1	Other
Mturn:ENSMUSG00000038065.13	1.78672	0.646071	-1.14065	0.00135508	0.118605	0.128985	0.0103806	1	Other
Dusp6:ENSMUSG00000019960.7	8.13535	6.59445	-1.5409	0.00135624	0.0170248	0.0248708	0.00784599	0.418669	Other
Tmx4:ENSMUSG00000034723.11	4.17586	3.2699	-0.905962	0.00136595	0.0482584	0.0356356	-0.0126228	0.126293	Other
Gpsm2:ENSMUSG00000027883.15	5.6132	4.71326	-0.89994	0.00136663	0.212399	0.106063	-0.106336	0.0124656	E10highIR
Tbx2:ENSMUSG00000000093.6	2.17147	3.82234	1.65087	0.00136663	0.159866	0.115236	-0.0446308	0.241286	Other
Rgl1:ENSMUSG00000026482.13	4.86813	3.80088	-1.06726	0.00136663	0.472958	0.608129	0.13517	0.0302358	E9highIR
Lmo3:ENSMUSG00000030226.12	1.25598	0.0220586	-1.23392	0.00136663	0.288983	0.378579	0.0895956	0.333456	Other
Tgfb2:ENSMUSG00000039239.14	3.06466	4.4877	1.42304	0.00136663	0.233634	0.161068	-0.0725666	0.111526	Other
St14:ENSMUSG00000031995.8	4.0752	2.32591	-1.74929	0.00137089	0.0665934	0.139541	0.0729478	0.534237	Other
Rgcc:ENSMUSG00000022018.7	1.85206	3.50494	1.65288	0.00137089	0.493489	0.302761	-0.190729	0.0759215	Other
Gm26931:ENSMUSG00000098062.1	1.97905	1.16627	-0.812783	0.00138303	0	0	0	1	Other
Osbpl5:ENSMUSG00000037606.17	2.76697	1.52742	-1.23955	0.00138434	0.215224	0.167591	-0.0476327	0.317581	Other
Mir1949:ENSMUSG00000088059.1	2.72362	3.85587	1.13225	0.00138514	0	0	0	1	Other
Chd3os:ENSMUSG00000043419.10	3.94426	2.72747	-1.21679	0.00138583	0	0	0	1	Other
Cdh2:ENSMUSG00000024304.14	4.10863	5.29961	1.19098	0.00138608	0.218462	0.105751	-0.112711	0.0152291	E10highIR
Hsp25-ps1:ENSMUSG00000078915.1	1.3997	0.158472	-1.24123	0.00139082	0	0	0	1	Other
Cdc42ep1:ENSMUSG00000049521.1	3.35485	4.73536	1.38052	0.0014139	0.0504066	0.0466643	-0.00374227	1	Other
Slc16a2:ENSMUSG00000033965.10	3.45892	1.37775	-2.08118	0.00141548	0.567113	0.818922	0.251809	0.0244276	E9highIR
Gm25086:ENSMUSG00000096815.1	0.0505732	1.01992	0.96935	0.00142173	0	0	0	1	Other
Gm38336:ENSMUSG00000104002.2	1.91555	1.06694	-0.848614	0.00143058	0	0	0	1	Other
Enpp5:ENSMUSG00000023960.13	1.73017	0.53797	-1.1922	0.00143058	0.001221	0	-0.001221	0.618285	Other
Tubb3:ENSMUSG00000062380.3	3.60763	2.0206	-1.58703	0.00143376	0.0457046	0.355775	0.31007	0.0585376	Other
Arl4c:ENSMUSG00000049866.12	3.51385	4.81235	1.2985	0.00143404	0.0231467	0.0191394	-0.00400727	0.919893	Other
Gm37805:ENSMUSG00000103755.1	0.34899	1.46672	1.11773	0.00143873	0	0	0	1	Other
Slc16a1:ENSMUSG00000032902.1	5.66043	6.50821	0.847771	0.00144157	0.0187734	0.0102408	-0.0085326	0.0249587	E10highIR
H1f0:ENSMUSG00000096210.1	7.95706	6.98134	-0.975725	0.00144885	0	0	0	1	Other
Mapkbp1:ENSMUSG00000033902.11	3.04643	2.25091	-0.795517	0.00144885	0.154096	0.192941	0.0388453	0.313593	Other
Zfpm1:ENSMUSG00000049577.14	3.39515	5.41303	2.01788	0.00145267	0.119825	0.16695	0.0471245	0.543898	Other
Zcchc18:ENSMUSG00000031428.11	3.10328	1.28075	-1.82253	0.00145267	0.00151172	0	-0.00151172	0.616979	Other
5033428I22Rik:ENSMUSG00000097910.1	0.873059	2.31883	1.44577	0.00145445	0.349094	0.3391	-0.0099944	1	Other
Hottip:ENSMUSG00000055408.7	1.8439	0.00521461	-1.83868	0.00145649	0.22977	0	-0.22977	0.012442	E10highIR
Rgs16:ENSMUSG00000026475.7	1.68725	0.361957	-1.32529	0.00146088	0.0482402	0.0816441	0.033404	1	Other
Plcb1:ENSMUSG00000051177.16	2.00399	0.383064	-1.62093	0.00149137	0.966246	0.99201	0.0257646	0.00971463	E9highIR
Tspan15:ENSMUSG00000037031.9	2.54079	1.47317	-1.06762	0.00150639	0.208077	0.177003	-0.0310733	0.652191	Other
Gm5977:ENSMUSG00000092229.2	3.4932	2.30185	-1.19135	0.00150639	0.762191	0.709502	-0.0526888	0.773698	Other
mt-Tr:ENSMUSG00000064361.1	3.36864	4.98579	1.61714	0.00150831	0	0	0	1	Other
Lppr1:ENSMUSG00000063446.4	0.640139	1.71905	1.07891	0.00151423	0.648699	0.419211	-0.229488	0.0452701	E10highIR
Olfml1:ENSMUSG00000051041.7	3.42143	1.80703	-1.6144	0.00151694	0.319049	0.211184	-0.107866	0.196529	Other
Ccdc3:ENSMUSG00000026676.7	2.73491	1.10497	-1.62995	0.00152965	0.193001	0.215623	0.0226221	1	Other
Slmo1:ENSMUSG00000024530.7	3.1436	2.09804	-1.04556	0.00153986	0.473202	0.488619	0.0154169	1	Other
Mycl:ENSMUSG00000028654.13	4.74768	3.55209	-1.19559	0.0015415	0.00883735	0.00861678	-0.000220571	1	Other
Armcx3:ENSMUSG00000049047.11	4.35198	3.51735	-0.83463	0.00154979	0.00664405	0.00537029	-0.00127376	0.982157	Other
Igfbp2:ENSMUSG00000039323.18	6.59593	5.60798	-0.98795	0.00155693	0.115073	0.0919547	-0.023118	0.78647	Other
Gm43352:ENSMUSG00000106086.1	2.96038	4.48757	1.52718	0.00156822	0	0	0	1	Other
Sfrp5:ENSMUSG00000018822.7	0.0697074	1.92149	1.85178	0.00156822	0.195238	0.0232453	-0.171993	0.289688	Other
Gm5069:ENSMUSG00000055676.4	1.37552	0.494657	-0.880868	0.00157168	0.219187	0.0750786	-0.144109	0.0967654	Other
Gm22190:ENSMUSG00000077015.1	0.0259404	1.19312	1.16718	0.00157853	0	0	0	1	Other
Lef1:ENSMUSG00000027985.14	5.41701	6.8034	1.38639	0.0015889	0.356934	0.301655	-0.0552794	0.493562	Other
Gm11335:ENSMUSG00000085016.1	1.72661	0.493126	-1.23348	0.00159659	0.0560724	0.110256	0.0541841	0.963316	Other
Tmem35:ENSMUSG00000033578.7	1.28419	0.361307	-0.922883	0.00160782	0.0979633	0.0263158	-0.0716475	0.270394	Other
Fnbp1l:ENSMUSG00000039735.15	6.04987	5.00736	-1.04251	0.00161364	0.141209	0.111757	-0.0294522	0.0553247	Other
Tpi-rs11:ENSMUSG00000106755.1	6.55413	7.36032	0.806191	0.00161538	0	0	0	1	Other
Ctsf:ENSMUSG00000083282.2	2.79074	1.35391	-1.43683	0.00163064	0.0760957	0.114555	0.0384594	0.798208	Other
Synpo:ENSMUSG00000043079.17	3.54828	1.41519	-2.13309	0.00163064	0.174392	0.257115	0.0827226	0.30175	Other
Crabp2:ENSMUSG00000004885.5	9.52254	8.48246	-1.04008	0.00163296	0.0141153	0.013299	-0.000816229	1	Other
Mapk4:ENSMUSG00000024558.12	1.49555	0.489467	-1.00608	0.00163638	0.466181	0.404044	-0.0621369	1	Other
Tmem169:ENSMUSG00000026188.11	1.11422	0.300682	-0.813541	0.00163898	0.283261	0.623821	0.34056	0.0169552	E9highIR
Tmem26:ENSMUSG00000060044.7	1.59046	0.546491	-1.04397	0.0016424	0.149955	0.180735	0.0307804	1	Other
Cxcl12:ENSMUSG00000061353.11	5.08117	3.40523	-1.67594	0.00164741	0.0211051	0.00753537	-0.0135697	0.0389458	E10highIR
2810442N19Rik:ENSMUSG00000090260.1	1.27989	0.0803093	-1.19958	0.00164741	0.782651	0.788556	0.00590428	1	Other
Upk1a:ENSMUSG00000006313.4	1.87241	0.809262	-1.06314	0.00165794	0.29703	0.421988	0.124959	0.287205	Other
Cd40:ENSMUSG00000017652.16	3.31881	1.48364	-1.83518	0.00166218	0.323307	0.314191	-0.00911607	1	Other
Shd:ENSMUSG00000039154.6	3.30166	1.61529	-1.68637	0.00166719	0.22905	0.270484	0.0414334	0.82881	Other
Gm24932:ENSMUSG00000076951.1	0	1.14166	1.14166	0.00166727	0	0	0	1	Other
Sp6:ENSMUSG00000038560.7	3.81946	5.25346	1.434	0.0016732	0.013065	0.0241522	0.0110872	0.237824	Other
Gria3:ENSMUSG00000001986.16	0.155925	1.49164	1.33571	0.0016775	0.729335	0.526196	-0.203139	0.019502	E10highIR
Gm12258:ENSMUSG00000072915.3	2.56645	1.52337	-1.04309	0.00168883	0.0721579	0.135368	0.0632099	0.125411	Other
mt-Tg:ENSMUSG00000064359.1	5.60628	6.84712	1.24084	0.00169428	0	0	0	1	Other
Gm37474:ENSMUSG00000102153.1	1.04073	0.215717	-0.825015	0.00169752	0	0	0	1	Other
Gm12064:ENSMUSG00000086612.1	0.975532	0.0286527	-0.946879	0.00170831	0.814298	0.959611	0.145314	0.0206589	E9highIR
Slfn9:ENSMUSG00000069793.11	3.77817	2.29108	-1.48709	0.00173015	0.0222288	0.0253011	0.00307228	1	Other
Cox4i2:ENSMUSG00000009876.13	3.3152	4.43322	1.11802	0.00173535	0.234289	0.148971	-0.0853184	0.406156	Other
Meis1:ENSMUSG00000020160.18	3.11217	4.46367	1.3515	0.00173535	0.461487	0.313927	-0.14756	0.101843	Other
Stc2:ENSMUSG00000020303.2	1.24704	2.62611	1.37907	0.00173627	0.10692	0.130827	0.0239064	0.270984	Other
Gng8:ENSMUSG00000063594.5	3.62711	2.44573	-1.18138	0.00173627	0.399006	0.459558	0.0605514	0.565074	Other
Wdr54:ENSMUSG00000030032.12	3.05448	2.06603	-0.988454	0.00173627	0.00019984	0.000652265	0.000452425	0.778433	Other
Ypel3:ENSMUSG00000042675.15	4.21528	2.85745	-1.35783	0.00173627	0.0477273	0.0478326	0.000105267	1	Other
Rspo3:ENSMUSG00000019880.9	3.85147	1.52032	-2.33114	0.00176081	0.308504	0.122937	-0.185567	0.0321255	E10highIR
Btbd11:ENSMUSG00000020042.15	2.3208	1.30736	-1.01344	0.00177698	0.542289	0.484326	-0.0579629	0.707314	Other
Slc37a2:ENSMUSG00000032122.14	1.09622	0.276928	-0.819292	0.00177698	0.887765	0.970802	0.0830366	0.00599776	E9highIR
RP23-338G5.3:ENSMUSG00000108753.1	1.37862	0.476262	-0.902357	0.00177698	0	0	0	1	Other
Enho:ENSMUSG00000028445.7	3.99328	2.80055	-1.19274	0.00177698	0.00470817	0.00208333	-0.00262484	0.838699	Other
Shb:ENSMUSG00000044813.15	4.19673	3.00959	-1.18714	0.00177698	0.566158	0.543385	-0.0227739	0.987329	Other
Jmjd1c:ENSMUSG00000037876.16	3.43782	2.25903	-1.17879	0.00177698	0.426455	0.4638	0.0373448	0.320376	Other
Gli1:ENSMUSG00000025407.6	2.91906	1.07574	-1.84332	0.00177698	0.0823798	0.189354	0.106975	0.353956	Other
Mreg:ENSMUSG00000039395.8	1.60597	2.50825	0.902283	0.0017869	0.286645	0.157544	-0.129101	0.282592	Other
Tesk2:ENSMUSG00000033985.17	2.90895	2.02907	-0.879875	0.00178803	0.388466	0.388315	-0.000151244	1	Other
Pkdcc:ENSMUSG00000024247.14	6.10169	7.65522	1.55354	0.00179447	0.111718	0.0689951	-0.0427228	0.0259646	E10highIR
Snord96a:ENSMUSG00000064725.1	5.56701	6.39592	0.828912	0.00179447	0	0	0	1	Other
Hoxc13:ENSMUSG00000001655.6	0.892819	0.0905273	-0.802292	0.00179447	0.0230994	0	-0.0230994	0.369852	Other
Gm17709:ENSMUSG00000091952.3	5.54254	6.48809	0.945553	0.001805	0	0	0	1	Other
Gm5577:ENSMUSG00000084950.7	3.17747	2.23121	-0.94626	0.00180983	0.687757	0.706484	0.0187269	0.586734	Other
Prdm1:ENSMUSG00000038151.12	2.08827	3.90242	1.81415	0.00181271	0.17935	0.177295	-0.00205538	1	Other
Dnm3os:ENSMUSG00000078190.6	3.39555	1.36827	-2.02728	0.00181639	0	0	0	1	Other
Dph5:ENSMUSG00000033554.17	3.90148	4.71305	0.811569	0.00181639	0.600846	0.415639	-0.185207	0.0229549	E10highIR
Pitpnc1:ENSMUSG00000040430.18	4.3714	3.10895	-1.26245	0.00181639	0.527622	0.596016	0.0683938	0.378993	Other
Etfa:ENSMUSG00000032314.14	6.5734	5.73195	-0.841449	0.00182838	0.138265	0.0783095	-0.0599557	0.0154193	E10highIR
Slc22a17:ENSMUSG00000022199.10	4.01702	2.93024	-1.08678	0.00183477	0.150631	0.154423	0.00379256	1	Other
Irf6:ENSMUSG00000026638.15	3.17813	1.41214	-1.76599	0.00186114	0.0272098	0.0479571	0.0207474	0.509273	Other
Oasl2:ENSMUSG00000029561.17	1.15374	0.0524336	-1.1013	0.00186114	0.0739113	0.2375	0.163589	0.545443	Other
Abhd11:ENSMUSG00000040532.14	3.37978	4.34885	0.969069	0.00186169	0.00153257	0.00131996	-0.000212609	1	Other
D6Wsu163e:ENSMUSG00000030347.6	3.52754	2.41762	-1.10993	0.00188316	0.127227	0.0947909	-0.0324357	0.0904928	Other
Phyh:ENSMUSG00000026664.7	4.08903	3.05048	-1.03855	0.00189399	0.108809	0.0758388	-0.0329699	0.529675	Other
Palm3:ENSMUSG00000047986.12	2.24068	3.36789	1.12721	0.00189758	0.0306295	0.0328049	0.00217534	1	Other
Lxn:ENSMUSG00000047557.2	5.41309	4.35736	-1.05573	0.00190022	0.0859762	0.0543456	-0.0316306	0.230607	Other
Grina:ENSMUSG00000022564.6	4.33924	2.93785	-1.40139	0.00190945	0.0214171	0.0265308	0.00511368	0.932072	Other
Ntf3:ENSMUSG00000049107.13	3.43613	1.87801	-1.55812	0.00191705	0.638518	0.583559	-0.0549585	0.814857	Other
Vax2os:ENSMUSG00000085794.5	1.30913	0.021594	-1.28754	0.0019276	0.498286	1	0.501714	8.36239e-05	E9highIR
Barx2:ENSMUSG00000032033.11	1.18823	0.339163	-0.849066	0.0019355	0.384235	0.359743	-0.024492	1	Other
Antxr1:ENSMUSG00000033420.12	4.75604	3.3133	-1.44274	0.00194825	0.305762	0.301258	-0.00450447	1	Other
Wnt7a:ENSMUSG00000030093.7	2.76993	4.05558	1.28565	0.00194825	0.0950369	0.0704508	-0.0245861	0.564179	Other
Setbp1:ENSMUSG00000024548.11	3.78475	2.68984	-1.09492	0.00194916	0.59034	0.47726	-0.11308	0.134916	Other
Itpkb:ENSMUSG00000038855.10	4.15098	2.68099	-1.46999	0.00194916	0.160308	0.144749	-0.0155591	0.847988	Other
Gm8069:ENSMUSG00000105143.1	3.13909	4.3662	1.22712	0.00194916	0	0	0	1	Other
Ppp1r36:ENSMUSG00000052221.7	1.25243	0.253304	-0.999124	0.00194916	0.365236	0.232768	-0.132468	0.383307	Other
Six2:ENSMUSG00000024134.11	2.06738	0.621716	-1.44566	0.00194916	0.00932765	0.0269231	0.0175954	0.987673	Other
AL772372.1:ENSMUSG00000106890.1	0.465057	1.76556	1.30051	0.00194916	0	0	0	1	Other
Srm:ENSMUSG00000006442.10	6.67917	7.82734	1.14818	0.00194916	0.0213777	0.0169659	-0.00441181	0.597228	Other
Trp53i11:ENSMUSG00000068735.14	3.49987	2.23036	-1.26951	0.00194916	0.158231	0.11396	-0.0442712	0.392656	Other
Rnd2:ENSMUSG00000001313.12	2.4901	4.40956	1.91946	0.00194916	0.112538	0.0878531	-0.0246844	1	Other
Padi3:ENSMUSG00000025328.9	2.84056	1.8445	-0.99606	0.00194916	0.0978433	0.0806039	-0.0172394	0.76189	Other
Nid1:ENSMUSG00000005397.7	5.90145	4.78091	-1.12054	0.0019504	0.0782304	0.0789394	0.000709058	1	Other
Plekha6:ENSMUSG00000041757.15	0.64614	2.35878	1.71264	0.00195259	0.336306	0.291371	-0.0449348	0.766058	Other
Gm24060:ENSMUSG00000088119.1	1.45286	0.272148	-1.18072	0.00195259	0	0	0	1	Other
Gm37082:ENSMUSG00000102850.1	1.17767	0.194042	-0.983631	0.00196162	0	0	0	1	Other
Hs6st2:ENSMUSG00000062184.11	3.52404	4.43515	0.911102	0.00196525	0.425798	0.264865	-0.160933	0.00809471	E10highIR
Id3:ENSMUSG00000007872.3	6.02025	7.21913	1.19889	0.00196875	0.00386734	0.00284933	-0.00101801	0.92023	Other
Syngr3:ENSMUSG00000007021.4	1.45266	0.403688	-1.04898	0.00198407	0.0892574	0.535342	0.446085	0.0225976	E9highIR
Gm16973:ENSMUSG00000097743.1	3.92816	3.04994	-0.878224	0.00198407	0.0690301	0.0622199	-0.00681014	1	Other
Ldoc1:ENSMUSG00000057615.5	0.83306	1.84207	1.00901	0.00198912	0	0	0	1	Other
4933440N22Rik:ENSMUSG00000042087.5	1.80604	2.75004	0.944004	0.00198912	0	0	0	1	Other
Apod:ENSMUSG00000022548.14	1.78765	0.30511	-1.48254	0.00200219	0.340231	0.753276	0.413045	0.0157179	E9highIR
Tgfbr2:ENSMUSG00000032440.12	3.25607	2.18834	-1.06773	0.00201552	0.245449	0.168605	-0.0768443	0.120126	Other
Mkx:ENSMUSG00000061013.5	2.53902	1.23837	-1.30065	0.00201692	0.392619	0.261561	-0.131058	0.0645106	Other
Nr2f2:ENSMUSG00000030551.13	4.88914	6.38697	1.49782	0.00201692	0.192993	0.174901	-0.0180912	0.187154	Other
Kansl1l:ENSMUSG00000026004.15	3.07037	2.03436	-1.03602	0.00201724	0.613346	0.515803	-0.0975427	0.0253166	E10highIR
Angptl2:ENSMUSG00000004105.8	4.67405	3.37651	-1.29754	0.00202226	0.102514	0.0800845	-0.0224295	0.136178	Other
Nckap1l:ENSMUSG00000022488.8	1.01913	0.133514	-0.88562	0.0020247	0.0332192	0.142737	0.109518	0.531951	Other
Heyl:ENSMUSG00000032744.4	0.997796	0.11949	-0.878306	0.00202868	0.0487555	0.0459559	-0.00279966	1	Other
Grcc10:ENSMUSG00000072772.3	7.20468	6.27114	-0.93354	0.00203428	0.000450462	0.00361766	0.0031672	0.338971	Other
3110056K07Rik:ENSMUSG00000085622.8	3.18799	2.17048	-1.01751	0.00204077	0.877448	0.892947	0.015499	0.341081	Other
Fgfr1:ENSMUSG00000031565.17	6.59628	5.42184	-1.17444	0.00204128	0.197981	0.169333	-0.0286478	0.267653	Other
Mrc1:ENSMUSG00000026712.3	1.00108	0.0986101	-0.902466	0.00204411	0.212928	0.671077	0.458149	0.176137	Other
Cpa5:ENSMUSG00000029788.13	0.201723	1.15024	0.948521	0.00204411	0.494398	0.296761	-0.197637	0.0459641	E10highIR
Gulo:ENSMUSG00000034450.7	1.46057	0.392878	-1.06769	0.00204411	0.242363	0.281596	0.0392332	0.888496	Other
Shc2:ENSMUSG00000020312.11	3.00436	4.22612	1.22175	0.00204411	0.067715	0.0479283	-0.0197868	0.330905	Other
Gm23172:ENSMUSG00000087785.1	1.40424	0.0829028	-1.32134	0.0020546	0	0	0	1	Other
Hdac8:ENSMUSG00000067567.12	4.18457	3.24102	-0.943552	0.00205509	0.661875	0.524707	-0.137168	0.0699505	Other
C1qtnf3:ENSMUSG00000058914.12	0.965099	0.186674	-0.778426	0.00205509	0.163258	0.238095	0.0748373	0.868228	Other
Crnde:ENSMUSG00000031736.10	0.453768	1.569	1.11523	0.00205511	0.718047	0.694363	-0.0236838	0.941246	Other
Cd24a:ENSMUSG00000047139.8	10.2669	9.37026	-0.896668	0.0020559	0.00256891	0.00883232	0.00626341	0.283229	Other
Gm37298:ENSMUSG00000104118.1	0.98166	0.14156	-0.8401	0.00206545	0	0	0	1	Other
Adamts5:ENSMUSG00000022894.5	1.62597	0.734459	-0.89151	0.00208575	0.125532	0.10877	-0.0167625	0.850595	Other
Lama1:ENSMUSG00000032796.7	2.66973	3.72795	1.05821	0.00209214	0.120472	0.0677573	-0.0527145	0.0294015	E10highIR
2610008E11Rik:ENSMUSG00000060301.5	4.416	3.3422	-1.0738	0.0021029	0.161413	0.137708	-0.0237052	0.546414	Other
Pcca:ENSMUSG00000041650.15	4.67011	3.86833	-0.80178	0.00210447	0.492422	0.445495	-0.0469272	0.141703	Other
Ppnr:ENSMUSG00000099746.1	0.938974	0.145173	-0.793801	0.00210447	0.122446	0.0779621	-0.0444838	0.655424	Other
Llgl2:ENSMUSG00000020782.18	2.45878	3.77014	1.31136	0.00212337	0.15583	0.104917	-0.0509133	0.0199902	E10highIR
Ccdc88a:ENSMUSG00000032740.16	3.84745	2.79425	-1.0532	0.00213388	0.405136	0.433996	0.0288596	0.541668	Other
Sostdc1:ENSMUSG00000036169.5	2.33952	1.44772	-0.891797	0.00213424	0.0616246	0.0437234	-0.0179011	0.328423	Other
Ckb:ENSMUSG00000001270.8	3.473	2.34801	-1.12499	0.00213539	0.00571368	0.0202912	0.0145775	0.387647	Other
Zfp433:ENSMUSG00000096795.4	2.50629	1.58929	-0.916998	0.00215928	0.450118	0.534929	0.0848109	0.134916	Other
Clic6:ENSMUSG00000022949.9	0.14617	1.71639	1.57022	0.00216435	0.145413	0.0685083	-0.0769043	0.179988	Other
P3h3:ENSMUSG00000023191.9	4.38442	3.0922	-1.29222	0.00216618	0.151288	0.186405	0.0351171	0.390239	Other
Acy1:ENSMUSG00000023262.12	5.0945	4.21098	-0.883516	0.00216618	0.0229063	0.0207627	-0.00214359	1	Other
Pias1:ENSMUSG00000032405.9	4.77974	3.99687	-0.782877	0.00216829	0.41435	0.389028	-0.0253222	0.775624	Other
Esrp2:ENSMUSG00000084128.10	2.89646	1.73329	-1.16317	0.00217826	0.0105238	0.00987	-0.000653749	1	Other
Sdc3:ENSMUSG00000025743.14	4.85834	3.43545	-1.42288	0.00217826	0.0788185	0.0904357	0.0116172	0.970769	Other
Gm27785:ENSMUSG00000098815.1	0.00682956	0.856333	0.849503	0.00217826	0	0	0	1	Other
Gm15186:ENSMUSG00000083906.1	1.16358	0.234553	-0.929025	0.00217826	0	0	0	1	Other
Xpr1:ENSMUSG00000026469.14	3.96352	2.87522	-1.0883	0.0021918	0.178552	0.148158	-0.0303943	0.56064	Other
Sp5:ENSMUSG00000075304.2	1.6136	2.62887	1.01527	0.00219964	0.00271003	0.00569821	0.00298818	0.938976	Other
Gpx2-ps1:ENSMUSG00000089987.1	1.17018	0.167764	-1.00242	0.00219964	0	0	0	1	Other
Gm16159:ENSMUSG00000086134.1	1.78117	0.872729	-0.908437	0.00220745	0.326515	0.300636	-0.0258798	0.901949	Other
Gm43031:ENSMUSG00000106535.1	1.47483	0.581809	-0.893023	0.00220745	0	0	0	1	Other
Itgb8:ENSMUSG00000025321.14	1.18725	0.210858	-0.976396	0.00220745	0.32432	0.19245	-0.13187	0.5315	Other
Cdkn1c:ENSMUSG00000037664.12	8.02538	6.55548	-1.4699	0.00221543	0.0057693	0.00587587	0.000106574	1	Other
Hlx:ENSMUSG00000039377.7	1.53739	3.11793	1.58054	0.00221543	0.0646593	0.0283424	-0.0363169	0.369852	Other
Kcnh7:ENSMUSG00000059742.10	0.0248645	1.07592	1.05106	0.00221555	0.906535	0.806179	-0.100356	0.175415	Other
Adamts9:ENSMUSG00000030022.14	1.34979	3.1246	1.77481	0.00221628	0.35286	0.197589	-0.155272	0.0127699	E10highIR
Man1c1:ENSMUSG00000037306.13	1.59572	2.82897	1.23325	0.00222373	0.387593	0.334857	-0.0527354	0.817995	Other
Madcam1:ENSMUSG00000020310.8	1.38858	0.261516	-1.12706	0.00224883	0.0571372	0.221238	0.164101	0.597013	Other
Gm29101:ENSMUSG00000101414.1	1.46942	0.502991	-0.966433	0.00226678	0	0	0	1	Other
Scai:ENSMUSG00000035236.17	3.20269	2.3132	-0.889484	0.00227247	0.450773	0.463797	0.013024	0.986137	Other
Rab11fip5:ENSMUSG00000051343.11	1.71214	0.553403	-1.15873	0.00227917	0.118011	0.124056	0.00604541	1	Other
Twist2:ENSMUSG00000007805.4	5.27386	3.99555	-1.27831	0.00227917	0.486967	0.437663	-0.0493037	0.476832	Other
Crispld1:ENSMUSG00000025776.13	3.08969	3.99967	0.909982	0.00227917	0.267544	0.120459	-0.147085	0.00809471	E10highIR
Tmem37:ENSMUSG00000050777.7	0.824839	2.02528	1.20044	0.00227917	0.0561363	0.0687106	0.0125744	1	Other
Pnck:ENSMUSG00000002012.13	1.36953	0.250556	-1.11897	0.00228469	0.0187879	0.0147059	-0.004082	1	Other
Gm24169:ENSMUSG00000094007.1	0.0264833	1.06965	1.04317	0.00229709	0	0	0	1	Other
Cxxc4:ENSMUSG00000044365.15	3.04522	1.68067	-1.36455	0.00230317	0.0773723	0.0364168	-0.0409555	0.05541	Other
Boc:ENSMUSG00000022687.11	4.01013	2.87155	-1.13858	0.00230947	0.367745	0.286252	-0.0814936	0.300865	Other
6330403K07Rik:ENSMUSG00000018451.6	6.24183	4.75569	-1.48614	0.00232028	0	0	0	1	Other
Gm37303:ENSMUSG00000103133.1	2.4399	1.42188	-1.01802	0.00232978	0	0	0	1	Other
Gm11914:ENSMUSG00000082674.1	3.38942	2.41608	-0.973337	0.00234791	0	0	0	1	Other
Col4a5:ENSMUSG00000031274.16	2.0143	3.39382	1.37952	0.00234791	0.239705	0.119013	-0.120691	0.012933	E10highIR
Mir1929:ENSMUSG00000089260.1	0.983817	0.039602	-0.944215	0.00237802	0	0	0	1	Other
D430019H16Rik:ENSMUSG00000094910.1	3.83733	2.56818	-1.26915	0.00237802	0.103809	0.112252	0.00844385	1	Other
Cdkn1a:ENSMUSG00000023067.13	4.18757	3.07416	-1.11341	0.00237802	0.0376578	0.0768034	0.0391456	0.685153	Other
Evx1:ENSMUSG00000005503.8	2.65434	0.658354	-1.99599	0.00237802	0.0784983	0.154118	0.0756196	0.526787	Other
mt-Th:ENSMUSG00000064364.1	9.09846	10.1141	1.01563	0.00237802	0	0	0	1	Other
Cdh3:ENSMUSG00000061048.7	5.70134	4.59814	-1.1032	0.00239088	0.224991	0.184074	-0.0409169	0.356919	Other
Tspan4:ENSMUSG00000025511.14	3.77561	4.70872	0.933112	0.00239421	0.326634	0.307646	-0.0189883	1	Other
Gm37534:ENSMUSG00000103427.1	1.15517	0.245625	-0.90955	0.00239706	0	0	0	1	Other
Gpc2:ENSMUSG00000029510.15	5.52854	4.4542	-1.07434	0.00240623	0.0782531	0.0656829	-0.0125702	0.547417	Other
Plxna4:ENSMUSG00000029765.12	1.82579	3.40218	1.57639	0.00240866	0.314736	0.165451	-0.149286	0.0836829	Other
Sh3gl3:ENSMUSG00000030638.13	3.38141	2.27715	-1.10425	0.00242933	0.394717	0.325149	-0.0695682	0.179273	Other
Gm16166:ENSMUSG00000082936.1	1.66906	0.824625	-0.844431	0.00243043	0	0	0	1	Other
Lipa:ENSMUSG00000024781.15	3.78804	4.89121	1.10317	0.00243043	0.119998	0.0743257	-0.0456723	0.173941	Other
Ccdc141:ENSMUSG00000044033.16	0.535072	2.24636	1.71129	0.00243662	0.284458	0.218776	-0.0656817	0.599279	Other
Gm26523:ENSMUSG00000096984.1	2.04877	0.993713	-1.05506	0.00244695	0.0213969	0.0125618	-0.00883512	0.476303	Other
Crhr1:ENSMUSG00000018634.10	1.90076	0.668972	-1.23179	0.00245783	0.384803	0.402234	0.0174307	1	Other
Cenpv:ENSMUSG00000018509.8	4.81418	3.79019	-1.024	0.00246115	0.275537	0.24225	-0.0332872	0.647397	Other
Aifm2:ENSMUSG00000020085.15	1.86756	0.344838	-1.52272	0.00246783	0.503549	0.502812	-0.000736452	1	Other
Etv4:ENSMUSG00000017724.14	5.80848	4.8606	-0.947878	0.00247665	0.126042	0.12195	-0.00409266	1	Other
Zscan10:ENSMUSG00000023902.18	0.729358	2.02606	1.2967	0.00248367	0.122359	0.131726	0.0093669	1	Other
Gm9115:ENSMUSG00000080845.1	3.79291	4.65729	0.864381	0.00248367	0	0	0	1	Other
Gjb2:ENSMUSG00000046352.7	2.28934	0.37507	-1.91427	0.00248367	0.0271586	0	-0.0271586	0.148395	Other
Tm7sf2:ENSMUSG00000024799.14	4.34296	3.11627	-1.22669	0.00248367	0.070727	0.0701099	-0.000617059	1	Other
Rnu3b4:ENSMUSG00000098641.1	2.76915	1.44098	-1.32817	0.00249307	0	0	0	1	Other
Bdh1:ENSMUSG00000046598.14	3.13123	1.57892	-1.55231	0.00249723	0.106898	0.249703	0.142804	0.0388027	E9highIR
Tmc3:ENSMUSG00000038540.14	1.05758	0.300033	-0.757545	0.0024978	0.137494	0.0957627	-0.0417309	0.794775	Other
ACEA_U3:ENSMUSG00000104896.1	2.7641	1.43743	-1.32667	0.00250062	0	0	0	1	Other
Grhl3:ENSMUSG00000037188.7	2.62099	1.35326	-1.26772	0.00251012	0.161067	0.0879117	-0.0731548	0.312493	Other
G430095P16Rik:ENSMUSG00000074203.4	2.10842	0.390225	-1.71819	0.00251755	0.412638	0.260697	-0.151941	0.843994	Other
Cited1:ENSMUSG00000051159.16	4.38305	5.1747	0.791653	0.00251755	0.0181392	0.0232543	0.00511505	1	Other
Ccdc157:ENSMUSG00000051427.14	2.96664	2.01431	-0.95233	0.00253393	0.261277	0.245008	-0.0162687	0.735883	Other
Lhx9:ENSMUSG00000019230.14	6.30721	4.13112	-2.17609	0.00253734	0.0962832	0.0638618	-0.0324214	0.00729795	E10highIR
Gm26301:ENSMUSG00000078006.1	1.01301	0.081426	-0.931579	0.00253734	0	0	0	1	Other
Gdf11:ENSMUSG00000025352.6	5.49323	4.26227	-1.23096	0.00253934	0.0670906	0.0460809	-0.0210097	0.0721901	Other
5430403G16Rik:ENSMUSG00000072763.2	1.59616	0.849379	-0.746781	0.00255362	0.328641	0.336614	0.00797295	1	Other
1600002K03Rik:ENSMUSG00000035595.6	3.19849	3.98132	0.782823	0.00256099	0.103299	0.0890363	-0.0142628	1	Other
Prrx1:ENSMUSG00000026586.16	7.34961	6.37647	-0.973149	0.00256238	0.152004	0.0934992	-0.0585047	0.0147506	E10highIR
Arpc1b:ENSMUSG00000029622.16	4.81381	3.88566	-0.928142	0.00256238	0.474233	0.580109	0.105876	0.00880551	E9highIR
Fkbp1b:ENSMUSG00000020635.7	2.23464	1.33943	-0.89521	0.00259609	0.2745	0.361765	0.0872651	0.465796	Other
Inpp1:ENSMUSG00000026102.9	2.16468	1.41673	-0.747951	0.00260128	0.209996	0.122733	-0.0872627	0.0407843	E10highIR
Carhsp1:ENSMUSG00000008393.8	6.50184	5.43536	-1.06649	0.00264153	0.0178201	0.017128	-0.000692124	1	Other
Pdlim1:ENSMUSG00000055044.12	3.67119	4.68266	1.01147	0.00264316	0.164219	0.10142	-0.0627997	0.0123832	E10highIR
Dnajc28:ENSMUSG00000039763.9	2.13952	1.07483	-1.06469	0.00264848	0	0.0343711	0.0343711	0.648374	Other
Gm17300:ENSMUSG00000091021.1	4.62277	5.71102	1.08825	0.00264848	0	0	0	1	Other
Narf:ENSMUSG00000000056.7	5.17993	4.16423	-1.0157	0.00267655	0.0630018	0.0698251	0.00682331	0.83842	Other
Tmem67:ENSMUSG00000049488.14	3.27658	2.16922	-1.10735	0.00267655	0.213553	0.125838	-0.0877148	0.0836829	Other
Fgf18:ENSMUSG00000057967.12	1.83743	0.307461	-1.52997	0.00267655	0.157997	0.29136	0.133363	0.721017	Other
Dixdc1:ENSMUSG00000032064.17	4.81782	3.59297	-1.22485	0.00267655	0.168623	0.146685	-0.0219382	0.095278	Other
Krt18:ENSMUSG00000023043.6	4.50455	6.51544	2.01089	0.00267655	0.0081436	0.00751237	-0.000631227	1	Other
Gpx3:ENSMUSG00000018339.11	4.00984	5.39294	1.3831	0.00267655	0.0115469	0.00669674	-0.00485015	0.505292	Other
Atg16l2:ENSMUSG00000047767.16	3.38564	2.00514	-1.3805	0.00267973	0.185534	0.194674	0.00914006	1	Other
Gm3716:ENSMUSG00000105402.4	2.73657	1.75604	-0.980522	0.00267973	0.308593	0.246429	-0.0621636	0.505509	Other
Fam181b:ENSMUSG00000051515.8	4.00714	2.42049	-1.58664	0.00267973	0	0	0	1	Other
Rtkn:ENSMUSG00000034930.15	4.41599	3.4944	-0.92159	0.00267973	0.155566	0.1612	0.00563375	1	Other
Ptch2:ENSMUSG00000028681.11	2.5039	1.29174	-1.21216	0.00268196	0.191966	0.230149	0.0381827	0.738766	Other
Mapk12:ENSMUSG00000022610.9	4.4875	3.73082	-0.756678	0.00268196	0.177653	0.143989	-0.0336643	0.413914	Other
Pabpc4l:ENSMUSG00000090919.6	3.10732	2.19745	-0.909868	0.00268315	0.00346992	0.00641015	0.00294022	0.713645	Other
Arntl:ENSMUSG00000055116.7	2.87187	1.84202	-1.02986	0.00268689	0.391883	0.427746	0.0358636	0.514428	Other
Efnb1:ENSMUSG00000031217.8	5.95913	4.82412	-1.13501	0.00268689	0.0542138	0.014537	-0.0396769	0.00729795	E10highIR
Plac8:ENSMUSG00000029322.12	2.02686	3.85841	1.83156	0.00268689	0.07723	0.0352797	-0.0419503	0.408339	Other
Stk26:ENSMUSG00000031112.10	4.9056	3.86591	-1.0397	0.00269973	0.0780219	0.0518047	-0.0262173	0.197813	Other
Sema6c:ENSMUSG00000038777.19	4.091	2.53201	-1.55898	0.002725	0.104181	0.104638	0.000456799	1	Other
Zfhx4:ENSMUSG00000025255.18	3.74097	2.16156	-1.57941	0.002725	0.273371	0.194376	-0.0789949	0.0407843	E10highIR
Gpatch4:ENSMUSG00000028069.16	5.62211	6.38308	0.760968	0.00275906	0.14268	0.125556	-0.0171239	0.670822	Other
Fam102b:ENSMUSG00000040339.10	3.08594	3.96458	0.878634	0.00275906	0.135161	0.0771925	-0.0579688	0.0746807	Other
Spred3:ENSMUSG00000037239.7	2.45507	1.43419	-1.02088	0.0027678	0.0747892	0.085436	0.0106468	0.873876	Other
Magee2:ENSMUSG00000031224.6	1.91833	1.06739	-0.850943	0.0028225	0	0	0	1	Other
Gm26719:ENSMUSG00000097364.1	1.51348	0.342412	-1.17107	0.0028225	0.747865	0.741877	-0.00598843	1	Other
Tia1:ENSMUSG00000071337.11	6.6936	5.97998	-0.713623	0.0028225	0.0623751	0.0633475	0.000972386	1	Other
Slc48a1:ENSMUSG00000081534.2	3.58236	2.66563	-0.916733	0.0028225	0.0701005	0.101175	0.0310748	0.57364	Other
Hsd11b2:ENSMUSG00000031891.5	6.13857	4.79519	-1.34337	0.00283238	0.0789903	0.0706431	-0.00834715	0.68515	Other
5730457N03Rik:ENSMUSG00000086126.1	2.28938	0.354432	-1.93494	0.00283238	0.243003	0.321364	0.0783618	0.620189	Other
9430020K01Rik:ENSMUSG00000033960.5	2.41929	3.69771	1.27842	0.00283259	0.132858	0.0561875	-0.0766702	0.0123832	E10highIR
Fahd2a:ENSMUSG00000027371.10	3.25884	2.52727	-0.731572	0.00283259	0.177402	0.185993	0.00859069	1	Other
Hoxa6:ENSMUSG00000043219.9	3.44056	2.23192	-1.20864	0.00284058	0.346857	0.238463	-0.108394	0.279585	Other
Dmrta2:ENSMUSG00000047143.3	2.07655	0.784713	-1.29184	0.00284304	0.0222881	0.0326858	0.0103976	1	Other
Slc17a5:ENSMUSG00000049624.13	2.95552	1.89257	-1.06295	0.00284587	0.590047	0.632935	0.0428874	0.51818	Other
Il11ra2:ENSMUSG00000078735.3	3.1149	2.08288	-1.03202	0.00285074	0.0695621	0.0724029	0.00284087	1	Other
Fmnl3:ENSMUSG00000023008.18	5.38066	4.27292	-1.10774	0.00289298	0.152328	0.148011	-0.00431618	1	Other
Nrgn:ENSMUSG00000053310.11	2.25134	0.974773	-1.27657	0.00290154	0.146235	0.304561	0.158326	0.24688	Other
Tlcd1:ENSMUSG00000019437.17	2.75363	3.77234	1.01871	0.00290307	0	0	0	1	Other
Figf:ENSMUSG00000031380.10	3.85729	2.61657	-1.24072	0.00290883	0.490446	0.497319	0.00687305	1	Other
Bche:ENSMUSG00000027792.11	1.32726	2.45851	1.13125	0.00291283	0.110805	0.0399938	-0.0708108	0.0680407	Other
Adarb1:ENSMUSG00000020262.15	1.919	2.9961	1.0771	0.00291283	0.350382	0.333349	-0.0170333	0.903442	Other
Gp1bb:ENSMUSG00000050761.3	3.00229	1.85282	-1.14947	0.00291717	0.00165426	0	-0.00165426	0.61647	Other
Slc16a3:ENSMUSG00000025161.16	4.62146	6.02159	1.40012	0.00291717	0.0413	0.036492	-0.00480799	0.822447	Other
Hoxb9:ENSMUSG00000020875.9	0.470746	3.87366	3.40291	0.00291717	0.15451	0.0232792	-0.131231	0.283229	Other
Map3k13:ENSMUSG00000033618.6	1.44884	0.623707	-0.825133	0.00291717	0.69203	0.819395	0.127364	0.191261	Other
Cadm4:ENSMUSG00000054793.8	3.15548	1.82043	-1.33505	0.00291771	0.10902	0.118108	0.00908796	1	Other
Erg:ENSMUSG00000040732.18	2.77713	3.72181	0.944676	0.00291771	0.340516	0.268204	-0.0723124	0.171761	Other
Mir5130:ENSMUSG00000092901.1	0.952051	2.10142	1.14937	0.00293493	0	0	0	1	Other
Unc45b:ENSMUSG00000018845.14	0.132774	1.15872	1.02594	0.00296289	0.342152	0.412577	0.070425	0.458769	Other
Gm9791:ENSMUSG00000044434.5	4.68073	3.6083	-1.07243	0.00297353	0	0	0	1	Other
Gm37124:ENSMUSG00000103038.1	1.25347	0.273316	-0.980155	0.00298131	0	0	0	1	Other
Esm1:ENSMUSG00000042379.8	2.76192	1.85481	-0.907115	0.00299449	0.0657354	0.00687799	-0.0588574	0.0239767	E10highIR
Arid4b:ENSMUSG00000039219.17	4.58464	3.45904	-1.1256	0.00301597	0.33665	0.461868	0.125218	0.0294109	E9highIR
Gstk1:ENSMUSG00000029864.7	3.03116	1.75869	-1.27247	0.00303309	0.051916	0.0357204	-0.0161956	0.815325	Other
Eif4ebp1:ENSMUSG00000031490.5	6.06634	6.88568	0.819341	0.00303834	0.0871359	0.102981	0.0158446	0.502948	Other
Gata3:ENSMUSG00000015619.10	0.872844	2.50741	1.63456	0.00304986	0.292636	0.315887	0.0232507	0.780595	Other
Klf15:ENSMUSG00000030087.11	1.74571	2.51345	0.767742	0.00306145	0.341263	0.305848	-0.0354146	0.972159	Other
Rnf182:ENSMUSG00000044164.2	1.58714	0.597707	-0.989435	0.00306386	0.326565	0.501512	0.174947	0.0937037	Other
Nim1k:ENSMUSG00000095930.1	1.58314	0.490044	-1.0931	0.00306386	0.285987	0.492797	0.20681	0.0525862	Other
Gm7993:ENSMUSG00000107092.1	6.21063	7.02142	0.810793	0.00306386	0	0	0	1	Other
Cdh22:ENSMUSG00000053166.14	1.23993	0.042994	-1.19693	0.00306386	0.50604	0.677448	0.171407	0.74929	Other
Gata2:ENSMUSG00000015053.14	0.891375	1.93181	1.04043	0.00306386	0.0358345	0.0367535	0.000918916	1	Other
Cbr2:ENSMUSG00000025150.10	2.63313	1.21	-1.42314	0.00307206	0.00749064	0.0506252	0.0431346	0.336396	Other
Cav2:ENSMUSG00000000058.6	2.06244	1.27175	-0.790694	0.00309684	0.0119048	0.00331126	-0.0085935	0.828353	Other
Ltv1:ENSMUSG00000019814.4	5.8008	6.61503	0.814228	0.00311087	0.0486692	0.0378519	-0.0108173	0.106574	Other
Hist3h2a:ENSMUSG00000078851.4	2.4138	1.56118	-0.852623	0.00312484	0	0	0	1	Other
B3gntl1:ENSMUSG00000046605.14	2.71885	1.90068	-0.818176	0.0031561	0.352662	0.369883	0.0172211	0.929592	Other
Pmp22:ENSMUSG00000018217.12	3.48606	5.59753	2.11147	0.00316085	0.100219	0.0521545	-0.0480646	0.012442	E10highIR
Gm14582:ENSMUSG00000086704.1	2.527	1.51822	-1.00878	0.00316529	0.36647	0.326158	-0.0403116	0.172984	Other
Hacd1:ENSMUSG00000063275.15	4.23933	5.02427	0.784939	0.00316529	0.4557	0.348942	-0.106758	0.136628	Other
Fam49a:ENSMUSG00000020589.16	2.30127	1.52246	-0.778804	0.00316529	0.327907	0.347515	0.0196075	1	Other
Odc1:ENSMUSG00000011179.7	8.06137	8.90632	0.844947	0.00316529	0.00828186	0.00656091	-0.00172094	0.575851	Other
Vnn1:ENSMUSG00000037440.7	0.255535	2.17018	1.91464	0.00317962	0.030303	0.0740792	0.0437762	0.608968	Other
Eif3s6-ps2:ENSMUSG00000091697.1	6.79422	7.62853	0.834307	0.00318047	0	0	0	1	Other
Mxi1:ENSMUSG00000025025.13	3.95588	3.132	-0.823881	0.00318047	0.384545	0.345437	-0.0391077	0.652515	Other
Rab29:ENSMUSG00000026433.13	2.22548	1.20609	-1.01939	0.00320962	0.137528	0.233952	0.0964241	0.301949	Other
Ret:ENSMUSG00000030110.13	0.0728037	1.22085	1.14805	0.00320962	0.185101	0.0546631	-0.130438	0.396952	Other
Cadm1:ENSMUSG00000032076.18	4.81225	5.60691	0.794655	0.00320962	0.319226	0.216192	-0.103034	0.0147211	E10highIR
Scn4b:ENSMUSG00000046480.5	1.55699	2.58722	1.03023	0.00320962	0.0284318	0.0282656	-0.000166251	1	Other
Gsta4:ENSMUSG00000032348.5	7.07636	6.21512	-0.861242	0.00320962	0.0493223	0.0206289	-0.0286935	0.0380503	E10highIR
Rgs9bp:ENSMUSG00000056043.5	0.450092	1.39641	0.946313	0.00320962	0	0	0	1	Other
Tbc1d8b:ENSMUSG00000042473.8	1.47004	0.783142	-0.6869	0.00320962	0.45472	0.476197	0.0214772	0.794036	Other
Serf1:ENSMUSG00000021643.14	6.33365	5.50826	-0.825391	0.00320962	0.0693538	0.0431076	-0.0262463	0.291737	Other
Adh1:ENSMUSG00000074207.10	0.434002	2.34456	1.91055	0.00321101	0.00757576	0.0309231	0.0233473	0.469817	Other
Zdhhc2:ENSMUSG00000039470.15	1.54834	3.50656	1.95822	0.00321368	0.852914	0.745569	-0.107345	0.0113679	E10highIR
Fxyd3:ENSMUSG00000057092.12	1.71133	0.43271	-1.27862	0.0032433	0.0293543	0.1	0.0706457	0.957874	Other
1700017B05Rik:ENSMUSG00000032300.6	3.10159	4.67418	1.5726	0.00324941	0.0286097	0.0178945	-0.0107152	0.189307	Other
RP23-200D13.1:ENSMUSG00000108381.1	4.00197	3.25489	-0.747086	0.00326274	0	0	0	1	Other
Gm28265:ENSMUSG00000101588.1	0.276552	1.15304	0.876492	0.00328822	0	0	0	1	Other
Lurap1l:ENSMUSG00000048706.3	1.00157	0.247302	-0.754267	0.00330122	0.471981	0.668135	0.196154	0.0123135	E9highIR
Gm5537:ENSMUSG00000069008.3	6.26395	7.12384	0.859891	0.00330376	0	0	0	1	Other
Tmem150a:ENSMUSG00000055912.8	2.42782	3.28618	0.85836	0.00330611	0.0646135	0.0795992	0.0149857	0.250651	Other
Fth-ps2:ENSMUSG00000091313.1	1.04142	0.322697	-0.718724	0.00332937	0	0	0	1	Other
Tnfaip8:ENSMUSG00000062210.13	5.7504	4.88672	-0.863683	0.00333124	0.283061	0.26764	-0.0154211	0.861544	Other
Mmrn1:ENSMUSG00000054641.10	2.53733	1.54716	-0.990165	0.0033543	0.0460956	0.0655207	0.0194251	0.252895	Other
Wbp1:ENSMUSG00000030035.14	6.25326	5.3277	-0.925557	0.00336537	0.000656168	0.000369276	-0.000286892	1	Other
Pgap1:ENSMUSG00000073678.4	2.12977	1.35914	-0.770635	0.00336537	0.110509	0.0636138	-0.0468951	0.138569	Other
mmu-mir-7657:ENSMUSG00000104773.1	4.67406	3.65896	-1.0151	0.00338844	0	0	0	1	Other
Rnf24:ENSMUSG00000048911.15	3.79754	2.60254	-1.195	0.00339531	0.546636	0.679671	0.133035	0.143588	Other
Aph1c:ENSMUSG00000053040.13	1.00122	0.291368	-0.709854	0.00340593	0.165347	0.140473	-0.0248743	0.878914	Other
Gfra3:ENSMUSG00000024366.7	1.31882	0.395647	-0.923173	0.00340673	0.252602	0.141067	-0.111535	0.40986	Other
Enpp4:ENSMUSG00000023961.16	1.90865	1.0738	-0.834849	0.0034111	0.0133053	0.0151918	0.00188657	1	Other
Chn1:ENSMUSG00000056486.17	5.05684	4.06803	-0.988805	0.00342109	0.461712	0.408478	-0.0532336	0.240874	Other
Gm27350:ENSMUSG00000098466.1	0.331516	1.32693	0.995417	0.00342138	0	0	0	1	Other
Pgam1-ps2:ENSMUSG00000082016.3	6.89573	7.80792	0.912196	0.00342728	0	0	0	1	Other
Baiap2l1:ENSMUSG00000038859.7	2.18189	3.3298	1.14791	0.00344437	0.642641	0.418483	-0.224159	0.00790165	E10highIR
Trp53inp2:ENSMUSG00000038375.15	3.80673	2.62163	-1.1851	0.00346074	0.0130695	0.00729697	-0.00577249	0.567939	Other
Klhl3:ENSMUSG00000014164.14	1.54788	0.733424	-0.814456	0.00346074	0.741464	0.685205	-0.0562589	0.825286	Other
Ccdc80:ENSMUSG00000022665.14	2.35418	4.00927	1.65508	0.00346074	0.126495	0.0535853	-0.0729097	0.188232	Other
Slc2a4:ENSMUSG00000018566.14	3.4653	2.30927	-1.15603	0.00346074	0.0295258	0.028599	-0.000926823	1	Other
Rragd:ENSMUSG00000028278.14	4.01509	2.40744	-1.60765	0.00346074	0.0953079	0.218627	0.123319	0.0765132	Other
RP23-334M3.7:ENSMUSG00000107468.1	1.77542	0.965224	-0.810199	0.00347377	0	0	0	1	Other
Tpi1:ENSMUSG00000023456.14	9.16615	9.92273	0.756584	0.00347377	0.00225647	0.00287275	0.000616278	0.478585	Other
Cers1:ENSMUSG00000087408.9	2.03237	3.4421	1.40973	0.00348158	0.171212	0.0723894	-0.0988228	0.0175563	E10highIR
Gm38057:ENSMUSG00000102143.1	1.95014	0.994255	-0.955883	0.00348936	0	0	0	1	Other
Ifngr1:ENSMUSG00000020009.12	4.13641	3.4289	-0.707513	0.00350325	0.121526	0.107611	-0.0139151	0.621784	Other
Gm43720:ENSMUSG00000106247.1	4.2388	3.35571	-0.883089	0.00350374	0.221892	0.215558	-0.00633358	1	Other
Cebpa:ENSMUSG00000034957.10	1.25374	0.543025	-0.710719	0.00351036	0	0	0	1	Other
Serhl:ENSMUSG00000058586.11	2.7564	2.06699	-0.689411	0.00351036	0.427294	0.470057	0.0427626	0.0501199	Other
Fam185a:ENSMUSG00000047221.5	2.98283	3.72104	0.73821	0.00351036	0.44394	0.315442	-0.128499	0.00431803	E10highIR
Rnf128:ENSMUSG00000031438.11	1.88966	3.07016	1.18049	0.00351036	0.170132	0.0924954	-0.0776366	0.215817	Other
Nusap1:ENSMUSG00000027306.15	5.90659	5.08557	-0.821017	0.00353226	0.145026	0.17669	0.0316646	0.653257	Other
Rhob:ENSMUSG00000054364.4	4.70094	5.76019	1.05925	0.00354506	0	0	0	1	Other
Laptm4b:ENSMUSG00000022257.3	6.37542	5.63998	-0.735443	0.00355029	0.19641	0.161704	-0.0347061	0.264944	Other
Col17a1:ENSMUSG00000025064.14	1.53834	0.224928	-1.31342	0.00356607	0.0569937	0.243651	0.186657	0.419395	Other
Gm6548:ENSMUSG00000091549.1	3.00523	2.15316	-0.852066	0.00356607	0	0	0	1	Other
Soat1:ENSMUSG00000026600.12	3.85757	4.6993	0.841728	0.0035691	0.0976039	0.0682616	-0.0293423	0.0287845	E10highIR
Polr3g:ENSMUSG00000035834.11	4.04977	4.8682	0.818432	0.0035691	0.166382	0.117432	-0.0489504	0.121594	Other
AI607873:ENSMUSG00000073490.10	0.215023	0.918402	0.70338	0.00357299	0.0804094	0.0360359	-0.0443735	0.71819	Other
Slc50a1:ENSMUSG00000027953.13	3.91638	2.98231	-0.934064	0.00360674	0.0393885	0.0708175	0.031429	0.678834	Other
Gm42559:ENSMUSG00000107227.1	1.6641	1.01406	-0.650039	0.00361797	0	0	0	1	Other
Tcf7:ENSMUSG00000000782.15	5.48821	6.64928	1.16107	0.00361797	0.0994459	0.0844561	-0.0149898	0.338564	Other
Tbx3:ENSMUSG00000018604.18	3.92391	5.24471	1.32081	0.00361797	0.0808717	0.0670717	-0.0138	0.471001	Other
Klhl24:ENSMUSG00000062901.2	4.65125	3.72757	-0.923674	0.00361797	0.119822	0.0822712	-0.0375506	0.0184945	E10highIR
Irx3:ENSMUSG00000031734.12	2.67577	5.14065	2.46488	0.00361797	0.0043239	0.0102366	0.00591273	0.464597	Other
Sema3c:ENSMUSG00000028780.13	2.02405	2.88589	0.861842	0.00361797	0.313051	0.198991	-0.11406	0.0156427	E10highIR
Mgat5:ENSMUSG00000036155.13	3.32668	2.55983	-0.766854	0.00362497	0.857485	0.911824	0.0543396	0.142482	Other
Gm11578:ENSMUSG00000082160.1	7.08924	5.89913	-1.19011	0.00363617	0	0	0	1	Other
Chchd4:ENSMUSG00000034203.8	4.63441	5.40448	0.770074	0.00363839	0.058087	0.0521207	-0.00596634	0.89823	Other
Akap17b:ENSMUSG00000059708.12	2.2658	1.48553	-0.780269	0.00364137	0.173076	0.135559	-0.0375169	0.650858	Other
Gcc2:ENSMUSG00000038039.13	3.95253	2.63248	-1.32005	0.00364391	0.184585	0.22159	0.0370048	0.291728	Other
Pygo1:ENSMUSG00000034910.5	3.74035	2.69077	-1.04958	0.00366458	0.125918	0.0970531	-0.0288651	0.127073	Other
Rnu3b2:ENSMUSG00000098925.1	2.78792	1.51881	-1.26911	0.00368721	0	0	0	1	Other
Vgll3:ENSMUSG00000091243.1	0.967036	0.073803	-0.893233	0.0037126	0.10704	0.125	0.0179596	1	Other
ACEA_U3:ENSMUSG00000105115.1	2.78296	1.51551	-1.26744	0.00371274	0	0	0	1	Other
Sp4:ENSMUSG00000025323.9	3.7679	3.00456	-0.763341	0.00371274	0.256467	0.130217	-0.12625	0.0141487	E10highIR
Vsig10:ENSMUSG00000066894.14	1.62423	0.392871	-1.23136	0.00371409	0.293917	0.312859	0.0189417	1	Other
Alox12:ENSMUSG00000000320.10	1.29906	0.554111	-0.744952	0.00374891	0.0252966	0.0387099	0.0134133	1	Other
Dio3:ENSMUSG00000075707.5	0.19756	1.1249	0.927336	0.00375559	0	0	0	1	Other
Gm43445:ENSMUSG00000104969.1	1.07982	0.310762	-0.769057	0.00376377	0	0	0	1	Other
Uvssa:ENSMUSG00000037355.14	2.15017	1.45789	-0.692281	0.00379003	0.15727	0.235828	0.078558	0.180247	Other
H2-Q6:ENSMUSG00000073409.12	1.77564	0.825175	-0.950463	0.00380835	0.442687	0.325221	-0.117466	0.268142	Other
Foxd2os:ENSMUSG00000085399.7	1.01978	0.276683	-0.743096	0.00381127	0.549073	0.732809	0.183736	0.125056	Other
Il11ra1:ENSMUSG00000073889.10	5.21866	4.04504	-1.17362	0.00381127	0.68312	0.859189	0.17607	0.00232139	E9highIR
Gm37581:ENSMUSG00000103388.1	2.68608	1.67468	-1.0114	0.00381127	0	0	0	1	Other
C78197:ENSMUSG00000087242.2	1.37239	0.430653	-0.941739	0.00381127	0.00341963	0.00178571	-0.00163391	0.945722	Other
Fam162a:ENSMUSG00000003955.7	7.70789	8.5818	0.873913	0.00381127	0.23466	0.156771	-0.0778894	0.0741175	Other
Psme1:ENSMUSG00000022216.16	6.18005	5.39873	-0.781329	0.00381127	0.00212391	0.00166879	-0.000455118	1	Other
Prl3b1:ENSMUSG00000038891.2	0.262262	1.66426	1.402	0.00381127	0	0	0	1	Other
Comtd1:ENSMUSG00000021773.10	2.04907	3.17398	1.12491	0.00381127	0.00238095	0.00604613	0.00366518	0.831102	Other
Gm25855:ENSMUSG00000064721.4	4.55103	5.60527	1.05423	0.00382974	0	0	0	1	Other
Dnal1:ENSMUSG00000042523.12	2.51485	1.75508	-0.759775	0.00383636	0.260907	0.23028	-0.0306272	0.806958	Other
Nmral1:ENSMUSG00000063445.14	6.76108	6.10041	-0.660671	0.0038406	0.0652139	0.0514624	-0.0137515	0.3817	Other
Glcci1:ENSMUSG00000029638.17	4.16052	3.06264	-1.09787	0.00384705	0.251937	0.196389	-0.0555475	0.0746777	Other
9130401M01Rik:ENSMUSG00000101892.1	5.20937	5.92122	0.711858	0.00387499	0.125353	0.0509007	-0.0744526	0.0114894	E10highIR
Cerk:ENSMUSG00000035891.16	3.54706	2.54513	-1.00192	0.00387499	0.163375	0.126382	-0.0369936	0.296883	Other
Ntrk2:ENSMUSG00000055254.14	0.0774312	1.52739	1.44996	0.00387499	0.769928	0.298128	-0.471799	0.00431803	E10highIR
Pgam1:ENSMUSG00000011752.6	8.07364	8.93705	0.863413	0.00387516	0.0123665	0.0121397	-0.000226716	1	Other
Nudt19:ENSMUSG00000034875.5	3.99229	4.73369	0.741399	0.00387516	0.0166025	0.0272084	0.0106059	0.0805228	Other
Scube1:ENSMUSG00000016763.14	6.00608	4.78872	-1.21736	0.00387516	0.386167	0.45051	0.0643426	0.546037	Other
Gm27204:ENSMUSG00000098294.1	0.124285	1.51893	1.39464	0.00387516	0	0.223509	0.223509	0.099028	Other
Tmem151b:ENSMUSG00000096847.1	3.09991	1.8946	-1.20532	0.00387659	0.04267	0.0482346	0.00556452	0.961077	Other
Zcchc12:ENSMUSG00000036699.12	1.15995	0.361498	-0.798448	0.00388206	0	0	0	1	Other
9530077C05Rik:ENSMUSG00000036411.9	1.96953	1.14025	-0.829275	0.00388717	0.462667	0.483922	0.0212545	1	Other
Tmem54:ENSMUSG00000028786.15	2.35881	3.18726	0.828456	0.00389397	0.115732	0.0746936	-0.0410387	0.509464	Other
Pgk1:ENSMUSG00000062070.12	9.16368	10.0232	0.859505	0.00389957	0.0164278	0.0115498	-0.00487797	0.196913	Other
Aldoa:ENSMUSG00000030695.13	9.6288	10.5162	0.887443	0.00389957	0.0035436	0.00252652	-0.00101708	0.0966599	Other
Nyap1:ENSMUSG00000045348.15	1.98487	1.23426	-0.750612	0.00389988	0.156466	0.141475	-0.0149907	1	Other
Gm27466:ENSMUSG00000098868.1	0.0436592	0.91331	0.869651	0.00391359	0	0	0	1	Other
Sytl1:ENSMUSG00000028860.13	1.00706	0.228876	-0.778179	0.00391474	0.0445366	0.13125	0.0867134	0.843994	Other
Eno3:ENSMUSG00000060600.15	5.7286	6.66916	0.940559	0.00391786	0.0212136	0.0162305	-0.00498306	0.400796	Other
Nrip1:ENSMUSG00000048490.13	3.42784	4.63726	1.20942	0.00392597	0.156556	0.105506	-0.0510499	0.0416748	E10highIR
Lrrc32:ENSMUSG00000090958.2	0.384939	1.66422	1.27928	0.0039432	0.0601954	0.100548	0.0403528	0.586734	Other
Pgbd5:ENSMUSG00000050751.14	1.55182	0.553585	-0.998236	0.00395282	0.382749	0.484149	0.1014	0.518319	Other
Twist1:ENSMUSG00000035799.5	7.31454	8.21894	0.904403	0.00397299	0.01566	0.0102389	-0.00542109	0.0680407	Other
4931428F04Rik:ENSMUSG00000014837.14	3.40545	2.48077	-0.924677	0.00397299	0.194388	0.188476	-0.00591238	1	Other
Asb9:ENSMUSG00000031384.2	1.06225	0.285412	-0.776837	0.00397299	0.193693	0	-0.193693	0.12611	Other
Eln:ENSMUSG00000029675.12	1.1434	0.22521	-0.918194	0.00400046	0.127161	0.212544	0.0853836	0.735883	Other
Lin28b:ENSMUSG00000063804.7	5.53052	6.54893	1.01841	0.00400463	0.250478	0.14923	-0.101248	0.00961036	E10highIR
Adamts16:ENSMUSG00000049538.14	1.08385	0.00484562	-1.07901	0.00401765	0.504513	0.931818	0.427305	0.0287335	E9highIR
Ppp2r5a:ENSMUSG00000026626.11	4.96482	5.8369	0.87208	0.00401978	0.361413	0.239643	-0.12177	0.012442	E10highIR
Cirh1a:ENSMUSG00000041438.7	5.91909	6.82388	0.904782	0.00403098	0.106495	0.0839813	-0.0225141	0.0628144	Other
Tsc22d3:ENSMUSG00000031431.13	5.59304	4.928	-0.66504	0.00403098	0.0019569	0.00652229	0.00456538	0.535509	Other
Gm17275:ENSMUSG00000097347.1	4.92259	3.91364	-1.00895	0.0040366	0.03501	0.0266144	-0.00839554	0.236079	Other
Ddx21:ENSMUSG00000020075.7	6.81873	7.77104	0.952309	0.0040673	0.0278015	0.0283078	0.000506299	1	Other
Slc37a4:ENSMUSG00000032114.8	2.04104	2.87366	0.832622	0.0040799	0.0499539	0.0554008	0.00544691	1	Other
Sema4g:ENSMUSG00000025207.15	2.74448	1.90048	-0.843998	0.00408767	0.0964348	0.131442	0.0350076	0.38623	Other
Arl4d:ENSMUSG00000034936.2	0.85001	2.2339	1.38389	0.00408767	0.0446128	0.0177145	-0.0268983	0.778433	Other
Tmem176b:ENSMUSG00000029810.15	4.03187	2.5853	-1.44657	0.00409705	0.0432254	0.030454	-0.0127714	0.875809	Other
Gm37626:ENSMUSG00000102319.1	1.00372	0.257682	-0.746037	0.00410294	0	0	0	1	Other
Pink1:ENSMUSG00000028756.12	3.8368	2.95394	-0.882865	0.00411239	0.0211498	0.0225571	0.00140733	1	Other
Ptgfr:ENSMUSG00000028036.6	0.0655476	0.904451	0.838904	0.00411239	0.0222222	0.0472621	0.0250398	0.828973	Other
Pkp1:ENSMUSG00000026413.12	1.00111	0.212462	-0.788648	0.0041386	0.0606199	0.221631	0.161011	0.504601	Other
Col1a2:ENSMUSG00000029661.16	6.60425	4.90364	-1.70061	0.00414943	0.0283033	0.0165453	-0.011758	0.243314	Other
Gm16702:ENSMUSG00000097796.1	1.15855	0.410185	-0.748366	0.00414943	0.61503	0.873178	0.258148	0.160796	Other
Rhpn2:ENSMUSG00000030494.13	1.541	2.85534	1.31434	0.00417383	0.284249	0.292226	0.00797734	1	Other
Defb42:ENSMUSG00000054763.9	0	0.799985	0.799985	0.00417475	0.333333	0.0543791	-0.278954	0.723124	Other
Zfp40:ENSMUSG00000002617.14	2.49193	1.45903	-1.0329	0.00417475	0.277632	0.350125	0.0724929	0.121003	Other
2700033N17Rik:ENSMUSG00000086328.1	2.00922	3.34607	1.33685	0.00417572	0.154449	0.0910004	-0.063449	0.224917	Other
Mir6951:ENSMUSG00000099110.1	1.47755	0.0764632	-1.40109	0.00418943	0	0	0	1	Other
Pou6f1:ENSMUSG00000009739.16	1.23516	0.420555	-0.814606	0.00418943	0.233197	0.447805	0.214608	0.0308853	E9highIR
Tigar:ENSMUSG00000038028.9	2.77147	3.45032	0.678852	0.0041946	0.183423	0.091526	-0.0918971	0.00880551	E10highIR
Cdhr4:ENSMUSG00000032595.10	1.54786	0.260585	-1.28727	0.00424025	0.251227	0.344637	0.0934102	0.638156	Other
Stau2:ENSMUSG00000025920.19	4.58371	3.9277	-0.656007	0.00424076	0.3919	0.335148	-0.0567522	0.0964479	Other
Sirt5:ENSMUSG00000054021.5	3.49013	2.62708	-0.863052	0.00424511	0.523127	0.508469	-0.0146574	1	Other
Pknox2:ENSMUSG00000035934.15	0.751365	2.53279	1.78143	0.0042567	0.581214	0.449111	-0.132103	0.0259646	E10highIR
Stx1b:ENSMUSG00000030806.6	2.40391	1.36093	-1.04298	0.00426228	0.165316	0.383775	0.218459	0.0370883	E9highIR
AI480526:ENSMUSG00000090086.7	3.33625	2.09764	-1.23861	0.0042813	0.296758	0.298512	0.00175373	1	Other
Gdpd1:ENSMUSG00000061666.6	3.57096	2.75129	-0.819671	0.0042813	0.461241	0.415661	-0.0455794	0.57663	Other
Gm28933:ENSMUSG00000099597.1	5.20818	4.46418	-0.744007	0.00431079	0	0	0	1	Other
Ap3m2:ENSMUSG00000031539.5	1.41534	0.696298	-0.719039	0.00431079	0.134107	0.116903	-0.0172046	1	Other
Fam78b:ENSMUSG00000060568.14	0.961116	2.16833	1.20722	0.00431079	0.549604	0.371274	-0.17833	0.012933	E10highIR
Snx5:ENSMUSG00000027423.15	7.93267	8.61897	0.686303	0.00431105	0.175016	0.140038	-0.034978	0.0451024	E10highIR
Ano8:ENSMUSG00000034863.7	4.38071	3.49307	-0.887639	0.00431304	0.0926464	0.113247	0.0206008	0.598128	Other
Phip:ENSMUSG00000032253.13	5.4592	4.40212	-1.05708	0.00431304	0.163247	0.175328	0.0120811	0.748674	Other
Exoc3l2:ENSMUSG00000011263.15	1.73498	2.55143	0.816452	0.00431876	0.024263	0.035013	0.01075	0.94621	Other
Dpysl4:ENSMUSG00000025478.15	3.28706	2.07546	-1.2116	0.00434571	0.086741	0.0809772	-0.0057638	1	Other
Pde3a:ENSMUSG00000041741.10	0.634565	2.04977	1.41521	0.00434571	0.470085	0.286897	-0.183188	0.0790358	Other
1190002F15Rik:ENSMUSG00000098318.7	1.45466	0.745365	-0.7093	0.00434773	0.644466	0.615248	-0.0292174	0.795479	Other
F930015N05Rik:ENSMUSG00000095224.1	1.1801	1.97715	0.797046	0.00438403	0	0	0	1	Other
Ropn1l:ENSMUSG00000022236.9	1.65841	0.893256	-0.765156	0.00438878	0.97331	0.989761	0.0164511	0.0353042	E9highIR
Gm6325:ENSMUSG00000081778.1	2.01876	1.27295	-0.745814	0.00438878	0.0290129	0.0132104	-0.0158025	0.243091	Other
Cd44:ENSMUSG00000005087.17	2.97776	1.9348	-1.04297	0.00440057	0.183688	0.192659	0.00897039	0.931938	Other
Ppan:ENSMUSG00000004100.11	5.9201	6.68656	0.766459	0.00442923	0.0231727	0.0200498	-0.00312284	0.776184	Other
Mpzl2:ENSMUSG00000032092.4	3.45812	2.74716	-0.71096	0.00442923	0.0264489	0.0264415	-7.39957e-06	1	Other
Ulk2:ENSMUSG00000004798.14	3.79862	3.02043	-0.778198	0.00442923	0.217603	0.218442	0.000838458	1	Other
3110043O21Rik:ENSMUSG00000028300.14	3.23593	2.409	-0.826926	0.00443322	0.953732	0.975157	0.0214251	0.025271	E9highIR
Txndc16:ENSMUSG00000021830.13	3.32829	1.99952	-1.32876	0.00444919	0.243129	0.287323	0.0441945	0.328423	Other
Gm27867:ENSMUSG00000098537.1	0.709422	2.75323	2.04381	0.00446553	0	0	0	1	Other
Gm25966:ENSMUSG00000087794.1	1.74752	0.410871	-1.33665	0.00448686	0	0	0	1	Other
Gpt2:ENSMUSG00000031700.11	5.16598	4.07381	-1.09217	0.00448686	0.103107	0.0940658	-0.00904122	0.795354	Other
Fam19a5:ENSMUSG00000054863.8	2.61196	3.63267	1.02072	0.00448686	0.470556	0.324277	-0.146279	0.0253166	E10highIR
N4bp2l1:ENSMUSG00000041132.11	1.27321	0.267146	-1.00607	0.00448686	0.476674	0.543811	0.0671361	0.418669	Other
Mthfd1l:ENSMUSG00000040675.17	5.25392	6.06128	0.807358	0.00448686	0.244144	0.183459	-0.0606847	0.11581	Other
Bach2:ENSMUSG00000040270.16	4.09246	2.78445	-1.30802	0.00448686	0.518252	0.482092	-0.0361592	0.662944	Other
Gm13652:ENSMUSG00000087333.1	0.459533	1.67245	1.21292	0.00448771	0.156899	0.142585	-0.0143142	1	Other
2810408A11Rik:ENSMUSG00000018570.17	3.90887	2.78639	-1.12248	0.00452601	0.00908571	0.0134653	0.00437962	1	Other
Tmem50b:ENSMUSG00000022964.14	3.65188	2.87248	-0.7794	0.00452601	0.152796	0.165552	0.0127564	1	Other
Ust:ENSMUSG00000047712.7	1.82492	2.66427	0.839342	0.00455688	0.680564	0.572718	-0.107846	0.177556	Other
Egfl7:ENSMUSG00000026921.18	4.71714	5.66491	0.947766	0.00455791	0.11828	0.117901	-0.000379422	1	Other
Prl2c3:ENSMUSG00000056457.5	0.986913	0.166949	-0.819964	0.00459327	0.710621	0.71363	0.003009	1	Other
Wnt8a:ENSMUSG00000012282.2	0.987558	0.163548	-0.82401	0.00459327	0.263219	0.154454	-0.108765	0.937849	Other
Gm4524:ENSMUSG00000090257.1	1.8488	2.94793	1.09912	0.00459327	0.175139	0.150415	-0.0247244	0.559046	Other
Malat1:ENSMUSG00000092341.2	6.7495	6.05505	-0.694441	0.00464115	0	0	0	1	Other
Sbk1:ENSMUSG00000042978.10	6.66528	5.49511	-1.17017	0.00464115	0.0777577	0.0903585	0.0126008	0.637436	Other
Ddx58:ENSMUSG00000040296.15	1.66749	0.489566	-1.17793	0.00464115	0.31485	0.943424	0.628574	0.0018243	E9highIR
Dact2:ENSMUSG00000048826.6	1.36088	3.35692	1.99604	0.00464115	0.0856872	0.0633963	-0.0222909	0.760965	Other
Pawr:ENSMUSG00000035873.7	2.84098	3.79167	0.950685	0.00464895	0.471841	0.36317	-0.108671	0.270579	Other
Erbb2ip:ENSMUSG00000021709.14	5.73426	4.87046	-0.863799	0.00464895	0.197847	0.148671	-0.0491756	0.0121798	E10highIR
Fam163b:ENSMUSG00000009216.7	1.07302	0.262092	-0.810924	0.00465318	0.33602	0.312597	-0.0234224	1	Other
Mid1ip1:ENSMUSG00000008035.12	4.19134	2.85493	-1.33641	0.00466483	0.0132253	0.0188895	0.00566418	0.910832	Other
Wdr74:ENSMUSG00000042729.9	5.94377	6.72295	0.77918	0.00466812	0.0587096	0.0616582	0.00294856	1	Other
Gm16439:ENSMUSG00000072594.3	1.08091	1.91743	0.836524	0.00466812	0	0	0	1	Other
Mir6905:ENSMUSG00000099181.1	1.1986	0.297873	-0.900729	0.00466812	0	0	0	1	Other
4933404O12Rik:ENSMUSG00000097908.7	2.4303	1.53424	-0.896056	0.00467069	0.072158	0.0534785	-0.0186795	0.477783	Other
Reep1:ENSMUSG00000052852.7	2.25017	3.31351	1.06334	0.00469372	0.239572	0.205332	-0.0342403	0.117241	Other
Scarf2:ENSMUSG00000012017.3	5.2729	4.08169	-1.19121	0.00469372	0.322631	0.359048	0.036417	0.274656	Other
Lamc2:ENSMUSG00000026479.13	2.02044	1.18618	-0.834268	0.00469655	0.0945965	0.104519	0.00992275	0.952968	Other
Upk3bl:ENSMUSG00000006143.12	1.54617	0.301822	-1.24435	0.00469655	0.184806	0.4875	0.302694	0.403973	Other
Gm22345:ENSMUSG00000084593.1	2.90118	1.3913	-1.50988	0.00469655	0	0	0	1	Other
Gm22680:ENSMUSG00000065782.1	5.04756	5.95238	0.904824	0.00469655	0	0	0	1	Other
Sapcd2:ENSMUSG00000026955.13	4.54463	3.70195	-0.842675	0.00469832	0.0773699	0.0789504	0.00158049	1	Other
Krt17:ENSMUSG00000035557.9	1.48166	0.630559	-0.851096	0.00469832	0.00574713	0.0229167	0.0171695	0.779442	Other
Tes:ENSMUSG00000029552.19	5.81131	5.11007	-0.701241	0.00471726	0.164591	0.113966	-0.0506243	0.519816	Other
Gm37121:ENSMUSG00000103032.1	1.04729	0.252501	-0.79479	0.00472265	0	0	0	1	Other
Tax1bp3:ENSMUSG00000040158.12	5.44704	4.63263	-0.814412	0.00474915	0.00836516	0.0102981	0.00193296	0.825286	Other
Tmf1:ENSMUSG00000030059.15	4.34457	3.67835	-0.666223	0.00474915	0.148718	0.14082	-0.00789873	0.831575	Other
Pkp2:ENSMUSG00000041957.15	0.696459	2.61636	1.9199	0.00474915	0.158041	0.1726	0.0145582	1	Other
4731419I09Rik:ENSMUSG00000097004.1	1.2342	0.537064	-0.697139	0.00477822	0.534855	0.579129	0.0442739	0.0769577	Other
Nipsnap1:ENSMUSG00000034285.15	5.89909	5.204	-0.69509	0.00477822	0.177719	0.199998	0.0222791	0.472107	Other
Mmp2:ENSMUSG00000031740.7	7.07313	6.02644	-1.04669	0.00477822	0.0845094	0.0689033	-0.0156061	0.342026	Other
Ctnnd2:ENSMUSG00000022240.9	1.06058	2.25942	1.19883	0.00477822	0.766397	0.562811	-0.203587	0.0608287	Other
Blcap:ENSMUSG00000067787.10	5.34732	4.55425	-0.793068	0.00477822	0.963593	0.834008	-0.129585	0.00178835	E10highIR
A430033K04Rik:ENSMUSG00000056014.15	2.91935	2.10464	-0.814714	0.00477822	0.199236	0.173999	-0.0252375	0.677096	Other
Tmem63a:ENSMUSG00000026519.16	1.1062	0.390967	-0.715236	0.00477822	0.234455	0.200251	-0.0342035	1	Other
Nqo1:ENSMUSG00000003849.8	2.96465	2.17143	-0.793228	0.00477822	0.0939411	0.120425	0.0264842	0.757138	Other
Ms4a6c:ENSMUSG00000079419.4	1.03648	0.0400564	-0.996423	0.00477822	0.0958192	0.0555556	-0.0402636	0.970014	Other
Gpc5:ENSMUSG00000022112.14	2.11959	0.769699	-1.34989	0.00488112	0.958104	0.938447	-0.0196565	0.601348	Other
Pxdc1:ENSMUSG00000021411.15	1.42599	2.342	0.916011	0.00490682	0.267796	0.235752	-0.0320434	0.808676	Other
Abca5:ENSMUSG00000018800.14	2.2367	1.05684	-1.17986	0.00492055	0.174374	0.124346	-0.0500283	0.400796	Other
Gm37665:ENSMUSG00000103547.1	2.12537	1.10081	-1.02456	0.00495354	0	0	0	1	Other
Nhp2:ENSMUSG00000001056.3	7.59381	8.35563	0.761819	0.00496509	0.00521785	0.00515909	-5.87678e-05	1	Other
Arhgef39:ENSMUSG00000051517.14	4.31087	3.61749	-0.693383	0.00496509	0.0095714	0.0101471	0.000575677	1	Other
Lax1:ENSMUSG00000051998.14	0.850896	0.114975	-0.735921	0.00497032	0.40475	0.358333	-0.0464168	1	Other
Dip2a:ENSMUSG00000020231.15	3.05788	2.17582	-0.88206	0.00497267	0.210551	0.199621	-0.0109296	1	Other
Myo1b:ENSMUSG00000018417.14	6.4141	5.63486	-0.779245	0.00497267	0.226919	0.172219	-0.0546994	0.0275846	E10highIR
Ero1lb:ENSMUSG00000057069.6	1.59102	0.920498	-0.670522	0.00498146	0.367015	0.25362	-0.113395	0.163685	Other
Cisd3:ENSMUSG00000078695.8	2.46338	3.34896	0.885581	0.00498146	0.0234024	0.0513972	0.0279948	0.502948	Other
Gm17119:ENSMUSG00000090300.1	2.34155	0.918944	-1.42261	0.00498885	0	0	0	1	Other
Cib2:ENSMUSG00000037493.6	2.55076	1.82686	-0.723901	0.00498894	0.11888	0.0755618	-0.0433182	0.568946	Other
2210412B16Rik:ENSMUSG00000107216.1	1.73992	0.854016	-0.885902	0.00499624	0	0	0	1	Other
Sox11:ENSMUSG00000063632.6	7.9162	6.9121	-1.0041	0.00499624	0	0	0	1	Other
Dsel:ENSMUSG00000038702.6	2.89458	2.04541	-0.849165	0.00501043	0.00234828	0	-0.00234828	0.241355	Other
Lrrtm4:ENSMUSG00000052581.13	1.15824	0.00488705	-1.15335	0.00501187	0.663027	0.993671	0.330644	0.0191278	E9highIR
Pdgfc:ENSMUSG00000028019.9	5.6016	4.81787	-0.78373	0.00502753	0.354902	0.205278	-0.149624	0.0216991	E10highIR
Aplnr:ENSMUSG00000044338.9	3.38863	4.56018	1.17155	0.00502849	0	0	0	1	Other
Tcf7l1:ENSMUSG00000055799.13	6.06115	4.96274	-1.09841	0.00503415	0.41748	0.433949	0.016469	1	Other
Fzd10:ENSMUSG00000081683.5	5.2005	4.26142	-0.939071	0.00506618	0	0	0	1	Other
Rras2:ENSMUSG00000055723.5	5.37238	6.10804	0.735661	0.00507201	0.220206	0.147645	-0.0725615	0.0465374	E10highIR
Cfap97:ENSMUSG00000031631.15	3.45063	2.75055	-0.700074	0.00507201	0.113683	0.0888361	-0.0248474	0.283229	Other
Grb7:ENSMUSG00000019312.10	2.39795	3.55016	1.1522	0.00508498	0.0118073	0.0230977	0.0112904	0.441558	Other
Hsd17b11:ENSMUSG00000029311.16	3.79009	2.32556	-1.46454	0.00509438	0.113072	0.141288	0.0282159	0.895913	Other
Frk:ENSMUSG00000019779.14	1.52837	0.822312	-0.706055	0.00509438	0.488614	0.630283	0.141669	0.0525862	Other
Mrps36-ps2:ENSMUSG00000081911.1	3.4015	4.16629	0.764788	0.00509612	0	0	0	1	Other
Snhg1:ENSMUSG00000108414.1	6.54484	7.28254	0.737705	0.00509612	0	0	0	1	Other
Gpr50:ENSMUSG00000056380.13	0.181632	1.79708	1.61545	0.00511008	0	0.0268058	0.0268058	0.209463	Other
Cldn5:ENSMUSG00000041378.1	3.54771	4.45087	0.903165	0.005134	0	0	0	1	Other
Irx5:ENSMUSG00000031737.10	1.61697	3.45748	1.84051	0.00514421	0.00888889	0.0340462	0.0251573	0.199354	Other
Gprc5b:ENSMUSG00000008734.8	3.87196	3.09461	-0.777354	0.00520445	0.109894	0.0859483	-0.0239453	0.348979	Other
Ankrd26:ENSMUSG00000007827.10	3.54466	2.70713	-0.837526	0.00520862	0.231915	0.238039	0.00612334	1	Other
Nab2:ENSMUSG00000025402.12	4.45574	3.25338	-1.20235	0.00520862	0.0209999	0.0231306	0.00213066	0.83533	Other
Dqx1:ENSMUSG00000009145.6	0.614466	1.24792	0.63345	0.00520862	0.165114	0.16893	0.00381626	1	Other
Oprl1:ENSMUSG00000027584.16	0.0882298	1.14268	1.05445	0.00521598	0	0.122509	0.122509	0.124677	Other
Gm7278:ENSMUSG00000080950.1	3.47258	4.28306	0.810479	0.00523423	0	0	0	1	Other
Gm8615:ENSMUSG00000024437.6	3.84228	2.95853	-0.883751	0.00523423	0	0	0	1	Other
Cend1:ENSMUSG00000060240.12	1.95838	1.10418	-0.854199	0.00523423	0.00946326	0	-0.00946326	0.258558	Other
Hdac11:ENSMUSG00000034245.10	4.36772	2.77077	-1.59695	0.00523423	0.202959	0.159171	-0.043788	0.0846312	Other
Sorbs3:ENSMUSG00000022091.5	3.99416	2.92539	-1.06876	0.00524044	0.110194	0.089028	-0.0211664	0.60707	Other
Acat2:ENSMUSG00000023832.13	7.68029	6.75558	-0.924715	0.0052478	0.0399771	0.041387	0.00140993	1	Other
Robo4:ENSMUSG00000032125.19	2.59348	1.63368	-0.959803	0.0052478	0.0393626	0.0449287	0.00556605	0.88496	Other
Nfam1:ENSMUSG00000058099.15	0.692159	1.48994	0.797781	0.0052478	0.407082	0.324352	-0.0827296	0.944295	Other
2310009B15Rik:ENSMUSG00000079283.2	4.7396	4.03349	-0.706108	0.0052865	0.179985	0.218021	0.038036	0.770619	Other
Gm25649:ENSMUSG00000094096.1	0	1.17869	1.17869	0.0052865	0	0	0	1	Other
Kif20b:ENSMUSG00000024795.10	4.52667	3.35454	-1.17213	0.00528889	0.218492	0.287836	0.0693438	0.133302	Other
Meox1:ENSMUSG00000001493.9	3.03998	4.07433	1.03434	0.00529508	0.128115	0.0833014	-0.0448139	0.703382	Other
Tspo:ENSMUSG00000041736.6	4.53262	3.3242	-1.20842	0.00529887	0.0733577	0.211901	0.138543	0.196495	Other
Gm27335:ENSMUSG00000098725.1	2.72561	4.39677	1.67116	0.00529887	0	0	0	1	Other
Mxd3:ENSMUSG00000021485.13	3.642	2.29531	-1.34669	0.00532045	0.00796946	0.0141449	0.00617548	0.403493	Other
Vamp5:ENSMUSG00000073002.9	2.52265	3.4435	0.920845	0.00532057	0.294145	0.202582	-0.0915629	0.18231	Other
Lox:ENSMUSG00000024529.13	0.498252	1.16471	0.666457	0.0053209	0.0211176	0.00189394	-0.0192237	0.297123	Other
Cyth4:ENSMUSG00000018008.7	1.3549	0.551808	-0.803088	0.00532469	0.106226	0.0258564	-0.0803696	0.0334837	E10highIR
D130040H23Rik:ENSMUSG00000079038.2	2.01751	1.18287	-0.834642	0.00533122	0.0160283	0.0302121	0.0141838	0.950288	Other
Tek:ENSMUSG00000006386.15	2.42667	3.70657	1.2799	0.0053748	0.338395	0.149927	-0.188468	0.0163789	E10highIR
Ctsk:ENSMUSG00000028111.4	2.69467	1.22487	-1.4698	0.00537486	0.114281	0.277144	0.162863	0.527621	Other
Rnd3:ENSMUSG00000017144.8	6.37018	5.65264	-0.717538	0.00537636	0.108844	0.0882287	-0.0206148	0.646027	Other
Mir678:ENSMUSG00000076068.1	4.41359	3.6513	-0.762284	0.00537636	0	0	0	1	Other
Gm27300:ENSMUSG00000098617.1	2.72561	4.38755	1.66194	0.00537636	0	0	0	1	Other
Ggh:ENSMUSG00000073987.4	2.79042	1.95426	-0.836153	0.00537636	0.180134	0.170363	-0.00977115	1	Other
Itgav:ENSMUSG00000027087.11	4.72791	3.77843	-0.94948	0.00537636	0.152222	0.131741	-0.0204805	0.67916	Other
Irx1:ENSMUSG00000060969.8	0.207064	1.21893	1.01186	0.00541672	0	0.0515979	0.0515979	0.443965	Other
Gm33819:ENSMUSG00000103912.1	0.376574	1.68033	1.30375	0.00541672	0.542088	0.39526	-0.146828	0.262918	Other
Gm37644:ENSMUSG00000103195.1	1.59531	0.730866	-0.864441	0.00541746	0	0	0	1	Other
Lrrc49:ENSMUSG00000047766.15	4.67138	4.05303	-0.618352	0.00541746	0.220996	0.170109	-0.0508877	0.092207	Other
Gm27383:ENSMUSG00000099229.1	1.45578	0	-1.45578	0.00542321	0	0	0	1	Other
Gm37494:ENSMUSG00000108621.1	2.54982	1.85537	-0.694451	0.00547717	0.112823	0.0950268	-0.0177961	0.689145	Other
Gm14011:ENSMUSG00000085036.1	1.0584	0.0170215	-1.04138	0.0055029	0.409494	0.503438	0.0939444	0.990684	Other
Pik3r5:ENSMUSG00000020901.13	1.11238	0.41623	-0.696147	0.00550357	0.241965	0.171213	-0.0707521	0.238212	Other
Vwa1:ENSMUSG00000042116.3	2.0159	1.29163	-0.724275	0.00550446	0.0586378	0.0271852	-0.0314527	0.0662011	Other
Shroom3:ENSMUSG00000029381.15	2.09759	4.80231	2.70471	0.00551697	0.332282	0.271604	-0.0606779	0.472107	Other
Gnpda1:ENSMUSG00000052102.14	3.68892	2.98703	-0.701883	0.00551697	0.110427	0.112688	0.00226108	1	Other
Zswim4:ENSMUSG00000035671.5	5.33895	4.50969	-0.829258	0.00551697	0.0906596	0.0918582	0.00119854	1	Other
Podxl2:ENSMUSG00000033152.13	3.72015	2.54832	-1.17184	0.00551697	0.168761	0.222405	0.0536442	0.637419	Other
F11r:ENSMUSG00000038235.4	3.97211	4.98608	1.01397	0.00551831	0.0946879	0.129972	0.0352839	0.545508	Other
1700025A08Rik:ENSMUSG00000106947.1	1.144	2.22434	1.08034	0.00552348	0	0	0	1	Other
Drp2:ENSMUSG00000000223.13	0.935843	0.298271	-0.637572	0.00561153	0.149629	0.155781	0.00615218	1	Other
Snord57:ENSMUSG00000065272.1	3.13728	4.38237	1.24509	0.00564612	0	0	0	1	Other
Nudt11:ENSMUSG00000073295.4	3.81386	4.47208	0.658229	0.00564734	0.0325196	0.0212301	-0.0112895	0.118967	Other
Lrp2:ENSMUSG00000027070.14	0.0290089	1.45665	1.42764	0.00564734	0.431481	0.115372	-0.31611	0.0176147	E10highIR
Timp1:ENSMUSG00000001131.11	2.96098	3.77319	0.812208	0.00564734	0.049882	0.0695179	0.0196358	0.701789	Other
Tsr1:ENSMUSG00000038335.13	6.14692	6.81434	0.667419	0.00564734	0.0616271	0.0318158	-0.0298113	0.0144952	E10highIR
Rhou:ENSMUSG00000039960.5	4.24869	5.18758	0.938886	0.0056691	0.0521711	0.0531539	0.000982791	1	Other
Polr3gl:ENSMUSG00000028104.14	4.02721	2.88114	-1.14606	0.00569506	0.507804	0.490571	-0.0172326	0.944295	Other
Postn:ENSMUSG00000027750.16	0.54746	4.17751	3.63005	0.00569506	0.00888889	0.0193325	0.0104436	0.585556	Other
C130021I20Rik:ENSMUSG00000052951.5	6.2445	3.90805	-2.33645	0.00569506	0.0656844	0.0679428	0.00225843	1	Other
Mybpc1:ENSMUSG00000020061.17	1.52902	0.0944223	-1.4346	0.0057338	0.551374	0.831547	0.280172	0.127073	Other
Zkscan1:ENSMUSG00000029729.12	4.79937	4.16934	-0.630036	0.00575447	0.0881789	0.105146	0.0169673	0.634467	Other
Gm43300:ENSMUSG00000105572.1	2.8722	2.05122	-0.820975	0.00575447	0	0	0	1	Other
Nrp2:ENSMUSG00000025969.15	6.05482	4.75057	-1.30424	0.00575447	0.234835	0.200703	-0.034132	0.402384	Other
Tulp2:ENSMUSG00000023467.16	1.97986	0.683512	-1.29635	0.00576227	0.95058	0.969593	0.0190122	0.0707746	Other
Hadhb:ENSMUSG00000059447.13	6.00721	5.3417	-0.665513	0.00576227	0.0733238	0.0477551	-0.0255687	0.0927418	Other
Gm37024:ENSMUSG00000104079.1	0.91921	0.150319	-0.768891	0.00577559	0	0	0	1	Other
Creb3l4:ENSMUSG00000027938.11	1.87605	0.899157	-0.97689	0.00577962	0.0735673	0.13737	0.063803	0.772139	Other
Tbxa2r:ENSMUSG00000034881.7	0.845923	1.77409	0.928164	0.00578387	0.0398475	0.133249	0.0934013	0.188232	Other
Ndrg2:ENSMUSG00000004558.14	1.80534	1.03753	-0.767812	0.00578527	0.00520833	0.0716066	0.0663983	0.658694	Other
Ift22:ENSMUSG00000007987.12	3.93377	3.27592	-0.657855	0.00578527	0.0674131	0.0715772	0.00416414	1	Other
Psme2b:ENSMUSG00000078153.3	4.38342	3.69336	-0.690056	0.00578527	0	0	0	1	Other
Mrps36:ENSMUSG00000061474.11	4.99167	5.63461	0.642943	0.00579146	0.0739326	0.0459969	-0.0279357	0.0694979	Other
Klhdc8a:ENSMUSG00000042115.4	0.0140345	1.26722	1.25318	0.00579174	0	0.0208504	0.0208504	0.246043	Other
Cenpj:ENSMUSG00000064128.6	4.21217	3.34552	-0.866648	0.00580036	0.238336	0.208957	-0.0293786	0.340391	Other
Ly86:ENSMUSG00000021423.5	0.908623	0.0424527	-0.86617	0.00581295	0.473889	0.972222	0.498333	0.0156716	E9highIR
Gm26587:ENSMUSG00000097470.1	2.51085	1.78436	-0.726488	0.00581295	0	0	0	1	Other
D930007P13Rik:ENSMUSG00000097003.1	0.143133	1.12098	0.977846	0.00581464	0.669077	0.719358	0.0502814	1	Other
Ankrd44:ENSMUSG00000052331.14	3.7235	2.69142	-1.03208	0.00589498	0.437864	0.406455	-0.0314087	0.764842	Other
Tunar:ENSMUSG00000097929.7	0.192276	1.23578	1.0435	0.00589948	0.300218	0.418965	0.118747	0.702209	Other
Zfp638:ENSMUSG00000030016.14	4.86814	3.95807	-0.910069	0.00589948	0.693167	0.824257	0.13109	0.0418928	E9highIR
RP23-334M3.6:ENSMUSG00000107884.1	1.85149	0.780568	-1.07092	0.00590077	0	0	0	1	Other
Timp2:ENSMUSG00000017466.9	4.61224	3.65008	-0.962163	0.0059134	0.13009	0.127429	-0.00266132	1	Other
Wipf1:ENSMUSG00000075284.10	4.78371	3.8505	-0.933208	0.00594533	0.400247	0.368302	-0.0319441	0.7429	Other
Gm26642:ENSMUSG00000097680.1	1.06332	0.365689	-0.697631	0.00594924	0.491599	0.454107	-0.0374922	0.497652	Other
Golgb1:ENSMUSG00000034243.16	3.83309	3.16622	-0.666867	0.00595253	0.0697701	0.0499958	-0.0197743	0.214345	Other
Cntn2:ENSMUSG00000053024.14	1.89657	0.818802	-1.07777	0.00595253	0.0181606	0.0217219	0.00356125	1	Other
Bgn:ENSMUSG00000031375.17	3.77097	2.58745	-1.18353	0.00595253	0.0128389	0.0178568	0.00501788	0.887457	Other
Nap1l2:ENSMUSG00000082229.1	0.673331	1.40319	0.729859	0.00595521	0	0	0	1	Other
C430049B03Rik:ENSMUSG00000087365.7	4.56054	3.30002	-1.26052	0.00596262	0.096605	0.113412	0.0168069	0.90314	Other
6030408B16Rik:ENSMUSG00000075408.5	1.40106	0.174982	-1.22608	0.00596262	0.061727	0.384653	0.322926	0.376908	Other
Rnaset2a:ENSMUSG00000095687.1	5.46691	4.7106	-0.756304	0.00596262	0.257678	0.15516	-0.102519	0.012828	E10highIR
Gm15893:ENSMUSG00000085246.1	1.35798	0.590232	-0.767752	0.00596262	0.498806	0.399695	-0.0991106	0.37896	Other
Exosc7:ENSMUSG00000025785.4	6.11559	6.78991	0.674325	0.00596546	0.28541	0.158856	-0.126555	0.0501243	Other
Gm26095:ENSMUSG00000095347.1	0	0.926257	0.926257	0.00596546	0	0	0	1	Other
Clcf1:ENSMUSG00000040663.8	1.56913	0.46462	-1.10452	0.00596546	0.250992	0.387481	0.136489	0.0944214	Other
Tbc1d24:ENSMUSG00000036473.15	3.80475	2.75	-1.05475	0.00596546	0.160588	0.15658	-0.00400858	1	Other
Nipbl:ENSMUSG00000022141.6	4.74726	4.0113	-0.735958	0.00596546	0.306571	0.29369	-0.0128803	0.847988	Other
Slc18b1:ENSMUSG00000037455.16	2.67678	1.49867	-1.17811	0.00596546	0.253627	0.248492	-0.00513417	1	Other
Snhg12:ENSMUSG00000086290.8	5.69016	6.4462	0.756044	0.00596546	0.190053	0.177679	-0.0123735	0.317581	Other
Gm28876:ENSMUSG00000101356.1	0.301715	1.52314	1.22142	0.00596546	0.775439	0.77254	-0.00289901	1	Other
Pdgfrl:ENSMUSG00000031595.9	1.81922	0.601077	-1.21814	0.00596546	0.483551	0.643525	0.159974	0.0259646	E9highIR
Efcab11:ENSMUSG00000021176.5	3.21945	2.45455	-0.764894	0.00597773	0.663265	0.655013	-0.00825221	1	Other
D030062O11Rik:ENSMUSG00000103710.1	1.89986	0.679618	-1.22024	0.0059825	0	0	0	1	Other
Lhfp:ENSMUSG00000048332.13	4.29628	3.25413	-1.04214	0.00598278	0.914405	0.971562	0.0571561	0.0457317	E9highIR
Ubash3b:ENSMUSG00000032020.15	2.35787	1.60729	-0.750584	0.0059923	0.371278	0.312661	-0.0586172	0.809603	Other
Zfp760:ENSMUSG00000067928.6	4.18163	3.02751	-1.15411	0.0059923	0.210851	0.215433	0.00458156	1	Other
Nabp1:ENSMUSG00000026107.11	2.42478	3.29161	0.866831	0.00600004	0.0389974	0.0221195	-0.0168779	0.0997343	Other
Tpm1:ENSMUSG00000032366.15	7.11439	7.97046	0.856074	0.00604328	0.120262	0.0979868	-0.0222755	0.0684373	Other
Gm17477:ENSMUSG00000084917.3	1.83168	1.14994	-0.681744	0.00604328	0.0405179	0.0345184	-0.00599948	1	Other
Aimp2:ENSMUSG00000029610.13	5.81037	6.5529	0.742525	0.00604374	0.159951	0.110099	-0.0498519	0.0681858	Other
Rock1:ENSMUSG00000024290.8	4.45787	3.61784	-0.840032	0.00606416	0.295267	0.316378	0.0211107	0.683473	Other
Snord93:ENSMUSG00000095205.1	3.95115	4.8452	0.894045	0.00606469	0	0	0	1	Other
Adgrl3:ENSMUSG00000037605.16	2.34364	1.20321	-1.14043	0.00607283	0.803268	0.752618	-0.0506499	0.121595	Other
Gm23940:ENSMUSG00000075908.1	1.39964	0.477243	-0.922399	0.00610377	0	0	0	1	Other
Maged2:ENSMUSG00000025268.15	6.83963	5.96188	-0.877749	0.00610377	0.00659482	0.00890708	0.00231226	0.739898	Other
Dpysl3:ENSMUSG00000024501.19	3.27983	5.08078	1.80095	0.00612362	0.0523367	0.0296006	-0.0227361	0.0832989	Other
Fam168a:ENSMUSG00000029461.15	5.16519	4.19773	-0.967459	0.00612738	0.520493	0.630488	0.109995	0.133307	Other
Gpc3:ENSMUSG00000055653.13	9.59253	8.95727	-0.635259	0.00616262	0.295692	0.190871	-0.104821	0.0453427	E10highIR
RP23-446E21.6:ENSMUSG00000108255.1	3.21807	2.13389	-1.08419	0.00620622	0	0	0	1	Other
Azin2:ENSMUSG00000028789.16	1.69704	0.783832	-0.913203	0.00621934	0.426541	0.336759	-0.0897823	0.0939571	Other
Cnrip1:ENSMUSG00000044629.5	1.88446	2.652	0.767537	0.00623487	0.164804	0.152775	-0.0120285	1	Other
Gcdh:ENSMUSG00000003809.14	4.86607	4.19384	-0.672232	0.00623487	0.238985	0.306598	0.067613	0.159339	Other
Gm43681:ENSMUSG00000106870.1	2.50904	1.68477	-0.824263	0.00623487	0	0	0	1	Other
Fuom:ENSMUSG00000025466.18	2.65638	1.15448	-1.50191	0.00624248	0.0346251	0.0667892	0.0321642	0.982206	Other
Ccdc18:ENSMUSG00000056531.11	2.37289	1.31423	-1.05866	0.00624248	0.503996	0.594971	0.090975	0.37293	Other
Pxmp2:ENSMUSG00000029499.11	1.28523	2.12132	0.836096	0.00624248	0.238591	0.196675	-0.0419167	0.55329	Other
Gm27244:ENSMUSG00000098800.1	1.04705	0.185207	-0.861844	0.00624248	0.509959	0.523398	0.0134399	0.978722	Other
Casc5:ENSMUSG00000027326.13	4.12546	3.19464	-0.930822	0.00624447	0.152367	0.189841	0.0374743	0.365391	Other
Cacng7:ENSMUSG00000069806.5	4.1345	2.79765	-1.33684	0.00624447	0.413478	0.499099	0.0856216	0.388994	Other
Smim14:ENSMUSG00000037822.12	2.83365	2.10854	-0.725114	0.00624709	0.372209	0.408178	0.0359694	0.592029	Other
Gm23689:ENSMUSG00000096398.1	0.0531258	0.944021	0.890895	0.00626798	0	0	0	1	Other
Csf1r:ENSMUSG00000024621.15	2.37287	1.18623	-1.18664	0.00627003	0.0161656	0.0104781	-0.00568749	0.166607	Other
Grasp:ENSMUSG00000000531.4	3.83069	2.89355	-0.937131	0.0062732	0.118572	0.120154	0.00158201	1	Other
Reep5:ENSMUSG00000005873.5	5.177	4.54262	-0.634381	0.00629249	0.0987289	0.0718089	-0.02692	0.0526227	Other
Dhrs1:ENSMUSG00000002332.15	4.96412	4.16219	-0.801932	0.00629249	0.0440239	0.0355308	-0.00849308	0.766491	Other
Ccdc112:ENSMUSG00000071855.4	3.34968	2.65125	-0.698432	0.00630232	0.292906	0.235884	-0.0570221	0.280751	Other
Irf2bpl:ENSMUSG00000034168.6	3.64855	2.48441	-1.16414	0.00631532	0	0	0	1	Other
Gm24115:ENSMUSG00000076987.1	0.0259345	1.15463	1.1287	0.00632327	0	0	0	1	Other
Qsox1:ENSMUSG00000033684.14	3.76501	2.84895	-0.916057	0.00633936	0.207016	0.205948	-0.00106799	1	Other
Akap9:ENSMUSG00000040407.17	3.23682	2.32432	-0.912504	0.00633936	0.225842	0.199368	-0.0264745	0.448712	Other
Snord88a:ENSMUSG00000095472.1	2.44754	1.04734	-1.4002	0.00634876	0	0	0	1	Other
Ccnb1ip1:ENSMUSG00000071470.3	0.663046	1.5921	0.929057	0.00635503	0.433582	0.442135	0.0085532	1	Other
Pik3r1:ENSMUSG00000041417.15	2.98602	2.39374	-0.592282	0.00643248	0.205129	0.177054	-0.0280749	0.331794	Other
Wfikkn2:ENSMUSG00000044177.4	1.28587	0.0299401	-1.25593	0.00644757	0.0933467	0.275	0.181653	0.936337	Other
Gm23201:ENSMUSG00000077565.1	4.77794	5.44786	0.669924	0.00645064	0	0	0	1	Other
Lrrcc1:ENSMUSG00000027550.14	3.86398	2.68059	-1.18339	0.0064739	0.166282	0.113609	-0.0526733	0.022841	E10highIR
Ogdhl:ENSMUSG00000021913.7	3.78862	3.11738	-0.671244	0.00647963	0.148037	0.230844	0.0828065	0.0364834	E9highIR
Zfp946:ENSMUSG00000071266.13	3.84395	2.66013	-1.18381	0.00647963	0.228281	0.25005	0.0217692	0.870777	Other
Moxd1:ENSMUSG00000020000.7	1.79969	1.09054	-0.709149	0.00648207	0.158702	0.194033	0.035331	0.641557	Other
Slc7a11:ENSMUSG00000027737.10	2.87318	2.22435	-0.648828	0.00649724	0.0211925	0.0138888	-0.00730369	0.225303	Other
Cyp2j6:ENSMUSG00000052914.4	2.20416	1.54337	-0.660798	0.00651777	0.200692	0.140493	-0.0601987	0.476964	Other
Atp1a2:ENSMUSG00000007097.14	1.00753	0.118982	-0.888548	0.00653168	0.0402964	0.03	-0.0102964	1	Other
Hmgn3:ENSMUSG00000066456.14	5.35027	4.45386	-0.896402	0.00653168	0.102748	0.061859	-0.0408891	0.0895089	Other
Ift74:ENSMUSG00000028576.12	5.56623	4.58198	-0.98425	0.00653168	0.304322	0.358946	0.0546235	0.332146	Other
Ror1:ENSMUSG00000035305.5	2.52372	3.43457	0.910851	0.00653467	0.588212	0.481254	-0.106958	0.123505	Other
Tmem241:ENSMUSG00000049411.13	1.63055	0.745723	-0.884826	0.00653467	0.670846	0.717272	0.0464266	0.868673	Other
[truncated: 16,026 more rows]
