# Supplementary material for: GLI transcriptional repression is inert prior to Hedgehog pathway activation
Source: Nat Commun. 2022 Feb 10;13:808. doi: 10.1038/s41467-022-28485-4 (PMC8831537; doi:10.1038/s41467-022-28485-4)
Supplement: Supplementary file 4 — Supplementary Data 1-5 [file 41467_2022_28485_MOESM4_ESM.zip › Supplementary_Data/Supplementary_Data_2.xlsx]

## Sheet: H3K4me2_E9vsE10
Chromosome	Start	End	Type	E10input_FC	E10input_adjPval	E9input_FC	E9input_adjPval	E10E9_FC	E10E9_adjPval
chr12	114153250	114153549	other	3.0921	0.363949	-2.8983	0.0249963	5.33822	0.233712
chr11	107131750	107131999	other	0.654199	0.509221	3.96496	0.0176651	-3.36873	0.474584
chr17	47989300	47989449	other	1.73438	0.111429	-2.76031	0.0295429	3.01538	0.474584
chr17	17827300	17827449	other	-0.580637	0.654836	2.7005	0.0320798	-3.35101	0.474584
chr12	86173850	86174049	other	1.61043	0.172506	-2.53124	0.0406621	3.19951	0.474584
chr5	125150950	125151099	other	2.34073	0.051734	-2.17532	0.0718381	3.75528	0.474584
chr9	48796150	48796299	other	3.15701	0.0424517	-2.13589	0.0767824	3.15701	0.474584
chr3	101398950	101399099	other	2.39654	0.0615918	-1.98443	0.0988801	3.8111	0.474584
chr12	7311650	7311799	other	3.22012	0.0424517	-1.64539	0.169491	3.22012	0.474584
chr2	168831400	168831499	other	2.45854	0.06795	-1.27691	0.285198	3.33266	0.474584
chr7	109155650	109155749	other	1.57645	0.112606	-1	0.401545	3.38326	0.474584
chr10	83042950	83043099	other	4.07838	0.0424517	-0.771644	0.517124	4.07838	0.474584
chr3	134331250	134331799	other	2.99691	0.042557	-0.749199	0.529516	3.88719	0.474584
chr9	82829250	82829399	other	2.46607	0.0432188	-0.00486439	0.996765	3.00083	0.474584
chr11	28456850	28457099	other	0.547049	0.615409	3.93181	0.0176651	-3.38476	0.474584
chr11	40717050	40717299	other	-0.972885	0.448406	3.532	0.0176651	-3.18251	0.474584
chr11	80401500	80401599	other	-1.8068	0.0789155	3.42492	0.0176651	-3.42492	0.474584
chr9	8429050	8429299	other	-1.19846	0.228193	3.55709	0.0176651	-3.17124	0.474584
chr9	22164900	22165349	other	1.66659	0.419513	4.99933	0.0176651	-3.33274	0.474584
chr9	89482100	89482249	other	-1.56783	0.168088	3.57652	0.0176651	-3.02947	0.474584
chr9	110335950	110336049	other	-2.39088	0.0632731	3.56311	0.0176651	-3.01607	0.474584
chr6	10090550	10090699	other	-0.883256	0.413665	3.72695	0.0176651	-3.19566	0.474584
chr6	21352600	21352799	other	-0.867504	0.423365	3.72531	0.0176651	-3.17826	0.474584
chr6	44699600	44699749	other	-0.327068	0.76644	3.52212	0.0176651	-2.97508	0.474584
chr6	75084300	75084499	other	-1.8068	0.0789155	3.46865	0.0176651	-3.46865	0.474584
chr6	123053350	123053449	other	-1.25975	0.252649	3.60777	0.0176651	-3.06072	0.474584
chr18	22418850	22419049	other	-1.04541	0.47658	3.56156	0.0176651	-2.99209	0.474584
chr18	54383850	54383999	other	-0.0402011	0.977863	3.49193	0.0176651	-3.14244	0.474584
chr18	68692000	68692499	other	-0.639616	0.501056	3.59062	0.0176651	-4.23982	0.474584
chr18	71779800	71779949	other	-0.883256	0.413665	3.6019	0.0176651	-3.0706	0.474584
chr2	7076200	7076449	other	-0.621462	0.599684	3.48191	0.0176651	-3.09381	0.474584
chr2	8212100	8212299	other	-1.2755	0.244054	3.40512	0.0176651	-3.37383	0.474584
chr2	18059900	18060099	other	-0.327068	0.76644	3.59461	0.0176651	-3.04756	0.474584
chr2	22744600	22745149	other	0.804877	0.40368	4.00914	0.0176651	-3.41474	0.474584
chr2	33399300	33399449	other	-0.883256	0.413665	3.61419	0.0176651	-3.08289	0.474584
chr2	50178450	50178549	other	-0.559998	0.666133	3.3698	0.0176651	-2.99968	0.474584
chr2	54859950	54860149	other	-0.874117	0.332837	3.35489	0.0176651	-3.83932	0.474584
chr2	62934400	62934599	other	0.854555	0.50832	3.69064	0.0176651	-3.33609	0.474584
chr2	80987050	80987299	other	-0.019562	0.989903	3.35423	0.0176651	-2.99968	0.474584
chr2	108159250	108159449	other	-1.26033	0.33562	3.749	0.0176651	-3.37888	0.474584
chr4	4075300	4075449	other	-1.29914	0.384806	3.62734	0.0176651	-3.04229	0.474584
chr4	13502650	13502799	other	-1.2755	0.244054	3.66381	0.0176651	-3.13252	0.474584
chr4	30540300	30540499	other	-0.883256	0.413665	3.43181	0.0176651	-3.40051	0.474584
chr4	37055950	37056199	other	-1.25975	0.252649	3.3701	0.0176651	-3.32306	0.474584
chr4	50159200	50159349	other	-1.25975	0.252649	3.56431	0.0176651	-3.01726	0.474584
chr4	51916600	51916899	other	-1.29914	0.384806	4.59552	0.0176651	-3.52605	0.474584
chr4	99927600	99927749	other	-2.36861	0.0450108	3.63856	0.0176651	-4.13856	0.474584
chr4	113715600	113715799	other	-0.874117	0.332837	3.383	0.0176651	-3.383	0.474584
chr4	139338050	139338299	other	-0.111306	0.942886	3.68467	0.0176651	-4.10947	0.474584
chr4	143689950	143690149	other	-2.22488	0.0752427	3.87513	0.0176651	-3.32808	0.474584
chr13	11001250	11001449	other	-0.972885	0.448406	3.56201	0.0176651	-3.22809	0.474584
chr13	104765100	104765249	other	-0.327068	0.76644	3.56134	0.0176651	-3.01429	0.474584
chr13	107121850	107122149	other	0.08459	0.931773	3.74066	0.0176651	-3.46982	0.474584
chr12	9405850	9406099	other	-1.29026	0.170704	4.22103	0.0176651	-3.62712	0.474584
chr12	32782500	32782699	other	-0.336208	0.712638	3.59635	0.0176651	-3.00243	0.474584
chr12	42296450	42296699	other	-1.53469	0.24356	3.46826	0.0176651	-3.13435	0.474584
chr12	69159300	69159799	other	-1.94884	0.0780193	4.24321	0.0176651	-3.05411	0.474584
chr12	99645550	99645849	other	-0.727366	0.433452	3.4313	0.0176651	-4.55542	0.474584
chr5	10123300	10123599	other	-0.952246	0.461493	3.97044	0.0176651	-3.11589	0.474584
chr5	12476800	12477199	other	-1.18621	0.360988	3.40653	0.0176651	-2.99039	0.474584
chr5	17196250	17196449	other	-1.25975	0.252649	3.57972	0.0176651	-3.5171	0.474584
chr5	59604250	59604449	other	-1.2755	0.244054	3.52946	0.0176651	-2.99817	0.474584
chr5	62906150	62906299	other	-0.867504	0.423365	3.56431	0.0176651	-3.01726	0.474584
chr5	80466800	80466949	other	0.547049	0.615409	3.56134	0.0176651	-3.01429	0.474584
chr5	83156100	83156399	other	-0.729029	0.448406	3.99712	0.0176651	-3.11127	0.474584
chr5	87491200	87491399	other	-0.867504	0.423365	3.41571	0.0176651	-3.36866	0.474584
chr5	87661100	87661599	other	-2.03727	0.0929716	3.81262	0.0176651	-4.03721	0.474584
chr5	126518100	126518299	other	-1.51485	0.312126	4.18996	0.0176651	-3.60492	0.474584
chr5	138480150	138480449	other	-1.29026	0.170704	3.47916	0.0176651	-3.38525	0.474584
chr19	15169750	15169849	other	-2.05302	0.0894362	3.67373	0.0176651	-3.14243	0.474584
chr19	17382100	17382349	other	-1.29914	0.384806	3.82743	0.0176651	-3.25796	0.474584
chr19	35479100	35479299	other	-1.41455	0.141377	3.67593	0.0176651	-4.17593	0.474584
chr19	61297000	61297149	other	-0.580637	0.654836	3.54217	0.0176651	-3.50074	0.474584
chr14	17758950	17759099	other	0.854555	0.50832	3.40431	0.0176651	-3.03418	0.474584
chr14	31056300	31056399	other	-2.36861	0.0450108	3.35765	0.0176651	-3.85765	0.474584
chr14	70425650	70425749	other	0.531297	0.620315	3.60777	0.0176651	-3.07648	0.474584
chr14	75965200	75965349	other	-0.0402011	0.977863	3.37472	0.0176651	-3.0408	0.474584
chr14	88632150	88632349	other	-1.25975	0.252649	3.83932	0.0176651	-3.29227	0.474584
chr14	108664750	108664849	other	-1.2755	0.244054	3.56306	0.0176651	-3.03176	0.474584
chr14	113564450	113564649	other	-0.368103	0.808054	3.6222	0.0176651	-3.07575	0.474584
chr10	35562950	35563099	other	0.547049	0.615409	3.52212	0.0176651	-2.97508	0.474584
chr10	42158100	42158199	other	-0.883256	0.413665	3.53762	0.0176651	-3.00632	0.474584
chr10	43108650	43108849	other	-0.580637	0.654836	3.70447	0.0176651	-3.35499	0.474584
chr10	44980850	44980949	other	-0.867504	0.423365	3.56431	0.0176651	-3.01726	0.474584
chr10	47530850	47531099	other	-0.904474	0.582323	3.64802	0.0176651	-3.43761	0.474584
chr10	47872500	47872699	other	-1.8068	0.0789155	3.46865	0.0176651	-3.46865	0.474584
chr10	49217900	49218199	other	1.38096	0.168035	4.02708	0.0176651	-3.14612	0.474584
chr10	65287300	65287549	other	-0.728456	0.419513	3.66136	0.0176651	-3.08301	0.474584
chr10	103962350	103962649	other	-2.01129	0.225493	3.46277	0.0176651	-3.04485	0.474584
chr10	114073800	114073999	other	-0.559998	0.666133	3.39029	0.0176651	-3.02016	0.474584
chr10	121304550	121304649	other	-0.952246	0.461493	3.36691	0.0176651	-3.284	0.474584
chr10	123401800	123401899	other	-0.874117	0.332837	3.60992	0.0176651	-3.60992	0.474584
chr8	15520100	15520299	other	-1.38261	0.165791	3.73136	0.0176651	-4.64636	0.474584
chr8	24808150	24808349	other	-0.874117	0.332837	3.44733	0.0176651	-3.44733	0.474584
chr8	50151900	50152149	other	-1.04541	0.47658	3.38433	0.0176651	-3.10734	0.474584
chr8	52159350	52159499	other	-1.41455	0.141377	3.36173	0.0176651	-3.36173	0.474584
chr8	63644250	63644349	other	-1.25975	0.252649	3.56311	0.0176651	-3.01607	0.474584
chr8	80061450	80061549	other	-2.11488	0.0545771	3.52212	0.0176651	-3.52212	0.474584
chr8	102079300	102079499	other	-0.883256	0.413665	3.6144	0.0176651	-3.0831	0.474584
chr1	8154100	8154199	other	-0.874117	0.332837	3.46415	0.0176651	-3.46415	0.474584
chr1	11988850	11988999	other	-1.56783	0.168088	3.68755	0.0176651	-3.1405	0.474584
chr1	46293750	46294099	other	-0.728456	0.419513	3.51943	0.0176651	-3.23356	0.474584
chr1	58017100	58017199	other	-0.883256	0.413665	3.64876	0.0176651	-3.11747	0.474584
chr1	82376200	82376399	other	-0.883256	0.413665	3.7157	0.0176651	-3.66883	0.474584
chr1	106405700	106405799	other	-0.327068	0.76644	3.5987	0.0176651	-3.05166	0.474584
chr1	108729200	108729449	other	-1.56783	0.168088	3.73559	0.0176651	-3.18854	0.474584
chr1	139004200	139004399	other	-2.05302	0.0894362	3.62734	0.0176651	-3.58047	0.474584
chr1	140814000	140814199	other	-1.2755	0.244054	3.62448	0.0176651	-3.09318	0.474584
chr1	144465300	144465549	other	-1.28097	0.323134	3.36358	0.0176651	-3.66555	0.474584
chr1	169660650	169660799	other	-1.25975	0.252649	3.5415	0.0176651	-2.99445	0.474584
chr3	11275750	11275899	other	-0.883256	0.413665	3.52212	0.0176651	-2.99083	0.474584
chr3	12138650	12138799	other	-0.874117	0.332837	3.37378	0.0176651	-3.37378	0.474584
chr3	12697400	12697499	other	-1.41455	0.141377	3.43487	0.0176651	-3.43487	0.474584
chr3	25618700	25618949	other	-1.03654	0.255401	3.75525	0.0176651	-3.17691	0.474584
chr3	59381900	59382149	other	-0.867504	0.423365	3.61679	0.0176651	-3.06974	0.474584
chr3	86640300	86640449	other	-1.41455	0.141377	3.38146	0.0176651	-3.38146	0.474584
chr3	93163850	93163999	other	-1.41455	0.141377	3.505	0.0176651	-3.505	0.474584
chr3	107153400	107153499	other	-0.874117	0.332837	3.383	0.0176651	-3.383	0.474584
chr3	110752450	110752699	other	-0.737331	0.620315	3.6313	0.0176651	-3.04626	0.474584
chr3	112518750	112518899	other	-2.36861	0.0450108	3.5415	0.0176651	-3.5415	0.474584
chr3	126237350	126237599	other	-1.51405	0.253037	4.08563	0.0176651	-3.23107	0.474584
chr3	134205550	134205649	other	0.531297	0.620315	3.64184	0.0176651	-3.11054	0.474584
chr3	155290050	155290299	other	-2.58432	0.0424517	3.39594	0.0176651	-3.88037	0.474584
chr17	54481000	54481149	other	-0.883256	0.413665	3.51806	0.0176651	-2.98677	0.474584
chr17	55009050	55009149	other	-2.11488	0.0545771	3.383	0.0176651	-3.383	0.474584
chr17	57867350	57867499	other	-1.91737	0.163166	3.3698	0.0176651	-2.99968	0.474584
chr15	16214500	16214649	other	-0.952246	0.461493	3.39594	0.0176651	-3.02581	0.474584
chr15	22798400	22798549	other	-1.41455	0.141377	3.86932	0.0176651	-3.86932	0.474584
chr15	45533400	45533549	other	-0.874117	0.332837	3.50407	0.0176651	-3.50407	0.474584
chr15	69561400	69561599	other	-0.559998	0.666133	4.03918	0.0176651	-3.18463	0.474584
chr15	96208150	96208249	other	0	1	3.46591	0.0176651	-3.46591	0.474584
chr7	29097800	29097899	other	-1.8068	0.0789155	3.44733	0.0176651	-3.44733	0.474584
chr7	53736250	53736499	other	-1.83731	0.117295	3.51561	0.0176651	-3.48431	0.474584
chr7	59330200	59330399	other	-0.019562	0.989903	3.49489	0.0176651	-3.12477	0.474584
chr7	61285200	61285399	other	-0.327068	0.76644	3.8009	0.0176651	-3.25386	0.474584
chr7	77353400	77353599	other	-1.29026	0.170704	3.65152	0.0176651	-3.07318	0.474584
chr7	89854150	89854399	other	-2.36861	0.0450108	3.63871	0.0176651	-3.63871	0.474584
chr7	95047650	95047899	other	-0.019562	0.989903	3.41571	0.0176651	-3.06115	0.474584
chr16	39932950	39933149	other	0.547049	0.615409	3.5452	0.0176651	-2.99815	0.474584
chr16	39943600	39943799	other	-0.883256	0.413665	3.81666	0.0176651	-3.28536	0.474584
chr16	47593000	47593299	other	-1.72548	0.247875	3.69029	0.0176651	-3.14383	0.474584
chr16	51538300	51538499	other	-0.34282	0.757248	3.63871	0.0176651	-3.10741	0.474584
chr16	56590550	56590649	other	-1.82156	0.122186	3.68432	0.0176651	-3.13727	0.474584
chrX	18454000	18454149	other	-0.0402011	0.977863	3.49193	0.0176651	-3.14244	0.474584
chrX	24008400	24008649	other	-1.6282	0.147837	3.73248	0.0176651	-4.1155	0.474584
chrX	37035050	37035149	other	0	1	3.42913	0.0176651	-3.42913	0.474584
chrX	45002400	45002649	other	0.531297	0.620315	3.35526	0.0176651	-3.32396	0.474584
chrX	59442250	59442499	other	-1.58358	0.162174	4.25135	0.0176651	-3.72006	0.474584
chrX	63062800	63062999	other	-1.8068	0.0789155	3.73904	0.0176651	-3.73904	0.474584
chrX	75332800	75332949	other	0.547049	0.615409	3.51806	0.0176651	-2.97102	0.474584
chrX	78126650	78126949	other	-0.336208	0.712638	3.4942	0.0176651	-3.20834	0.474584
chrX	79601350	79601549	other	-1.56783	0.168088	3.71006	0.0176651	-3.16301	0.474584
chrX	83141150	83141299	other	-0.34282	0.757248	3.56431	0.0176651	-3.03301	0.474584
chrX	90449350	90449549	other	-1.41455	0.141377	3.39232	0.0176651	-3.39232	0.474584
chrX	94239800	94240249	other	-0.733916	0.441246	3.75481	0.0176651	-3.35827	0.474584
chrX	106518350	106518549	other	-0.571965	0.732332	3.4657	0.0176651	-3.02334	0.474584
chrX	116287100	116287399	other	-0.812364	0.374879	3.36677	0.0176651	-4.5776	0.474584
chrX	117981300	117981499	other	0	1	3.57652	0.0176651	-3.57652	0.474584
chrX	127400850	127400999	other	-1.8068	0.0789155	3.35353	0.0176651	-3.35353	0.474584
chrX	146307900	146308149	other	-1.41455	0.141377	3.60992	0.0176651	-3.60992	0.474584
chrX	151419800	151420049	other	-2.39088	0.0632731	3.40165	0.0176651	-3.33903	0.474584
chrX	151898750	151898949	other	-1.28097	0.323134	3.93181	0.0176651	-3.09789	0.474584
chrX	164635300	164635549	other	-0.580637	0.654836	3.91571	0.0176651	-3.08179	0.474584
chrY	36484700	36484899	other	-1.41455	0.141377	3.36437	0.0176651	-3.36437	0.474584
chr14	107812150	107812399	other	-2.93793	0.0424517	3.3515	0.0176876	-3.83592	0.474584
chr10	82955200	82955549	other	-0.305049	0.764302	3.35146	0.0176876	-3.95476	0.474584
chr6	45897150	45897299	other	-0.728456	0.419513	3.35056	0.0176943	-3.04385	0.474584
chr9	90795600	90795699	other	0	1	3.33098	0.0177264	-3.33098	0.474584
chr6	103549200	103549299	other	-1.41455	0.141377	3.33521	0.0177264	-3.33521	0.474584
chr2	90395050	90395349	other	-0.851683	0.34556	3.34685	0.0177264	-4.49117	0.474584
chr3	82012150	82012299	other	-1.41455	0.141377	3.33521	0.0177264	-3.33521	0.474584
chr17	62874600	62874749	other	-1.41455	0.141377	3.33125	0.0177264	-3.83125	0.474584
chr15	11124600	11124799	other	-1.03654	0.255401	3.33019	0.0177264	-3.25185	0.474584
chr15	50338100	50338249	other	-1.56783	0.168088	3.3333	0.0177264	-3.28625	0.474584
chr7	129250300	129250599	other	-1.50597	0.123039	3.34608	0.0177264	-3.06021	0.474584
chrX	88091800	88091949	other	-1.8068	0.0789155	3.33098	0.0177264	-3.33098	0.474584
chr8	56622200	56622399	other	0.0937686	0.951322	3.32623	0.0177524	-3.06155	0.474584
chr6	119383100	119383299	other	-2.03727	0.0929716	3.32469	0.0177539	-3.27764	0.474584
chr10	83954500	83954749	other	0.783915	0.451937	3.32467	0.0177539	-3.05457	0.474584
chr12	39767900	39768099	other	-0.867504	0.423365	3.32395	0.0177579	-3.26133	0.474584
chr5	89788400	89788549	other	-1.41455	0.141377	3.31254	0.017808	-3.31254	0.474584
chr17	76341000	76341199	other	-0.0402011	0.977863	3.30838	0.0178341	-2.97447	0.474584
chr6	10603650	10603749	other	-1.41455	0.141377	3.30458	0.0178782	-3.30458	0.474584
chr18	28277400	28277549	other	-1.41455	0.141377	3.30458	0.0178782	-3.30458	0.474584
chr4	68400450	68400599	other	-0.874117	0.332837	3.29859	0.0178934	-3.29859	0.474584
chr10	101055500	101055649	other	-2.11488	0.0545771	3.29596	0.0178934	-3.29596	0.474584
chrX	77237250	77237399	other	-0.874117	0.332837	3.29596	0.0178934	-3.29596	0.474584
chrX	81462350	81462549	other	-0.883256	0.413665	3.29893	0.0178934	-3.26764	0.474584
chr11	83764500	83764649	other	-0.874117	0.332837	3.28579	0.0179052	-3.28579	0.474584
chr14	117240250	117240449	other	2.36895	0.0450228	-3.28611	0.0179052	3.7835	0.474584
chrX	78989100	78989249	other	-0.874117	0.332837	3.28579	0.0179052	-3.28579	0.474584
chrX	84694300	84694449	other	-1.41455	0.141377	3.28579	0.0179052	-3.28579	0.474584
chr14	73842650	73842849	other	-1.51405	0.253037	3.28255	0.0179318	-3.42799	0.474584
chr11	31589500	31589649	other	-2.36861	0.0450108	3.27268	0.0179937	-3.27268	0.474584
chr9	78175250	78175649	other	-1.03606	0.257303	3.27261	0.0179937	-3.56393	0.474584
chr4	112651900	112652099	other	-2.00843	0.0614232	3.27397	0.0179937	-3.33151	0.474584
chr5	8618150	8618299	other	-2.36861	0.0450108	3.27779	0.0179937	-3.27779	0.474584
chr5	80523250	80523399	other	-0.327068	0.76644	3.2732	0.0179937	-3.22615	0.474584
chr14	23218850	23218999	other	-1.83731	0.117295	3.2726	0.0179937	-3.22573	0.474584
chr10	73623850	73623949	other	-1.41455	0.141377	3.26908	0.0179937	-3.26908	0.474584
chr1	29932450	29932649	other	-1.41455	0.141377	3.26908	0.0179937	-3.26908	0.474584
chr1	148018800	148018949	other	-1.8068	0.0789155	3.27268	0.0179937	-3.27268	0.474584
chr3	60803450	60803549	other	-0.874117	0.332837	3.26908	0.0179937	-3.26908	0.474584
chr17	93415550	93415749	other	-2.49052	0.0897195	3.27269	0.0179937	-3.41814	0.474584
chrX	46858700	46858899	other	-0.874117	0.332837	3.27779	0.0179937	-3.27779	0.474584
chrX	69398250	69398449	other	-0.580637	0.654836	3.27375	0.0179937	-3.42426	0.474584
chr1	123668350	123668599	other	-1.51405	0.253037	3.26858	0.0180091	-3.20651	0.474584
chr4	59109950	59110099	other	-1.58358	0.162174	3.2641	0.0180424	-3.2328	0.474584
chr10	103096800	103096949	other	-1.58358	0.162174	3.2641	0.0180424	-3.2328	0.474584
chr18	69329500	69329599	other	-2.36861	0.0450108	3.25915	0.0180496	-3.25915	0.474584
chr18	86819850	86819999	other	-2.11488	0.0545771	3.25915	0.0180496	-3.25915	0.474584
chr13	11607750	11607949	other	-2.58432	0.0424517	3.25848	0.0180535	-3.25848	0.474584
chr5	60115050	60115249	other	-1.53787	0.298295	3.25292	0.0181246	-3.18298	0.474584
chr3	53687000	53687099	other	-1.8068	0.0789155	3.25183	0.0181309	-3.73626	0.474584
chr18	87308900	87309099	other	-0.972885	0.448406	3.249	0.0181601	-3.39951	0.474584
chr3	34970500	34970699	other	-1.06843	0.461552	3.2467	0.0181917	-2.99273	0.474584
chrX	145018100	145018299	other	-1.8068	0.0789155	3.24548	0.0182127	-3.72991	0.474584
chr12	6947200	6947299	other	-0.874117	0.332837	3.24457	0.018226	-3.729	0.474584
chr6	13560350	13560499	other	-0.867504	0.423365	3.24088	0.0182831	-3.17826	0.474584
chr3	18000500	18000599	other	-1.41455	0.141377	3.23993	0.0182831	-3.72436	0.474584
chr17	24071550	24071649	other	-1.8068	0.0789155	3.24088	0.0182831	-3.72531	0.474584
chr10	64012250	64012399	other	-0.34282	0.757248	3.23904	0.0182892	-3.20775	0.474584
chr18	90208200	90208399	other	-0.874117	0.332837	3.23274	0.0183322	-3.23274	0.474584
chr5	50928400	50928549	other	-1.41455	0.141377	3.23274	0.0183322	-3.23274	0.474584
chr10	108661150	108661299	other	-1.41455	0.141377	3.23274	0.0183322	-3.23274	0.474584
chrX	130491050	130491199	other	-2.11488	0.0545771	3.23274	0.0183322	-3.23274	0.474584
chr12	60488850	60488999	other	-2.11488	0.0545771	3.22803	0.0183598	-3.22803	0.474584
chr8	43051950	43052149	other	-0.745608	0.671407	3.23083	0.0183598	-3.02252	0.474584
chr1	141362550	141362749	other	-1.58358	0.162174	3.229	0.0183598	-3.1977	0.474584
chr17	61229600	61229799	other	-2.77193	0.0424517	3.23077	0.0183598	-3.73077	0.474584
chrX	39986750	39986849	other	-1.41455	0.141377	3.22939	0.0183598	-3.22939	0.474584
chr11	25077250	25077449	other	-1.8068	0.0789155	3.22436	0.0183915	-3.72436	0.474584
chr4	100171900	100172099	other	1.01741	0.481021	-3.22488	0.0183915	3.13229	0.474584
chr5	62356000	62356099	other	-1.41455	0.141377	3.22284	0.0183915	-3.22284	0.474584
chr19	22851950	22852249	other	0.748343	0.509604	3.22263	0.0183915	-4.04378	0.474584
chr1	31915350	31915499	other	-1.29914	0.384806	3.22082	0.0183915	-3.13578	0.474584
chr15	42681500	42681649	other	-0.867504	0.423365	3.22269	0.0183915	-3.16007	0.474584
chr7	42817950	42818099	other	-1.56783	0.168088	3.22436	0.0183915	-3.17731	0.474584
chrX	84814950	84815149	other	0	1	3.22036	0.0183915	-3.22036	0.474584
chr8	56831600	56831799	other	-0.179717	0.920011	3.22021	0.0183921	-3.26229	0.474584
chr5	47034900	47035049	other	-0.874117	0.332837	3.21959	0.0184054	-3.99124	0.474584
chr6	74892300	74892449	other	0.531297	0.620315	3.21362	0.0185043	-3.16676	0.474584
chr15	16920700	16920849	other	-1.25975	0.252649	3.21355	0.0185043	-3.1665	0.474584
chr18	85387650	85387749	other	0	1	3.21047	0.0185156	-3.21047	0.474584
chr2	83939250	83939449	other	-1.25975	0.252649	3.21006	0.0185156	-3.16301	0.474584
chr4	38261650	38261799	other	-1.8068	0.0789155	3.21047	0.0185156	-3.21047	0.474584
chr14	112297550	112297649	other	-0.874117	0.332837	3.21047	0.0185156	-3.21047	0.474584
chr1	81665700	81665849	other	-1.8068	0.0789155	3.21207	0.0185156	-3.21207	0.474584
chr7	143214400	143214599	other	-1.8068	0.0789155	3.21047	0.0185156	-3.21047	0.474584
chrX	81083500	81083649	other	0	1	3.21047	0.0185156	-3.21047	0.474584
chrX	142950900	142951049	other	0	1	3.21047	0.0185156	-3.21047	0.474584
chr1	82726800	82726899	other	-1.04541	0.47658	3.20841	0.0185566	-3.11546	0.474584
chr5	68734300	68734549	other	-1.82156	0.122186	3.20682	0.0185787	-3.65977	0.474584
chrX	66228200	66228349	other	-0.874117	0.332837	3.20092	0.0186607	-3.20092	0.474584
chr5	53987950	53988149	other	1.07835	0.24125	3.20029	0.0186666	-3.09846	0.474584
chr2	12840250	12840399	other	-0.327068	0.76644	3.19989	0.0186731	-3.13727	0.474584
chr9	46380700	46380849	other	-0.814699	0.674594	3.19943	0.0186857	-3.12995	0.474584
chr9	78923200	78923299	other	-0.34282	0.757248	3.1988	0.0186887	-3.43914	0.474584
chr6	37802050	37802199	other	-1.8068	0.0789155	3.19805	0.0186908	-3.69805	0.474584
chr9	44537800	44537899	other	1.21041	0.450046	3.19772	0.0186988	-2.97175	0.474584
chr5	92388500	92388699	other	-0.952246	0.461493	3.18949	0.0188734	-3.10658	0.474584
chrX	23911400	23911599	other	-2.11488	0.0545771	3.18755	0.0188958	-3.68755	0.474584
chrX	102405450	102405599	other	-0.867504	0.423365	3.18678	0.0189109	-3.63973	0.474584
chr11	38172450	38172549	other	-1.2755	0.244054	3.18432	0.0189395	-3.15303	0.474584
chr1	97368950	97369149	other	0.547049	0.615409	3.18432	0.0189395	-3.13727	0.474584
chrX	75286800	75286949	other	-1.8068	0.0789155	3.18432	0.0189395	-3.68432	0.474584
chr9	110281200	110281549	other	-0.78236	0.398562	3.17726	0.018974	-4.44854	0.474584
chr6	63227800	63227949	other	-1.41455	0.141377	3.17342	0.018974	-3.17342	0.474584
chr2	11384300	11384449	other	1.07835	0.24125	3.18199	0.018974	-3.08808	0.474584
chr4	11663700	11663849	other	-1.56783	0.168088	3.17938	0.018974	-3.11676	0.474584
chr12	109424100	109424249	other	-0.972885	0.448406	3.17693	0.018974	-3.32744	0.474584
chr5	13425850	13425949	other	-0.34282	0.757248	3.17938	0.018974	-3.13252	0.474584
chr14	84044650	84044749	other	-1.8068	0.0789155	3.17342	0.018974	-3.17342	0.474584
chr10	49928600	49928749	other	-1.41455	0.141377	3.17342	0.018974	-3.17342	0.474584
chr1	26358450	26358549	other	-2.36861	0.0450108	3.17342	0.018974	-3.17342	0.474584
chr3	44521400	44521549	other	-1.8068	0.0789155	3.17342	0.018974	-3.17342	0.474584
chr3	83919650	83919799	other	-1.56783	0.168088	3.17341	0.018974	-3.398	0.474584
chr17	50822900	50823149	other	-0.952246	0.461493	3.17693	0.018974	-3.3068	0.474584
chr15	24192700	24192849	other	-2.36861	0.0450108	3.17937	0.018974	-3.17937	0.474584
chrX	52522150	52522249	other	0	1	3.17342	0.018974	-3.17342	0.474584
chr13	33046450	33046649	other	-1.58358	0.162174	3.1724	0.0189922	-3.14111	0.474584
chr12	6931950	6932149	other	-2.39088	0.0632731	3.17238	0.0189922	-3.60184	0.474584
chr10	73514900	73515099	other	-1.58358	0.162174	3.1724	0.0189922	-3.14111	0.474584
chr7	54281750	54281849	other	-0.883256	0.413665	3.1724	0.0189922	-3.14111	0.474584
chrX	164167450	164167599	other	-2.11488	0.0545771	3.16752	0.0190757	-3.16752	0.474584
chr1	153783700	153783899	other	0.204229	0.824235	3.1671	0.0190871	-3.07318	0.474584
chr13	38337850	38337949	other	-1.8068	0.0789155	3.16679	0.0190892	-3.66679	0.474584
chr6	44506850	44506999	other	-1.83731	0.117295	3.16577	0.0191158	-3.13447	0.474584
chr9	17987700	17987999	other	-0.669981	0.483484	3.1619	0.0191641	-4.17977	0.474584
chr9	33579700	33579849	other	0.547049	0.615409	3.16105	0.0191794	-3.40648	0.474584
chr12	52966650	52966849	other	-1.25975	0.252649	3.16068	0.0191794	-3.61364	0.474584
chrX	83310350	83310549	other	-0.34282	0.757248	3.15831	0.019241	-3.39866	0.474584
chr18	87635650	87635799	other	-0.327068	0.76644	3.15643	0.0192652	-3.09381	0.474584
chr1	131548050	131548199	other	-0.952246	0.461493	3.15564	0.0192877	-3.07273	0.474584
chr4	77987400	77987549	other	-1.41455	0.141377	3.15284	0.0192993	-3.15284	0.474584
chr4	124627050	124627149	other	-0.327068	0.76644	3.15428	0.0192993	-3.09166	0.474584
chr5	99371000	99371149	other	-1.25975	0.252649	3.15428	0.0192993	-3.09166	0.474584
chr14	123571950	123572099	other	-1.41455	0.141377	3.15428	0.0192993	-3.63871	0.474584
chrX	90397150	90397249	other	0	1	3.15284	0.0192993	-3.15284	0.474584
chr18	51146850	51146999	other	-1.58358	0.162174	3.14604	0.0194482	-3.40722	0.474584
chr5	149095600	149095749	other	-0.34282	0.757248	3.14604	0.0194482	-3.40722	0.474584
chr7	111970750	111970899	other	-2.11488	0.0545771	3.14562	0.0194559	-4.13005	0.474584
chrX	147173650	147173799	other	-1.41455	0.141377	3.14545	0.0194559	-3.14545	0.474584
chr3	48774500	48774649	other	-0.874117	0.332837	3.14465	0.0194662	-3.64465	0.474584
chr1	82659000	82659099	other	-2.11488	0.0545771	3.14086	0.0194895	-3.64086	0.474584
chr3	65535350	65535499	other	-0.571965	0.732332	3.14154	0.0194895	-3.17835	0.474584
chrX	143390650	143390799	other	-0.874117	0.332837	3.14086	0.0194895	-3.64086	0.474584
chr13	44869500	44870099	other	-0.907293	0.32588	3.1384	0.0195276	-4.34574	0.474584
chr17	66007250	66007499	other	-1.32216	0.368839	3.13859	0.0195276	-3.36905	0.474584
chr15	47410650	47410849	other	-0.327068	0.76644	3.13871	0.0195276	-3.09166	0.474584
chr7	143422200	143422299	other	-0.874117	0.332837	3.13856	0.0195276	-4.13856	0.474584
chr10	18701600	18701699	other	0	1	3.13591	0.0195277	-3.13591	0.474584
chrX	156023750	156023899	other	-1.8068	0.0789155	3.13591	0.0195277	-3.13591	0.474584
chr8	85732200	85732399	other	-1.29026	0.170704	3.13525	0.0195456	-3.03342	0.474584
chr4	17805300	17805449	other	-0.883256	0.413665	3.13361	0.0195696	-3.10231	0.474584
chr16	47330250	47330449	other	-2.11488	0.0545771	3.13361	0.0195696	-3.63361	0.474584
chr11	29501400	29501599	other	-2.11488	0.0545771	3.13251	0.0195699	-3.13251	0.474584
chr5	10638300	10638449	other	-2.11488	0.0545771	3.13251	0.0195699	-3.13251	0.474584
chr17	39100350	39100499	other	-1.8068	0.0789155	3.13251	0.0195699	-3.13251	0.474584
chr14	88587850	88588099	other	0.547049	0.615409	3.12549	0.0197098	-3.06287	0.474584
chr3	11253300	11253499	other	-1.58358	0.162174	3.12448	0.0197183	-3.09318	0.474584
chr16	61599550	61599699	other	-1.25975	0.252649	3.12448	0.0197183	-3.07743	0.474584
chr6	4324650	4324799	other	-1.25975	0.252649	3.12334	0.0197395	-3.06072	0.474584
chr9	27376250	27376449	other	-1.7504	0.190896	3.12165	0.019747	-3.28773	0.474584
chr14	81605300	81605399	other	0	1	3.12036	0.019747	-3.12036	0.474584
chr16	77578550	77578649	other	0	1	3.12036	0.019747	-3.12036	0.474584
chr12	89148350	89148549	other	-0.883256	0.413665	3.11747	0.0197926	-3.0706	0.474584
chr8	82161250	82161399	other	-0.867504	0.423365	3.11747	0.0197926	-3.05485	0.474584
chr16	5258750	5258849	other	-1.2755	0.244054	3.11747	0.0197926	-3.0706	0.474584
chr12	62100250	62100399	other	-1.41455	0.141377	3.11326	0.0198347	-3.11326	0.474584
chr19	22613800	22613949	other	-1.2755	0.244054	3.1144	0.0198347	-3.0831	0.474584
chr10	5273400	5273599	other	-0.880045	0.600776	3.11548	0.0198347	-3.35716	0.474584
chr10	36028200	36028349	other	-1.41455	0.141377	3.11326	0.0198347	-3.11326	0.474584
chr15	13804200	13804349	other	-2.11488	0.0545771	3.11326	0.0198347	-3.11326	0.474584
chrX	107996000	107996099	other	-2.11488	0.0545771	3.1144	0.0198347	-3.6144	0.474584
chrX	109123400	109123549	other	0	1	3.11326	0.0198347	-3.11326	0.474584
chr4	26201950	26202099	other	0.547049	0.615409	3.11311	0.0198349	-3.35854	0.474584
chr6	4860900	4860999	other	0.531297	0.620315	3.11018	0.0198992	-3.06332	0.474584
chr4	49927500	49927649	other	-1.41455	0.141377	3.10992	0.0198992	-3.60992	0.474584
chr12	59408700	59408799	other	-0.867504	0.423365	3.10992	0.0198992	-3.06287	0.474584
chr8	106078150	106078299	other	-0.336208	0.712638	3.1106	0.0198992	-3.01668	0.474584
chr13	36091100	36091199	other	-1.58358	0.162174	3.10777	0.0199298	-3.07648	0.474584
chr2	84036650	84036749	other	-0.874117	0.332837	3.10492	0.0199895	-3.58935	0.474584
chr14	103719700	103719849	other	-1.2755	0.244054	3.10492	0.0199895	-3.05806	0.474584
chr6	142254300	142254549	other	-2.11488	0.0545771	3.10246	0.0200618	-4.3741	0.474584
chr18	9950850	9950949	other	-0.327068	0.76644	3.1019	0.0200618	-3.05485	0.474584
chr14	104715700	104716249	other	-1.1042	0.248089	3.10194	0.0200618	-4.12456	0.474584
chrX	76083900	76084049	other	-1.25975	0.252649	3.1019	0.0200618	-3.05485	0.474584
chr12	6168700	6168799	other	-1.25975	0.252649	3.0987	0.0201511	-3.05166	0.474584
chr3	159529500	159529649	other	-0.883256	0.413665	3.0987	0.0201511	-3.06741	0.474584
chr5	79701650	79701749	other	0	1	3.0957	0.0202178	-3.0957	0.474584
chr15	80575200	80575299	other	-1.82156	0.122186	3.09461	0.0202474	-3.04756	0.474584
chr6	15888250	15888349	other	-0.867504	0.423365	3.0936	0.0202683	-3.33903	0.474584
chr4	64319950	64320049	other	-0.883256	0.413665	3.0921	0.0203012	-3.35328	0.474584
chr10	101301250	101301399	other	-1.2755	0.244054	3.09209	0.0203012	-3.04522	0.474584
chr8	42944250	42944399	other	-1.72976	0.200437	3.09027	0.0203105	-3.50735	0.474584
chr3	111955500	111955599	other	0	1	3.08967	0.0203105	-3.08967	0.474584
chr4	85912000	85912149	other	-1.83731	0.117295	3.08935	0.0203126	-3.05806	0.474584
chr6	51759350	51759449	other	-0.019562	0.989903	3.0889	0.0203232	-3.21878	0.474584
chr14	117022750	117022849	other	-1.58358	0.162174	3.08667	0.020383	-3.34786	0.474584
chr12	18373200	18373399	other	-0.952246	0.461493	3.08601	0.020408	-3.0031	0.474584
chr1	67408700	67408899	other	-0.874117	0.332837	3.08361	0.020464	-3.85526	0.474584
chr6	78954900	78954999	other	0	1	3.08278	0.0204866	-3.56721	0.474584
chr5	61556950	61557099	other	-1.8068	0.0789155	3.08278	0.0204866	-3.56721	0.474584
chr14	121965100	121965299	other	-1.37391	0.39828	3.08201	0.0205082	-3.03256	0.474584
chr1	100180100	100180399	other	-1.35139	0.188274	3.08188	0.0205084	-4.6869	0.474584
chr10	106774850	106774999	other	-1.41455	0.141377	3.08105	0.0205252	-3.08105	0.474584
chr6	44797100	44797249	other	-0.34282	0.757248	3.07869	0.0205649	-3.03182	0.474584
chr5	46369750	46369899	other	-1.25975	0.252649	3.07652	0.0206055	-3.02947	0.474584
chr1	80545400	80545599	other	-0.883256	0.413665	3.07652	0.0206055	-3.04522	0.474584
chr16	94393150	94393349	other	-0.883256	0.413665	3.07691	0.0206055	-3.03005	0.474584
chr13	75521150	75521249	other	0.547049	0.615409	3.0756	0.0206241	-3.01298	0.474584
chr6	63507900	63508099	other	-0.728456	0.419513	3.07529	0.0206303	-2.98137	0.474584
chr2	136927700	136927849	other	-0.728456	0.419513	3.07529	0.0206303	-2.98137	0.474584
chr8	87061450	87061649	other	-0.368103	0.808054	3.07417	0.0206504	-3.30463	0.474584
chr15	17146600	17146749	other	-1.8068	0.0789155	3.07331	0.0206684	-3.07331	0.474584
chr6	63647050	63647249	other	0.531297	0.620315	3.07028	0.0207563	-3.03898	0.474584
chr2	95886550	95886649	other	-1.41455	0.141377	3.0689	0.0207937	-3.0689	0.474584
chr8	85868300	85868449	other	-2.36861	0.0450108	3.0689	0.0207937	-3.0689	0.474584
chr18	85877400	85877499	other	-0.874117	0.332837	3.0672	0.0208033	-3.0672	0.474584
chr8	71930900	71930999	other	-1.41455	0.141377	3.0672	0.0208033	-3.0672	0.474584
chr3	77947700	77947849	other	-1.41455	0.141377	3.06721	0.0208033	-3.56721	0.474584
chr3	125946000	125946149	other	-1.2755	0.244054	3.06721	0.0208033	-3.03592	0.474584
chr7	114552200	114552349	other	-0.327068	0.76644	3.06721	0.0208033	-3.02016	0.474584
chrX	92799550	92799649	other	0	1	3.0672	0.0208033	-3.0672	0.474584
chr6	11279450	11279549	other	-1.41455	0.141377	3.0631	0.0208121	-3.0631	0.474584
chr6	133287350	133287499	other	-0.327068	0.76644	3.06431	0.0208121	-3.01726	0.474584
chr4	78991650	78991799	other	-0.874117	0.332837	3.0631	0.0208121	-3.0631	0.474584
chr8	67281200	67281349	other	-1.8068	0.0789155	3.0631	0.0208121	-3.0631	0.474584
chr1	161837200	161837299	other	0	1	3.0631	0.0208121	-3.0631	0.474584
chr3	17915650	17915749	other	0	1	3.0631	0.0208121	-3.0631	0.474584
chr7	103095050	103095149	other	-1.8068	0.0789155	3.0631	0.0208121	-3.0631	0.474584
chr7	117472850	117472949	other	-1.58358	0.162174	3.06385	0.0208121	-3.32503	0.474584
chr5	17394950	17395049	other	-1.06843	0.461552	3.06201	0.0208372	-3.01556	0.474584
chr11	103589000	103589149	other	-1.83731	0.117295	3.06077	0.0208418	-3.0139	0.474584
chr5	7285000	7285099	other	-0.883256	0.413665	3.06077	0.0208418	-3.0139	0.474584
chr5	88949700	88949799	other	-0.874117	0.332837	3.06077	0.0208418	-3.5452	0.474584
chr3	125711200	125711299	other	-0.327068	0.76644	3.06134	0.0208418	-3.01429	0.474584
chr13	86728250	86728399	other	-0.34282	0.757248	3.06003	0.0208511	-3.02873	0.474584
chr8	75559200	75559349	other	-2.36861	0.0450108	3.05707	0.0208884	-3.5415	0.474584
chr1	133223500	133223599	other	-1.58358	0.162174	3.05814	0.0208884	-3.51127	0.474584
chr3	32231500	32231599	other	-0.867504	0.423365	3.05319	0.0210072	-2.99057	0.474584
chr15	103050900	103051049	other	-1.56783	0.168088	3.05305	0.021009	-3.27764	0.474584
chr2	42620700	42620799	other	-1.8068	0.0789155	3.05173	0.0210392	-3.05173	0.474584
chrX	86986100	86986199	other	-0.874117	0.332837	3.05173	0.0210392	-3.05173	0.474584
chr11	46787900	46788049	other	-1.41455	0.141377	3.05017	0.0210805	-3.5346	0.474584
chr1	122357100	122357399	other	-0.542613	0.552038	3.04853	0.0211346	-3.93874	0.474584
chr2	71821550	71821749	other	-1.2755	0.244054	3.0452	0.021164	-3.0139	0.474584
chr12	53418850	53419049	other	-0.952246	0.461493	3.0459	0.021164	-3.17578	0.474584
chr12	66387650	66387749	other	-1.41455	0.141377	3.04518	0.021164	-3.04518	0.474584
chr12	97293050	97293249	other	0	1	3.0452	0.021164	-3.5452	0.474584
chr1	173863600	173863699	other	-1.41455	0.141377	3.04518	0.021164	-3.04518	0.474584
chrX	111673950	111674149	other	-0.867504	0.423365	3.04503	0.021164	-2.98241	0.474584
chrX	145165150	145165299	other	-1.8068	0.0789155	3.04518	0.021164	-3.04518	0.474584
chr6	46797750	46797899	other	0.854555	0.50832	3.04344	0.0212054	-2.98137	0.474584
chr6	93445850	93445949	other	-0.770968	0.658477	3.04285	0.0212163	-2.97058	0.474584
chr6	19901150	19901249	other	-0.874117	0.332837	3.04025	0.0212329	-3.04025	0.474584
chr18	32228000	32228099	other	-0.327068	0.76644	3.0415	0.0212329	-2.99445	0.474584
chr2	13878800	13879099	other	0.164996	0.86344	3.04071	0.0212329	-3.61036	0.474584
chr5	85200650	85200799	other	-0.874117	0.332837	3.04025	0.0212329	-3.04025	0.474584
chr8	67550400	67550499	other	-0.874117	0.332837	3.04025	0.0212329	-3.04025	0.474584
chr1	3592400	3592549	other	-1.8068	0.0789155	3.0415	0.0212329	-3.5415	0.474584
chr1	3939150	3939299	other	-0.867504	0.423365	3.0415	0.0212329	-2.99445	0.474584
chr7	110410400	110410499	other	-2.40663	0.0609272	3.0415	0.0212329	-3.0102	0.474584
chrX	112805500	112805599	other	-1.41455	0.141377	3.04025	0.0212329	-3.04025	0.474584
chr11	93850350	93850449	other	-1.2755	0.244054	3.03918	0.0212621	-3.50788	0.474584
chr9	19483450	19483549	other	-0.867504	0.423365	3.0377	0.0212815	-2.97508	0.474584
chr7	115986800	115986949	other	-1.25975	0.252649	3.0378	0.0212815	-3.96726	0.474584
chr1	158632900	158633049	other	-2.24063	0.072547	3.03674	0.0213124	-3.27709	0.474584
chr7	112939250	112939349	other	-2.05302	0.0894362	3.03513	0.0213607	-2.98826	0.474584
chr12	96748700	96748799	other	-1.8068	0.0789155	3.03364	0.0213843	-3.51806	0.474584
chr1	13958050	13958149	other	-0.883256	0.413665	3.03364	0.0213843	-2.98677	0.474584
chr1	34953350	34953449	other	-1.8068	0.0789155	3.03364	0.0213843	-3.51806	0.474584
chrX	157655250	157655399	other	-0.34282	0.757248	3.03364	0.0213843	-2.98677	0.474584
chr5	9586750	9586899	other	-1.53469	0.24356	3.03221	0.0214308	-2.99078	0.474584
chr8	44015350	44015499	other	-0.019562	0.989903	3.03221	0.0214308	-2.97014	0.474584
chr15	45969400	45969599	other	-0.952246	0.461493	3.02968	0.0215199	-3.33609	0.474584
chr6	64466750	64466999	other	-1.03654	0.255401	3.02746	0.0215745	-3.42164	0.474584
chr6	57189100	57189349	other	-1.6282	0.147837	3.02673	0.0215928	-3.20223	0.474584
chr19	12066650	12066749	other	0.195353	0.901288	3.02646	0.0216034	-3.2339	0.474584
chr6	46151350	46151549	other	-0.327068	0.76644	3.02212	0.0217032	-2.97508	0.474584
chr8	58333500	58333649	other	-1.8068	0.0789155	3.02212	0.0217032	-3.52212	0.474584
chr15	7088200	7088299	other	0.547049	0.615409	3.02212	0.0217032	-2.97508	0.474584
chr7	69825900	69826049	other	-1.58358	0.162174	3.02212	0.0217032	-2.99083	0.474584
chr9	90701350	90701499	other	-2.24063	0.072547	3.02027	0.0217374	-2.9734	0.474584
chrX	42897200	42897349	other	-0.883256	0.413665	3.02058	0.0217374	-2.97371	0.474584
chr15	27514450	27514549	other	-0.883256	0.413665	3.01806	0.0217912	-2.98677	0.474584
chr6	76303850	76303999	other	-1.58358	0.162174	3.01658	0.0218349	-3.46971	0.474584
chr6	106284850	106284949	other	-1.41455	0.141377	3.01592	0.0218349	-3.01592	0.474584
chr17	76580750	76580849	other	-1.41455	0.141377	3.01592	0.0218349	-3.01592	0.474584
chr16	71675500	71675599	other	-1.8068	0.0789155	3.01592	0.0218349	-3.01592	0.474584
chr9	45058100	45058299	other	-0.982757	0.313232	3.01416	0.0218909	-3.19244	0.474584
chr5	61424750	61424899	other	-2.11488	0.0545771	3.01312	0.0219202	-3.49754	0.474584
chr1	108905800	108905899	other	0	1	3.01017	0.0219927	-3.01017	0.474584
chr3	5860750	5860999	other	-0.702656	0.448406	3.00811	0.0220702	-4.13826	0.474584
chr10	100562800	100562949	other	-1.8068	0.0789155	3.0047	0.0221328	-3.5047	0.474584
chr1	104413550	104413699	other	0	1	3.005	0.0221328	-3.505	0.474584
chr9	17888400	17888499	other	-1.2755	0.244054	3.00411	0.022138	-3.24446	0.474584
chr18	42662300	42662399	other	-0.874117	0.332837	3.00407	0.022138	-3.50407	0.474584
chr14	53822500	53822649	other	-0.34282	0.757248	3.00407	0.022138	-2.97278	0.474584
chr11	29464500	29464599	other	-0.874117	0.332837	3.00089	0.0221889	-3.00089	0.474584
chr18	7457000	7457149	other	-1.41455	0.141377	3.00089	0.0221889	-3.00089	0.474584
chr8	42550900	42551049	other	0	1	3.00089	0.0221889	-3.00089	0.474584
chr8	51814650	51814749	other	-1.41455	0.141377	3.00089	0.0221889	-3.00089	0.474584
chr1	116896600	116896699	other	-1.8068	0.0789155	3.00227	0.0221889	-3.00227	0.474584
chr1	148804400	148804499	other	-2.36861	0.0450108	3.00089	0.0221889	-3.00089	0.474584
chr3	72674300	72674449	other	-0.874117	0.332837	3.00089	0.0221889	-3.00089	0.474584
chr17	20406750	20406899	other	-1.41455	0.141377	3.00089	0.0221889	-3.00089	0.474584
chrX	121066000	121066149	other	-0.874117	0.332837	3.00089	0.0221889	-3.00089	0.474584
chr18	55474700	55474849	other	-1.83731	0.117295	3.00029	0.0222001	-3.26147	0.474584
chr4	78416150	78416299	other	-1.41455	0.141377	2.99402	0.0223895	-3.97845	0.474584
chr5	4343200	4343299	other	-0.867504	0.423365	2.99245	0.0224383	-3.21705	0.474584
chr16	67486900	67487099	other	-2.11488	0.0545771	2.99214	0.0224383	-3.49214	0.474584
chr14	93426250	93426449	other	-1.58358	0.162174	2.99175	0.0224525	-3.43697	0.474584
chr5	8547950	8548049	other	-1.41455	0.141377	2.98924	0.0225159	-2.98924	0.474584
chr17	54703000	54703149	other	-1.8068	0.0789155	2.98924	0.0225159	-2.98924	0.474584
chr2	86915300	86915399	other	-1.8068	0.0789155	2.98719	0.0225384	-2.98719	0.474584
chr2	87247450	87247549	other	-1.41455	0.141377	2.98719	0.0225384	-2.98719	0.474584
chr1	49387600	49387749	other	0	1	2.98719	0.0225384	-2.98719	0.474584
chrX	83147950	83148099	other	-0.874117	0.332837	2.98719	0.0225384	-2.98719	0.474584
chrX	98361650	98361799	other	0	1	2.98719	0.0225384	-2.98719	0.474584
chr3	52771600	52771749	other	-1.8068	0.0789155	2.98436	0.0225885	-3.48436	0.474584
chr14	107218000	107218099	other	-1.41455	0.141377	2.98325	0.0226021	-2.98325	0.474584
chr15	86194900	86195449	other	-0.316544	0.736227	2.98255	0.0226243	-3.81582	0.474584
chr12	31653400	31653599	other	-1.26033	0.33562	2.98247	0.0226274	-3.39956	0.474584
chr5	41498400	41498499	other	0	1	2.98148	0.0226481	-3.46591	0.474584
chr1	20850800	20850949	other	-1.41455	0.141377	2.98148	0.0226481	-3.46591	0.474584
chr1	174812500	174812699	other	-0.34282	0.757248	2.97713	0.0227604	-3.23831	0.474584
chr12	109925700	109925899	other	-1.72548	0.247875	2.97444	0.0228442	-3.2049	0.474584
chr2	132880250	132880349	other	-0.883256	0.413665	2.9743	0.0228503	-3.23548	0.474584
chrX	87421900	87422049	other	0	1	2.97388	0.0228585	-2.97388	0.474584
chr18	77675950	77676049	other	-2.11488	0.0545771	2.97246	0.0228683	-2.97246	0.474584
chr3	73991150	73991249	other	-1.41455	0.141377	2.97246	0.0228683	-2.97246	0.474584
chr17	41360250	41360349	other	-1.41455	0.141377	2.97246	0.0228683	-2.97246	0.474584
chrX	100069900	100069999	other	0	1	2.97246	0.0228683	-2.97246	0.474584
chrX	117160850	117160949	other	0	1	2.97246	0.0228683	-2.97246	0.474584
chr4	16502300	16502449	other	-2.11488	0.0545771	2.97175	0.0228845	-3.45618	0.474584
chr14	116584700	116584799	other	-1.8068	0.0789155	2.96999	0.0229044	-2.96999	0.474584
chr3	117141200	117141299	other	-0.874117	0.332837	2.96999	0.0229044	-2.96999	0.474584
chrX	61654850	61654999	other	-1.41455	0.141377	2.96999	0.0229044	-2.96999	0.474584
chrX	92703300	92703399	other	0	1	2.96999	0.0229044	-2.96999	0.474584
chrX	128750800	128750949	other	-0.874117	0.332837	2.96999	0.0229044	-2.96999	0.474584
chr7	90773600	90773749	other	-0.874117	0.332837	2.96865	0.0229279	-3.46865	0.474584
chr9	39139650	39139799	other	0.547049	0.615409	2.96689	0.0229928	-3.21233	0.474584
chr2	20899800	20900399	other	-0.77216	0.402823	2.96679	0.0229945	-4.06842	0.474584
chr15	21679000	21679149	other	-0.019562	0.989903	2.96336	0.023099	-3.08532	0.474584
chr6	69516450	69516699	other	-2.17374	0.273655	2.95686	0.0233399	-3.93526	0.474584
chr11	19201950	19202099	other	-1.8068	0.0789155	2.95618	0.0233405	-3.45618	0.474584
chr2	34367850	34367999	other	-1.41455	0.141377	2.95618	0.0233405	-3.45618	0.474584
chr1	119688150	119688299	other	-2.22488	0.0752427	2.95449	0.0233901	-3.40744	0.474584
chr1	152173650	152173749	other	-0.952246	0.461493	2.95409	0.0233983	-3.08397	0.474584
chr17	91594300	91594499	other	-1.72976	0.200437	2.95409	0.0233983	-3.08397	0.474584
chr15	27610850	27610999	other	-1.8068	0.0789155	2.95367	0.0234103	-3.72531	0.474584
chr1	11116400	11116549	other	-1.82156	0.122186	2.95271	0.0234404	-3.17731	0.474584
chr2	9111050	9111199	other	-0.874117	0.332837	2.95045	0.023499	-3.43487	0.474584
chr2	137381300	137381399	other	-0.874117	0.332837	2.95045	0.023499	-3.43487	0.474584
chr18	7649400	7649599	other	-1.93801	0.155964	2.94556	0.0236448	-3.09608	0.474584
chr16	67490350	67490449	other	-0.874117	0.332837	2.9447	0.0236615	-3.42913	0.474584
chr4	8262000	8262199	other	-1.25975	0.252649	2.94311	0.0237189	-3.18854	0.474584
chrX	139326050	139326149	other	0	1	2.94243	0.0237389	-3.42686	0.474584
chr2	46162100	46162249	other	-2.36861	0.0450108	2.94187	0.0237466	-3.44187	0.474584
chr3	62159050	62159399	other	0.0213764	0.984507	2.94049	0.0237729	-3.07735	0.474584
chrX	164576500	164576599	other	-1.56783	0.168088	2.93852	0.0238549	-3.39147	0.474584
chr12	67575600	67575749	other	-0.34282	0.757248	2.93842	0.0238554	-3.17876	0.474584
chrX	63678050	63678199	other	0	1	2.93487	0.023949	-3.43487	0.474584
chrX	167210400	167210599	other	-1.34948	0.413665	2.9338	0.0239922	-2.97061	0.474584
chr14	73931550	73931699	other	-0.883256	0.413665	2.93283	0.0239933	-3.19402	0.474584
chr1	143373650	143373799	other	-1.2755	0.244054	2.93324	0.0239933	-3.40195	0.474584
chrX	92298000	92298149	other	-0.336208	0.712638	2.93361	0.0239933	-3.12691	0.474584
chrX	142170600	142170749	other	-1.41455	0.141377	2.93242	0.0239933	-3.43242	0.474584
chr4	75911650	75911799	other	-0.883256	0.413665	2.93187	0.0240068	-3.19306	0.474584
chr8	43226150	43226249	other	-1.8068	0.0789155	2.93116	0.0240221	-3.41559	0.474584
chr18	67858450	67858549	other	-1.41455	0.141377	2.92913	0.0240357	-3.42913	0.474584
chr12	47383050	47383249	other	-0.204146	0.90562	2.92834	0.0240459	-2.99485	0.474584
chr10	99525300	99525399	other	-1.82156	0.122186	2.92833	0.0240459	-3.36571	0.474584
chr8	67823000	67823199	other	-1.03654	0.255401	2.92691	0.0240563	-3.00953	0.474584
chrX	50753900	50754049	other	-1.41455	0.141377	2.92492	0.0240919	-3.42492	0.474584
chr16	36822100	36822199	other	-1.25975	0.252649	2.92464	0.0240972	-3.36202	0.474584
chr6	3200800	3201849	other	-0.715049	0.441955	2.92381	0.0241251	-4.18757	0.474584
chr1	102628150	102628449	other	-1.05784	0.289847	2.92279	0.0241657	-4.48525	0.474584
chr1	4820600	4820699	other	-0.883256	0.413665	2.91758	0.0243381	-3.17876	0.474584
chr12	16518150	16518249	other	-3.08678	0.0424517	2.91559	0.0243786	-3.41559	0.474584
chrX	155799750	155799949	other	-1.41455	0.141377	2.91559	0.0243786	-3.41559	0.474584
chr6	16149200	16149299	other	-3.08678	0.0424517	2.91186	0.0245097	-3.39629	0.474584
chr15	41652000	41652149	other	-0.874117	0.332837	2.90807	0.0246544	-3.88458	0.474584
chr4	137481850	137481949	other	-1.28097	0.323134	2.90595	0.0247232	-3.05646	0.474584
chr10	57122400	57122549	other	-0.952246	0.461493	2.90595	0.0247232	-3.03582	0.474584
chr10	107513350	107513499	other	-0.34282	0.757248	2.90557	0.0247284	-3.16676	0.474584
chr5	87822850	87822999	other	-0.327068	0.76644	2.90353	0.0248163	-3.14896	0.474584
chr18	49331650	49331749	other	-0.327068	0.76644	2.89914	0.0249807	-3.12374	0.474584
chr7	39870800	39871049	other	-2.00843	0.0614232	2.89902	0.024986	-3.09758	0.474584
chr16	83000600	83000699	other	-1.41455	0.141377	2.89857	0.024986	-3.383	0.474584
chr2	74551150	74551299	other	0	1	2.89703	0.0250232	-3.38146	0.474584
chr3	72521850	72521949	other	-1.41455	0.141377	2.89703	0.0250232	-3.38146	0.474584
chr3	73568300	73568399	other	0	1	2.89703	0.0250232	-3.38146	0.474584
chr3	159347000	159347199	other	-2.36861	0.0450108	2.89232	0.0251547	-3.39232	0.474584
chr15	11728050	11728199	other	-0.874117	0.332837	2.89232	0.0251547	-3.39232	0.474584
chr7	13510650	13510749	other	-0.874117	0.332837	2.89232	0.0251547	-3.39232	0.474584
chr7	100093500	100093599	other	-0.867504	0.423365	2.89281	0.0251547	-3.32227	0.474584
chrX	129025250	129025349	other	-0.874117	0.332837	2.89232	0.0251547	-3.39232	0.474584
chr10	112282750	112282899	other	-1.2755	0.244054	2.89005	0.025249	-3.15124	0.474584
chr12	77296550	77296699	other	-2.58432	0.0424517	2.88935	0.0252615	-3.37378	0.474584
chr18	79390450	79390549	other	-1.41455	0.141377	2.88824	0.0252834	-3.37267	0.474584
chr16	75326750	75326899	other	-1.56783	0.168088	2.88651	0.0253606	-3.13195	0.474584
chr18	18865600	18865699	other	-0.34282	0.757248	2.88568	0.025376	-3.33881	0.474584
chr2	7869700	7869949	other	-1.28097	0.323134	2.88377	0.0254217	-3.32677	0.474584
chr3	34132850	34132999	other	-1.8068	0.0789155	2.883	0.0254217	-3.383	0.474584
chr15	15128250	15128399	other	-2.77193	0.0424517	2.883	0.0254217	-3.383	0.474584
chr16	70218150	70218299	other	-2.36861	0.0450108	2.883	0.0254217	-3.383	0.474584
chr14	19278050	19278399	other	-0.70569	0.465001	2.88095	0.0254728	-3.93658	0.474584
chr9	50891400	50891499	other	-0.874117	0.332837	2.87994	0.0254908	-3.36437	0.474584
chr2	98391400	98391649	other	-1.2755	0.244054	2.87909	0.0255184	-3.82431	0.474584
chr9	42459750	42459899	other	-1.28097	0.323134	2.87725	0.025544	-3.31498	0.474584
chr12	93256300	93256449	other	-2.36861	0.0450108	2.87378	0.0256542	-3.37378	0.474584
chr10	28706650	28706849	other	-0.327068	0.76644	2.87431	0.0256542	-3.11974	0.474584
chrX	88257950	88258099	other	-1.41455	0.141377	2.87267	0.0256736	-3.37267	0.474584
chr18	50368400	50368599	other	-0.972885	0.448406	2.87083	0.025752	-3.02134	0.474584
chr14	8443150	8443249	other	-0.874117	0.332837	2.86911	0.0257912	-3.35353	0.474584
chr2	117212300	117212399	other	-0.972885	0.448406	2.86706	0.0258115	-3.01757	0.474584
chr11	79812750	79812949	other	-1.25975	0.252649	2.86534	0.0258849	-3.58994	0.474584
chr14	124222900	124223049	other	-2.11488	0.0545771	2.86437	0.0259089	-3.36437	0.474584
chr16	19307100	19307199	other	-3.08678	0.0424517	2.86437	0.0259089	-3.36437	0.474584
chr17	37503400	37503499	other	-1.41455	0.141377	2.86173	0.0260213	-3.36173	0.474584
chr7	58844900	58845049	other	-1.51405	0.253037	2.85941	0.0261259	-2.98137	0.474584
chr18	34504300	34504449	other	-0.729029	0.448406	2.85929	0.0261319	-3.24244	0.474584
chr4	74108350	74108499	other	-2.11488	0.0545771	2.85832	0.0261672	-3.35832	0.474584
chr16	26845000	26845099	other	-1.8068	0.0789155	2.85832	0.0261672	-3.35832	0.474584
chr8	45418450	45418599	other	-1.28097	0.323134	2.85624	0.0262177	-2.99884	0.474584
chr1	173460850	173461099	other	-1.82156	0.122186	2.85474	0.0262689	-3.28421	0.474584
chr10	89130100	89130199	other	-1.8068	0.0789155	2.85353	0.0262953	-3.35353	0.474584
chr13	28157350	28157499	other	-0.883256	0.413665	2.84936	0.0264482	-3.11054	0.474584
chr6	109600400	109600499	other	-1.25975	0.252649	2.84887	0.0264655	-3.28625	0.474584
chr11	94883650	94883749	other	-1.93801	0.155964	2.84818	0.0264845	-2.99078	0.474584
chr11	48591300	48591449	other	-2.58432	0.0424517	2.84552	0.0265233	-3.32994	0.474584
chr7	85167700	85167849	other	-1.41455	0.141377	2.84655	0.0265233	-3.33098	0.474584
chr16	67612850	67612999	other	-1.8068	0.0789155	2.84552	0.0265233	-3.32994	0.474584
chr1	54331800	54331949	other	-0.874117	0.332837	2.84268	0.0266165	-3.82711	0.474584
chr6	63509400	63509549	other	-1.03654	0.255401	2.84012	0.0267266	-3.03342	0.474584
chr10	46726750	46726899	other	0.186214	0.867715	2.84012	0.0267266	-3.011	0.474584
chr1	73595450	73595549	other	-1.83731	0.117295	2.83827	0.0268043	-3.07862	0.474584
chr17	39846650	39847699	other	-0.764739	0.409917	2.83827	0.0268043	-4.08809	0.474584
chr6	142489300	142489399	other	-1.8068	0.0789155	2.83648	0.026892	-3.32091	0.474584
chr13	65154400	65154599	other	0.547049	0.615409	2.8366	0.026892	-3.56119	0.474584
chr12	56810900	56811049	other	-2.58432	0.0424517	2.83521	0.0269053	-3.33521	0.474584
chr10	109668750	109668899	other	-0.874117	0.332837	2.83279	0.0269987	-3.62527	0.474584
chr18	28276550	28276649	other	0.547049	0.615409	2.83125	0.0270554	-3.28421	0.474584
chr8	52786050	52786249	other	-1.8068	0.0789155	2.83098	0.0270554	-3.33098	0.474584
chr7	66238300	66238499	other	-1.21802	0.527358	2.8314	0.0270554	-3.04913	0.474584
chr4	105081650	105081799	other	-1.41455	0.141377	2.82994	0.0270677	-3.32994	0.474584
chr4	151602150	151602349	other	-0.874117	0.332837	2.83026	0.0270677	-3.6019	0.474584
chr1	47431750	47431849	other	0	1	2.82994	0.0270677	-3.32994	0.474584
chr3	126707400	126707549	other	-1.8068	0.0789155	2.82994	0.0270677	-3.32994	0.474584
chr11	57976200	57976349	other	-1.06843	0.461552	2.82713	0.0271855	-3.04702	0.474584
chr6	72873350	72873499	other	-1.72976	0.200437	2.8255	0.0272553	-3.44746	0.474584
chr2	70761000	70761099	other	-0.883256	0.413665	2.82439	0.0272859	-3.26961	0.474584
chr11	107341050	107341149	other	-1.41455	0.141377	2.82091	0.0273748	-3.32091	0.474584
chr13	110282750	110282899	other	-0.368103	0.808054	2.81929	0.0274464	-3.03918	0.474584
chr13	17287000	17287099	other	-1.58358	0.162174	2.81771	0.027512	-3.05806	0.474584
chr12	16380100	16380199	other	-1.2755	0.244054	2.81771	0.027512	-3.05806	0.474584
chr11	11729650	11729749	other	0.531297	0.620315	2.81529	0.0275943	-3.07648	0.474584
chr18	54472750	54472899	other	-2.05302	0.0894362	2.81529	0.0275943	-3.07648	0.474584
chr3	26152000	26152099	other	-1.25975	0.252649	2.81529	0.0275943	-3.06072	0.474584
chrX	23550750	23550949	other	-1.25975	0.252649	2.81556	0.0275943	-3.04016	0.474584
chr3	11403850	11403999	other	-0.34282	0.757248	2.8145	0.0276202	-3.26764	0.474584
chr6	25961150	25961249	other	-2.11488	0.0545771	2.81416	0.0276273	-3.29859	0.474584
chrX	140214050	140214149	other	-1.8068	0.0789155	2.81153	0.0277125	-3.29596	0.474584
chr2	180332650	180332899	other	-1.53469	0.24356	2.81053	0.0277603	-4.24296	0.474584
chr2	115402000	115402149	other	-2.05302	0.0894362	2.81038	0.0277664	-3.27908	0.474584
chr17	51563800	51563899	other	-1.82156	0.122186	2.80942	0.0277916	-3.05485	0.474584
chr6	32839600	32839699	other	-2.11488	0.0545771	2.8083	0.0278265	-3.29273	0.474584
chr16	73877800	73877899	other	-1.25975	0.252649	2.8084	0.0278265	-3.533	0.474584
chr6	80702450	80702549	other	-1.25975	0.252649	2.80488	0.0279454	-3.02947	0.474584
chr7	136358150	136358249	other	-0.327068	0.76644	2.80489	0.0279454	-3.24227	0.474584
chrX	111400400	111400549	other	-1.41455	0.141377	2.80458	0.0279454	-3.30458	0.474584
chr6	98571550	98571649	other	-1.06843	0.461552	2.80386	0.0279605	-3.03432	0.474584
chr4	38902950	38903149	other	-0.883256	0.413665	2.80213	0.0280318	-3.06332	0.474584
chr8	56306550	56306699	other	-1.2755	0.244054	2.80213	0.0280318	-3.06332	0.474584
chr1	22203200	22203299	other	-0.874117	0.332837	2.80136	0.0280493	-3.28579	0.474584
chr12	42618500	42618699	other	-2.55548	0.05341	2.8009	0.0280606	-3.26961	0.474584
chr3	91545400	91545549	other	-0.327068	0.76644	2.8009	0.0280606	-3.25386	0.474584
chr6	4613400	4613499	other	0	1	2.79612	0.0282148	-3.29612	0.474584
chr1	128105650	128105749	other	-1.41455	0.141377	2.79596	0.0282148	-3.29596	0.474584
chr1	149111450	149111599	other	-0.874117	0.332837	2.79612	0.0282148	-3.29612	0.474584
chr4	29842200	29842399	other	-2.11488	0.0545771	2.79473	0.028272	-3.58721	0.474584
chr1	176924900	176924999	other	-1.41455	0.141377	2.79451	0.0282763	-3.79451	0.474584
chr14	95024750	95024999	other	-0.952246	0.461493	2.79353	0.0283278	-3.09994	0.474584
chr5	56120350	56120449	other	-0.34282	0.757248	2.79309	0.0283428	-3.23831	0.474584
chr13	106421050	106421199	other	-2.58432	0.0424517	2.79273	0.0283519	-3.29273	0.474584
chrX	10293250	10293349	other	0.531297	0.620315	2.79147	0.0284015	-3.03182	0.474584
chr9	43681300	43681399	other	-2.25286	0.111208	2.79088	0.0284062	-3.23387	0.474584
chr15	70820300	70820399	other	-0.34282	0.757248	2.78758	0.0285446	-3.2328	0.474584
chr2	44037650	44037799	other	-0.874117	0.332837	2.78579	0.0285971	-3.28579	0.474584
chr10	124585150	124585299	other	-1.41455	0.141377	2.78579	0.0285971	-3.28579	0.474584
chr18	54698850	54699399	other	-0.659997	0.461031	2.78525	0.0286153	-3.78626	0.474584
chr3	5570800	5570899	other	-2.58432	0.0424517	2.78466	0.0286153	-3.26908	0.474584
chr14	100520750	100520899	other	-0.34282	0.757248	2.78404	0.0286298	-3.04522	0.474584
chr6	101923250	101923399	other	-1.03654	0.255401	2.78304	0.0286797	-2.9816	0.474584
chr15	91269100	91269199	other	-0.883256	0.413665	2.7816	0.0287509	-3.52721	0.474584
chr3	78417650	78417749	other	-1.41455	0.141377	2.77898	0.0288503	-3.26341	0.474584
chrX	76861350	76861499	other	-2.11488	0.0545771	2.77898	0.0288503	-3.26341	0.474584
chr4	28613650	28613749	other	-0.883256	0.413665	2.77355	0.0290568	-3.0139	0.474584
chr14	94775750	94775849	other	0	1	2.77268	0.0290686	-3.27268	0.474584
chr10	73370050	73370149	other	-0.874117	0.332837	2.77268	0.0290686	-3.27268	0.474584
chr4	52564300	52564449	other	-1.58358	0.162174	2.77183	0.0291096	-3.03301	0.474584
chr12	63796700	63796899	other	-1.2755	0.244054	2.77183	0.0291096	-3.03301	0.474584
chr11	28450050	28450199	other	-1.82156	0.122186	2.77063	0.0291672	-3.01607	0.474584
chr1	51073250	51073399	other	-0.883256	0.413665	2.77058	0.0291701	-3.03176	0.474584
chr13	102321050	102321149	other	-1.8068	0.0789155	2.76908	0.0292128	-3.26908	0.474584
chr13	77940450	77940599	other	-1.28097	0.323134	2.76748	0.0292844	-3.09453	0.474584
chr2	174631100	174631199	other	-2.05302	0.0894362	2.7641	0.0294073	-3.2328	0.474584
chr1	42831700	42831799	other	-2.11488	0.0545771	2.76341	0.0294289	-3.26341	0.474584
chr7	121044850	121044949	other	-0.874117	0.332837	2.76055	0.0295319	-3.89644	0.474584
chr12	63101900	63102049	other	-0.34282	0.757248	2.75782	0.02964	-2.99817	0.474584
chr9	18229800	18229949	other	-1.2755	0.244054	2.75461	0.0297982	-3.20775	0.474584
chr12	10491800	10491899	other	-0.867504	0.423365	2.75461	0.0297982	-3.19199	0.474584
chr14	114444150	114444299	other	-0.874117	0.332837	2.75461	0.0297982	-3.73904	0.474584
chr13	36384200	36384299	other	-0.883256	0.413665	2.7536	0.0298509	-3.20673	0.474584
chr12	64712500	64712599	other	-1.25975	0.252649	2.75352	0.029851	-3.20647	0.474584
chr2	89658950	89659049	other	-1.2755	0.244054	2.75271	0.029887	-3.0139	0.474584
chr8	73008000	73008149	other	-2.36861	0.0450108	2.75271	0.029887	-3.5452	0.474584
chr5	146260950	146261349	other	-0.632556	0.487022	2.75264	0.0298894	-3.66565	0.474584
chr8	43509800	43509899	other	-0.867504	0.423365	2.75048	0.0299784	-2.97508	0.474584
chr1	5160850	5160999	other	-0.883256	0.413665	2.75048	0.0299784	-2.99083	0.474584
chr11	93029800	93029899	other	-1.41455	0.141377	2.74841	0.030042	-3.23284	0.474584
chr9	29298900	29298999	other	-1.8068	0.0789155	2.74831	0.030042	-3.23274	0.474584
chr3	143126400	143126499	other	-2.11488	0.0545771	2.74831	0.030042	-3.23274	0.474584
chr17	17848900	17848999	other	-1.8068	0.0789155	2.74841	0.030042	-3.23284	0.474584
chr4	13502350	13502449	other	-2.05302	0.0894362	2.74784	0.0300621	-3.19306	0.474584
chr16	19566000	19566149	other	-0.972885	0.448406	2.74779	0.0300644	-3.18552	0.474584
chr15	95184900	95185049	other	-1.41455	0.141377	2.74642	0.0301365	-3.51806	0.474584
chr7	86581550	86581649	other	-0.874117	0.332837	2.74496	0.0301911	-3.22939	0.474584
chr1	13298100	13298199	other	0	1	2.74305	0.0302735	-4.01996	0.474584
chr16	49303350	49303449	other	-1.2755	0.244054	2.74252	0.0302975	-3.19566	0.474584
chr8	7183950	7184149	other	-1.2755	0.244054	2.74244	0.0303011	-4.14375	0.474584
chr9	25218900	25219099	other	-1.58358	0.162174	2.74032	0.0304042	-3.36998	0.474584
chr8	105523400	105523499	other	-0.327068	0.76644	2.7387	0.0304786	-3.46856	0.474584
chrX	154401200	154401349	other	-1.41455	0.141377	2.73594	0.0305843	-3.22036	0.474584
chr10	114435500	114435649	other	-0.327068	0.76644	2.73559	0.0305986	-3.18854	0.474584
chrX	106046500	106046799	other	0.434307	0.852401	2.73373	0.0307024	-3.4437	0.474584
chr12	16978250	16978349	other	-1.41455	0.141377	2.73284	0.0307045	-3.23284	0.474584
chr12	56076350	56076499	other	-2.58432	0.0424517	2.73274	0.0307045	-3.23274	0.474584
chr10	39177350	39177499	other	-1.41455	0.141377	2.73305	0.0307045	-3.5047	0.474584
chrX	131896200	131896299	other	-0.874117	0.332837	2.73274	0.0307045	-3.23274	0.474584
chr5	45919400	45919499	other	-0.874117	0.332837	2.73022	0.0308231	-3.21465	0.474584
chr1	147186950	147187099	other	-1.25975	0.252649	2.72964	0.0308423	-2.97508	0.474584
chr4	79252250	79252349	other	-1.8068	0.0789155	2.72803	0.0309009	-3.22803	0.474584
chr5	6235500	6235599	other	-0.874117	0.332837	2.72803	0.0309009	-3.22803	0.474584
chr3	47416350	47416449	other	-0.874117	0.332837	2.72604	0.0309988	-3.21047	0.474584
chr18	89113800	89113899	other	-1.82156	0.122186	2.72558	0.0310015	-2.97102	0.474584
chr3	132467000	132467149	other	-1.56783	0.168088	2.72558	0.0310015	-2.97102	0.474584
chr16	74694250	74694349	other	0.547049	0.615409	2.72558	0.0310015	-2.97102	0.474584
chr7	94683800	94683899	other	-0.867504	0.423365	2.72436	0.0310233	-3.17731	0.474584
chr6	18028950	18029099	other	0	1	2.72284	0.0310745	-3.22284	0.474584
chrX	91996850	91996999	other	0.547049	0.615409	2.72154	0.0311367	-3.151	0.474584
chr7	86712550	86712649	other	-0.874117	0.332837	2.72036	0.0311805	-3.22036	0.474584
chr8	82334200	82334349	other	-1.58358	0.162174	2.71987	0.0312017	-3.673	0.474584
chr1	37847250	37847349	other	2.20958	0.084032	-2.71801	0.0312873	3.0837	0.474584
chr3	142821100	142821249	other	-1.56783	0.168088	2.7173	0.0313213	-3.15468	0.474584
chr1	194552250	194552349	other	-1.41455	0.141377	2.71649	0.031358	-3.20092	0.474584
chr17	24666000	24666249	other	-0.464823	0.635606	2.71489	0.031429	-3.42837	0.474584
chr5	28461300	28461649	other	0.766395	0.413665	2.71436	0.0314358	-2.98214	0.474584
chr11	33754850	33755199	other	-1.63868	0.116846	2.71399	0.0314552	-4.10236	0.474584
chr3	140152600	140152749	other	-1.8068	0.0789155	2.71221	0.0315335	-3.5047	0.474584
chr1	125287350	125287449	other	-1.58358	0.162174	2.71006	0.0316272	-3.17876	0.474584
chrX	98389600	98389699	other	0	1	2.70702	0.0318028	-3.47866	0.474584
chr9	56223900	56224099	other	-0.769565	0.428819	2.70487	0.0318879	-3.62187	0.474584
chr1	94864050	94864249	other	-0.327068	0.76644	2.70447	0.0318879	-3.64185	0.474584
chr3	37481500	37481949	other	-0.364645	0.723908	2.70405	0.0319018	-3.53075	0.474584
chr6	71484100	71484199	other	0	1	2.70328	0.031946	-3.1877	0.474584
chr10	11383300	11383399	other	-0.867504	0.423365	2.70312	0.0319497	-3.1405	0.474584
chr5	134073000	134073149	other	0.851512	0.34699	-2.70115	0.0320586	3.22012	0.474584
chr12	50283250	50283449	other	-2.05302	0.0894362	2.69989	0.0321012	-3.15303	0.474584
chr1	64800950	64801049	other	0.531297	0.620315	2.69989	0.0321012	-3.15303	0.474584
chr3	43472050	43472149	other	-0.867504	0.423365	2.69662	0.0322657	-3.42121	0.474584
chr15	93234450	93234649	other	-0.244971	0.803007	2.69644	0.0322745	-3.06097	0.474584
chr4	39419850	39419949	other	-0.874117	0.332837	2.69427	0.0323605	-3.46591	0.474584
chr12	37979650	37979749	other	-1.58358	0.162174	2.69278	0.0324423	-3.14591	0.474584
chr2	106234300	106234399	other	-1.41455	0.141377	2.68899	0.0325906	-3.17342	0.474584
chr12	60398300	60398399	other	0.531297	0.620315	2.6893	0.0325906	-3.14243	0.474584
chr8	51610550	51610699	other	-2.11488	0.0545771	2.68899	0.0325906	-3.17342	0.474584
chr8	56929300	56929399	other	-0.327068	0.76644	2.6893	0.0325906	-3.12668	0.474584
chrX	74447700	74447799	other	-0.874117	0.332837	2.68899	0.0325906	-3.17342	0.474584
chrX	126906600	126906749	other	0.531297	0.620315	2.6893	0.0325906	-3.14243	0.474584
chr2	19095950	19096049	other	0.547049	0.615409	2.68848	0.0326156	-3.54511	0.474584
chr15	41806350	41806449	other	0.531297	0.620315	2.68755	0.0326515	-3.15625	0.474584
chr6	98091250	98091349	other	-0.728456	0.419513	2.68737	0.0326608	-2.9858	0.474584
chr17	39847800	39848249	other	-1.15401	0.227956	2.68703	0.0326778	-4.02415	0.474584
chr6	76921300	76921399	other	-0.327068	0.76644	2.67938	0.0330352	-3.11676	0.474584
chr3	107421100	107421249	other	-1.2755	0.244054	2.67938	0.0330352	-3.13252	0.474584
chr15	29966250	29966399	other	-1.8068	0.0789155	2.67805	0.0330824	-3.16248	0.474584
chr2	26199850	26200149	other	-0.729029	0.448406	2.67692	0.0331359	-3.2636	0.474584
chrX	47545300	47545399	other	-0.874117	0.332837	2.67616	0.0331748	-3.46865	0.474584
chr2	62622000	62622099	other	-0.874117	0.332837	2.67547	0.0331797	-3.17547	0.474584
chr13	21153450	21153549	other	-1.41455	0.141377	2.67547	0.0331797	-3.17547	0.474584
chr8	24709300	24709399	other	-0.874117	0.332837	2.67547	0.0331797	-3.17547	0.474584
chrX	122307000	122307149	other	-2.11488	0.0545771	2.67547	0.0331797	-3.17547	0.474584
chrX	126119800	126119899	other	0	1	2.67547	0.0331797	-3.17547	0.474584
chr13	19823150	19823349	other	-1.8068	0.0789155	2.67343	0.0332537	-3.46591	0.474584
chr8	39170450	39170549	other	-0.874117	0.332837	2.67342	0.0332537	-3.17342	0.474584
chr16	73093200	73093349	other	1.71978	0.0894362	-2.66926	0.0334918	3.13433	0.474584
chr8	57177300	57177499	other	-1.2755	0.244054	2.66615	0.0336372	-3.29581	0.474584
chr4	17873450	17873599	other	-1.28097	0.323134	2.6616	0.0338126	-3.09933	0.474584
chr11	4164200	4164349	other	-0.867504	0.423365	2.66022	0.0338774	-3.0976	0.474584
chrX	120028600	120028749	other	-0.34282	0.757248	2.66022	0.0338774	-3.11335	0.474584
chr1	102507450	102507549	other	-1.58358	0.162174	2.65643	0.0340774	-3.10956	0.474584
chr2	6717700	6717899	other	-2.77193	0.0424517	2.6549	0.0341459	-3.93181	0.474584
chr18	89637000	89637099	other	-1.41455	0.141377	2.65284	0.034238	-3.15284	0.474584
chr14	85206450	85206549	other	-1.41455	0.141377	2.65284	0.034238	-3.15284	0.474584
chr3	128673400	128673499	other	-1.41455	0.141377	2.65284	0.034238	-3.15284	0.474584
chr6	28216450	28216599	other	-1.8068	0.0789155	2.65148	0.0342851	-3.13591	0.474584
chr4	79768850	79768949	other	0	1	2.65148	0.0342851	-3.13591	0.474584
chr4	144805200	144805299	other	-2.11488	0.0545771	2.65148	0.0342851	-3.13591	0.474584
chr5	106571950	106572049	other	-2.11488	0.0545771	2.65148	0.0342851	-3.13591	0.474584
chrY	88257600	88257699	other	-0.874117	0.332837	2.65148	0.0342851	-3.13591	0.474584
chr18	82084100	82084249	other	-1.58358	0.162174	2.65112	0.0343043	-3.4123	0.474584
chr2	133787250	133787349	other	-0.580637	0.654836	2.65111	0.0343043	-3.08883	0.474584
chr18	65130100	65130249	other	-2.11488	0.0545771	2.64938	0.0344106	-3.44187	0.474584
chr19	13013050	13013199	other	-2.58432	0.0424517	2.64938	0.0344106	-3.44187	0.474584
chr7	89342000	89342149	other	-1.8068	0.0789155	2.64918	0.0344219	-3.63361	0.474584
chrX	129045250	129045399	other	-0.874117	0.332837	2.64642	0.0345536	-3.91276	0.474584
chr18	47468200	47468299	other	0.531297	0.620315	2.64584	0.0345892	-3.39145	0.474584
chr5	150463750	150463899	other	0.531297	0.620315	2.64584	0.0345892	-3.39145	0.474584
chr17	11707400	11707499	other	-1.2755	0.244054	2.64465	0.0346465	-3.11335	0.474584
chr17	76734850	76734949	other	-1.41455	0.141377	2.64444	0.0346576	-3.43692	0.474584
chr3	30109450	30109599	other	-2.36861	0.0450108	2.64395	0.0346838	-3.41559	0.474584
chrX	78060900	78061049	other	-0.874117	0.332837	2.64395	0.0346838	-3.41559	0.474584
chr11	23161550	23161649	other	-0.874117	0.332837	2.64184	0.0347938	-3.64184	0.474584
chrX	10672950	10673049	other	0.854555	0.50832	2.63878	0.0349222	-3.05057	0.474584
chr4	77470700	77470799	other	-0.874117	0.332837	2.63591	0.0349909	-3.13591	0.474584
chr5	80797900	80797999	other	-2.11488	0.0545771	2.63438	0.0350763	-3.42686	0.474584
chr11	96993000	96993199	other	-1.10177	0.558745	2.63386	0.0351056	-3.32664	0.474584
chr2	66672800	66672949	other	-1.58358	0.162174	2.63355	0.0351237	-3.26322	0.474584
chr11	47352200	47352299	other	-1.41455	0.141377	2.63244	0.0351546	-3.42492	0.474584
chr14	89567650	89567799	other	-2.36861	0.0450108	2.63251	0.0351546	-3.13251	0.474584
chr1	143094450	143094599	other	-1.7504	0.190896	2.62964	0.0353019	-3.06737	0.474584
chr7	18531950	18532049	other	-0.327068	0.76644	2.62539	0.0355069	-3.05485	0.474584
chr18	59814350	59814449	other	-1.2755	0.244054	2.62479	0.0355398	-3.36514	0.474584
chr6	137213500	137213649	other	-1.26033	0.33562	2.62433	0.0355621	-3.04669	0.474584
chr18	77480350	77480449	other	-0.559998	0.666133	2.62437	0.0355621	-3.04673	0.474584
chr4	24155550	24155649	other	-0.867504	0.423365	2.62433	0.0355621	-3.35419	0.474584
chr10	59579150	59579249	other	0.531297	0.620315	2.62334	0.0356122	-3.07648	0.474584
chr1	53484100	53484249	other	-1.83731	0.117295	2.62334	0.0356122	-3.07648	0.474584
chr3	82214700	82214799	other	-0.874117	0.332837	2.62334	0.0356122	-3.60777	0.474584
chr13	47259050	47259199	other	-1.41455	0.141377	2.62068	0.0357499	-3.39232	0.474584
chr5	71470350	71470449	other	-1.8068	0.0789155	2.62036	0.0357499	-3.12036	0.474584
chr15	44993950	44994099	other	-0.559998	0.666133	2.62055	0.0357499	-3.25043	0.474584
chr17	36543750	36543899	other	-0.368103	0.808054	2.61851	0.035848	-3.04858	0.474584
chr7	55785400	55785549	other	-0.580637	0.654836	2.61824	0.0358621	-3.05067	0.474584
chr10	95320150	95320249	other	-1.28097	0.323134	2.61709	0.0359209	-3.05482	0.474584
chr8	85111800	85112049	other	-1.11223	0.27685	2.61439	0.0360822	-3.22271	0.474584
chr10	100130150	100130249	other	-1.41455	0.141377	2.61326	0.0361434	-3.11326	0.474584
chrX	108293700	108293899	other	0.854555	0.50832	2.61294	0.0361583	-3.03003	0.474584
chr7	70496300	70496399	other	0.172334	0.913591	2.61199	0.0361686	-3.12967	0.474584
chr13	76765650	76765749	other	-0.327068	0.76644	2.61018	0.0362598	-3.04756	0.474584
chr9	3258750	3259099	other	-0.731184	0.419513	2.60956	0.0362921	-4.01316	0.474584
chr8	101005000	101005199	other	-0.34282	0.757248	2.60904	0.0363092	-3.56217	0.474584
chr8	54496400	54496499	other	-1.26033	0.33562	2.60872	0.0363249	-3.02581	0.474584
chr13	78909850	78910049	other	-1.55696	0.130565	2.60714	0.0364109	-3.15878	0.474584
chr13	27020050	27020199	other	0	1	2.60524	0.0365046	-3.08967	0.474584
chr10	88562250	88562399	other	-2.11488	0.0545771	2.60524	0.0365046	-3.08967	0.474584
chr12	99711150	99711249	other	-1.2755	0.244054	2.60492	0.036521	-3.05806	0.474584
chr16	57391050	57391499	other	-1.13306	0.224382	2.60485	0.0365262	-4.16129	0.474584
chr9	124072400	124072549	other	-0.580637	0.654836	2.60307	0.0366276	-3.0408	0.474584
chr3	84189500	84189599	other	-0.952246	0.461493	2.59955	0.0368333	-3.01664	0.474584
chr3	127746100	127746249	other	1.07835	0.24125	2.59825	0.036916	-2.99642	0.474584
chr3	83124050	83124349	other	-0.703293	0.438711	2.5904	0.0373777	-3.67789	0.474584
chrX	69638450	69638549	other	-1.8068	0.0789155	2.58967	0.037404	-3.08967	0.474584
chr18	66404150	66404249	other	-0.987644	0.304192	2.58858	0.0374612	-3.26643	0.474584
chr12	15742000	15742149	other	0.547049	0.615409	2.58601	0.0376229	-3.3106	0.474584
chr12	10131450	10131599	other	-1.89147	0.21195	2.58467	0.037709	-3.10234	0.474584
chr11	17679150	17679299	other	-1.29026	0.170704	2.58455	0.0377092	-2.98272	0.474584
chr18	17730300	17730399	other	-1.25975	0.252649	2.58278	0.0377855	-3.02016	0.474584
chr13	15520000	15520099	other	-1.2755	0.244054	2.58278	0.0377855	-3.03592	0.474584
chr12	6025200	6025349	other	-1.41455	0.141377	2.58277	0.0377855	-3.0672	0.474584
chr15	61002050	61002149	other	-0.874117	0.332837	2.58277	0.0377855	-3.0672	0.474584
chr10	51846700	51846799	other	-1.41455	0.141377	2.5813	0.0378588	-3.37378	0.474584
chr3	13436600	13436699	other	-2.11488	0.0545771	2.5813	0.0378588	-3.37378	0.474584
chrX	138084100	138084249	other	-2.24063	0.072547	2.58091	0.0378826	-3.52613	0.474584
chr1	144144050	144144149	other	-0.883256	0.413665	2.57988	0.0379364	-3.03301	0.474584
chr18	18367650	18367749	other	-2.11488	0.0545771	2.57867	0.0379881	-3.0631	0.474584
chr13	37081300	37081399	other	-1.2755	0.244054	2.57869	0.0379881	-3.03182	0.474584
chr19	54712450	54712549	other	0.547049	0.615409	2.57869	0.0379881	-3.01607	0.474584
chrX	37544800	37544899	other	-0.883256	0.413665	2.57869	0.0379881	-3.03182	0.474584
chr2	31998000	31998099	other	-0.874117	0.332837	2.57841	0.0379941	-3.56284	0.474584
chrX	99030400	99030549	other	-1.41455	0.141377	2.57758	0.0380454	-3.06201	0.474584
chr15	23109500	23109599	other	-0.883256	0.413665	2.57691	0.0380845	-3.03005	0.474584
chr1	149593250	149593399	other	-1.25975	0.252649	2.5756	0.0381619	-3.01298	0.474584
chr14	58416600	58416699	other	-2.11488	0.0545771	2.57458	0.0382324	-3.85149	0.474584
chr12	65586650	65586799	other	0	1	2.57189	0.0383945	-3.36437	0.474584
chrX	56734250	56734349	other	-1.8068	0.0789155	2.57189	0.0383945	-3.36437	0.474584
chr14	90392800	90392899	other	-0.874117	0.332837	2.5689	0.0385721	-3.0689	0.474584
chr4	65727950	65728049	other	-0.867504	0.423365	2.56851	0.0386009	-3.49798	0.474584
chr16	28683950	28684049	other	-1.8068	0.0789155	2.5672	0.0386748	-3.0672	0.474584
chr16	60911000	60911149	other	-2.58432	0.0424517	2.5673	0.0386748	-3.05173	0.474584
chr7	77303400	77303499	other	-1.58358	0.162174	2.56499	0.0388109	-3.0102	0.474584
chr1	144174850	144175049	other	-1.58358	0.162174	2.56428	0.0388468	-3.30463	0.474584
chr2	79987450	79987549	other	0	1	2.56357	0.0388826	-3.33521	0.474584
chr12	53156700	53156799	other	-1.41455	0.141377	2.5631	0.0388826	-3.0631	0.474584
chr5	106669800	106669899	other	-1.83731	0.117295	2.56311	0.0388826	-3.03182	0.474584
chr3	91907950	91908049	other	-0.874117	0.332837	2.5631	0.0388826	-3.0631	0.474584
chr16	81265700	81265799	other	-2.36861	0.0450108	2.5631	0.0388826	-3.0631	0.474584
chrX	129347150	129347249	other	-0.874117	0.332837	2.5631	0.0388826	-3.0631	0.474584
chrX	150795100	150795249	other	-0.874117	0.332837	2.5631	0.0388826	-3.0631	0.474584
chr9	49369250	49369349	other	-0.327068	0.76644	2.56077	0.0389641	-2.99815	0.474584
chr18	81589150	81589249	other	-0.867504	0.423365	2.56111	0.0389641	-3.2857	0.474584
chr13	88789650	88789749	other	-0.874117	0.332837	2.56075	0.0389641	-3.04518	0.474584
chr10	32729350	32729499	other	-2.36861	0.0450108	2.56077	0.0389641	-3.5452	0.474584
chr17	86450600	86450699	other	-1.2755	0.244054	2.56111	0.0389641	-3.30146	0.474584
chr16	35981500	35981799	other	-1.09638	0.235568	2.5608	0.0389641	-4.08988	0.474584
chr17	89660150	89660249	other	-1.8068	0.0789155	2.55933	0.0390526	-3.33098	0.474584
chrX	160842950	160843049	other	-1.8068	0.0789155	2.55933	0.0390526	-3.33098	0.474584
chrX	36401450	36401549	other	-0.874117	0.332837	2.5583	0.039121	-3.32994	0.474584
chr3	48668350	48668599	other	-1.51405	0.253037	2.55757	0.0391725	-2.97466	0.474584
chr4	25464700	25464799	other	0.547049	0.615409	2.55707	0.0391924	-2.99445	0.474584
chr12	95044000	95044099	other	0	1	2.556	0.0392408	-3.056	0.474584
chr1	96212500	96212599	other	0	1	2.55043	0.0395182	-3.05043	0.474584
chr2	149826650	149826749	other	-2.05302	0.0894362	2.55017	0.0395302	-3.00331	0.474584
chr11	86833550	86833799	other	-1.72976	0.200437	2.54982	0.0395558	-3.33115	0.474584
chr11	21733550	21733699	other	-1.53469	0.24356	2.54778	0.0396911	-2.99078	0.474584
chr9	92871100	92871199	other	0	1	2.54518	0.0398163	-3.04518	0.474584
chr13	71961400	71961549	other	0.204229	0.824235	2.54412	0.0398701	-3.0299	0.474584
chr6	13669550	13669649	other	-0.327068	0.76644	2.53975	0.0401336	-3.26961	0.474584
chr8	11729400	11729549	other	2.19946	0.085331	-2.53956	0.0401479	4.31434	0.474584
chr3	66302100	66302249	other	-2.40663	0.0609272	2.53762	0.0402648	-3.00632	0.474584
chr12	93255200	93255349	other	-1.53469	0.24356	2.53674	0.0403063	-2.97447	0.474584
chr15	66018350	66018449	other	-0.883256	0.413665	2.53652	0.0403217	-3.14111	0.474584
chr3	52356200	52356299	other	-0.883256	0.413665	2.53553	0.0403886	-3.48866	0.474584
chr18	85698150	85698449	other	-0.794535	0.403767	2.52977	0.0407676	-3.49849	0.474584
chr6	16413900	16413999	other	-1.41455	0.141377	2.52843	0.0408392	-3.32091	0.474584
chr3	159542800	159542899	other	-1.58358	0.162174	2.52705	0.040921	-2.98018	0.474584
chr16	52449150	52449249	other	-0.883256	0.413665	2.52399	0.0411166	-3.26961	0.474584
chr7	98418400	98418499	other	-0.34282	0.757248	2.52113	0.0413027	-3.26147	0.474584
chr7	124453350	124453449	other	-0.883256	0.413665	2.52058	0.0413409	-2.97371	0.474584
chr8	99682950	99683049	other	-2.11488	0.0545771	2.52006	0.041369	-3.31254	0.474584
chrX	66580800	66580949	other	0.531297	0.620315	2.51965	0.0413934	-2.97278	0.474584
chr1	142797850	142797999	other	-1.51405	0.253037	2.51723	0.0415624	-3.14711	0.474584
chr15	5876100	5876199	other	0	1	2.51646	0.0416019	-3.00089	0.474584
chr5	96824100	96824249	other	-0.327068	0.76644	2.5159	0.0416177	-3.26133	0.474584
chr7	115047700	115047799	other	-2.11488	0.0545771	2.51592	0.0416177	-3.01592	0.474584
chr1	75804650	75804749	other	-1.51405	0.253037	2.51032	0.0419957	-3.30116	0.474584
chr6	141825900	141825999	other	0	1	2.50771	0.0421627	-3.49214	0.474584
chr5	17894900	17894999	other	-2.11488	0.0545771	2.50771	0.0421627	-3.49214	0.474584
chr3	106100750	106100849	other	0	1	2.50625	0.0422626	-3.78316	0.474584
chr1	94557250	94557349	other	0	1	2.50481	0.0423521	-2.98924	0.474584
chr6	44792850	44793449	other	-1.35416	0.204595	2.50382	0.0424052	-3.90624	0.474584
chr1	141173900	141173999	other	0	1	2.50103	0.0425408	-3.27268	0.474584
chrX	53368550	53368649	other	-1.41455	0.141377	2.50089	0.0425408	-3.00089	0.474584
chr18	31447450	31447599	other	-1.50597	0.123039	2.49925	0.0426381	-3.19255	0.474584
chr12	117745100	117745249	other	-2.17525	0.160297	2.49907	0.0426489	-3.22162	0.474584
chr9	98700200	98700299	other	-2.11488	0.0545771	2.49882	0.0426607	-2.98325	0.474584
chr1	108222750	108222849	other	-0.34282	0.757248	2.49797	0.0427163	-3.23831	0.474584
chr4	30439550	30439649	other	-1.41455	0.141377	2.49744	0.0427381	-3.26908	0.474584
chr15	87981600	87981699	other	-2.77193	0.0424517	2.49754	0.0427381	-3.49754	0.474584
chr7	12924050	12924149	other	-0.580637	0.654836	2.49756	0.0427381	-3.06733	0.474584
chr9	80867100	80867199	other	0.531297	0.620315	2.49559	0.0428843	-3.52842	0.474584
chr4	99040800	99040899	other	-0.34282	0.757248	2.4927	0.0430618	-3.23831	0.474584
chr10	21268100	21268299	other	-1.56783	0.168088	2.49304	0.0430618	-3.21233	0.474584
chr16	87980050	87980199	other	-1.7504	0.190896	2.49193	0.0430937	-3.14244	0.474584
chr9	33668800	33668949	other	-0.952246	0.461493	2.4895	0.043281	-3.11146	0.474584
chr19	21807800	21807899	other	-1.8068	0.0789155	2.48719	0.0433849	-2.98719	0.474584
chr17	52754650	52754749	other	-1.41455	0.141377	2.48719	0.0433849	-2.98719	0.474584
chr16	20871000	20871099	other	-2.58432	0.0424517	2.48751	0.0433849	-3.25915	0.474584
chr10	87699400	87699499	other	-1.41455	0.141377	2.48436	0.0435598	-3.48436	0.474584
chr1	14351900	14351999	other	-0.874117	0.332837	2.48422	0.0435598	-3.46865	0.474584
chr18	34493800	34493899	other	-2.36861	0.0450108	2.4802	0.043848	-3.27268	0.474584
chr5	75486200	75486299	other	-0.867504	0.423365	2.4803	0.043848	-3.21016	0.474584
chr3	140884300	140884399	other	0	1	2.4802	0.043848	-3.27268	0.474584
chr6	49236400	49236699	other	-1.0806	0.244691	2.47818	0.0439885	-3.88343	0.474584
chr11	60541350	60541449	other	-0.34282	0.757248	2.47006	0.0445411	-3.42319	0.474584
chr13	32296350	32296499	other	-1.26033	0.33562	2.47006	0.0445411	-3.09994	0.474584
chr1	136364800	136365099	other	-0.260527	0.774735	2.4697	0.0445628	-3.13243	0.474584
chr9	105819500	105819699	other	-0.685449	0.448406	2.46719	0.0447591	-3.43832	0.474584
chr16	65708300	65708399	other	-1.41455	0.141377	2.46667	0.0447835	-3.25915	0.474584
chr4	37249850	37249949	other	-1.41455	0.141377	2.46415	0.0449778	-3.46415	0.474584
chr12	80441300	80441649	other	-1.12502	0.322008	2.46086	0.0452293	-3.47133	0.474584
chr5	107902850	107903049	other	-1.2404	0.470751	2.45739	0.0454603	-2.99025	0.474584
chrX	138539100	138539249	other	-0.874117	0.332837	2.45639	0.0455225	-3.22803	0.474584
chr19	58273000	58273099	other	-0.559998	0.666133	2.45627	0.0455327	-3.2376	0.474584
chr14	61721500	61721649	other	-2.36861	0.0450108	2.45343	0.0457358	-3.6144	0.474584
chr14	112245100	112245249	other	-2.05302	0.0894362	2.45344	0.0457358	-3.39866	0.474584
chrX	101811750	101811849	other	-0.327068	0.76644	2.45271	0.0457795	-3.17731	0.474584
chr2	5379000	5379249	other	-0.470682	0.607465	2.45237	0.0458055	-3.42141	0.474584
chr16	56122250	56122349	other	0	1	2.45119	0.0458947	-3.22284	0.474584
chr3	143090700	143090799	other	-1.8068	0.0789155	2.45045	0.045945	-3.43487	0.474584
chr10	126486000	126486099	other	-2.93793	0.0424517	2.44872	0.0460745	-3.22036	0.474584
chr3	6825400	6825549	other	-2.36861	0.0450108	2.44834	0.0460789	-3.24082	0.474584
chr1	81397750	81397899	other	-2.05302	0.0894362	2.44738	0.0461445	-3.40051	0.474584
chr1	75040500	75040699	other	2.36912	0.0453244	-2.44672	0.0462023	3.25787	0.474584
chr3	5860400	5860649	other	-0.837498	0.362938	2.44387	0.0464253	-3.58073	0.474584
chr10	45578050	45578149	other	-0.368103	0.808054	2.44342	0.0464589	-3.28507	0.474584
chr17	70963650	70963949	other	-0.66111	0.473161	2.44059	0.0466582	-3.46617	0.474584
chr14	89856300	89856399	other	0	1	2.44026	0.0466695	-3.23274	0.474584
chr17	21369400	21369549	other	-1.8068	0.0789155	2.43555	0.0469883	-3.22803	0.474584
chrX	74272000	74272099	other	0.195353	0.901288	2.4354	0.046998	-3.13757	0.474584
chr14	122532600	122532799	other	-0.729029	0.448406	2.43504	0.0470269	-2.98179	0.474584
chr14	94412950	94413099	other	-1.41455	0.141377	2.43116	0.0473182	-3.41559	0.474584
chr6	145932750	145933199	other	-1.34247	0.167573	2.42939	0.0474142	-4.04321	0.474584
chr12	99645350	99645499	other	0.248554	0.824235	2.42854	0.0474747	-3.07503	0.474584
chr16	61677550	61677649	other	-2.58432	0.0424517	2.42788	0.0475217	-3.22036	0.474584
chr7	104880150	104880299	other	-0.883256	0.413665	2.42482	0.0477413	-3.17043	0.474584
chr11	88308950	88309049	other	-1.41455	0.141377	2.41606	0.0484352	-3.1877	0.474584
chr3	50077600	50077699	other	-0.336208	0.712638	2.41051	0.0488444	-3.10381	0.474584
chr1	59825700	59825799	other	-1.2755	0.244054	2.40739	0.0490806	-3.14243	0.474584
chr2	10933400	10933499	other	-0.874117	0.332837	2.40589	0.0491991	-3.67753	0.474584
chr8	60952800	60952899	other	1.06947	0.467216	2.40187	0.0495233	-3.1014	0.474584
chr11	109011550	109011999	other	-1.05881	0.259216	2.39983	0.0496868	-3.73105	0.474584
chr4	137025500	137025599	other	-1.58358	0.162174	2.39594	0.0499826	-3.34907	0.474584
chrX	72337700	72337899	other	-2.36861	0.0450108	2.39594	0.0499826	-3.88037	0.474584
chr4	104640400	104640499	other	-1.82156	0.122186	2.39549	0.0500144	-3.12536	0.474584
chr14	113182200	113182349	other	-0.867504	0.423365	2.39549	0.0500144	-3.12536	0.474584
chr4	53307050	53307149	other	-0.34282	0.757248	2.38489	0.0509147	-3.33802	0.474584
chr13	119444450	119444549	other	-0.559998	0.666133	2.38452	0.0509462	-3.17536	0.474584
chr1	67892950	67893049	other	-1.8068	0.0789155	2.3812	0.0511676	-3.15284	0.474584
chr3	87766300	87766499	other	2.40936	0.0456857	-2.38019	0.0512436	3.82391	0.474584
chr5	98376400	98376499	other	-0.580637	0.654836	2.37988	0.0512619	-3.31761	0.474584
chr9	123461700	123462199	other	-0.906549	0.340855	2.37952	0.0512919	-3.75191	0.474584
chr4	20973200	20973299	other	-1.41455	0.141377	2.37504	0.0516379	-3.16752	0.474584
chr7	93442850	93442949	other	-1.7504	0.190896	2.37083	0.0520056	-3.02134	0.474584
chrX	85613500	85613649	other	-1.2755	0.244054	2.36706	0.0523185	-3.10741	0.474584
chr10	35211850	35211949	other	-1.41455	0.141377	2.36427	0.0525189	-3.13591	0.474584
chr18	71194500	71194649	other	-0.867504	0.423365	2.36326	0.0526101	-3.10869	0.474584
chr17	75518250	75518349	other	-0.883256	0.413665	2.35362	0.053486	-3.09397	0.474584
chr2	3312550	3312699	other	0.204229	0.824235	2.3532	0.0535174	-3.04385	0.474584
chr18	17644950	17645149	other	-3.08678	0.0424517	2.34887	0.0538926	-3.8333	0.474584
chr1	97790950	97791049	other	-2.36861	0.0450108	2.34589	0.0541659	-3.61753	0.474584
chr18	14242600	14242749	other	-1.58358	0.162174	2.34514	0.0542165	-3.08549	0.474584
chr17	60301850	60301999	other	-1.8068	0.0789155	2.34343	0.0543728	-3.13591	0.474584
chr4	128397950	128398049	other	-1.41455	0.141377	2.34162	0.0545442	-3.11326	0.474584
chr10	95843550	95843749	other	-1.74287	0.319534	2.33231	0.0553827	-3.15765	0.474584
chr4	31763950	31764049	other	-0.874117	0.332837	2.32807	0.0557821	-3.30458	0.474584
chr11	110168600	110168699	other	-0.874117	0.332837	2.32788	0.0557927	-3.12036	0.474584
chr8	102596900	102597049	other	-2.11488	0.0545771	2.32625	0.0559475	-3.89038	0.474584
chr17	22763100	22763199	other	-0.874117	0.332837	2.32439	0.0561261	-3.8009	0.474584
chrX	73026550	73026749	other	-0.879978	0.334021	2.32088	0.0564314	-3.35602	0.474584
chr6	121208800	121208899	other	-0.867504	0.423365	2.31648	0.0568412	-3.25386	0.474584
chr5	77093150	77093249	other	-1.50597	0.123039	2.31514	0.0569688	-3.00579	0.474584
chr10	105238350	105238649	other	-0.854909	0.436617	2.30938	0.0575095	-3.27934	0.474584
chr4	65481100	65481249	other	-1.41455	0.141377	2.3083	0.0576041	-3.29273	0.474584
chr9	115665450	115665599	other	-1.83731	0.117295	2.30488	0.0579508	-3.04522	0.474584
chr14	39959500	39959599	other	-1.8068	0.0789155	2.30136	0.0582956	-3.28579	0.474584
chr11	96081050	96081349	other	-1.07653	0.24697	2.2975	0.05867	-3.54637	0.474584
chr6	119105850	119106049	other	2.84368	0.0424517	-2.29685	0.0587335	4.25824	0.474584
chr7	37451500	37451599	other	2.39551	0.0509094	-2.29685	0.0587335	3.26963	0.474584
chr12	78350850	78351099	other	-1.12904	0.262457	2.29441	0.0589529	-4.06002	0.474584
chr13	26901150	26901249	other	-1.8068	0.0789155	2.29145	0.0592375	-3.0631	0.474584
chr4	119599700	119599849	other	0.854555	0.50832	2.29113	0.0592656	-3.0007	0.474584
chr13	26184850	26184949	other	-0.874117	0.332837	2.29097	0.0592692	-3.42686	0.474584
chr13	55485150	55485349	other	2.03832	0.0734826	-2.27814	0.0605353	3.01843	0.474584
chr8	24910500	24910599	other	-0.0402011	0.977863	2.27484	0.06088	-3.41744	0.474584
chrX	77036050	77036199	other	-1.41455	0.141377	2.27472	0.06088	-3.25915	0.474584
chr8	38689550	38689649	other	-2.11488	0.0545771	2.27353	0.0609903	-3.04518	0.474584
chr3	133627000	133627099	other	-2.11488	0.0545771	2.27355	0.0609903	-3.5452	0.474584
chr18	11537300	11537399	other	-1.58358	0.162174	2.27018	0.0613135	-3.50788	0.474584
chr17	16086950	16087049	other	-0.580637	0.654836	2.2671	0.0616444	-2.99731	0.474584
chr16	11143900	11144049	other	-0.3867	0.666133	2.26643	0.0616963	-3.22902	0.474584
chr1	143190400	143190499	other	0.531297	0.620315	2.26597	0.0617386	-3.00632	0.474584
chr13	110459100	110459199	other	-0.874117	0.332837	2.26415	0.0619323	-3.26415	0.474584
chr16	57124100	57124199	other	-0.327068	0.76644	2.26312	0.0620523	-2.98241	0.474584
chr15	50741700	50741799	other	-0.867504	0.423365	2.25769	0.0625889	-2.98755	0.474584
chr4	99828200	99828349	other	-1.51405	0.253037	2.25467	0.0629423	-3.17176	0.474584
chr17	94242200	94242299	other	-1.8068	0.0789155	2.2527	0.0631248	-3.04518	0.474584
chr3	15170150	15170249	other	-0.336208	0.712638	2.24844	0.0635939	-3.09846	0.474584
chr11	35083200	35083299	other	-0.874117	0.332837	2.24377	0.0640651	-4.01011	0.474584
chr9	34700600	34700699	other	-1.41455	0.141377	2.23594	0.0649249	-3.22036	0.474584
chr19	51142600	51142749	other	-1.12729	0.298894	2.23369	0.0651565	-4.18368	0.474584
chr2	93137750	93137849	other	-0.874117	0.332837	2.2312	0.0654349	-3.49754	0.474584
chr6	5099950	5100149	other	2.66383	0.0426553	-2.2308	0.0654798	3.25169	0.474584
chr3	149074950	149075149	other	2.97623	0.0437814	-2.21105	0.0676586	3.02366	0.474584
chr11	22590450	22590599	other	-2.77193	0.0424517	2.21047	0.0677257	-3.21047	0.474584
chr10	55832750	55832849	other	-1.2755	0.244054	2.19537	0.0694693	-3.29996	0.474584
chr1	24924000	24924099	other	-2.36861	0.0450108	2.19174	0.0698447	-3.46865	0.474584
chr9	93507750	93507849	other	-1.41455	0.141377	2.17751	0.0715688	-2.96999	0.474584
chr14	58982100	58982249	other	1.61568	0.237874	-2.17532	0.0718381	3.03023	0.474584
chr14	122472450	122472749	other	2.49996	0.0435287	-2.17238	0.0722011	3.66675	0.474584
chr5	127356150	127356299	other	-2.08337	0.13742	2.16688	0.0728657	-3.08397	0.474584
chr18	80623950	80624199	other	2.97029	0.0424517	-2.16029	0.0736551	3.18302	0.474584
chr13	112578100	112578249	other	-0.746406	0.411194	2.15392	0.0744768	-3.64454	0.474584
chr6	115467750	115467849	other	-0.874117	0.332837	2.14808	0.0752105	-3.13251	0.474584
chr5	41245900	41245999	other	-1.41455	0.141377	2.14808	0.0752105	-3.13251	0.474584
chr3	136036300	136036399	other	-0.874117	0.332837	2.13591	0.0767822	-3.13591	0.474584
chr9	18149700	18149799	other	0	1	2.1352	0.076864	-3.11963	0.474584
chr13	12028250	12028349	other	-1.8068	0.0789155	2.12483	0.0782212	-3.28579	0.474584
chr1	54111900	54112049	other	-1.28097	0.323134	2.10911	0.0802712	-3.25171	0.474584
chr1	3362400	3362499	other	-0.327068	0.76644	2.10001	0.081545	-3.02947	0.474584
chr6	91965650	91965799	other	-1.58358	0.162174	2.08361	0.0838249	-3.32396	0.474584
chr3	135442850	135442949	other	-0.874117	0.332837	2.08105	0.0841741	-3.08105	0.474584
chr13	8855050	8855149	other	-0.874117	0.332837	2.07219	0.0854458	-3.5487	0.474584
chr9	117377800	117377899	other	-1.25975	0.252649	2.05812	0.0873925	-3.28006	0.474584
chr12	59015550	59015649	other	-0.883256	0.413665	2.04503	0.0892852	-2.99817	0.474584
chr3	127586200	127586299	other	-2.77193	0.0424517	2.0409	0.0899194	-3.31254	0.474584
chr16	70492050	70492199	other	-1.41455	0.141377	2.03149	0.0913927	-3.01592	0.474584
chr16	32115250	32115399	other	3.72538	0.0424517	-2.03124	0.0914324	3.19958	0.474584
chr18	84763900	84764149	other	2.81446	0.0424517	-2.01912	0.0933459	3.19064	0.474584
chr15	11741950	11742199	other	2.76766	0.0424517	-2.01193	0.0944475	3.65641	0.474584
chr3	16740550	16740649	other	-1.41455	0.141377	1.99882	0.0965463	-2.98325	0.474584
chr6	52196850	52196949	other	-1.03654	0.255401	1.98297	0.0991166	-3.33299	0.474584
chr15	45399000	45399099	other	-0.874117	0.332837	1.94872	0.104853	-3.22036	0.474584
chr8	84724350	84724699	other	2.9541	0.0424517	-1.92427	0.109128	3.29301	0.474584
chr11	101830600	101830849	other	3.01367	0.0424517	-1.91459	0.11091	3.42219	0.474584
chr8	84744300	84744449	other	2.53495	0.0426553	-1.89416	0.114641	3.12282	0.474584
chr7	110655800	110655899	other	-2.36861	0.0450108	1.8444	0.124231	-3.32091	0.474584
chr12	46393700	46393799	other	0	1	1.83536	0.125998	-3.81188	0.474584
chr2	74676500	74676799	other	3.23308	0.0424517	-1.83455	0.126144	3.44581	0.474584
chr10	90718200	90718349	other	1.41433	0.141855	-1.77164	0.139373	3.52921	0.474584
chr8	113107800	113107949	other	2.2808	0.0599314	-1.769	0.139966	3.15492	0.474584
chr13	60097850	60098199	other	3.24966	0.0426024	-1.73875	0.146785	2.99679	0.474584
chr6	52251850	52252149	other	3.12179	0.0424517	-1.65864	0.166069	3.20135	0.474584
chr8	97147300	97147499	other	3.30629	0.0424517	-1.64539	0.169491	3.30629	0.474584
chr14	102700500	102700699	other	3.08747	0.0424517	-1.63589	0.171964	3.08747	0.474584
chr10	79309350	79309499	other	3.29747	0.0424517	-1.63589	0.171964	3.29747	0.474584
chr15	58668600	58668799	other	2.10166	0.0607061	-1.63589	0.171964	3.51622	0.474584
chr2	86444400	86444499	other	0	1	1.6352	0.172133	-3.11963	0.474584
chr12	79715300	79715499	other	2.78357	0.0450108	-1.63165	0.17309	3.15975	0.474584
chr4	130973550	130973749	other	3.59288	0.0424517	-1.61167	0.178201	3.06707	0.474584
chr9	27149000	27149199	other	2.49835	0.0432218	-1.59512	0.182628	3.26678	0.474584
chr10	79611950	79612249	other	3.31567	0.0424517	-1.56452	0.191216	3.5284	0.474584
chr4	84280250	84280349	other	3.29678	0.0424517	-1.56413	0.191305	3.29678	0.474584
chr19	47620450	47620649	other	3.13433	0.0424517	-1.56413	0.191305	3.13433	0.474584
chr2	57998600	57998749	other	1.55638	0.117012	-1.55009	0.19536	3.31401	0.474584
chr2	74676000	74676249	other	2.4457	0.0435769	-1.53832	0.198521	4.50422	0.474584
chrX	73410700	73410899	other	2.75121	0.0496439	-1.52311	0.203051	3.12739	0.474584
chr7	136212750	136212999	other	2.80945	0.0427173	-1.52045	0.20382	3.18563	0.474584
chr10	79872800	79873049	other	3.29782	0.0424517	-1.49896	0.210281	3.2388	0.474584
chr9	62827000	62827149	other	2.0152	0.126491	-1.48443	0.214743	3.42975	0.474584
chr17	38059000	38059099	other	3.03695	0.0424517	-1.48443	0.214743	3.03695	0.474584
chr8	53482650	53482799	other	2.98126	0.0610868	-1.47652	0.217173	2.98126	0.474584
chr6	83800800	83800949	other	2.77705	0.0424517	-1.47253	0.218429	3.65117	0.474584
chr6	109505150	109505299	other	-1.39534	0.146035	1.44763	0.22599	-3.09687	0.474584
chr2	27121600	27121749	other	2.80691	0.0424517	-1.44231	0.227631	3.39478	0.474584
chr11	119038500	119038649	other	2.23007	0.0528186	-1.43965	0.228494	3.21018	0.474584
chr9	68834950	68835149	other	2.16291	0.0634349	-1.43263	0.230725	3.17268	0.474584
chr17	82009800	82009999	other	3.59288	0.0424517	-1.40368	0.240463	3.59288	0.474584
chr10	59899900	59899999	other	2.22957	0.0513633	-1.31871	0.269701	3.20969	0.474584
chr2	65847250	65847499	other	4.28699	0.0424517	-1.31079	0.272644	3.46031	0.474584
chr13	117834450	117834599	other	2.16234	0.0526742	-1.27164	0.287124	3.03646	0.474584
chr5	112013050	112013199	other	2.95046	0.0424517	-1.24319	0.298146	3.29877	0.474584
chr3	81039250	81039499	other	2.35324	0.046783	-1.16663	0.328252	3.66095	0.474584
chr6	10342650	10342799	other	3.26819	0.0424517	-1.13589	0.341232	3.26819	0.474584
chr8	10633650	10633799	other	2.86323	0.0424517	-1.11959	0.348109	3.75198	0.474584
chr11	94471150	94471399	other	2.26956	0.0529513	-1.1127	0.351098	2.98441	0.474584
chr18	69015850	69015999	other	2.24293	0.0488217	-1.10592	0.354094	3.22305	0.474584
chr10	40750950	40751149	other	1.92199	0.0744803	-1.09911	0.357064	2.9985	0.474584
chr7	145284000	145284199	other	2.74249	0.0519608	-1.09906	0.35708	3.11061	0.474584
chr8	8489950	8490099	other	2.82949	0.0424517	-1.06718	0.371391	3.04222	0.474584
chr7	145302950	145303099	other	2.10768	0.0758863	-1.03559	0.384845	2.97232	0.474584
chr11	91379350	91379549	other	2.39551	0.0509094	-1	0.401545	3.26963	0.474584
chr8	70791000	70791249	other	2.49358	0.0463103	-0.936653	0.4319	3.27347	0.474584
chr18	66459800	66459999	other	2.72941	0.0424517	-0.931348	0.43446	3.20122	0.474584
chr11	88425150	88425249	other	2.13639	0.0630835	-0.771644	0.517124	3.01051	0.474584
chr2	52074550	52074649	other	1.67108	0.117475	-0.771644	0.517124	3.08563	0.474584
chr13	91188000	91188199	other	2.80945	0.0427173	-0.694165	0.56013	2.9898	0.474584
chr6	52235850	52237499	other	3.34404	0.0424517	-0.611371	0.608075	3.39174	0.474584
chr2	74679100	74679349	other	3.52502	0.0424517	-0.485243	0.68426	3.49221	0.474584
chrX	136993800	136993999	other	3.324	0.0424517	-0.149828	0.900692	3.37143	0.474584
chr17	67949250	67949499	other	3.18486	0.0424517	-0.141425	0.906211	2.96919	0.475089
chr4	32561150	32561349	other	-1.72548	0.247875	3.52761	0.0176651	-2.96559	0.477659
chr4	87469500	87469899	other	-1.62093	0.15625	4.56651	0.0176651	-2.96575	0.477659
chr10	16602400	16602549	other	-1.82156	0.122186	3.51148	0.0176651	-2.96443	0.477659
chr1	49853250	49853449	other	-1.25975	0.252649	3.01148	0.0219585	-2.96443	0.477659
chr14	83964600	83964699	other	-1.56783	0.168088	2.73984	0.0304241	-2.96443	0.477659
chr8	66573050	66573149	other	-1.56783	0.168088	2.37559	0.0516058	-2.96443	0.477659
chr11	118366250	118366399	other	2.01588	0.0726726	-2.25241	0.0631537	2.96483	0.477659
chr12	69361100	69361599	other	-1.42547	0.140489	4.40035	0.0176651	-2.93065	0.477713
chr19	45783400	45783649	other	-0.0461292	0.974869	3.33106	0.0177264	-2.96345	0.477713
chr5	134074150	134074249	other	1.50863	0.129999	-1.64539	0.169491	2.92318	0.477713
chr9	93318350	93318549	other	-1.56783	0.168088	3.5047	0.0176651	-2.95765	0.477713
chr6	14957150	14957249	other	-0.867504	0.423365	3.50407	0.0176651	-2.95703	0.477713
chr6	45101000	45101199	other	-0.350275	0.855011	3.63316	0.0176651	-2.94828	0.477713
chr6	73947050	73947249	other	-1.25975	0.252649	3.47866	0.0176651	-2.93161	0.477713
chr2	81145100	81145249	other	-0.883256	0.413665	3.47866	0.0176651	-2.94737	0.477713
chr12	65605550	65605799	other	-0.680138	0.448406	3.6355	0.0176651	-2.94703	0.477713
chr5	10416650	10416799	other	-0.972885	0.448406	3.79451	0.0176651	-2.9606	0.477713
chr10	28779700	28779999	other	-1.55696	0.130565	3.81683	0.0176651	-2.92029	0.477713
chr1	112900050	112900199	other	-0.867504	0.423365	3.47016	0.0176651	-2.92311	0.477713
chr3	20411750	20411949	other	-1.83731	0.117295	3.46591	0.0176651	-2.93461	0.477713
chr3	71075650	71075849	other	0.178946	0.8687	3.73087	0.0176651	-2.92985	0.477713
chr3	74963900	74964049	other	-0.867504	0.423365	3.46591	0.0176651	-2.91886	0.477713
chr3	81827200	81827449	other	-1.29026	0.170704	3.53918	0.0176651	-2.96083	0.477713
chr17	21433950	21434049	other	-1.25975	0.252649	3.46591	0.0176651	-2.91886	0.477713
chr15	23654250	23654399	other	0.531297	0.620315	3.49214	0.0176651	-2.96085	0.477713
chr16	6652350	6652499	other	-0.34282	0.757248	3.49214	0.0176651	-2.96085	0.477713
chr16	52905850	52906049	other	-1.03654	0.255401	3.50166	0.0176651	-2.92331	0.477713
chr16	68528700	68528899	other	-1.2755	0.244054	3.46591	0.0176651	-2.93461	0.477713
chr16	69359200	69359349	other	-1.25975	0.252649	3.47866	0.0176651	-2.93161	0.477713
chrX	112899950	112900099	other	-1.56783	0.168088	3.46591	0.0176651	-2.91886	0.477713
chr8	54312850	54312999	other	0.854555	0.50832	3.30489	0.0178782	-2.93476	0.477713
chr1	44345900	44346049	other	-0.559998	0.666133	3.30083	0.0178934	-2.94628	0.477713
chr2	137454100	137454299	other	-1.51405	0.253037	3.28932	0.0179052	-2.93476	0.477713
chr10	29659150	29659349	other	-1.28097	0.323134	3.26961	0.0179937	-2.93569	0.477713
chr3	45857250	45857399	other	-0.0402011	0.977863	3.2726	0.0179937	-2.92311	0.477713
chr8	80708950	80709099	other	-1.53469	0.24356	3.25352	0.0181207	-2.91961	0.477713
chr1	185928450	185928699	other	-1.17116	0.28137	3.25017	0.0181489	-2.92632	0.477713
chr1	141091450	141091649	other	-0.345083	0.823872	3.22832	0.0183598	-2.95133	0.477713
chr6	139179050	139179199	other	-0.760351	0.607465	3.21965	0.0184054	-2.94485	0.477713
chr7	86067750	86067999	other	-1.84074	0.087324	3.04618	0.021164	-2.94212	0.477713
chr4	116994550	116994649	other	-0.880045	0.600776	3.02794	0.0215606	-2.95407	0.477713
chr12	7781850	7781999	other	-0.580637	0.654836	3.02113	0.0217194	-2.95886	0.477713
chr3	159912850	159912949	other	-0.867504	0.423365	3.00771	0.0220704	-2.94509	0.477713
chr4	71310850	71310999	other	-1.72976	0.200437	3.00645	0.0221013	-2.94438	0.477713
chr18	86698100	86698199	other	-0.327068	0.76644	3.005	0.0221328	-2.95796	0.477713
chr5	79945700	79945849	other	-1.25975	0.252649	3.0047	0.0221328	-2.95765	0.477713
chr10	114157150	114157249	other	0.547049	0.615409	3.005	0.0221328	-2.95796	0.477713
chr7	89347000	89347199	other	-1.51405	0.253037	3.00203	0.0221889	-2.93996	0.477713
chr2	9329800	9329899	other	-0.883256	0.413665	2.99993	0.0222001	-2.95306	0.477713
chr5	82177000	82177149	other	-0.883256	0.413665	2.99423	0.0223844	-2.94737	0.477713
chr3	82532900	82532999	other	-0.883256	0.413665	2.99423	0.0223844	-2.94737	0.477713
chr15	29702450	29702599	other	-2.05302	0.0894362	2.99214	0.0224383	-2.96085	0.477713
chr13	10951950	10952049	other	-0.34282	0.757248	2.98436	0.0225885	-2.95306	0.477713
chr13	114554850	114554949	other	-0.883256	0.413665	2.98436	0.0225885	-2.95306	0.477713
chr1	65223850	65223949	other	-0.34282	0.757248	2.98436	0.0225885	-2.95306	0.477713
chr13	105548950	105549199	other	-1.72976	0.200437	2.98072	0.0226686	-2.91865	0.477713
chr12	39325600	39325749	other	-1.56783	0.168088	2.97866	0.0227069	-2.93161	0.477713
chr10	10218750	10218899	other	-2.40663	0.0609272	2.97866	0.0227069	-2.94737	0.477713
chr15	37733600	37733699	other	-2.24063	0.072547	2.97866	0.0227069	-2.94737	0.477713
chrX	130553750	130553849	other	-0.867504	0.423365	2.97351	0.0228683	-2.92647	0.477713
chr3	21903400	21903499	other	-1.58358	0.162174	2.97175	0.0228845	-2.92489	0.477713
chr13	49590050	49590199	other	-0.972885	0.448406	2.97162	0.0228868	-2.93018	0.477713
chr5	33253350	33253449	other	-1.56783	0.168088	2.97016	0.0229044	-2.92311	0.477713
chr3	16110200	16110349	other	-1.2755	0.244054	2.97016	0.0229044	-2.93886	0.477713
chr6	62153200	62153349	other	-1.58358	0.162174	2.96865	0.0229279	-2.93735	0.477713
chr1	68998500	68998649	other	-1.25975	0.252649	2.96865	0.0229279	-2.9216	0.477713
chr8	74087200	74087299	other	-1.8068	0.0789155	2.94097	0.0237729	-2.94097	0.477713
chr15	15973900	15973999	other	-0.874117	0.332837	2.9328	0.0239933	-2.9328	0.477713
chr16	69523950	69524049	other	0	1	2.9328	0.0239933	-2.9328	0.477713
chr2	68146250	68146349	other	-1.41455	0.141377	2.92993	0.0240221	-2.92993	0.477713
chr17	18015600	18015699	other	-0.874117	0.332837	2.92993	0.0240221	-2.92993	0.477713
chr7	58995550	58995699	other	-0.874117	0.332837	2.92993	0.0240221	-2.92993	0.477713
chrX	51622500	51622599	other	-1.41455	0.141377	2.92993	0.0240221	-2.92993	0.477713
chrX	107524400	107524499	other	0	1	2.92993	0.0240221	-2.92993	0.477713
chr11	14492800	14492899	other	-0.874117	0.332837	2.92621	0.0240563	-2.92621	0.477713
chr2	44390000	44390099	other	-0.874117	0.332837	2.92621	0.0240563	-2.92621	0.477713
chr4	92456950	92457099	other	-1.8068	0.0789155	2.92621	0.0240563	-2.92621	0.477713
chr12	6765300	6765399	other	0	1	2.92621	0.0240563	-2.92621	0.477713
chr3	25503900	25503999	other	0	1	2.92621	0.0240563	-2.92621	0.477713
chr15	20041800	20041899	other	-0.874117	0.332837	2.92621	0.0240563	-2.92621	0.477713
chr7	52029900	52029999	other	-1.8068	0.0789155	2.92621	0.0240563	-2.92621	0.477713
chr6	63751350	63751449	other	-1.41455	0.141377	2.92082	0.0242194	-2.92082	0.477713
chr13	7716550	7716649	other	-0.874117	0.332837	2.92082	0.0242194	-2.92082	0.477713
chr1	75976600	75976749	other	-1.38608	0.170944	2.85484	0.0262645	-2.94551	0.477713
chr2	116072950	116073049	other	0.599291	0.665347	2.8436	0.0265877	-2.96245	0.477713
chr7	137256600	137256699	other	0.172334	0.913591	2.83013	0.0270677	-2.91956	0.477713
chr9	10073850	10073999	other	-0.952246	0.461493	2.80058	0.028076	-2.93045	0.477713
chr1	79890450	79890599	other	-0.0402011	0.977863	2.78518	0.0286153	-2.93569	0.477713
chr9	80144950	80145149	other	-0.206034	0.853847	2.77846	0.0288686	-2.94669	0.477713
chr2	87172000	87172199	other	-1.03654	0.255401	2.74305	0.0302735	-2.94161	0.477713
chr1	16230950	16231049	other	1.06947	0.467216	2.71767	0.0313034	-2.91984	0.477713
chr15	41205250	41205349	other	-0.867504	0.423365	2.71221	0.0315335	-2.95765	0.477713
chr7	58619950	58620049	other	0.172334	0.913591	2.70776	0.0317638	-2.93296	0.477713
chr18	31125450	31125549	other	-0.327068	0.76644	2.697	0.0322445	-2.9216	0.477713
chr10	3203850	3203999	other	-1.25975	0.252649	2.697	0.0322445	-2.9216	0.477713
chrX	49796600	49796749	other	-1.25975	0.252649	2.697	0.0322445	-2.9216	0.477713
chr8	3470700	3470799	other	0.531297	0.620315	2.69427	0.0323605	-2.93461	0.477713
chr2	141608200	141608349	other	-0.883256	0.413665	2.67343	0.0332537	-2.93461	0.477713
chr5	105252650	105252799	other	0.833916	0.512291	2.59606	0.0370469	-2.92311	0.477713
chrX	9456750	9456849	other	0.547049	0.615409	2.52756	0.0408969	-2.95703	0.477713
chr2	51781800	51781899	other	-0.952246	0.461493	2.52399	0.0411166	-2.94635	0.477713
chr10	22642700	22642799	other	-0.972885	0.448406	2.52113	0.0413027	-2.95886	0.477713
chr10	53709900	53710049	other	-1.56783	0.168088	2.52027	0.0413579	-2.95765	0.477713
chr2	50876450	50876549	other	-1.25975	0.252649	2.51965	0.0413934	-2.95703	0.477713
chr13	9883100	9883199	other	-1.25975	0.252649	2.51312	0.0418055	-2.9505	0.477713
chr13	63326500	63326649	other	-0.019562	0.989903	2.51152	0.0419201	-2.92861	0.477713
chr4	19333250	19333349	other	-0.580637	0.654836	2.50625	0.0422626	-2.94925	0.477713
chr3	74319150	74319249	other	0.547049	0.615409	2.50407	0.0424052	-2.95703	0.477713
chr1	73171400	73171499	other	-0.867504	0.423365	2.49423	0.0429827	-2.93161	0.477713
chr12	42737050	42737149	other	-0.580637	0.654836	2.49245	0.0430689	-2.93018	0.477713
chr18	26129050	26129249	other	-0.34282	0.757248	2.48436	0.0435598	-2.95306	0.477713
chr3	56709750	56709849	other	-0.34282	0.757248	2.48422	0.0435598	-2.93735	0.477713
chr11	74059100	74059199	other	-1.2755	0.244054	2.48148	0.0437532	-2.93461	0.477713
chr14	25134950	25135049	other	-1.82156	0.122186	2.48148	0.0437532	-2.91886	0.477713
chr17	89663600	89663699	other	-1.25975	0.252649	2.48148	0.0437532	-2.91886	0.477713
chr5	48702650	48702749	other	-0.874117	0.332837	2.45584	0.0455485	-2.95584	0.477713
chr15	12068900	12068999	other	-0.874117	0.332837	2.44837	0.046077	-2.9328	0.477713
chr6	20013700	20013799	other	-0.874117	0.332837	2.4455	0.0462927	-2.92993	0.477713
chr6	12472100	12472199	other	-2.11488	0.0545771	2.44179	0.0465599	-2.92621	0.477713
chr1	40739050	40739149	other	-1.41455	0.141377	2.44179	0.0465599	-2.92621	0.477713
chr18	71458100	71458199	other	-1.41455	0.141377	2.4328	0.0471931	-2.9328	0.477713
chrX	54100650	54100749	other	-1.8068	0.0789155	2.4328	0.0471931	-2.9328	0.477713
chr10	38178200	38178299	other	-0.874117	0.332837	2.42993	0.0473739	-2.92993	0.477713
chr18	40794350	40794449	other	-1.41455	0.141377	2.42621	0.0476411	-2.92621	0.477713
chr1	102921100	102921199	other	-0.874117	0.332837	2.42621	0.0476411	-2.92621	0.477713
chr7	92241150	92241249	other	0	1	2.42082	0.0480364	-2.92082	0.477713
chr3	143467850	143467999	other	-1.03654	0.255401	2.37233	0.0518719	-2.92987	0.477713
chr1	51930750	51930849	other	2.06496	0.05767	-2.26634	0.0617027	2.93907	0.477713
chr18	33000200	33000299	other	0.204229	0.824235	2.23641	0.0648755	-2.92441	0.477713
chr2	125428850	125428949	other	2.95397	0.043148	-2.17532	0.0718381	2.95397	0.477713
chr12	89068200	89068349	other	2.93907	0.0424517	-2.13589	0.0767824	2.93907	0.477713
chr5	76302650	76302749	other	-1.41455	0.141377	1.95034	0.104568	-2.93477	0.477713
chr8	44992100	44992199	other	2.06496	0.05767	-1.77164	0.139373	2.93907	0.477713
chr10	20358350	20358499	other	2.04536	0.058926	-1.45071	0.225352	2.93411	0.477713
chr10	96955500	96955649	other	2.92434	0.0424517	-1.27691	0.285198	2.92434	0.477713
chr17	7205200	7205349	other	2.04907	0.0621204	-1.27691	0.285198	2.92318	0.477713
chr12	107977150	107977299	other	2.64496	0.044025	-1.19174	0.317909	2.95441	0.477713
chr1	50528600	50528749	other	2.04907	0.0621204	-0.792481	0.505828	2.92318	0.477713
chr6	30709150	30709349	other	3.10396	0.0424517	-0.607023	0.61063	2.93971	0.477713
chr10	23352500	23352749	other	-1.83585	0.0910603	3.03172	0.0214519	-2.91751	0.477978
chr14	46201000	46201099	other	-1.82156	0.122186	2.67166	0.0333534	-2.9171	0.477978
chr3	106518750	106518949	other	2.56919	0.0499763	-2.4015	0.0495403	2.9175	0.477978
chr14	73681350	73681449	other	-0.327068	0.76644	2.1925	0.0697835	-2.9171	0.477978
chr9	115401700	115401799	other	2.01473	0.069068	-2.14345	0.0757917	2.90348	0.478947
chr19	57498700	57498949	other	2.36862	0.0501004	-0.891294	0.454497	2.8717	0.478947
chr11	36776950	36777049	other	-1.2755	0.244054	3.37378	0.0176651	-2.84248	0.478947
chr11	36828100	36828249	other	-1.03654	0.255401	3.49124	0.0176651	-2.91289	0.478947
chr11	38620450	38620749	other	-0.437528	0.810382	3.7709	0.0176651	-2.90162	0.478947
chr11	39068750	39068899	other	-1.2755	0.244054	3.41559	0.0176651	-2.8843	0.478947
chr11	42412100	42412299	other	-1.03654	0.255401	3.47006	0.0176651	-2.87615	0.478947
chr11	92905600	92905749	other	-0.883256	0.413665	3.38146	0.0176651	-2.85016	0.478947
chr9	98697000	98697149	other	-0.327068	0.76644	3.383	0.0176651	-2.83595	0.478947
chr6	16475600	16475699	other	0.854555	0.50832	3.72695	0.0176651	-2.8724	0.478947
chr2	62913950	62914199	other	-1.25975	0.252649	3.43487	0.0176651	-2.88783	0.478947
chr2	66384700	66384849	other	0.204229	0.824235	3.93181	0.0176651	-2.85346	0.478947
chr2	81522650	81522849	other	-0.559998	0.666133	3.68755	0.0176651	-2.83299	0.478947
chr2	123856800	123856949	other	-1.25975	0.252649	3.38146	0.0176651	-2.83441	0.478947
chr2	155524800	155524999	other	-0.745608	0.671407	3.41052	0.0176651	-2.83373	0.478947
chr4	51618900	51619049	other	-0.0402011	0.977863	3.6724	0.0176651	-2.83849	0.478947
chr4	76419050	76419199	other	-0.336208	0.712638	3.50681	0.0176651	-2.91289	0.478947
chr12	10625600	10625749	other	0.531297	0.620315	3.38146	0.0176651	-2.85016	0.478947
chr5	50215150	50215399	other	-0.571965	0.732332	4.08563	0.0176651	-2.85079	0.478947
chr19	20035300	20035399	other	-0.34282	0.757248	3.42492	0.0176651	-2.89362	0.478947
chr19	51883450	51883649	other	-1.72976	0.200437	3.73904	0.0176651	-2.88449	0.478947
chr14	40413150	40413399	other	1.07835	0.24125	3.93852	0.0176651	-2.86018	0.478947
chr14	85898400	85899049	other	0.391666	0.712814	3.56051	0.0176651	-2.84647	0.478947
chr10	36221800	36221899	other	-1.25975	0.252649	3.42913	0.0176651	-2.88208	0.478947
chr8	34890250	34890399	other	-0.972885	0.448406	3.68755	0.0176651	-2.85363	0.478947
chr8	38379900	38380099	other	-2.04033	0.181588	3.43324	0.0176651	-2.88679	0.478947
chr8	42307250	42307499	other	-0.336208	0.712638	3.40559	0.0176651	-2.82724	0.478947
chr8	53074300	53074449	other	-0.34282	0.757248	3.41559	0.0176651	-2.8843	0.478947
chr8	59026650	59026799	other	-0.883256	0.413665	3.43487	0.0176651	-2.90358	0.478947
chr8	63262300	63262499	other	-0.760351	0.607465	3.4207	0.0176651	-2.85867	0.478947
chr8	67558000	67558099	other	-1.2755	0.244054	3.43242	0.0176651	-2.90112	0.478947
chr8	75993750	75993949	other	-1.56783	0.168088	3.42913	0.0176651	-2.88208	0.478947
chr1	68373300	68373449	other	-1.58358	0.162174	3.35832	0.0176651	-2.82703	0.478947
chr1	80875250	80875499	other	-0.987644	0.304192	3.7722	0.0176651	-2.89124	0.478947
chr1	104427850	104428049	other	-0.118331	0.901288	4.04388	0.0176651	-2.85541	0.478947
chr1	106455950	106456049	other	-0.883256	0.413665	3.42376	0.0176651	-2.89246	0.478947
chr1	140259650	140259749	other	0.531297	0.620315	3.383	0.0176651	-2.8517	0.478947
chr1	148439600	148439699	other	-0.34282	0.757248	3.37267	0.0176651	-2.84137	0.478947
chr3	25840650	25840849	other	-1.2755	0.244054	3.41559	0.0176651	-2.8843	0.478947
chr3	34275300	34275449	other	-0.580637	0.654836	3.73904	0.0176651	-2.90513	0.478947
chr3	46559550	46559649	other	-0.34282	0.757248	3.43242	0.0176651	-2.90112	0.478947
chr3	64693900	64693999	other	-1.83731	0.117295	3.44187	0.0176651	-2.91057	0.478947
chr3	65337700	65337849	other	-0.34282	0.757248	3.35353	0.0176651	-2.82224	0.478947
chr3	113571250	113571349	other	0.547049	0.615409	3.383	0.0176651	-2.83595	0.478947
chr17	16400900	16401099	other	-0.580637	0.654836	3.67373	0.0176651	-2.83981	0.478947
chr17	63975850	63975949	other	-0.327068	0.76644	3.37378	0.0176651	-2.82673	0.478947
chr15	29630700	29630799	other	-0.34282	0.757248	3.37267	0.0176651	-2.84137	0.478947
chr15	42823450	42823649	other	-0.867504	0.423365	3.41559	0.0176651	-2.86854	0.478947
chrX	15219600	15219699	other	-1.83731	0.117295	3.38208	0.0176651	-2.85078	0.478947
chrX	86833600	86833799	other	-0.327068	0.76644	3.42913	0.0176651	-2.88208	0.478947
chrX	114478000	114478299	other	-0.118331	0.901288	3.75332	0.0176651	-2.83649	0.478947
chrX	134696600	134696849	other	-1.50597	0.123039	3.40559	0.0176651	-2.82724	0.478947
chr10	97422500	97422799	other	-0.580742	0.666133	3.34139	0.0177264	-2.82225	0.478947
chr7	57574250	57574449	other	-0.0335886	0.977863	3.28403	0.0179101	-2.87959	0.478947
chr5	3757550	3757699	other	-0.559998	0.666133	3.26909	0.0179937	-2.89897	0.478947
chr3	44769400	44769699	other	-0.729029	0.448406	3.27375	0.0179937	-2.87233	0.478947
chr2	144882700	144882899	other	-1.26033	0.33562	3.2641	0.0180424	-2.90954	0.478947
chr10	129329000	129329249	other	-1.42801	0.413932	3.25692	0.0180691	-2.88952	0.478947
chr1	27561400	27561599	other	-1.26033	0.33562	3.23559	0.0183322	-2.88103	0.478947
chr12	13865900	13866099	other	-0.972885	0.448406	3.22991	0.0183598	-2.89599	0.478947
chr5	55157700	55157899	other	-0.972885	0.448406	3.22563	0.0183915	-2.87615	0.478947
chr14	38652400	38652549	other	-0.972885	0.448406	3.22695	0.0183915	-2.89304	0.478947
chr1	109062300	109062499	other	-1.7504	0.190896	3.22695	0.0183915	-2.89304	0.478947
chr3	47074150	47074299	other	-1.28097	0.323134	3.22563	0.0183915	-2.87615	0.478947
chr8	57315050	57315249	other	-1.29026	0.170704	3.21767	0.0184406	-2.91096	0.478947
chrX	64907300	64907399	other	-0.0402011	0.977863	3.2173	0.0184458	-2.86781	0.478947
chr4	33552450	33552599	other	-0.425837	0.655912	3.20776	0.0185697	-2.82679	0.478947
chr16	23519800	23519949	other	-0.118331	0.901288	3.20205	0.0186605	-2.89035	0.478947
chr10	44200400	44200599	other	-2.14335	0.0532035	3.19876	0.0186887	-2.91289	0.478947
chr15	50376950	50377049	other	-0.972885	0.448406	3.18798	0.0188958	-2.83849	0.478947
chr14	98115200	98115349	other	-0.0402011	0.977863	3.18636	0.0189112	-2.83687	0.478947
chr9	10638100	10638199	other	-0.0402011	0.977863	3.17938	0.018974	-2.8299	0.478947
chr19	31402200	31402299	other	-1.29914	0.384806	3.17578	0.018974	-2.89879	0.478947
chr16	54241400	54241599	other	-0.580637	0.654836	3.17373	0.018974	-2.83981	0.478947
chr4	75979150	75979449	other	-1.51485	0.312126	3.17138	0.0190154	-2.89439	0.478947
chr2	173959000	173959199	other	-0.0402011	0.977863	3.16679	0.0190892	-2.83287	0.478947
chr18	19216750	19216999	other	0.35158	0.769863	3.15659	0.0192652	-2.87489	0.478947
chr4	73522100	73522249	other	-0.368103	0.808054	3.13933	0.0195236	-2.88536	0.478947
chr18	4772100	4772199	other	-0.336208	0.712638	3.12964	0.0196135	-2.82294	0.478947
chr8	51381500	51381799	other	-1.50597	0.123039	3.13027	0.0196135	-2.8444	0.478947
chr10	109170200	109170349	other	-0.728456	0.419513	3.12322	0.0197395	-2.83736	0.478947
chrX	130349950	130350149	other	0.360719	0.829152	3.07664	0.0206055	-2.82623	0.478947
chr19	34128100	34128299	other	-0.632333	0.742499	3.04289	0.0212163	-2.83726	0.478947
chr3	106835350	106835499	other	-0.728456	0.419513	2.99984	0.0222023	-2.89801	0.478947
chrX	104604700	104604899	other	-1.03654	0.255401	2.98159	0.0226481	-2.88767	0.478947
chr1	28811850	28811999	other	-0.760351	0.607465	2.9767	0.0227737	-2.91468	0.478947
chr6	48574700	48574849	other	-0.336208	0.712638	2.96062	0.0232143	-2.8667	0.478947
chrX	68331900	68332099	other	-0.867504	0.423365	2.95744	0.0233197	-2.89482	0.478947
chr2	123530850	123531099	other	-1.19846	0.228193	2.95297	0.0234332	-2.84403	0.478947
chr8	38470050	38470199	other	-0.867504	0.423365	2.95249	0.0234404	-2.88987	0.478947
chr2	48191400	48191499	other	-1.25975	0.252649	2.94799	0.0235751	-2.88537	0.478947
chr3	80325550	80325749	other	-1.06843	0.461552	2.94738	0.0235887	-2.88536	0.478947
chr3	18014800	18015149	other	-1.2404	0.470751	2.94635	0.0236162	-2.87935	0.478947
chr11	41195900	41195999	other	-1.2755	0.244054	2.9447	0.0236615	-2.89783	0.478947
chr10	29366500	29366649	other	-0.34282	0.757248	2.94049	0.0237729	-2.89362	0.478947
chr16	65869950	65870049	other	-0.867504	0.423365	2.94049	0.0237729	-2.87787	0.478947
chr4	64925850	64925949	other	0.204229	0.824235	2.93852	0.0238549	-2.86018	0.478947
chr16	27924950	27925149	other	-0.972885	0.448406	2.93842	0.0238554	-2.87615	0.478947
chrX	161747600	161747749	other	-0.952246	0.461493	2.93842	0.0238554	-2.85551	0.478947
chr17	70109200	70109299	other	-0.867504	0.423365	2.93692	0.0238953	-2.88987	0.478947
chr7	90550050	90550149	other	-1.25975	0.252649	2.93692	0.0238953	-2.88987	0.478947
chr5	79234000	79234149	other	-0.883256	0.413665	2.93487	0.023949	-2.90358	0.478947
chr3	155642400	155642499	other	-0.327068	0.76644	2.93487	0.023949	-2.88783	0.478947
chrX	155919900	155920049	other	-0.883256	0.413665	2.93487	0.023949	-2.90358	0.478947
chr13	27757600	27757699	other	-1.58358	0.162174	2.93242	0.0239933	-2.90112	0.478947
chr1	66697450	66697549	other	-1.2755	0.244054	2.93242	0.0239933	-2.90112	0.478947
chr3	81133350	81133449	other	0.531297	0.620315	2.93242	0.0239933	-2.90112	0.478947
chr19	31372850	31372999	other	-1.26033	0.33562	2.93187	0.0240068	-2.8698	0.478947
chr1	31050700	31050799	other	-0.345083	0.823872	2.93181	0.0240096	-2.86234	0.478947
chr1	14583850	14583949	other	-2.03727	0.0929716	2.92913	0.0240357	-2.88208	0.478947
chr16	27940250	27940349	other	-0.867504	0.423365	2.92913	0.0240357	-2.88208	0.478947
chr2	88491650	88491749	other	-0.559998	0.666133	2.9279	0.0240563	-2.86582	0.478947
chr5	70750500	70750649	other	-0.34282	0.757248	2.92686	0.0240563	-2.89556	0.478947
chr19	19043200	19043349	other	-1.25975	0.252649	2.92686	0.0240563	-2.87981	0.478947
chr18	51956450	51956599	other	-1.25975	0.252649	2.92492	0.0240919	-2.87787	0.478947
chr3	97736900	97736999	other	-2.05302	0.0894362	2.92492	0.0240919	-2.89362	0.478947
chr1	79949700	79949799	other	-1.06843	0.461552	2.92116	0.0242194	-2.85914	0.478947
chr1	76979850	76979949	other	0.204229	0.824235	2.91685	0.0243658	-2.82294	0.478947
chr13	88136300	88136449	other	-0.883256	0.413665	2.91559	0.0243786	-2.8843	0.478947
chr3	81330700	81330799	other	0.854555	0.50832	2.9159	0.0243786	-2.83299	0.478947
chr3	103329900	103329999	other	-0.34282	0.757248	2.91559	0.0243786	-2.8843	0.478947
chr3	124820500	124820649	other	-0.327068	0.76644	2.91559	0.0243786	-2.86854	0.478947
chr19	16398100	16398249	other	-0.327068	0.76644	2.91186	0.0245097	-2.84924	0.478947
chr17	70640650	70640799	other	-0.883256	0.413665	2.91186	0.0245097	-2.865	0.478947
chr6	116623600	116623699	other	-1.2755	0.244054	2.90789	0.0246544	-2.86102	0.478947
chr11	98225650	98225749	other	0.854555	0.50832	2.90589	0.0247233	-2.82298	0.478947
chr1	11017350	11017549	other	-1.17843	0.26947	2.89935	0.0249807	-2.89082	0.478947
chr13	30553700	30553799	other	-2.05302	0.0894362	2.89857	0.024986	-2.8517	0.478947
chr16	74759350	74759449	other	0.531297	0.620315	2.89857	0.024986	-2.8517	0.478947
chrX	167281250	167281399	other	0.531297	0.620315	2.89857	0.024986	-2.8517	0.478947
chr2	69198400	69198549	other	-0.327068	0.76644	2.89703	0.0250232	-2.83441	0.478947
chr14	93024600	93024749	other	-0.867504	0.423365	2.89703	0.0250232	-2.83441	0.478947
chrX	114905950	114906049	other	-0.867504	0.423365	2.89703	0.0250232	-2.83441	0.478947
chr13	11608300	11608449	other	-1.82156	0.122186	2.89629	0.0250323	-2.84924	0.478947
chr17	78372650	78372799	other	-0.867504	0.423365	2.89629	0.0250323	-2.84924	0.478947
chr16	46310550	46310649	other	-0.883256	0.413665	2.89629	0.0250323	-2.865	0.478947
chr18	52001350	52001499	other	-2.24063	0.072547	2.89232	0.0251547	-2.86102	0.478947
chr3	45641350	45641449	other	-1.58358	0.162174	2.89232	0.0251547	-2.86102	0.478947
chr7	137583500	137583599	other	-2.05302	0.0894362	2.89232	0.0251547	-2.86102	0.478947
chr1	194000950	194001049	other	-0.580637	0.654836	2.89217	0.0251585	-2.8299	0.478947
chr5	50939150	50939249	other	0.833916	0.512291	2.89184	0.0251678	-2.85041	0.478947
chr14	56675200	56675349	other	-2.03727	0.0929716	2.88974	0.0252576	-2.82712	0.478947
chr7	23767900	23767999	other	-1.56783	0.168088	2.88957	0.0252603	-2.84252	0.478947
chr18	30619400	30619499	other	-0.34282	0.757248	2.88935	0.0252615	-2.84248	0.478947
chr3	46530750	46530849	other	-0.867504	0.423365	2.88824	0.0252834	-2.82562	0.478947
chrX	46864600	46864699	other	-2.11488	0.0545771	2.88604	0.0253606	-2.88604	0.478947
chrX	108770100	108770199	other	0	1	2.88604	0.0253606	-2.88604	0.478947
chr3	80964950	80965099	other	0	1	2.88402	0.0254187	-2.88402	0.478947
chr15	23503950	23504049	other	0	1	2.88402	0.0254187	-2.88402	0.478947
chr7	93551150	93551299	other	-0.874117	0.332837	2.88402	0.0254187	-2.88402	0.478947
chr4	85828000	85828099	other	-1.25975	0.252649	2.883	0.0254217	-2.83595	0.478947
chr19	35713300	35713449	other	-0.867504	0.423365	2.883	0.0254217	-2.83595	0.478947
chr3	60982550	60982649	other	-2.03727	0.0929716	2.883	0.0254217	-2.83595	0.478947
chrX	58682500	58682599	other	-1.56783	0.168088	2.883	0.0254217	-2.83595	0.478947
chrX	159438350	159438499	other	-0.327068	0.76644	2.883	0.0254217	-2.83595	0.478947
chr3	121266350	121266499	other	-1.2755	0.244054	2.88208	0.025458	-2.85078	0.478947
chr2	46862700	46862799	other	-0.867504	0.423365	2.88146	0.0254633	-2.83441	0.478947
chr10	35557950	35558049	other	-0.883256	0.413665	2.88146	0.0254633	-2.85016	0.478947
chr1	80744400	80744499	other	0.531297	0.620315	2.88146	0.0254633	-2.85016	0.478947
chr3	118276550	118276749	other	-0.34282	0.757248	2.88146	0.0254633	-2.85016	0.478947
chr11	76842800	76842999	other	-0.514114	0.634973	2.88099	0.0254721	-2.84434	0.478947
chr18	71784700	71784799	other	-2.77193	0.0424517	2.8768	0.025544	-2.8768	0.478947
chr14	116344750	116344899	other	-2.36861	0.0450108	2.8768	0.025544	-2.8768	0.478947
chr10	64530800	64530899	other	-2.11488	0.0545771	2.8768	0.025544	-2.8768	0.478947
chr9	91865600	91865749	other	-1.83731	0.117295	2.87378	0.0256542	-2.84248	0.478947
chr2	40452450	40452649	other	-1.58358	0.162174	2.87378	0.0256542	-2.84248	0.478947
chr4	80572950	80573049	other	-1.58358	0.162174	2.87378	0.0256542	-2.84248	0.478947
chr11	99406250	99406349	other	-0.580637	0.654836	2.87133	0.0257335	-2.8299	0.478947
chr3	17870750	17870899	other	-1.83731	0.117295	2.86911	0.0257912	-2.82224	0.478947
chr6	43776800	43776899	other	-0.874117	0.332837	2.86772	0.0257951	-2.86772	0.478947
chr6	111163650	111163749	other	-1.41455	0.141377	2.86772	0.0257951	-2.86772	0.478947
chr2	58250350	58250449	other	-0.874117	0.332837	2.86772	0.0257951	-2.86772	0.478947
chr5	56643300	56643449	other	-0.874117	0.332837	2.86772	0.0257951	-2.86772	0.478947
chr15	17214400	17214499	other	-1.41455	0.141377	2.86772	0.0257951	-2.86772	0.478947
chr7	87434500	87434599	other	0	1	2.86772	0.0257951	-2.86772	0.478947
chrX	65877950	65878049	other	-0.874117	0.332837	2.86772	0.0257951	-2.86772	0.478947
chrX	132540700	132540799	other	-0.874117	0.332837	2.86772	0.0257951	-2.86772	0.478947
chr17	54195700	54195849	other	-0.34282	0.757248	2.86437	0.0259089	-2.83308	0.478947
chr5	42880700	42880799	other	-1.58358	0.162174	2.85832	0.0261672	-2.82703	0.478947
chr16	52897600	52897699	other	-0.874117	0.332837	2.85762	0.0261675	-2.85762	0.478947
chrX	45000100	45000199	other	0	1	2.85762	0.0261675	-2.85762	0.478947
chr4	39848300	39848399	other	-0.34282	0.757248	2.85353	0.0262953	-2.82224	0.478947
chr12	9438250	9438449	other	-0.0493453	0.977232	2.84838	0.0264776	-2.86257	0.478947
chr4	80833150	80833299	other	-1.8068	0.0789155	2.84523	0.0265233	-2.84523	0.478947
chr12	119412750	119412899	other	-0.874117	0.332837	2.84523	0.0265233	-2.84523	0.478947
chr1	28326750	28326899	other	-1.41455	0.141377	2.84523	0.0265233	-2.84523	0.478947
chr16	29497050	29497149	other	0	1	2.84523	0.0265233	-2.84523	0.478947
chrX	82153400	82153499	other	-0.874117	0.332837	2.84523	0.0265233	-2.84523	0.478947
chr9	92974250	92974399	other	-2.58432	0.0424517	2.83546	0.0269053	-2.83546	0.478947
chr2	142860650	142860899	other	-0.465223	0.620315	2.82842	0.027145	-2.90155	0.478947
chr11	28015200	28015299	other	-1.41455	0.141377	2.82374	0.0272859	-2.82374	0.478947
chr6	74317300	74317399	other	-0.874117	0.332837	2.82374	0.0272859	-2.82374	0.478947
chr14	82606100	82606249	other	0	1	2.82374	0.0272859	-2.82374	0.478947
chr17	92268100	92268199	other	0	1	2.82374	0.0272859	-2.82374	0.478947
chrX	62471300	62471399	other	0	1	2.82374	0.0272859	-2.82374	0.478947
chr15	10645550	10645699	other	-0.728456	0.419513	2.79353	0.0283278	-2.87615	0.478947
chr3	103970350	103970549	other	-1.70581	0.104776	2.77612	0.0289801	-2.87959	0.478947
chr9	77135150	77135249	other	-1.51405	0.253037	2.7726	0.0290708	-2.90247	0.478947
chr17	42313250	42313399	other	-0.580637	0.654836	2.76744	0.0292844	-2.91004	0.478947
chr5	75431250	75431349	other	0.833916	0.512291	2.7488	0.030042	-2.8914	0.478947
chr8	94873300	94873399	other	1.38585	0.170944	2.74546	0.0301709	-2.84403	0.478947
chr1	81857650	81857749	other	-1.91737	0.163166	2.74457	0.0302117	-2.87444	0.478947
chr10	105503650	105503749	other	-0.019562	0.989903	2.74386	0.0302373	-2.86582	0.478947
chr5	34085700	34085849	other	-1.26033	0.33562	2.72563	0.0310015	-2.85551	0.478947
chr1	34122850	34122999	other	-0.982757	0.313232	2.72578	0.0310015	-2.82435	0.478947
chr6	83829250	83829399	other	-0.733916	0.441246	2.72191	0.0311185	-2.90507	0.478947
chr6	7422850	7422949	other	1.07835	0.24125	2.71433	0.0314362	-2.91289	0.478947
chr8	127144400	127144549	other	0.35158	0.769863	2.70662	0.0318199	-2.87309	0.478947
chr15	48648100	48648249	other	-1.51405	0.253037	2.69601	0.0322989	-2.84145	0.478947
chr5	17412950	17413099	other	-1.26033	0.33562	2.69311	0.0324231	-2.82298	0.478947
chr5	14761400	14761649	other	-1.03654	0.255401	2.68949	0.0325906	-2.88279	0.478947
chr3	9929350	9929449	other	-1.50597	0.123039	2.67341	0.0332537	-2.8667	0.478947
chr13	42369350	42369449	other	0.833916	0.512291	2.6724	0.0333137	-2.83849	0.478947
chr11	34367250	34367399	other	-0.425837	0.655912	2.66576	0.0336576	-2.84892	0.478947
chr15	8429350	8429449	other	0.547049	0.615409	2.6637	0.0337167	-2.90913	0.478947
chr9	17670300	17670449	other	-2.05302	0.0894362	2.66077	0.0338553	-2.90112	0.478947
chrX	152923500	152923749	other	-0.213302	0.844367	2.65736	0.0340218	-2.83286	0.478947
chr14	64426600	64426749	other	-1.04541	0.47658	2.6568	0.03406	-2.85897	0.478947
chr13	107994650	107994799	other	-1.25975	0.252649	2.64395	0.0346838	-2.86854	0.478947
chr6	130577850	130577949	other	-1.58358	0.162174	2.64239	0.0347631	-2.90358	0.478947
chr1	28845800	28845949	other	0.531297	0.620315	2.63244	0.0351546	-2.89362	0.478947
chr8	50841150	50841249	other	-0.34282	0.757248	2.63128	0.0352123	-2.89246	0.478947
chr6	109505450	109505649	other	-0.519653	0.568144	2.62834	0.0353448	-2.85624	0.478947
chr8	54531100	54531199	other	0.531297	0.620315	2.62465	0.0355456	-2.865	0.478947
chr3	65627650	65627749	other	-1.2755	0.244054	2.62465	0.0355456	-2.865	0.478947
chr6	68061600	68061749	other	-0.883256	0.413665	2.61135	0.0361967	-2.8517	0.478947
chr9	27890950	27891149	other	0.33629	0.840078	2.6106	0.0362398	-2.88462	0.478947
chr4	17606050	17606199	other	-0.327068	0.76644	2.59984	0.0368163	-2.84527	0.478947
chr15	96361300	96361399	other	-0.34282	0.757248	2.58668	0.0375849	-2.82703	0.478947
chr4	66919650	66919749	other	-1.2755	0.244054	2.58189	0.0378265	-2.82224	0.478947
chr9	106967900	106967999	other	-0.883256	0.413665	2.58018	0.0379215	-2.84137	0.478947
chr5	50464700	50464799	other	-1.2755	0.244054	2.58018	0.0379215	-2.84137	0.478947
chr19	26370300	26370399	other	-0.34282	0.757248	2.56584	0.0387596	-2.82703	0.478947
chr2	62192600	62192749	other	-0.34282	0.757248	2.56105	0.0389641	-2.82224	0.478947
chr2	161396500	161396649	other	2.85512	0.05326	-2.53774	0.0402648	2.85512	0.478947
chr13	14613000	14613099	other	-0.733916	0.441246	2.51879	0.0414625	-2.90682	0.478947
chr8	28890700	28890849	other	-0.952246	0.461493	2.49797	0.0427163	-2.91505	0.478947
chr18	55233850	55233999	other	-0.0335886	0.977863	2.49316	0.0430536	-2.88119	0.478947
chr9	29769750	29769899	other	-1.51405	0.253037	2.48556	0.0434831	-2.90265	0.478947
chr10	21144500	21144649	other	-0.0287015	0.977863	2.48361	0.0435997	-2.8694	0.478947
chr9	29999800	29999949	other	-1.32216	0.368839	2.46201	0.045148	-2.89207	0.478947
chr16	90087500	90087599	other	-0.0402011	0.977863	2.45271	0.0457795	-2.89044	0.478947
chr13	19293050	19293149	other	-0.336208	0.712638	2.45107	0.0459018	-2.85715	0.478947
chr3	109423100	109423199	other	-1.25975	0.252649	2.45045	0.045945	-2.88783	0.478947
chr13	67060000	67060099	other	-1.53787	0.298295	2.44553	0.0462927	-2.88351	0.478947
chr6	118948650	118948749	other	-0.327068	0.76644	2.4447	0.0463569	-2.88208	0.478947
chr1	173128700	173128799	other	0.547049	0.615409	2.4447	0.0463569	-2.88208	0.478947
chr1	64118150	64118249	other	-1.25975	0.252649	2.44243	0.0465258	-2.87981	0.478947
chr6	96510550	96510649	other	-1.25975	0.252649	2.43116	0.0473182	-2.86854	0.478947
chr7	77286900	77287049	other	-0.728456	0.419513	2.41681	0.0483792	-2.8229	0.478947
chr5	26279050	26279199	other	-1.25975	0.252649	2.41496	0.0485168	-2.85234	0.478947
chr19	16100200	16100299	other	-1.56783	0.168088	2.41186	0.0487444	-2.84924	0.478947
chr16	17063500	17063599	other	0.547049	0.615409	2.41186	0.0487444	-2.84924	0.478947
chr6	136914700	136914799	other	-0.883256	0.413665	2.40789	0.0490415	-2.86102	0.478947
chr13	118895550	118895649	other	-2.03727	0.0929716	2.40789	0.0490415	-2.84527	0.478947
chr3	63398500	63398599	other	-0.34282	0.757248	2.40789	0.0490415	-2.86102	0.478947
chr12	94864050	94864149	other	-0.883256	0.413665	2.39857	0.049774	-2.8517	0.478947
chr11	37932150	37932249	other	0.547049	0.615409	2.39703	0.0498929	-2.83441	0.478947
chr14	72719500	72719599	other	0.833916	0.512291	2.39682	0.0499073	-2.83981	0.478947
chr14	95455700	95455849	other	-0.580637	0.654836	2.39549	0.0500144	-2.83849	0.478947
chr17	39586500	39586599	other	-0.883256	0.413665	2.39232	0.050289	-2.86102	0.478947
chr16	6438800	6438899	other	-0.34282	0.757248	2.38786	0.0506626	-2.83308	0.478947
chr4	80393850	80393949	other	0	1	2.38604	0.0508129	-2.88604	0.478947
chr7	102455900	102455999	other	-2.36861	0.0450108	2.38402	0.0509782	-2.88402	0.478947
chr14	47193950	47194049	other	-0.874117	0.332837	2.38329	0.0510358	-2.86772	0.478947
chr1	161853350	161853449	other	-1.41455	0.141377	2.38329	0.0510358	-2.86772	0.478947
chr11	67386000	67386099	other	-0.874117	0.332837	2.3768	0.0514975	-2.8768	0.478947
chr6	61985400	61985499	other	-1.8068	0.0789155	2.3768	0.0514975	-2.8768	0.478947
chr1	17618200	17618299	other	-1.8068	0.0789155	2.3768	0.0514975	-2.8768	0.478947
chr3	124657300	124657399	other	-0.874117	0.332837	2.3768	0.0514975	-2.8768	0.478947
chrX	165046900	165046999	other	-0.874117	0.332837	2.3768	0.0514975	-2.8768	0.478947
chr17	18293000	18293099	other	-0.34282	0.757248	2.3739	0.0517416	-2.82703	0.478947
chr14	14698150	14698249	other	-2.11488	0.0545771	2.37319	0.0517868	-2.85762	0.478947
chr15	17441300	17441399	other	0	1	2.36772	0.0522578	-2.86772	0.478947
chr16	36847550	36847649	other	0	1	2.36772	0.0522578	-2.86772	0.478947
chr1	183821400	183821499	other	-1.3154	0.471505	2.36017	0.0528834	-2.88016	0.478947
chr12	65259900	65259999	other	-2.11488	0.0545771	2.33931	0.0547362	-2.82374	0.478947
chr10	78207650	78207749	other	-1.41455	0.141377	2.33931	0.0547362	-2.82374	0.478947
chrX	29800000	29800099	other	-1.41455	0.141377	2.33931	0.0547362	-2.82374	0.478947
chr9	4620050	4620149	other	-2.11488	0.0545771	2.32374	0.056153	-2.82374	0.478947
chr4	53461200	53461299	other	-0.327068	0.76644	2.30368	0.0580567	-2.89252	0.478947
chrX	19342600	19342699	other	2.8258	0.0424517	-2.269	0.0614444	2.8258	0.478947
chr2	35187950	35188099	other	-1.82156	0.122186	2.26488	0.0618516	-2.85371	0.478947
chr14	50154350	50154449	other	-0.327068	0.76644	2.26396	0.0619551	-2.87787	0.478947
chr3	86375450	86375549	other	0.547049	0.615409	2.24557	0.0638749	-2.83441	0.478947
chr1	125170700	125170849	other	-0.972885	0.448406	2.23355	0.0651682	-2.87615	0.478947
chr18	71516000	71516199	other	-2.00843	0.0614232	2.2124	0.067493	-2.91096	0.478947
chr16	26616300	26616399	other	-0.580637	0.654836	2.19427	0.0695912	-2.83687	0.478947
chr13	63288950	63289099	other	2.85126	0.0424517	-2.13505	0.0768809	2.89869	0.478947
chr8	33299100	33299199	other	-1.58358	0.162174	2.11938	0.0789142	-2.865	0.478947
chr4	93083450	93083549	other	-1.2755	0.244054	2.11135	0.0799729	-2.8517	0.478947
chrX	100218400	100218499	other	0.547049	0.615409	2.10102	0.081395	-2.82562	0.478947
chr10	19163700	19163799	other	0	1	2.09607	0.0820933	-2.86772	0.478947
chr13	65161000	65161149	other	-1.72548	0.247875	2.09319	0.0824725	-2.82365	0.478947
chrX	95163900	95163999	other	0.531297	0.620315	2.08482	0.0836783	-2.83044	0.478947
chr10	105447400	105447549	other	1.04645	0.470751	2.00821	0.0950374	-2.83853	0.478947
chr1	148961200	148961299	other	-0.874117	0.332837	1.9038	0.112885	-2.88823	0.478947
chr19	45476700	45476849	other	2.79306	0.0587414	-1.89132	0.11517	2.84049	0.478947
chr19	53791800	53791949	other	1.26807	0.17708	-1.61167	0.178201	2.85715	0.478947
chr2	75585250	75585349	other	1.68691	0.172389	-1.58997	0.184025	2.85403	0.478947
chr7	76083500	76083599	other	2.87453	0.0425059	-1.58496	0.185405	2.87453	0.478947
chr1	40715850	40715949	other	1.95168	0.0666969	-1.56413	0.191305	2.8258	0.478947
chr14	99004050	99004149	other	2.85955	0.0567478	-1.47652	0.217173	2.85955	0.478947
chr5	43665550	43665849	other	2.62317	0.0424517	-1.33163	0.265027	2.8854	0.478947
chr4	64036100	64036299	other	2.55631	0.0449385	-1.24584	0.297139	2.90463	0.478947
chr10	26371850	26371999	other	2.90028	0.0424517	-1.22149	0.306642	2.82663	0.478947
chr2	106838000	106838199	other	3.24352	0.0424517	-1.17837	0.323387	2.91581	0.478947
chr3	139860850	139860949	other	2.01588	0.0726726	-1.11959	0.348109	2.90463	0.478947
chr3	55785650	55785849	other	3.05289	0.0424517	-1.09752	0.357717	2.88864	0.478947
chr11	35123650	35123799	other	2.07252	0.057218	-1.08151	0.364893	2.84374	0.478947
chr1	41034850	41035049	other	2.45693	0.0467078	-1.02045	0.3919	2.83312	0.478947
chr1	45385850	45386149	other	2.65287	0.0671542	-0.883797	0.458353	2.9151	0.478947
chr11	101169850	101169949	other	1.88223	0.0742659	-0.81131	0.495746	2.83118	0.478947
chr11	75214300	75214449	other	1.86284	0.0738523	-0.632853	0.595484	2.88779	0.478947
chr17	69077300	69077499	other	2.77571	0.0426553	-0.434006	0.716025	2.85527	0.478947
chr6	52242350	52242999	other	3.01076	0.0424517	0.059163	0.960903	2.87487	0.478947
chr16	86960950	86961199	other	-1.95922	0.0778478	3.22333	0.0183915	-2.82191	0.479017
chr12	28799600	28799799	other	1.78625	0.098633	-2.09018	0.082891	2.81987	0.479614
chr8	87374250	87374399	other	2.15025	0.0665577	-1.27071	0.287465	2.75523	0.479614
chr9	65162900	65163049	other	1.88142	0.0958234	0.462558	0.698308	2.7621	0.479614
chr11	29455400	29455599	other	-1.51405	0.253037	3.67079	0.0176651	-2.81623	0.479614
chr11	30708850	30708999	other	-0.336208	0.712638	3.38458	0.0176651	-2.80624	0.479614
chr9	81451300	81451449	other	0.204229	0.824235	3.36932	0.0176651	-2.79098	0.479614
chr6	4206200	4206399	other	-1.26033	0.33562	3.66679	0.0176651	-2.81223	0.479614
chr6	44263750	44263949	other	-1.51405	0.253037	3.60992	0.0176651	-2.75536	0.479614
chr6	86886550	86886649	other	-0.596394	0.715681	3.51658	0.0176651	-2.7906	0.479614
chr13	32209550	32209649	other	0.547049	0.615409	3.35832	0.0176651	-2.81128	0.479614
chr12	14209450	14209599	other	-1.28097	0.323134	3.64086	0.0176651	-2.80695	0.479614
chr12	63680350	63680599	other	-0.580637	0.654836	3.60992	0.0176651	-2.776	0.479614
chr5	96879350	96879449	other	-0.336208	0.712638	3.39029	0.0176651	-2.79637	0.479614
chr10	82217650	82217849	other	-0.336208	0.712638	3.39029	0.0176651	-2.79637	0.479614
chr10	109800050	109800349	other	-1.83585	0.0910603	3.70525	0.0176651	-2.8194	0.479614
chr10	124228100	124228299	other	-0.204146	0.90562	3.54189	0.0176651	-2.81591	0.479614
chr8	56568700	56568899	other	-0.760351	0.607465	3.8009	0.0176651	-2.75445	0.479614
chr1	29722000	29722149	other	1.07835	0.24125	3.38037	0.0176651	-2.80202	0.479614
chr1	46621550	46621649	other	0.204229	0.824235	3.38037	0.0176651	-2.80202	0.479614
chr1	50931350	50931499	other	-0.867504	0.423365	3.35353	0.0176651	-2.80649	0.479614
chr1	66177250	66177499	other	-0.019562	0.989903	3.65574	0.0176651	-2.80118	0.479614
chr3	106528150	106528299	other	-0.0402011	0.977863	3.5987	0.0176651	-2.76479	0.479614
chr3	145691000	145691249	other	0.440525	0.769863	3.55028	0.0176651	-2.77044	0.479614
chr17	17731050	17731249	other	-0.42095	0.663773	3.68754	0.0176651	-2.78612	0.479614
chr15	56630050	56630349	other	-1.72976	0.200437	3.64086	0.0176651	-2.78631	0.479614
chr7	104176100	104176299	other	0.511735	0.603505	3.6558	0.0176651	-2.75438	0.479614
chrX	57113100	57113299	other	1.07835	0.24125	3.85526	0.0176651	-2.77691	0.479614
chrX	98187900	98188149	other	-0.368103	0.808054	3.85423	0.0176651	-2.80778	0.479614
chrX	111670650	111670849	other	-0.972885	0.448406	3.64465	0.0176651	-2.81073	0.479614
chrX	167564650	167564849	other	0.178946	0.8687	3.56943	0.0176651	-2.76841	0.479614
chr1	7476000	7476149	other	-1.03654	0.255401	3.34887	0.0177169	-2.75495	0.479614
chr2	144855800	144855899	other	-0.34282	0.757248	3.33521	0.0177264	-2.80391	0.479614
chr4	23968900	23969099	other	-1.56783	0.168088	3.32994	0.0177264	-2.7829	0.479614
chr4	50249400	50249549	other	-1.2755	0.244054	3.33521	0.0177264	-2.80391	0.479614
chr1	6657500	6657649	other	0.195353	0.901288	3.34026	0.0177264	-2.75522	0.479614
chr1	66734950	66735099	other	-1.58358	0.162174	3.32994	0.0177264	-2.79865	0.479614
chrX	42522000	42522149	other	-1.2755	0.244054	3.33521	0.0177264	-2.80391	0.479614
chr2	82117600	82117749	other	-0.34282	0.757248	3.31254	0.017808	-2.78125	0.479614
chrX	97251350	97251449	other	-0.34282	0.757248	3.31254	0.017808	-2.78125	0.479614
chr18	51005300	51005449	other	-1.56783	0.168088	3.30458	0.0178782	-2.75753	0.479614
chr2	8564100	8564199	other	-1.2755	0.244054	3.30458	0.0178782	-2.77328	0.479614
chr4	32213750	32213849	other	-0.34282	0.757248	3.30458	0.0178782	-2.77328	0.479614
chr19	35252400	35252599	other	-0.883256	0.413665	3.30458	0.0178782	-2.77328	0.479614
chr13	78530700	78530799	other	-2.05302	0.0894362	3.29596	0.0178934	-2.76466	0.479614
chr14	93398550	93398699	other	-0.34282	0.757248	3.29612	0.0178934	-2.76482	0.479614
chr8	67676650	67676749	other	-0.883256	0.413665	3.29273	0.0179035	-2.76144	0.479614
chr17	39374250	39374449	other	-1.2755	0.244054	3.29273	0.0179035	-2.76144	0.479614
chr2	85818550	85818749	other	-1.83731	0.117295	3.28579	0.0179052	-2.7545	0.479614
chr5	47976950	47977049	other	-1.2755	0.244054	3.28579	0.0179052	-2.7545	0.479614
chr5	60678100	60678299	other	-1.2755	0.244054	3.28579	0.0179052	-2.7545	0.479614
chr3	114303300	114303449	other	-1.2755	0.244054	3.28579	0.0179052	-2.7545	0.479614
chr13	44069650	44069949	other	-1.17179	0.327907	3.25721	0.0180687	-2.76272	0.479614
chr17	64208550	64208649	other	-0.571965	0.732332	3.23785	0.0183122	-2.7955	0.479614
chr19	43044600	43044749	other	-0.350275	0.855011	3.22326	0.0183915	-2.76674	0.479614
chr14	78111700	78111849	other	0.506848	0.603505	3.2157	0.0184724	-2.81916	0.479614
chr18	49752100	49752299	other	0.273917	0.76644	3.20227	0.0186605	-2.78544	0.479614
chr8	85070800	85070899	other	-1.55207	0.135865	3.19772	0.0186988	-2.7963	0.479614
chr14	98021750	98021849	other	-0.559998	0.666133	3.1893	0.0188734	-2.81917	0.479614
chr6	23540050	23540249	other	0.33629	0.840078	3.18596	0.0189204	-2.76804	0.479614
chr2	152243550	152243649	other	-0.596394	0.715681	3.17578	0.018974	-2.75786	0.479614
chr12	42468650	42468799	other	-0.559998	0.666133	3.16433	0.0191288	-2.79421	0.479614
chr7	78598650	78598799	other	-0.972885	0.448406	3.16433	0.0191288	-2.81485	0.479614
chr19	20215500	20215649	other	-0.559998	0.666133	3.15741	0.0192551	-2.78728	0.479614
chr7	71760400	71760549	other	-1.53469	0.24356	3.14184	0.0194878	-2.80792	0.479614
chr10	46904850	46904949	other	-0.972885	0.448406	3.14084	0.0194895	-2.79135	0.479614
chr13	71961950	71962349	other	0.723014	0.610149	3.13955	0.0195143	-2.77227	0.479614
chr4	64148350	64148499	other	-0.0402011	0.977863	3.13871	0.0195276	-2.80479	0.479614
chr8	102706550	102706649	other	-0.952246	0.461493	3.13871	0.0195276	-2.78415	0.479614
chr18	49024150	49024249	other	0.854555	0.50832	3.12997	0.0196135	-2.75984	0.479614
chr4	93608650	93608749	other	-1.28097	0.323134	3.12997	0.0196135	-2.78048	0.479614
chr18	43782150	43782299	other	-0.559998	0.666133	3.12549	0.0197098	-2.75536	0.479614
chr3	14523050	14523199	other	0.854555	0.50832	3.12527	0.0197098	-2.77071	0.479614
chr3	70601000	70601099	other	-0.952246	0.461493	3.12527	0.0197098	-2.77071	0.479614
chr4	75725350	75725549	other	-0.559998	0.666133	3.12448	0.0197183	-2.76993	0.479614
chr8	51697550	51697799	other	-0.972885	0.448406	3.11747	0.0197926	-2.76798	0.479614
chr3	125971950	125972149	other	-0.580637	0.654836	3.11747	0.0197926	-2.76798	0.479614
chr4	97404500	97404699	other	-0.206034	0.853847	3.11232	0.0198552	-2.80404	0.479614
chr3	19353150	19353249	other	-0.972885	0.448406	3.11078	0.0198979	-2.77687	0.479614
chr9	56184150	56184299	other	-0.952246	0.461493	3.10992	0.0198992	-2.75536	0.479614
chr1	14508150	14508349	other	-0.559998	0.666133	3.10992	0.0198992	-2.75536	0.479614
chr7	93672950	93673149	other	-0.019562	0.989903	3.10992	0.0198992	-2.75536	0.479614
chr16	37156200	37156299	other	-0.580637	0.654836	3.11018	0.0198992	-2.7607	0.479614
chr2	33048800	33048899	other	-0.336208	0.712638	3.08361	0.020464	-2.77691	0.479614
chr2	70523800	70523999	other	-1.69358	0.0926015	3.08361	0.020464	-2.77691	0.479614
chr11	96273550	96274149	other	0.45214	0.618513	3.08046	0.0205422	-2.76201	0.479614
chr17	92810500	92810649	other	-0.760351	0.607465	3.06428	0.0208121	-2.78947	0.479614
chr9	37840650	37841099	other	-0.680931	0.462363	3.06291	0.0208125	-2.80492	0.479614
chr3	140901600	140901799	other	-1.1582	0.468259	3.04292	0.0212163	-2.80903	0.479614
chr4	37297100	37297249	other	-1.03654	0.255401	3.04082	0.0212329	-2.75495	0.479614
chr3	18087650	18087849	other	-0.728456	0.419513	3.04027	0.0212329	-2.75441	0.479614
chrX	86147750	86147899	other	0.204229	0.824235	3.04054	0.0212329	-2.75468	0.479614
chr10	31314450	31314649	other	-0.304439	0.746569	2.98666	0.0225495	-2.76383	0.479614
chr3	36224650	36224849	other	-1.55696	0.130565	2.92848	0.0240459	-2.81916	0.479614
chr16	72047350	72047599	other	-0.729029	0.448406	2.88951	0.0252604	-2.78057	0.479614
chr4	11472500	11472699	other	-1.83585	0.0910603	2.88904	0.0252693	-2.77483	0.479614
chr6	15596400	15596549	other	-0.336208	0.712638	2.88489	0.025404	-2.79098	0.479614
chr14	97317500	97317699	other	-0.327068	0.76644	2.87994	0.0254908	-2.81732	0.479614
chrX	66786100	66786249	other	-0.867504	0.423365	2.87994	0.0254908	-2.81732	0.479614
chr4	5377700	5377849	other	0.854555	0.50832	2.87831	0.0255379	-2.81623	0.479614
chr9	31993800	31993899	other	-0.0706401	0.977863	2.87389	0.0256542	-2.79632	0.479614
chr15	62928150	62928299	other	-1.56783	0.168088	2.8739	0.0256542	-2.81128	0.479614
chr11	86054250	86054399	other	-1.69358	0.0926015	2.8719	0.0257103	-2.77798	0.479614
chr11	50072700	50072799	other	-1.51405	0.253037	2.87019	0.0257744	-2.78728	0.479614
chr9	18824350	18824499	other	-0.972885	0.448406	2.86922	0.0257912	-2.80695	0.479614
chr1	117279700	117279849	other	0.547049	0.615409	2.86911	0.0257912	-2.80649	0.479614
chr11	99299650	99299849	other	-1.85194	0.263447	2.86577	0.0258618	-2.76682	0.479614
chr1	55684650	55684799	other	-1.69358	0.0926015	2.85765	0.0261675	-2.77931	0.479614
chr3	110686850	110686949	other	-0.760351	0.607465	2.85633	0.0262177	-2.80988	0.479614
chr11	9468450	9468599	other	-2.03727	0.0929716	2.85353	0.0262953	-2.80649	0.479614
chr11	31904650	31904749	other	-0.327068	0.76644	2.85353	0.0262953	-2.80649	0.479614
chr4	8151500	8151599	other	-0.327068	0.76644	2.85353	0.0262953	-2.80649	0.479614
chr4	52564600	52564699	other	-0.327068	0.76644	2.85353	0.0262953	-2.80649	0.479614
chr19	52546900	52546999	other	-0.327068	0.76644	2.85353	0.0262953	-2.80649	0.479614
chr1	29172350	29172499	other	-1.25975	0.252649	2.85353	0.0262953	-2.80649	0.479614
chrX	157960950	157961049	other	-0.327068	0.76644	2.85353	0.0262953	-2.80649	0.479614
chr10	110282250	110282349	other	-1.2755	0.244054	2.85078	0.0263939	-2.80391	0.479614
chr8	41876950	41877149	other	-1.2755	0.244054	2.85078	0.0263939	-2.80391	0.479614
chrX	98240800	98240999	other	-0.34282	0.757248	2.85078	0.0263939	-2.80391	0.479614
chrX	158260400	158260549	other	-0.883256	0.413665	2.85078	0.0263939	-2.80391	0.479614
chr9	5710600	5710699	other	-0.952246	0.461493	2.84838	0.0264776	-2.78631	0.479614
chr11	27479150	27479249	other	0.547049	0.615409	2.84552	0.0265233	-2.7829	0.479614
chr2	55265000	55265149	other	-1.2755	0.244054	2.84552	0.0265233	-2.79865	0.479614
chr17	11806350	11806449	other	-1.25975	0.252649	2.84552	0.0265233	-2.7829	0.479614
chr15	88048400	88048549	other	-0.34282	0.757248	2.84552	0.0265233	-2.79865	0.479614
chr7	23431400	23431549	other	-0.883256	0.413665	2.84552	0.0265233	-2.79865	0.479614
chr5	18208450	18208549	other	-0.345083	0.823872	2.84268	0.0266165	-2.75764	0.479614
chr6	124521450	124521599	other	-0.972885	0.448406	2.83613	0.026904	-2.77386	0.479614
chr3	124295150	124295249	other	-1.2755	0.244054	2.83521	0.0269053	-2.80391	0.479614
chr12	13847600	13847699	other	-0.559998	0.666133	2.83279	0.0269987	-2.77071	0.479614
chr17	61258550	61258699	other	-0.883256	0.413665	2.83098	0.0270554	-2.79968	0.479614
chrX	68896000	68896099	other	-0.34282	0.757248	2.83098	0.0270554	-2.79968	0.479614
chr1	109415500	109415599	other	-0.883256	0.413665	2.82994	0.0270677	-2.79865	0.479614
chrX	6668700	6668799	other	-0.580637	0.654836	2.83026	0.0270677	-2.76798	0.479614
chr11	38221400	38221499	other	-1.25975	0.252649	2.82812	0.0271459	-2.7655	0.479614
chr4	95396500	95396599	other	-0.34282	0.757248	2.82812	0.0271459	-2.78125	0.479614
chr15	52703750	52703849	other	0.547049	0.615409	2.82812	0.0271459	-2.7655	0.479614
chr4	121073200	121073299	other	-0.327068	0.76644	2.82091	0.0273748	-2.77386	0.479614
chr7	50459250	50459399	other	-1.82156	0.122186	2.82091	0.0273748	-2.77386	0.479614
chr10	22639150	22639249	other	-1.83731	0.117295	2.82015	0.0274041	-2.77328	0.479614
chr3	56748000	56748099	other	-2.22488	0.0752427	2.82015	0.0274041	-2.75753	0.479614
chr1	157455500	157455599	other	-1.58358	0.162174	2.8083	0.0278265	-2.76144	0.479614
chr17	40311200	40311349	other	-1.7504	0.190896	2.80622	0.0279142	-2.76479	0.479614
chr4	66789150	66789249	other	-0.874117	0.332837	2.80424	0.0279454	-2.80424	0.479614
chr12	68141550	68141649	other	-1.83731	0.117295	2.80458	0.0279454	-2.77328	0.479614
chrX	136660750	136660849	other	-2.36861	0.0450108	2.80424	0.0279454	-2.80424	0.479614
chr10	114351150	114351249	other	0.531297	0.620315	2.80136	0.0280493	-2.7545	0.479614
chrX	136900800	136900899	other	-0.34282	0.757248	2.80136	0.0280493	-2.7545	0.479614
chr6	68469550	68469649	other	-1.41455	0.141377	2.79963	0.0280767	-2.79963	0.479614
chr1	148569400	148569549	other	-0.874117	0.332837	2.79963	0.0280767	-2.79963	0.479614
chrX	72239350	72239449	other	-1.41455	0.141377	2.79963	0.0280767	-2.79963	0.479614
chr5	70296400	70296549	other	-1.83731	0.117295	2.79596	0.0282148	-2.76466	0.479614
chr10	86221350	86221499	other	-2.05302	0.0894362	2.78579	0.0285971	-2.7545	0.479614
chr3	157710650	157710749	other	-1.83731	0.117295	2.78579	0.0285971	-2.7545	0.479614
chrX	86718400	86718499	other	-0.34282	0.757248	2.78579	0.0285971	-2.7545	0.479614
chr6	64086400	64086549	other	-1.41455	0.141377	2.78017	0.0288017	-2.78017	0.479614
chr5	46624900	46624999	other	-1.8068	0.0789155	2.78017	0.0288017	-2.78017	0.479614
chr19	33156500	33156599	other	-0.874117	0.332837	2.77367	0.0290568	-2.77367	0.479614
chr1	8335500	8335599	other	-0.874117	0.332837	2.77367	0.0290568	-2.77367	0.479614
chr5	83225550	83225649	other	-2.11488	0.0545771	2.76648	0.0292844	-2.76648	0.479614
chr14	37802700	37802799	other	-2.11488	0.0545771	2.76648	0.0292844	-2.76648	0.479614
chr1	99450400	99450499	other	-1.8068	0.0789155	2.76648	0.0292844	-2.76648	0.479614
chr3	46481000	46481099	other	-0.874117	0.332837	2.76648	0.0292844	-2.76648	0.479614
chr3	71048750	71048899	other	-1.41455	0.141377	2.76648	0.0292844	-2.76648	0.479614
chr17	70571950	70572099	other	-0.874117	0.332837	2.76648	0.0292844	-2.76648	0.479614
chrX	107125100	107125199	other	0	1	2.76648	0.0292844	-2.76648	0.479614
chr14	108674950	108675049	other	0	1	2.76078	0.0295197	-2.76078	0.479614
chr7	93587000	93587099	other	-0.874117	0.332837	2.76078	0.0295197	-2.76078	0.479614
chrX	110533150	110533249	other	-2.36861	0.0450108	2.76078	0.0295197	-2.76078	0.479614
chrY	2416400	2416499	other	0	1	2.76078	0.0295197	-2.76078	0.479614
chr7	91605850	91605999	other	-0.336208	0.712638	2.74448	0.0302134	-2.80202	0.479614
chr4	117652500	117652699	other	-0.223919	0.86557	2.72663	0.0309795	-2.76827	0.479614
chr1	66008050	66008149	other	-0.596394	0.715681	2.70472	0.0318879	-2.76595	0.479614
chr12	93955100	93955249	other	0.33629	0.840078	2.70192	0.0320177	-2.75786	0.479614
chr11	74975150	74975249	other	-0.336208	0.712638	2.70004	0.0321012	-2.75758	0.479614
chr17	11724200	11724349	other	-0.425837	0.655912	2.69545	0.0323213	-2.791	0.479614
chr7	84515150	84515249	other	-0.952246	0.461493	2.67938	0.0330352	-2.80926	0.479614
chrX	135086250	135086399	other	1.04645	0.470751	2.66615	0.0336372	-2.78066	0.479614
chr9	72329000	72329149	other	-1.53469	0.24356	2.66433	0.0336929	-2.81485	0.479614
chr6	56417350	56417449	other	-1.28097	0.323134	2.66435	0.0336929	-2.80695	0.479614
chr15	19898600	19898749	other	-0.559998	0.666133	2.66381	0.0337167	-2.80926	0.479614
chr8	51280550	51280699	other	-0.0402011	0.977863	2.65741	0.0340215	-2.80792	0.479614
chrX	119481850	119481949	other	0.833916	0.512291	2.65741	0.0340215	-2.80792	0.479614
chr2	98985400	98985549	other	-0.019562	0.989903	2.65428	0.0341761	-2.78415	0.479614
chr18	45061500	45061649	other	-0.0402011	0.977863	2.64005	0.034857	-2.79057	0.479614
chr6	33671500	33671599	other	-0.559998	0.666133	2.63871	0.0349261	-2.78415	0.479614
chr2	43580850	43580999	other	0.833916	0.512291	2.6331	0.035142	-2.78362	0.479614
chr13	103605400	103605549	other	-1.28097	0.323134	2.62997	0.0352896	-2.78048	0.479614
chrX	101531500	101531649	other	0.833916	0.512291	2.62997	0.0352896	-2.78048	0.479614
chr6	141634300	141634399	other	-0.580637	0.654836	2.62334	0.0356122	-2.77386	0.479614
chr2	98317900	98317999	other	-0.972885	0.448406	2.62334	0.0356122	-2.77386	0.479614
chr3	63272100	63272249	other	-0.728456	0.419513	2.60224	0.0366691	-2.80081	0.479614
chr15	13525150	13525249	other	-0.0402011	0.977863	2.59461	0.0371256	-2.7607	0.479614
chr11	25304750	25304899	other	-1.03654	0.255401	2.58074	0.0378944	-2.77931	0.479614
chr12	55927600	55927699	other	-1.82156	0.122186	2.56925	0.0385625	-2.81468	0.479614
chr14	36192500	36192599	other	-0.728456	0.419513	2.56768	0.038665	-2.76097	0.479614
chr6	146580300	146580399	other	-0.737331	0.620315	2.55612	0.0392408	-2.76355	0.479614
chr15	53024150	53024249	other	0.531297	0.620315	2.54927	0.039589	-2.78961	0.479614
chrX	102592500	102592599	other	-0.867504	0.423365	2.5409	0.040084	-2.7655	0.479614
chr13	26760800	26760899	other	-0.867504	0.423365	2.53746	0.0402667	-2.7829	0.479614
chr2	103596550	103596699	other	-0.368103	0.808054	2.53221	0.0406054	-2.77824	0.479614
chr10	124412150	124412249	other	-0.327068	0.76644	2.52843	0.0408392	-2.77386	0.479614
chr4	68142600	68142749	other	-1.2755	0.244054	2.52431	0.0411008	-2.76466	0.479614
chr13	31150900	31150999	other	-1.2755	0.244054	2.51415	0.0417441	-2.7545	0.479614
chr16	25463950	25464049	other	-0.883256	0.413665	2.5121	0.041878	-2.77328	0.479614
chr12	42139900	42139999	other	-0.883256	0.413665	2.50611	0.0422654	-2.7673	0.479614
chr13	76681900	76681999	other	-1.2755	0.244054	2.50348	0.0424052	-2.76466	0.479614
chr15	50048150	50048249	other	-1.58358	0.162174	2.49331	0.043043	-2.7545	0.479614
chr1	28565500	28565599	other	-0.357425	0.766346	2.45422	0.0456764	-2.76089	0.479614
chr2	95359900	95360049	other	-0.0402011	0.977863	2.45347	0.0457358	-2.75544	0.479614
chr1	110618000	110618099	other	-1.51405	0.253037	2.39549	0.0500144	-2.81785	0.479614
chr16	27625500	27625599	other	-0.42095	0.663773	2.38971	0.0505153	-2.7755	0.479614
chr6	126440200	126440299	other	0.984031	0.322845	-2.38019	0.0512436	2.79083	0.479614
chr3	42141350	42141499	other	-0.972885	0.448406	2.37712	0.0514913	-2.81485	0.479614
chr10	53210200	53210299	other	-0.327068	0.76644	2.36911	0.052155	-2.80649	0.479614
chr4	7803050	7803149	other	-0.34282	0.757248	2.3587	0.0530182	-2.80391	0.479614
chr15	42220150	42220249	other	-0.327068	0.76644	2.35343	0.0534971	-2.7829	0.479614
chr1	47804100	47804199	other	-1.58358	0.162174	2.35078	0.0537324	-2.80391	0.479614
chr16	27857750	27857899	other	-1.25975	0.252649	2.35078	0.0537324	-2.78816	0.479614
chrX	112599650	112599749	other	-0.883256	0.413665	2.35078	0.0537324	-2.80391	0.479614
chr2	64509800	64509899	other	-0.867504	0.423365	2.34655	0.0541043	-2.78393	0.479614
chr2	135161700	135161849	other	-2.40663	0.0609272	2.34552	0.0541919	-2.79865	0.479614
chr6	35201150	35201249	other	-1.26033	0.33562	2.34275	0.0544415	-2.75984	0.479614
chr8	48060550	48060649	other	-0.559998	0.666133	2.33988	0.0547019	-2.76223	0.479614
chr3	35665400	35665499	other	-0.867504	0.423365	2.33521	0.055108	-2.78816	0.479614
chr1	15397700	15397849	other	-0.327068	0.76644	2.32812	0.0557808	-2.7655	0.479614
chr13	62246900	62246999	other	-1.2755	0.244054	2.32091	0.0564289	-2.78961	0.479614
chr3	10367600	10367699	other	-0.867504	0.423365	2.31764	0.056728	-2.75502	0.479614
chr7	46856650	46856749	other	-1.58358	0.162174	2.30928	0.0575095	-2.7545	0.479614
chrX	21097300	21097399	other	-2.36861	0.0450108	2.30835	0.0576022	-2.80835	0.479614
chr7	74946300	74946399	other	0	1	2.3066	0.0577662	-2.79103	0.479614
chr6	147567750	147567849	other	-1.8068	0.0789155	2.30424	0.0580008	-2.80424	0.479614
chrX	100184850	100184949	other	-0.34282	0.757248	2.30136	0.0582956	-2.7545	0.479614
chr12	65340700	65340799	other	0	1	2.29963	0.0584524	-2.79963	0.479614
chr9	92526450	92526599	other	-1.29026	0.170704	2.29113	0.0592656	-2.77691	0.479614
chr13	78983200	78983299	other	0	1	2.27635	0.0607145	-2.76078	0.479614
chr15	20238850	20238949	other	0.204229	0.824235	2.2718	0.0611583	-2.75758	0.479614
chr2	63030450	63030549	other	-2.11488	0.0545771	2.26648	0.0616963	-2.76648	0.479614
chr18	26809100	26809199	other	-1.8068	0.0789155	2.26078	0.0622843	-2.76078	0.479614
chr4	110708000	110708099	other	-0.874117	0.332837	2.26078	0.0622843	-2.76078	0.479614
chr7	42014500	42014599	other	-1.8068	0.0789155	2.26078	0.0622843	-2.76078	0.479614
chrY	1966350	1966449	other	0	1	2.26078	0.0622843	-2.76078	0.479614
chr11	97019850	97019949	other	1.04645	0.470751	2.26057	0.0622926	-2.77824	0.479614
chr5	6793850	6793999	other	-1.03654	0.255401	2.18791	0.0702924	-2.75495	0.479614
chr11	105524150	105524249	other	-0.580637	0.654836	2.15428	0.0744302	-2.80479	0.479614
chr4	73548400	73548549	other	-0.368103	0.808054	2.07715	0.0847493	-2.7997	0.479614
chr13	60434050	60434299	other	3.59288	0.0424517	-2.04952	0.0886333	2.76619	0.479614
chr12	34231750	34231849	other	-0.34282	0.757248	2.02447	0.092505	-2.76482	0.479614
chr2	143004850	143004949	other	-1.8068	0.0789155	1.98119	0.0994188	-2.77367	0.479614
chr16	65595000	65595099	other	-0.0402011	0.977863	1.96601	0.101906	-2.76798	0.479614
chr6	65860400	65860499	other	2.78875	0.0424517	-1.88811	0.115779	2.78875	0.479614
chr1	19231900	19232049	other	3.29747	0.0424517	-1.85097	0.122906	2.77166	0.479614
chr7	135371300	135371499	other	2.7183	0.0424517	-1.84257	0.124603	2.76573	0.479614
chr17	8409400	8409499	other	2.45893	0.0513472	-1.74053	0.146375	2.80724	0.479614
chr2	75585550	75585649	other	3.33266	0.0424517	-1.45071	0.225352	2.80685	0.479614
chr8	107952700	107952849	other	2.71872	0.0458428	-1.43965	0.228494	2.76615	0.479614
chr8	120492250	120492449	other	2.6761	0.0424517	-1.43002	0.231591	2.75566	0.479614
chr3	153702650	153702749	other	1.70851	0.198857	-1.42908	0.231906	2.76907	0.479614
chr17	68002150	68002299	other	2.1895	0.0667241	-1.39849	0.242164	2.7621	0.479614
chr2	89354950	89355099	other	2.78583	0.0515706	-1.27691	0.285198	2.78583	0.479614
chr12	5355400	5355499	other	3.33141	0.0424517	-1.24319	0.298146	2.8056	0.479614
chr1	163444550	163444799	other	2.74031	0.0426553	-1.0452	0.381257	2.81987	0.479614
chr6	53676550	53676749	other	1.65165	0.11773	-0.903277	0.448434	2.78606	0.479614
chr2	74680900	74681249	other	2.47447	0.0448837	-0.902973	0.448566	2.8104	0.479614
chr6	95017900	95018049	other	2.40936	0.0456857	-0.733274	0.538401	2.78554	0.479614
chr2	74680600	74680849	other	1.88921	0.118295	0.617115	0.604781	2.80245	0.479614
chr2	93773100	93773199	other	2.63205	0.0424517	-0.494294	0.678618	2.77455	0.479614
chr3	125434500	125434649	other	-1.26033	0.33562	3.60777	0.0176651	-2.75322	0.47986
chr4	27086300	27086399	other	-0.559998	0.666133	2.83613	0.026904	-2.75322	0.47986
chr4	78010400	78010599	other	-0.952246	0.461493	2.81529	0.0275943	-2.75322	0.47986
chr5	44088600	44088799	other	-1.91737	0.163166	2.63126	0.0352123	-2.75322	0.47986
chr11	17054200	17054299	other	-0.728456	0.419513	3.33125	0.0177264	-2.75291	0.479942
chrX	98960400	98960549	other	2.34402	0.0606651	-0.306044	0.798085	2.75253	0.480099
chr2	16615250	16615499	other	0.186214	0.867715	3.36665	0.0176651	-2.75031	0.480226
chr11	6078950	6079099	other	-2.39088	0.0632731	3.29859	0.0178934	-2.75154	0.480226
chr7	69418600	69418849	other	0.273917	0.76644	2.9562	0.0233405	-2.75216	0.480226
chr17	62019650	62019799	other	-1.50597	0.123039	2.84479	0.0265409	-2.75087	0.480226
chr1	152056400	152056549	other	-0.867504	0.423365	2.81153	0.0277125	-2.74891	0.480226
chr3	82080250	82080349	other	-0.327068	0.76644	2.81153	0.0277125	-2.74891	0.480226
chr15	71202250	71202349	other	-0.327068	0.76644	2.81169	0.0277125	-2.74907	0.480226
chr18	25144700	25144799	other	0.547049	0.615409	2.79612	0.0282148	-2.74907	0.480226
chr2	108341700	108341799	other	-1.56783	0.168088	2.79612	0.0282148	-2.74907	0.480226
chr15	21464650	21464749	other	-1.25975	0.252649	2.79596	0.0282148	-2.74891	0.480226
chr3	46294350	46294449	other	-1.8068	0.0789155	2.75084	0.0299671	-2.75084	0.480226
chrX	26043250	26043349	other	-0.874117	0.332837	2.75084	0.0299671	-2.75084	0.480226
chr8	33045650	33045749	other	0.547049	0.615409	2.50348	0.0424052	-2.74891	0.480226
chr16	40910350	40910449	other	0.547049	0.615409	2.31169	0.0573108	-2.74907	0.480226
chr8	59973700	59973799	other	-0.874117	0.332837	1.95836	0.103206	-2.75084	0.480226
chr2	136291950	136292249	other	-0.213302	0.844367	3.5637	0.0176651	-2.74184	0.480615
chr13	88656750	88656949	other	-0.729029	0.448406	3.33757	0.0177264	-2.7442	0.480615
chr11	92520000	92520199	other	-1.32216	0.368839	3.29277	0.0179035	-2.74632	0.480615
chr16	42262400	42262499	other	0.547049	0.615409	3.29273	0.0179035	-2.74568	0.480615
chr15	89902750	89902949	other	-1.89147	0.21195	3.29126	0.0179052	-2.7448	0.480615
chr13	4833000	4833149	other	-0.883256	0.413665	3.27268	0.0179937	-2.74138	0.480615
chr8	54708300	54708449	other	-2.24063	0.072547	3.27268	0.0179937	-2.74138	0.480615
chr13	26235350	26235499	other	-0.580637	0.654836	3.09209	0.0203012	-2.74261	0.480615
chr10	46762150	46762299	other	-0.580637	0.654836	3.09209	0.0203012	-2.74261	0.480615
chr13	106300600	106300749	other	0.833916	0.512291	3.07652	0.0206055	-2.74261	0.480615
chr5	88754350	88754549	other	0.204229	0.824235	2.84026	0.0267218	-2.74635	0.480615
chr11	86105600	86105749	other	-0.368103	0.808054	2.80968	0.0277895	-2.74766	0.480615
chr11	84526850	84527049	other	-0.0575279	0.971258	2.78671	0.0285873	-2.74196	0.480615
chr10	11191900	11191999	other	-0.34282	0.757248	2.77268	0.0290686	-2.74138	0.480615
chr4	95635800	95635899	other	-0.972885	0.448406	2.57652	0.0381048	-2.74261	0.480615
chr13	105498400	105498549	other	1.34391	0.439786	2.52757	0.0408969	-2.74778	0.480615
chr10	16639650	16639799	other	-1.56783	0.168088	2.52109	0.0413027	-2.74568	0.480615
chr7	60945150	60945299	other	-1.25975	0.252649	2.50025	0.0425775	-2.74568	0.480615
chr10	50072600	50072799	other	-0.880045	0.600776	2.49851	0.0426833	-2.74811	0.480615
chr15	103029400	103029499	other	0.511735	0.603505	2.46886	0.0446262	-2.74397	0.480615
chrX	41661350	41661499	other	-1.25975	0.252649	2.31012	0.057446	-2.7475	0.480615
chr2	46050050	46050149	other	-0.0402011	0.977863	2.29961	0.0584524	-2.74261	0.480615
chr1	28058200	28058299	other	-0.34282	0.757248	2.28825	0.0595204	-2.74138	0.480615
chr16	62499100	62499199	other	-1.2755	0.244054	2.28825	0.0595204	-2.74138	0.480615
chr13	38128750	38128849	other	-0.019562	0.989903	2.12539	0.0781476	-2.74735	0.480615
chr5	79069400	79069599	other	2.39408	0.0487482	-1.45071	0.225352	2.74239	0.480615
chr16	59517250	59517499	other	3.07179	0.0424517	-1.33592	0.263807	2.74408	0.480615
chr3	66747350	66747499	other	1.66862	0.0958066	0.553941	0.642354	2.74513	0.480615
chr4	102589000	102589099	other	1.85507	0.0918993	-0.474195	0.69111	2.74382	0.480615
chr16	88359950	88360149	other	3.57357	0.0424517	-0.444957	0.709191	2.74688	0.480615
chr6	28451250	28451449	other	2.46146	0.0439977	0.145851	0.903333	2.74564	0.480615
chr12	23159800	23159999	other	-1.51405	0.253037	3.59461	0.0176651	-2.74006	0.480959
chr7	54289850	54290149	other	-0.118331	0.901288	3.94203	0.0176651	-2.73799	0.480959
chr8	51066150	51066299	other	-1.25975	0.252649	3.28579	0.0179052	-2.73874	0.480959
chr13	46402150	46402299	other	-1.58358	0.162174	3.26908	0.0179937	-2.73779	0.480959
chr3	13481650	13481749	other	-0.34282	0.757248	3.26908	0.0179937	-2.73779	0.480959
chr15	43855750	43855849	other	-0.34282	0.757248	3.26908	0.0179937	-2.73779	0.480959
chr8	106774900	106775149	other	0.0965846	0.92483	3.14102	0.0194895	-2.73763	0.480959
chr1	179227150	179227299	other	-1.70246	0.257852	2.80838	0.0278265	-2.73891	0.480959
chr18	70163900	70164049	other	-1.72976	0.200437	2.80213	0.0280318	-2.74006	0.480959
chr6	44483800	44483899	other	-0.34282	0.757248	2.78466	0.0286153	-2.73779	0.480959
chr15	18766050	18766149	other	-0.34282	0.757248	2.78466	0.0286153	-2.73779	0.480959
chr10	64556450	64556549	other	0.531297	0.620315	2.76908	0.0292128	-2.73779	0.480959
chr18	29627950	29628049	other	-0.952246	0.461493	2.61018	0.0362598	-2.74006	0.480959
chr2	9007750	9007849	other	-0.867504	0.423365	2.49331	0.043043	-2.73874	0.480959
chr4	44182650	44182749	other	-0.327068	0.76644	2.00888	0.0949266	-2.73874	0.480959
chr5	58793850	58794049	other	-0.580637	0.654836	3.56431	0.0176651	-2.7304	0.482599
chr1	111572950	111573149	other	-1.04541	0.47658	3.8009	0.0176651	-2.73143	0.482599
chrX	168205650	168205899	other	-0.729029	0.448406	3.32616	0.0177524	-2.73279	0.482599
chr6	63203550	63203749	other	-1.51485	0.312126	3.29885	0.0178934	-2.72938	0.482599
chr11	15569500	15569599	other	-0.867504	0.423365	3.26908	0.0179937	-2.72204	0.482599
chr2	141620450	141620599	other	-1.82156	0.122186	3.26908	0.0179937	-2.72204	0.482599
chr4	20485400	20485499	other	-0.760351	0.607465	3.2732	0.0179937	-2.72675	0.482599
chr4	67887250	67887449	other	-0.368103	0.808054	3.27576	0.0179937	-2.72931	0.482599
chr14	91616750	91616899	other	-1.25975	0.252649	3.26908	0.0179937	-2.72204	0.482599
chr3	34945550	34945699	other	0.547049	0.615409	3.26908	0.0179937	-2.72204	0.482599
chr16	64253750	64253899	other	0.547049	0.615409	3.27268	0.0179937	-2.72563	0.482599
chrX	112825850	112825999	other	-0.883256	0.413665	3.26341	0.0180424	-2.73211	0.482599
chr14	38690350	38690499	other	-0.883256	0.413665	3.25915	0.0180496	-2.72785	0.482599
chrY	3822200	3822399	other	-1.2755	0.244054	3.25915	0.0180496	-2.72785	0.482599
chr2	146028250	146028449	other	0.506848	0.603505	3.1313	0.0195976	-2.73477	0.482599
chr3	155860850	155861049	other	-0.987644	0.304192	3.12734	0.0196743	-2.7308	0.482599
chr7	39854750	39854899	other	-1.26033	0.33562	3.07652	0.0206055	-2.72197	0.482599
chr2	20008550	20008699	other	-1.28097	0.323134	3.06306	0.0208121	-2.72914	0.482599
chr19	49875100	49875199	other	-0.580637	0.654836	3.06311	0.0208121	-2.7292	0.482599
chrX	89450250	89450399	other	-0.972885	0.448406	3.06311	0.0208121	-2.7292	0.482599
chr16	60478350	60478549	other	-0.580637	0.654836	3.06134	0.0208418	-2.72743	0.482599
chr12	56248800	56248999	other	-1.69358	0.0926015	3.01789	0.0217961	-2.73203	0.482599
chr6	101958000	101958149	other	-0.368103	0.808054	2.98072	0.0226686	-2.72675	0.482599
chr13	89541450	89541599	other	-1.04541	0.47658	2.81008	0.0277726	-2.72504	0.482599
chrX	87896650	87896749	other	0.833916	0.512291	2.79267	0.0283519	-2.7304	0.482599
chr2	43086900	43086999	other	-0.867504	0.423365	2.78825	0.0285102	-2.72563	0.482599
chr10	4146000	4146099	other	-0.867504	0.423365	2.78825	0.0285102	-2.72563	0.482599
chr1	98968300	98968399	other	-0.867504	0.423365	2.78825	0.0285102	-2.72563	0.482599
chr6	13158550	13158649	other	-0.867504	0.423365	2.78466	0.0286153	-2.72204	0.482599
chr16	46205950	46206099	other	-0.867504	0.423365	2.78466	0.0286153	-2.72204	0.482599
chr1	163854000	163854149	other	-0.559998	0.666133	2.78404	0.0286298	-2.72197	0.482599
chr5	107481500	107481599	other	-1.25975	0.252649	2.7806	0.0287951	-2.73355	0.482599
chrX	133962500	133962599	other	0.531297	0.620315	2.77898	0.0288503	-2.73211	0.482599
chr3	112382200	112382299	other	0.531297	0.620315	2.77472	0.0290236	-2.72785	0.482599
chr9	12977650	12977799	other	-1.56783	0.168088	2.77268	0.0290686	-2.72563	0.482599
chr9	35919150	35919249	other	0.547049	0.615409	2.77268	0.0290686	-2.72563	0.482599
chr14	104423700	104423799	other	-1.25975	0.252649	2.77268	0.0290686	-2.72563	0.482599
chr3	26129250	26129399	other	-1.25975	0.252649	2.77268	0.0290686	-2.72563	0.482599
chr16	6660200	6660299	other	-2.05302	0.0894362	2.76341	0.0294289	-2.73211	0.482599
chr5	39363400	39363549	other	0.531297	0.620315	2.75915	0.0295841	-2.72785	0.482599
chr18	48017750	48017849	other	-1.8068	0.0789155	2.72445	0.0310209	-2.72445	0.482599
chr10	91455750	91455849	other	-0.874117	0.332837	2.72445	0.0310209	-2.72445	0.482599
chr10	104263450	104263599	other	-2.11488	0.0545771	2.72445	0.0310209	-2.72445	0.482599
chr1	141393350	141393449	other	-1.41455	0.141377	2.72445	0.0310209	-2.72445	0.482599
chr17	77184650	77184799	other	-0.019562	0.989903	2.60492	0.036521	-2.7348	0.482599
chr2	51869150	51869249	other	-1.51405	0.253037	2.59209	0.0372818	-2.72197	0.482599
chr10	4760450	4760599	other	-0.0402011	0.977863	2.5866	0.0375856	-2.7292	0.482599
chr6	98783650	98783749	other	-0.0402011	0.977863	2.57988	0.0379364	-2.7304	0.482599
chr1	188593900	188593999	other	-0.580637	0.654836	2.57869	0.0379881	-2.7292	0.482599
chr13	78870100	78870199	other	-1.28097	0.323134	2.56003	0.0390099	-2.72611	0.482599
chr19	19246000	19246099	other	-0.34282	0.757248	2.48751	0.0433849	-2.72785	0.482599
chr12	72411950	72412049	other	-0.867504	0.423365	2.4802	0.043848	-2.72563	0.482599
chr6	25326400	25326549	other	-1.25975	0.252649	2.4766	0.0440756	-2.72204	0.482599
chrX	61031950	61032049	other	-0.867504	0.423365	2.4766	0.0440756	-2.72204	0.482599
chr4	95218700	95218849	other	-1.26033	0.33562	2.44063	0.0466571	-2.72197	0.482599
chr14	21264250	21264399	other	-0.77511	0.459898	2.39472	0.0500832	-2.72959	0.482599
chr12	83644600	83644699	other	-0.0335886	0.977863	2.34673	0.054089	-2.73477	0.482599
chr10	36812350	36812449	other	0.195353	0.901288	2.30968	0.0574903	-2.72464	0.482599
chr6	73756350	73756449	other	-1.58358	0.162174	2.27898	0.060447	-2.73211	0.482599
chr3	74618050	74618149	other	-1.2755	0.244054	2.27898	0.060447	-2.73211	0.482599
chr19	38996900	38996999	other	-0.874117	0.332837	2.22445	0.0661446	-2.72445	0.482599
chr9	22961700	22961899	other	-0.0335886	0.977863	2.13525	0.0768626	-2.7308	0.482599
chr7	92235450	92235799	other	2.87943	0.0424517	-0.368123	0.758138	2.72894	0.482599
chr5	85384300	85384449	other	-0.972885	0.448406	2.76238	0.0294797	-2.72095	0.483232
chr18	82798500	82798749	other	3.04886	0.0446219	-1.18629	0.320123	2.72116	0.483232
chr8	32439450	32439549	other	-0.336208	0.712638	2.8145	0.0276202	-2.72059	0.483385
chr10	14875200	14875399	other	-0.904474	0.582323	3.42996	0.0176651	-2.71955	0.48392
chr17	53403200	53403349	other	0.195353	0.901288	3.28891	0.0179052	-2.71944	0.48392
chr18	82407000	82407199	other	-0.663068	0.683089	2.85819	0.0261675	-2.71922	0.48392
chr3	89339100	89339299	other	2.68894	0.0437814	-1.08615	0.362797	2.71977	0.48392
chr9	90114400	90114649	other	0.999787	0.415647	3.55665	0.0176651	-2.70644	0.484175
chr15	96460850	96460949	other	-1.41455	0.141377	2.68836	0.0326156	-2.68836	0.484175
chr9	67616850	67616949	other	-1.04541	0.47658	2.4998	0.0425992	-2.70724	0.484175
chr2	59987300	59987449	other	2.33907	0.141377	-0.894238	0.452995	2.71525	0.484175
chr2	24436150	24436249	other	-1.28097	0.323134	3.53762	0.0176651	-2.7037	0.484175
chr12	14789950	14790149	other	0.511735	0.603505	3.56415	0.0176651	-2.67829	0.484175
chr12	37743250	37743449	other	-0.596394	0.715681	3.40128	0.0176651	-2.69087	0.484175
chr10	105954900	105955349	other	-1.12074	0.434592	3.52681	0.0176651	-2.71833	0.484175
chr8	75771350	75771549	other	-0.728456	0.419513	3.76961	0.0176651	-2.69126	0.484175
chr3	54057050	54057299	other	-0.0287015	0.977863	4.06107	0.0176651	-2.67521	0.484175
chr15	93633100	93633299	other	0.35158	0.769863	3.94262	0.0176651	-2.67648	0.484175
chr7	14671650	14671799	other	-0.972885	0.448406	3.53762	0.0176651	-2.7037	0.484175
chr7	84666950	84667149	other	-0.559998	0.666133	3.56721	0.0176651	-2.71266	0.484175
chr16	62193500	62193599	other	-1.93801	0.155964	3.53762	0.0176651	-2.7037	0.484175
chrX	83522850	83523149	other	-0.760351	0.607465	3.75352	0.0176651	-2.70707	0.484175
chr10	111923600	111923849	other	-0.214311	0.871945	3.31095	0.0178244	-2.6873	0.484175
chr2	139038750	139038899	other	0.204229	0.824235	3.30834	0.0178341	-2.71443	0.484175
chr18	48754100	48754199	other	1.07835	0.24125	3.28932	0.0179052	-2.71097	0.484175
chr4	62436850	62436949	other	-1.03654	0.255401	3.28316	0.0179278	-2.70482	0.484175
chr6	122741200	122741299	other	0.195353	0.901288	3.28235	0.0179318	-2.69731	0.484175
chr1	176978750	176978849	other	-1.29914	0.384806	3.26961	0.0179937	-2.70014	0.484175
[truncated: 46,131 more rows]

## Sheet: E9WTvsE10WT_H3K27acChIP
Chromosome	Start	End	E10input_FC	E10input_adjPval	E9input_FC	E9input_adjPval	E10E9_FC	E10E9_adjPval
chr13	15866750	15867049	3.26874	1.54414e-07	-1.04929	0.168355	3.70852	0.00230316
chr13	25723750	25723999	2.33758	0.000139193	-0.758132	0.215246	3.5211	0.00230316
chr13	25737000	25737349	2.90133	2.72993e-06	-0.447619	0.440873	3.46055	0.00230316
chr13	40728000	40728749	4.53134	1.30905e-12	-0.109751	0.852584	3.94373	0.00230316
chr13	42268850	42270099	3.85903	9.44482e-10	0.148894	0.822202	3.84458	0.00230316
chr13	43943900	43944049	2.70787	1.12806e-05	-1.64292	0.0944034	4.14129	0.00230316
chr13	44181650	44181799	2.91231	2.51735e-06	-1.88317	0.0248947	3.90397	0.00230316
chr13	60433600	60436399	5.13711	2.109e-15	0.958293	0.142296	3.7581	0.00230316
chr13	75992650	75993849	4.20945	3.43047e-11	1.52878	0.0446265	3.59621	0.00230316
chr13	99442650	99442849	2.95862	1.77553e-06	-1.23836	0.104552	3.83251	0.00230316
chr13	107795200	107795499	3.81765	1.3773e-09	-0.705204	0.244261	3.64214	0.00230316
chr13	107795900	107796249	3.7342	2.91334e-09	0.466454	0.438601	3.37205	0.00230316
chr13	118734050	118734299	2.70306	1.16437e-05	-0.0418799	0.952243	3.57191	0.00230316
chr2	35581600	35582199	-0.192614	0.759287	3.20852	0.00951991	-3.41081	0.00230316
chr2	65989950	65990149	2.74239	8.77616e-06	-1.31218	0.159278	4.47997	0.00230316
chr2	72931550	72932249	3.68029	4.70666e-09	0.901251	0.158959	3.67021	0.00230316
chr2	75490900	75495549	4.26425	2.00197e-11	0.887422	0.16562	3.66797	0.00230316
chr2	75513250	75516199	4.39943	5.09142e-12	1.01189	0.170111	3.80755	0.00230316
chr2	75516250	75517699	4.27451	1.80922e-11	0.204758	0.726619	3.62132	0.00230316
chr2	83709300	83709949	3.4474	3.53346e-08	-0.76073	0.236566	4.01776	0.00230316
chr2	109746950	109747099	2.42199	8.06778e-05	-0.758132	0.215246	3.60552	0.00230316
chr2	130295250	130295949	2.62049	2.08653e-05	3.65766	0.00951991	-4.06756	0.00230316
chr2	133566850	133567049	2.96262	1.72701e-06	-1.48159	0.0478111	5.53366	0.00230316
chr2	134215400	134215599	2.94474	1.96877e-06	-0.927545	0.286285	4.37817	0.00230316
chr2	137853700	137853799	3.40592	4.98995e-08	-1.48159	0.0478111	3.40592	0.00230316
chr2	141366200	141366349	-1.98747	0.00116363	3.37551	0.00951991	-3.37551	0.00230316
chr2	151702500	151702699	-0.436542	0.482437	2.44198	0.0134144	-3.3456	0.00230316
chr2	153528200	153528899	0.233504	0.709217	3.75976	0.00951991	-4.53425	0.00230316
chr2	156613500	156613649	-0.521216	0.400481	2.23319	0.0159144	-4.21729	0.00230316
chr2	164486400	164486499	-1.98747	0.00116363	2.26108	0.0154204	-3.74267	0.00230316
chr2	164486700	164486949	-0.862435	0.160985	2.7787	0.0113729	-3.51851	0.00230316
chr2	166177850	166178049	4.12104	8.02336e-11	-2.19696	0.0164641	4.12104	0.00230316
chr2	166197550	166197699	1.91742	0.00172236	-3.18055	0.00951991	3.9049	0.00230316
chr2	168617950	168618199	3.15509	3.85285e-07	-0.447619	0.440873	3.71431	0.00230316
chr2	169814800	169815049	3.28208	1.38596e-07	-1.07193	0.107188	3.73088	0.00230316
chr2	171633750	171634849	4.37762	6.33376e-12	0.652884	0.304493	3.97781	0.00230316
chr2	178143350	178144049	3.26454	1.59664e-07	0.545881	0.393809	4.05594	0.00230316
chr2	180642250	180642649	-1.06959	0.0812392	2.89579	0.0099767	-5.06458	0.00230316
chr2	181645550	181645999	3.25618	1.7093e-07	-2.1667	0.09504	4.70106	0.00230316
chr11	24685400	24686049	3.64401	6.48134e-09	-0.645852	0.28288	3.78367	0.00230316
chr11	24697100	24697299	2.64045	1.81149e-05	-1.73771	0.0310849	3.82398	0.00230316
chr11	24804250	24804349	2.52629	3.99469e-05	-1.88317	0.0248947	4.10012	0.00230316
chr11	26488700	26490149	4.0026	2.49653e-10	0.683029	0.304443	3.92618	0.00230316
chr11	31718750	31718849	-1.98747	0.00116363	2.68609	0.0107458	-3.60927	0.00230316
chr11	37030650	37031349	4.40908	4.63651e-12	-0.00751159	0.990039	3.54836	0.00230316
chr11	39603250	39603449	2.47323	5.71757e-05	0	1	3.46489	0.00230316
chr11	45389100	45389449	3.82868	1.24133e-09	-0.899122	0.222885	3.68489	0.00230316
chr11	45549100	45550299	4.0698	1.31379e-10	0.476501	0.426818	3.58312	0.00230316
chr11	45550500	45551699	4.31888	1.15669e-11	0.1699	0.779237	4.10768	0.00230316
chr11	45591700	45593449	3.51424	1.99044e-08	0.352802	0.603288	3.97452	0.00230316
chr11	45593500	45594699	3.40763	4.93595e-08	-0.193826	0.739795	3.91299	0.00230316
chr11	45677900	45678849	3.67532	4.92016e-09	-0.183207	0.871028	4.7497	0.00230316
chr11	75795200	75796249	-0.483658	0.436206	3.55739	0.00951991	-3.91224	0.00230316
chr11	81981150	81982149	3.85026	1.02203e-09	0.437855	0.5012	3.62726	0.00230316
chr11	82538450	82538849	2.98794	1.41887e-06	-0.707747	0.269247	3.59369	0.00230316
chr11	96366950	96367299	-1.66889	0.00632907	2.7062	0.0112969	-3.446	0.00230316
chr11	111284050	111284399	3.45304	3.36392e-08	-1.01988	0.158859	3.5922	0.00230316
chr11	111577900	111578149	2.5369	3.71116e-05	-1.48159	0.0478111	5.10793	0.00230316
chr11	111714700	111715399	3.41579	4.62098e-08	-1.07158	0.305161	4.50175	0.00230316
chr11	111962000	111964349	4.40479	4.84492e-12	0.690165	0.254179	3.71819	0.00230316
chr11	119043000	119043649	3.21309	2.4262e-07	-0.413434	0.535399	3.75781	0.00230316
chr12	3806850	3807849	-1.11159	0.0698525	3.52796	0.00951991	-5.50935	0.00230316
chr12	13156900	13156999	2.06084	0.000761998	-2.19696	0.0164641	3.63467	0.00230316
chr12	26532100	26532949	4.61797	5.33463e-13	0.683265	0.332498	3.61893	0.00230316
chr12	40210550	40211449	3.3232	9.87875e-08	0.143903	0.832456	3.48101	0.00230316
chr12	41224050	41224549	3.72106	3.27373e-09	-0.537934	0.460258	3.89452	0.00230316
chr12	57576300	57576549	-1.75595	0.00407104	3.256	0.00961935	-3.58824	0.00230316
chr12	86893050	86894449	4.94468	1.6911e-14	0.269622	0.69337	3.93567	0.00230316
chr12	87342950	87343199	-0.599146	0.333001	3.47202	0.00951991	-3.42051	0.00230316
chr12	94559800	94560499	3.1449	4.16505e-07	-0.579515	0.443864	3.98809	0.00230316
chr12	94560700	94560899	2.21955	0.000293883	-1.31218	0.159278	4.44159	0.00230316
chr12	109053400	109053599	-0.757631	0.218971	2.39905	0.0188677	-3.71086	0.00230316
chr12	117378350	117378549	-1.57383	0.0100486	3.78592	0.00951991	-3.78592	0.00230316
chr9	41579600	41581149	5.259	5.43424e-16	1.12572	0.0991415	3.75283	0.00230316
chr9	41937200	41939199	4.18114	4.50379e-11	0.609841	0.365952	4.134	0.00230316
chr9	44580600	44581549	3.24795	1.82905e-07	-0.385162	0.504913	3.35417	0.00230316
chr9	54488050	54488149	2.70584	1.14294e-05	-1.48159	0.0478111	3.6975	0.00230316
chr9	54501250	54501949	0.0896782	0.887252	3.79044	0.00951991	-3.40844	0.00230316
chr9	64663950	64664499	3.53983	1.6117e-08	-1.1329	0.0944939	4.34155	0.00230316
chr9	83639000	83639299	3.6681	5.26578e-09	-1.9005	0.065946	4.68789	0.00230316
chr9	86449300	86449549	2.30453	0.000172226	-0.9106	0.30153	4.30458	0.00230316
chr9	95559500	95560299	-0.764817	0.214679	3.53907	0.00951991	-3.45155	0.00230316
chr9	97764950	97765099	3.94621	4.19663e-10	-1.48159	0.0478111	4.93788	0.00230316
chr9	99139550	99140149	-0.585843	0.344124	3.04997	0.00969263	-3.85283	0.00230316
chr9	106911400	106911849	3.26423	1.60036e-07	-0.0211807	0.971856	3.59775	0.00230316
chr9	111311800	111312649	0.0273862	0.965524	3.44279	0.00951991	-3.70117	0.00230316
chr4	56644400	56644699	2.80421	5.60635e-06	0.483697	0.435703	3.63196	0.00230316
chr4	57143250	57143449	0.974688	0.112545	2.57995	0.0128206	-3.80222	0.00230316
chr4	72946850	72947649	3.99464	2.67976e-10	-1.06038	0.224035	4.45009	0.00230316
chr4	74739400	74739549	2.91468	2.47907e-06	0	1	3.90634	0.00230316
chr4	98104000	98104799	4.07752	1.21708e-10	-0.743093	0.278542	3.78479	0.00230316
chr4	98244300	98245549	3.87532	8.13737e-10	0.137967	0.836975	4.01504	0.00230316
chr4	98802450	98802549	3.48975	2.46092e-08	-0.923174	0.148092	3.48975	0.00230316
chr4	106041350	106041649	3.09154	6.36403e-07	-1.90534	0.024165	4.27507	0.00230316
chr4	106463950	106464099	-1.80432	0.00316886	2.36197	0.024846	-4.05469	0.00230316
chr4	108355350	108355599	3.29893	1.20311e-07	0.467875	0.446942	3.51893	0.00230316
chr4	108779350	108779499	0	1	2.8195	0.0100998	-3.74267	0.00230316
chr4	111780800	111781249	3.68263	4.61448e-09	-1.1134	0.0982062	3.50712	0.00230316
chr4	120747100	120747649	-0.718896	0.244044	3.917	0.00951991	-4.13001	0.00230316
chr4	129377350	129377849	1.05149	0.0865735	3.56903	0.00951991	-3.71063	0.00230316
chr4	133632700	133633549	0.611416	0.323076	3.03738	0.00957988	-3.95364	0.00230316
chr4	148908500	148909899	4.08293	1.15511e-10	1.0105	0.123745	3.72778	0.00230316
chr4	154693800	154694649	3.4377	3.82645e-08	-0.0376883	0.971856	5.07281	0.00230316
chr4	154703050	154704849	3.83993	1.11921e-09	0.321816	0.578856	3.59451	0.00230316
chr4	154707400	154711799	5.0341	6.37724e-15	0.480191	0.410216	4.2622	0.00230316
chr4	154730050	154731549	3.57287	1.20774e-08	-0.489878	0.402916	4.15188	0.00230316
chr4	154742150	154742399	3.62132	7.96216e-09	-1.23836	0.104552	3.76048	0.00230316
chr4	154785900	154786649	4.10712	9.10042e-11	-0.4995	0.400572	3.41971	0.00230316
chr4	155654950	155655049	-1.98747	0.00116363	3.50866	0.00951991	-3.50866	0.00230316
chr15	30172750	30172899	-0.0169737	0.978057	2.63036	0.0111783	-3.53884	0.00230316
chr15	33429600	33430599	4.16385	5.3143e-11	0.281972	0.633856	3.6867	0.00230316
chr15	34903850	34905249	4.23856	2.58656e-11	1.12349	0.0959664	3.52554	0.00230316
chr15	49872900	49875949	5.33597	2.28931e-16	1.72129	0.0543833	3.93345	0.00230316
chr15	51258750	51258949	0	1	2.82514	0.0159657	-4.30673	0.00230316
chr15	54810850	54811849	4.06286	1.40153e-10	0.738168	0.225481	3.86818	0.00230316
chr15	61561500	61561599	-1.98747	0.00116363	2.7496	0.0106304	-3.67278	0.00230316
chr15	73512950	73513099	-2.83644	4.43069e-06	4.38827	0.00951991	-3.91782	0.00230316
chr15	83665600	83666449	3.87004	8.541e-10	1.23669	0.0961075	3.62276	0.00230316
chr15	83780000	83780199	0	1	2.65921	0.0135796	-4.85618	0.00230316
chr15	85670850	85671249	-1.51703	0.0131015	3.31834	0.00951991	-5.04486	0.00230316
chr15	89059800	89060149	-0.521216	0.400481	3.59457	0.00951991	-4.60571	0.00230316
chr15	89499600	89499899	0.0531867	0.933581	3.54375	0.00951991	-3.70005	0.00230316
chr15	97274950	97275599	2.93142	2.17925e-06	-0.553632	0.357114	3.42446	0.00230316
chr15	100599600	100600149	1.6618	0.00655388	3.143	0.00980263	-3.67009	0.00230316
chr6	5802800	5803949	3.97027	3.36881e-10	-0.180146	0.765699	3.73267	0.00230316
chr6	5808100	5809249	4.05363	1.53431e-10	0.142528	0.812318	3.86311	0.00230316
chr6	50992900	50993949	3.75186	2.48314e-09	0.375084	0.516306	4.0653	0.00230316
chr6	50994000	50994949	4.02503	2.00725e-10	-0.554152	0.347751	5.0163	0.00230316
chr6	51039000	51039299	3.32	1.01624e-07	-1.23836	0.104552	3.87281	0.00230316
chr6	52236600	52242149	5.01609	7.88817e-15	0.447329	0.524117	4.27497	0.00230316
chr6	52242500	52249699	4.46033	2.73347e-12	0.345621	0.575837	4.04119	0.00230316
chr6	53068450	53068699	-0.599146	0.333001	3.13332	0.00951991	-3.64023	0.00230316
chr6	73889800	73889999	2.33014	0.000145993	0	1	3.90397	0.00230316
chr6	84103200	84103399	3.12289	4.96243e-07	-1.42807	0.0743816	3.67569	0.00230316
chr6	84197350	84197849	3.47848	2.72076e-08	-1.31994	0.0693856	4.0495	0.00230316
chr6	88874550	88875049	-0.269018	0.667435	2.68124	0.0107602	-3.71248	0.00230316
chr6	99692500	99693549	-1.35866	0.0263842	3.54334	0.00951991	-3.77389	0.00230316
chr6	101028100	101028299	3.01493	1.14997e-06	-2.19696	0.0164641	5.00241	0.00230316
chr6	115994750	115994949	0.470445	0.449077	3.22263	0.00983014	-4.23378	0.00230316
chr6	127855150	127855249	2.6571	1.61188e-05	-1.88317	0.0248947	4.23094	0.00230316
chr6	128769350	128770049	3.41657	4.58877e-08	-0.795459	0.39367	4.18655	0.00230316
chr6	136792850	136792999	3.48975	2.46092e-08	0	1	3.48975	0.00230316
chr6	144462650	144463849	3.86868	8.65053e-10	0.0936724	0.876756	3.79003	0.00230316
chr6	144753350	144753449	2.52674	3.98364e-05	-1.88317	0.0248947	3.5184	0.00230316
chr6	144943800	144946649	4.02199	2.0686e-10	0.388952	0.503406	3.89378	0.00230316
chr3	7753800	7754149	3.17976	3.15831e-07	0.486117	0.444648	3.52061	0.00230316
chr3	29617750	29617949	2.20967	0.000312277	-1.23836	0.104552	3.76037	0.00230316
chr3	32616550	32616749	-1.57383	0.0100486	3.02983	0.0110492	-3.95301	0.00230316
chr3	33142750	33142849	-1.98747	0.00116363	2.52198	0.0139278	-3.44515	0.00230316
chr3	55515050	55518699	4.61147	5.73164e-13	0.77812	0.20695	3.89097	0.00230316
chr3	66373450	66376799	4.55693	1.01227e-12	1.28278	0.0713136	3.6206	0.00230316
chr3	66410800	66411399	3.97808	3.13328e-10	0.0300145	0.964201	3.78657	0.00230316
chr3	66739750	66740449	3.28541	1.34928e-07	-0.0228316	0.971114	3.54482	0.00230316
chr3	66937450	66939699	4.17324	4.84679e-11	0.674335	0.268018	3.54832	0.00230316
chr3	66939950	66941049	4.70088	2.22074e-13	0.595809	0.339098	3.43243	0.00230316
chr3	66976500	66984099	5.39125	1.29209e-16	1.42882	0.0529875	3.92022	0.00230316
chr3	86186650	86187849	3.54495	1.54145e-08	-0.0688965	0.914055	3.4731	0.00230316
chr3	86317700	86317799	3.03802	9.62179e-07	-1.48159	0.0478111	4.02968	0.00230316
chr3	86759600	86762499	4.05952	1.44728e-10	0.594833	0.320388	3.98902	0.00230316
chr3	86762800	86763599	3.23048	2.09855e-07	0.0910329	0.883515	3.85274	0.00230316
chr3	99247700	99250649	4.7576	1.20796e-13	-0.378536	0.513086	4.97021	0.00230316
chr3	99251050	99259899	4.81058	7.03394e-14	1.13693	0.10562	3.67635	0.00230316
chr3	99573400	99573849	3.36461	7.05059e-08	-1.20467	0.180805	4.0151	0.00230316
chr3	99574100	99574749	3.06619	7.7363e-07	0.268409	0.651606	3.55923	0.00230316
chr3	99662500	99668099	5.23274	7.3764e-16	1.87788	0.0353316	3.64216	0.00230316
chr3	99930800	99933399	3.9563	3.83662e-10	0.133431	0.829528	4.08621	0.00230316
chr3	99935850	99937099	3.40479	5.03234e-08	-0.255864	0.700299	3.54451	0.00230316
chr3	99960450	99960699	3.00593	1.23599e-06	-0.356553	0.537043	3.86837	0.00230316
chr3	100507350	100507449	2.55971	3.18895e-05	-2.45455	0.012623	4.13354	0.00230316
chr3	108284650	108284749	0	1	3.46253	0.00951991	-3.46253	0.00230316
chr3	117575150	117575399	-2.0668	0.000735789	2.96162	0.00997728	-4.65434	0.00230316
chr3	118674650	118675849	4.87593	3.51328e-14	0.64097	0.290287	3.36517	0.00230316
chr3	127498900	127499149	-1.55355	0.0110796	3.63156	0.00951991	-3.35982	0.00230316
chr3	152522350	152522449	2.24135	0.000256152	-1.88317	0.0248947	4.22882	0.00230316
chr3	156300150	156300249	1.83862	0.0026396	-2.19696	0.0164641	3.41246	0.00230316
chr1	22533650	22533949	-0.831475	0.17676	3.16671	0.0102428	-3.6597	0.00230316
chr1	33907600	33908599	0.138665	0.825809	3.43199	0.00951991	-4.16037	0.00230316
chr1	38661550	38661649	1.59773	0.00895591	-1.88317	0.0248947	3.5852	0.00230316
chr1	38755800	38756049	2.49809	4.83148e-05	-1.62597	0.100122	4.23567	0.00230316
chr1	38758100	38759749	4.32778	1.0546e-11	0.729034	0.241789	3.87679	0.00230316
chr1	42540450	42541349	3.61766	8.22341e-09	1.06984	0.111466	3.76607	0.00230316
chr1	60043050	60043599	-0.189132	0.763489	3.41641	0.00957988	-4.15973	0.00230316
chr1	75983750	75984749	4.15071	6.02078e-11	0.399762	0.598107	4.18806	0.00230316
chr1	78444150	78444249	3.56821	1.25731e-08	-2.45455	0.012623	3.56821	0.00230316
chr1	87186800	87187149	-0.234141	0.708565	3.14495	0.00951991	-3.58858	0.00230316
chr1	93232750	93232849	2.54142	3.60454e-05	-2.45455	0.012623	3.53308	0.00230316
chr1	132298550	132299299	-1.17135	0.0559535	3.29728	0.00951991	-3.85735	0.00230316
chr1	132316250	132316699	-0.62715	0.310588	3.10346	0.00954228	-3.47753	0.00230316
chr1	133841800	133842099	3.34854	8.03674e-08	-1.73771	0.0310849	3.79733	0.00230316
chr1	138206550	138207299	3.82754	1.25407e-09	0.202726	0.77373	3.8614	0.00230316
chr1	153425200	153425499	-2.55408	3.31928e-05	2.86086	0.0100278	-4.97081	0.00230316
chr1	162035250	162039599	4.64472	4.09783e-13	0.931254	0.14617	4.10383	0.00230316
chr1	162072250	162076349	4.74686	1.34494e-13	1.4849	0.0992415	4.02337	0.00230316
chr1	162076400	162078899	4.4028	4.92365e-12	0.88094	0.189731	3.62962	0.00230316
chr1	162101800	162102099	2.9713	1.61257e-06	-0.443459	0.515486	3.84015	0.00230316
chr8	7074750	7076549	5.0621	4.70036e-15	-0.0695415	0.911721	3.4604	0.00230316
chr8	12756650	12757449	0.602548	0.330281	3.36853	0.00951991	-4.01267	0.00230316
chr8	14740350	14741049	3.21837	2.32034e-07	-0.935589	0.181473	4.28689	0.00230316
chr8	27007850	27008749	3.82687	1.2604e-09	0.176523	0.781709	3.88693	0.00230316
chr8	27008850	27009899	4.26152	2.06091e-11	0.676912	0.264954	3.80893	0.00230316
chr8	41526600	41526949	3.29895	1.20298e-07	-2.67304	0.0107809	5.28643	0.00230316
chr8	41591600	41593049	4.31772	1.17064e-11	1.09411	0.113484	3.74758	0.00230316
chr8	66688300	66688449	-1.98747	0.00116363	3.74267	0.00951991	-3.74267	0.00230316
chr8	72121350	72122199	3.99022	2.79442e-10	-1.48159	0.0478111	6.29878	0.00230316
chr8	72122500	72122649	2.81713	5.10188e-06	0	1	3.8088	0.00230316
chr8	72122800	72122999	3.08387	6.7345e-07	0	1	4.07553	0.00230316
chr8	80317750	80317999	2.12472	0.000522582	-1.9005	0.065946	4.14171	0.00230316
chr8	119447350	119447649	-2.3126	0.000163512	2.87512	0.0109326	-4.07263	0.00230316
chr8	120513300	120513599	2.86185	3.67525e-06	-1.32951	0.0636085	3.72428	0.00230316
chr8	122230200	122230449	-1.30246	0.0333837	2.88979	0.009897	-3.81817	0.00230316
chr8	122282300	122282899	1.48727	0.0150208	3.3824	0.00951991	-3.4629	0.00230316
chr8	124217650	124219899	4.02752	1.95939e-10	0.0767411	0.901095	4.04457	0.00230316
chr8	124434100	124434449	-1.06959	0.0812392	3.75223	0.00951991	-4.17116	0.00230316
chr8	127582350	127582499	2.36519	0.000116503	-2.19696	0.0164641	3.93902	0.00230316
chr17	18423450	18423599	0	1	3.44515	0.00951991	-3.44515	0.00230316
chr17	27512950	27513099	-1.57383	0.0100486	2.40899	0.0288015	-3.89058	0.00230316
chr17	33780450	33780549	2.04825	0.000820181	-1.88317	0.0248947	4.61929	0.00230316
chr17	36083900	36084199	-0.55523	0.370617	3.33235	0.00957988	-4.03357	0.00230316
chr17	51832400	51832699	-1.0397	0.090146	3.32076	0.00951991	-3.76439	0.00230316
chr17	63686600	63686949	2.70051	1.1863e-05	1.04453	0.139558	3.88787	0.00230316
chr17	83915300	83915449	2.07901	0.000684981	-2.62651	0.0277569	4.31799	0.00230316
chr17	83936900	83940449	4.94302	1.71297e-14	1.20815	0.0928103	3.87388	0.00230316
chr10	20148900	20149499	-0.212438	0.734853	3.37302	0.00951991	-3.87717	0.00230316
chr10	29736200	29736649	4.16465	5.27713e-11	-0.538888	0.517923	4.08041	0.00230316
chr10	43623500	43624249	3.57388	1.1976e-08	-0.243677	0.687189	3.79057	0.00230316
chr10	72863050	72863349	2.68963	1.28207e-05	-0.447619	0.440873	3.73332	0.00230316
chr10	72868400	72869349	4.00663	2.40105e-10	0.965943	0.175652	3.90159	0.00230316
chr10	78244300	78244599	0.761672	0.216556	3.49536	0.00951991	-4.19657	0.00230316
chr10	87862100	87862449	3.00066	1.28512e-06	-1.32951	0.0636085	3.8631	0.00230316
chr10	96545000	96545199	2.62795	1.98211e-05	-0.352183	0.680924	4.04443	0.00230316
chr10	100854100	100854199	3.34363	8.33968e-08	-1.88317	0.0248947	3.34363	0.00230316
chr10	100857100	100857249	4.47753	2.31184e-12	0	1	4.47753	0.00230316
chr10	105392650	105392999	4.06641	1.35664e-10	-1.59067	0.0615547	3.61836	0.00230316
chr10	119762250	119762649	2.84537	4.14717e-06	-0.829507	0.204448	3.93856	0.00230316
chr10	120447450	120447849	3.44106	3.72383e-08	-0.546348	0.496619	4.09901	0.00230316
chr10	120447900	120447999	2.3321	0.000144276	-0.927545	0.286285	4.08662	0.00230316
chr19	28351900	28352699	3.89247	6.91881e-10	0.203674	0.730643	3.71254	0.00230316
chr19	38480800	38480999	-2.30856	0.000167702	2.64837	0.0110492	-4.84533	0.00230316
chr19	42431950	42432149	-0.718896	0.244044	3.3488	0.00951991	-3.56181	0.00230316
chr19	55596750	55597699	3.3891	5.74146e-08	0.835626	0.221851	3.86476	0.00230316
chr7	6810400	6810549	1.88942	0.00200667	-2.19696	0.0164641	3.46326	0.00230316
chr7	28451750	28452349	2.04066	0.000855588	2.94431	0.0101215	-4.0842	0.00230316
chr7	37333200	37333399	2.40356	9.06357e-05	-0.4485	0.496808	3.95427	0.00230316
chr7	45866350	45866749	-0.692458	0.262276	3.50305	0.00951991	-4.07082	0.00230316
chr7	65155950	65156249	-1.22622	0.0452738	3.34064	0.0103937	-3.77845	0.00230316
chr7	65861900	65862049	-1.05152	0.0865735	2.61871	0.0111445	-3.55864	0.00230316
chr7	72927450	72927699	2.6534	1.65278e-05	1.43971	0.0789511	3.78473	0.00230316
chr7	82900200	82900449	3.01392	1.1594e-06	-1.9005	0.065946	4.03371	0.00230316
chr7	83458800	83461199	4.51616	1.54286e-12	0.822958	0.190124	4.2019	0.00230316
chr7	89456650	89457649	3.83767	1.14342e-09	1.13445	0.140412	3.8248	0.00230316
chr7	93061000	93062249	4.35302	8.16752e-12	0.228182	0.739004	4.40252	0.00230316
chr7	101321000	101321399	-0.316792	0.612277	3.18634	0.00951991	-4.12626	0.00230316
chr7	101818150	101818449	-3.15507	3.85285e-07	3.48721	0.00951991	-4.41039	0.00230316
chr7	132014250	132015249	4.40905	4.63651e-12	-0.526451	0.380818	4.17145	0.00230316
chr7	142094700	142095349	0.0666228	0.916909	3.30238	0.00951991	-3.62328	0.00230316
chr16	17827500	17828949	3.92365	5.18028e-10	0.126049	0.876609	4.17832	0.00230316
chr16	18127400	18128049	-1.6491	0.00697812	3.72679	0.00951991	-4.66899	0.00230316
chr16	44651400	44651549	2.71336	1.08354e-05	-2.11899	0.0497387	4.14679	0.00230316
chr16	44665800	44666699	4.08482	1.13647e-10	0.169362	0.792982	4.11958	0.00230316
chr16	44667000	44667899	4.02176	2.07315e-10	0.896442	0.239646	3.83221	0.00230316
chr16	55133550	55136349	4.90648	2.51461e-14	1.19869	0.0990841	3.77516	0.00230316
chr16	55141150	55145899	4.62185	5.12243e-13	0.662385	0.272765	3.85744	0.00230316
chr16	55166000	55169799	5.08798	3.53754e-15	1.35702	0.0682874	3.63408	0.00230316
chr16	65017100	65017649	3.14716	4.09011e-07	-1.07193	0.107188	4.33068	0.00230316
chr16	73448950	73449999	4.14801	6.1736e-11	0.158749	0.790124	4.02109	0.00230316
chr16	73450100	73451699	3.9602	3.69633e-10	0.124167	0.874394	4.12368	0.00230316
chr16	73489400	73489599	2.23123	0.000272992	-1.48159	0.0478111	4.53979	0.00230316
chr16	79176400	79177349	4.24222	2.50012e-11	-1.66852	0.0432275	4.63187	0.00230316
chr16	79177800	79178599	3.3496	7.97447e-08	-0.30115	0.603288	3.48926	0.00230316
chr16	79343150	79343249	2.48362	5.33545e-05	0	1	3.47529	0.00230316
chr16	81565950	81566099	3.53758	1.63836e-08	-0.923174	0.148092	3.53758	0.00230316
chr16	85041150	85041549	3.12147	5.02029e-07	-0.705204	0.244261	3.68069	0.00230316
chr16	94237350	94237599	2.73553	9.23455e-06	-1.90534	0.024165	3.59796	0.00230316
chr5	24526600	24526799	-1.98747	0.00116363	2.89349	0.0100998	-4.77667	0.00230316
chr5	25100650	25101299	-0.22601	0.718282	3.41993	0.00951991	-3.39286	0.00230316
chr5	44069150	44069249	-1.98747	0.00116363	2.83277	0.0100515	-4.31436	0.00230316
chr5	44296900	44297799	4.07959	1.19118e-10	0.426323	0.466282	3.49177	0.00230316
chr5	53213250	53213749	0.559271	0.367013	3.7597	0.00951991	-3.69036	0.00230316
chr5	62765950	62766449	-0.316299	0.612711	3.56538	0.00951991	-3.76519	0.00230316
chr5	67777500	67778099	3.49558	2.34343e-08	-0.956373	0.175858	3.80415	0.00230316
chr5	82102250	82102799	3.45836	3.2129e-08	0.154083	0.806158	4.09269	0.00230316
chr5	100158950	100159399	-0.881821	0.151667	3.09684	0.00957988	-4.04838	0.00230316
chr5	102640500	102641099	4.41248	4.47618e-12	0.757528	0.215544	3.50897	0.00230316
chr5	102726550	102726699	2.07016	0.000721185	-1.88317	0.0248947	4.37872	0.00230316
chr5	123973650	123974099	-1.50858	0.0136199	3.36752	0.00951991	-4.34526	0.00230316
chr5	131774800	131775449	3.4281	4.14773e-08	-0.476231	0.440873	3.49614	0.00230316
chr5	139325050	139325299	-0.0169737	0.978057	3.21025	0.009897	-3.71715	0.00230316
chr18	7609250	7609749	3.48403	2.58999e-08	1.52691	0.073687	4.37999	0.00230316
chr18	14843550	14846349	4.42621	3.89137e-12	0.850207	0.187838	3.75465	0.00230316
chr18	61609000	61609749	4.14797	6.17478e-11	0.165218	0.782753	3.90582	0.00230316
chr18	65523250	65524249	3.69743	4.03673e-09	-0.0240001	0.973012	3.68456	0.00230316
chr18	65548000	65548299	2.87744	3.27484e-06	-0.489384	0.401186	3.48682	0.00230316
chr18	66497550	66497699	1.81333	0.00301914	-0.923174	0.148092	3.38716	0.00230316
chr18	69124450	69125299	3.34862	8.03433e-08	-0.297783	0.607963	3.67823	0.00230316
chr18	78143950	78147199	4.118	8.2436e-11	0.484532	0.425197	3.88484	0.00230316
chr18	78258600	78260999	4.64046	4.27998e-13	-0.0420439	0.945975	4.20157	0.00230316
chr18	78267850	78268999	4.86796	3.80202e-14	0.368464	0.605072	4.20245	0.00230316
chr18	78755750	78756349	2.9842	1.46095e-06	0.658946	0.277058	3.44035	0.00230316
chr14	7901450	7901549	2.84948	4.01959e-06	-1.88317	0.0248947	3.84114	0.00230316
chr14	17207300	17207449	2.41544	8.39987e-05	-1.88317	0.0248947	3.4071	0.00230316
chr14	18893100	18893949	0.776853	0.20751	4.08125	0.00951991	-3.65877	0.00230316
chr14	25127400	25127649	2.97581	1.55832e-06	-1.97708	0.122228	4.88317	0.00230316
chr14	28471650	28471949	2.82907	4.66529e-06	-0.0418799	0.952243	3.96039	0.00230316
chr14	28971500	28974349	4.36204	7.45099e-12	0.282644	0.626765	4.06234	0.00230316
chr14	34819700	34820599	-0.894268	0.145877	3.68127	0.00951991	-3.7232	0.00230316
chr14	43997050	43997149	0	1	3.37619	0.00951991	-3.37619	0.00230316
chr14	49120850	49121899	3.77175	2.08348e-09	-0.191659	0.791977	3.99523	0.00230316
chr14	76066200	76067249	3.25523	1.72358e-07	-0.473649	0.463676	3.9888	0.00230316
chr14	76067400	76068449	4.21326	3.30933e-11	-0.382167	0.627628	4.42801	0.00230316
chr14	76068550	76070749	4.30401	1.33358e-11	-0.11181	0.863263	4.16131	0.00230316
chr14	87051150	87051349	0	1	3.80639	0.00951991	-3.80639	0.00230316
chr14	93395050	93395149	3.38716	5.82497e-08	-1.48159	0.0478111	3.38716	0.00230316
chr14	97085250	97086799	4.48235	2.1962e-12	1.19719	0.0829403	3.962	0.00230316
chr14	97087050	97087949	4.95276	1.5758e-14	0.485252	0.488407	4.39779	0.00230316
chr14	106372400	106373649	4.67344	2.98774e-13	0.270208	0.683932	3.68892	0.00230316
chrX	47338950	47339149	2.98048	1.50308e-06	-0.923174	0.148092	3.97214	0.00230316
chrX	58030700	58030949	4.09251	1.05079e-10	-2.45455	0.012623	4.09251	0.00230316
chrX	69362150	69362299	2.52674	3.98364e-05	0	1	3.5184	0.00230316
chrX	99578450	99579399	4.28621	1.60508e-11	-0.179645	0.763969	3.40646	0.00230316
chrX	101943650	101943799	2.682	1.3528e-05	-1.48159	0.0478111	4.25584	0.00230316
chrX	103013200	103013799	-1.80432	0.00316886	3.26822	0.00955972	-5.21853	0.00230316
chrX	103067450	103067699	0.470445	0.449077	2.98596	0.012244	-4.39869	0.00230316
chrX	140061600	140062049	-0.436542	0.482437	3.13203	0.00951991	-4.25414	0.00230316
chrX	145509400	145510349	3.47203	2.86586e-08	0.342369	0.553796	4.44095	0.00230316
chrX	145511000	145511649	3.41523	4.64518e-08	0.342369	0.553796	3.3852	0.00230316
chrX	159988300	159988699	1.25704	0.0400365	3.18997	0.00951991	-4.60596	0.00230316
chr13	68998950	68999549	-0.395773	0.525084	3.22392	0.00951991	-3.62936	0.00231226
chr2	35228700	35228949	2.60493	2.33022e-05	-0.48926	0.430787	3.43268	0.00231226
chr2	74620100	74620399	2.98961	1.40009e-06	-0.443459	0.515486	3.53737	0.00231226
chr2	133667050	133667699	4.1737	4.82721e-11	-0.596648	0.450733	3.89507	0.00231226
chr2	141569600	141569949	4.40865	4.65733e-12	-1.07193	0.107188	3.28362	0.00231226
chr2	169810800	169811699	4.65983	3.48529e-13	0.564788	0.344604	3.35565	0.00231226
chr2	171632950	171633599	3.73288	2.94774e-09	-0.390972	0.554537	3.81697	0.00231226
chr11	40393350	40394249	3.64969	6.18738e-09	0.35907	0.567934	3.42191	0.00231226
chr11	84525200	84526199	-1.0174	0.0973761	3.19335	0.00980263	-3.77363	0.00231226
chr12	13189700	13189799	1.41836	0.0203999	0.201864	0.729324	3.27869	0.00231226
chr12	27564250	27565849	4.97361	1.26059e-14	1.45508	0.0757105	3.65265	0.00231226
chr12	58373500	58373899	3.93071	4.84394e-10	-1.01484	0.171235	3.48266	0.00231226
chr9	30741800	30741949	2.53968	3.64433e-05	-1.07193	0.107188	3.40211	0.00231226
chr9	35361550	35364849	4.26637	1.95835e-11	0.842704	0.228627	3.68468	0.00231226
chr9	37531300	37531399	-1.51703	0.0131015	4.12864	0.00951991	-3.65819	0.00231226
chr9	41912550	41912999	3.36036	7.31644e-08	-1.06509	0.125449	3.96611	0.00231226
chr4	57143550	57143699	-1.05152	0.0865735	2.76925	0.0107098	-3.39538	0.00231226
chr4	109280200	109281199	0.94641	0.123358	3.22866	0.00951991	-3.43621	0.00231226
chr4	149278350	149278449	2.74718	8.49187e-06	-1.88317	0.0248947	3.73884	0.00231226
chr4	154731750	154732599	3.3727	6.58135e-08	-0.323518	0.580411	3.68603	0.00231226
chr15	49816100	49816349	2.96071	1.74935e-06	-0.369128	0.66162	3.9805	0.00231226
chr6	76826400	76826999	4.69346	2.41123e-13	-0.591871	0.475164	3.99642	0.00231226
chr3	81047300	81048499	3.85317	9.9351e-10	0.889533	0.15986	3.3741	0.00231226
chr3	86545750	86548649	5.08774	3.53798e-15	1.04637	0.148972	4.02432	0.00231226
chr3	125744000	125744799	3.92766	4.99475e-10	0.772116	0.235567	3.46788	0.00231226
chr3	150058900	150059049	2.33816	0.000138684	0	1	3.32983	0.00231226
chr1	48452750	48452949	2.6669	1.50891e-05	-0.923174	0.148092	3.65856	0.00231226
chr1	52499450	52500899	0.845051	0.169813	3.62475	0.00951991	-3.26697	0.00231226
chr1	62082150	62082799	3.10063	5.91971e-07	-0.453054	0.50248	3.54401	0.00231226
chr1	92371150	92373249	3.33879	8.69639e-08	-0.0389031	0.951937	3.47415	0.00231226
chr8	3671600	3671799	-0.436542	0.482437	2.69269	0.0116067	-3.33872	0.00231226
chr8	7489600	7489699	0	1	3.29841	0.00951991	-3.29841	0.00231226
chr8	90070150	90070249	3.26753	1.55708e-07	0	1	3.26753	0.00231226
chr10	18342250	18342349	3.26753	1.55708e-07	0	1	3.26753	0.00231226
chr10	26983800	26985449	4.72345	1.7393e-13	0.686133	0.32833	3.69891	0.00231226
chr10	79653800	79654849	3.03455	9.86969e-07	-0.601284	0.370381	3.7032	0.00231226
chr19	58454350	58454499	-2.0668	0.000735789	2.02911	0.0203978	-3.72184	0.00231226
chr19	60225600	60225699	0.974688	0.112545	2.86005	0.0112207	-3.36695	0.00231226
chr7	16879300	16881449	4.4876	2.07387e-12	0.964355	0.135492	3.6935	0.00231226
chr7	89816850	89816999	-1.98747	0.00116363	3.29879	0.00951991	-3.29879	0.00231226
chr7	121012400	121012949	3.80977	1.4812e-09	0.312462	0.633414	3.61379	0.00231226
chr16	55146800	55147899	3.82662	1.26318e-09	0.762436	0.231485	3.38725	0.00231226
chr16	73119850	73120649	4.59873	6.5566e-13	1.08439	0.115717	3.48886	0.00231226
chr16	85867750	85867899	3.27544	1.46127e-07	0	1	3.27544	0.00231226
chr5	68806950	68807099	1.83269	0.00272581	0.201864	0.729324	3.27869	0.00231226
chr5	146314950	146315149	3.27209	1.50236e-07	-2.67304	0.0107809	4.26375	0.00231226
chr18	78266000	78266199	2.99974	1.29416e-06	-1.07193	0.107188	3.44854	0.00231226
chr14	4855200	4855499	-0.894268	0.145877	2.8779	0.009897	-3.32803	0.00231226
chr14	28466350	28466999	3.20289	2.62952e-07	-0.199036	0.73345	3.5325	0.00231226
chrX	13236450	13237099	4.15358	5.84845e-11	1.27997	0.0987355	3.64481	0.00231226
chrX	107136600	107137649	3.53492	1.67177e-08	0.583341	0.372024	3.53307	0.00231226
chr6	5829650	5830649	3.54322	1.56544e-08	0.852204	0.173656	3.26184	0.00231633
chr10	53178100	53178449	3.46666	2.99861e-08	-1.30573	0.116537	3.64012	0.00231633
chr12	106796950	106797749	3.40138	5.17192e-08	-1.16375	0.0886943	4.08799	0.00231906
chr15	79261250	79261499	-0.757631	0.218971	2.74137	0.0129477	-3.3874	0.00231906
chr6	143530300	143531799	3.86852	8.66316e-10	1.02006	0.14097	3.37755	0.00231906
chr3	49592050	49592249	2.70456	1.1515e-05	-1.88317	0.0248947	3.69622	0.00231906
chr8	65053650	65055699	3.8544	9.81678e-10	0.549076	0.386105	3.60704	0.00231906
chr10	117668700	117670999	4.21422	3.28445e-11	0.33017	0.591623	3.47936	0.00231906
chr5	44297900	44298199	2.5066	4.56756e-05	-0.96551	0.153531	3.31063	0.00231906
chr5	132067000	132067799	4.1953	3.91204e-11	1.31539	0.100122	3.46139	0.00231906
chr5	102467650	102468299	2.92202	2.34354e-06	0.789489	0.207199	3.35078	0.00232501
chr12	28254550	28256249	5.23137	7.48458e-16	1.20925	0.106305	3.3981	0.00232789
chr1	138845450	138846149	3.64147	6.63499e-09	0.0100047	0.988509	3.65522	0.00232789
chr10	26985750	26986999	4.18023	4.54159e-11	1.10684	0.100631	3.37509	0.00232789
chr19	58371450	58372399	3.55815	1.37052e-08	0.470782	0.419666	3.49784	0.00233249
chr13	25737750	25738649	3.74756	2.58448e-09	0.163528	0.792217	3.52344	0.00233442
chr6	117067250	117067499	2.92918	2.21631e-06	0	1	4.50302	0.00233456
chr1	77256300	77258999	4.35891	7.69643e-12	0.497667	0.436422	3.55183	0.00233456
chr6	84193900	84194149	3.04166	9.3921e-07	-1.42303	0.0813065	3.58942	0.00236123
chr15	54809600	54810649	3.95001	4.0592e-10	0.713117	0.254324	3.31328	0.00236646
chr16	17829200	17830149	4.04411	1.68164e-10	0.107684	0.860256	3.70706	0.0023755
chr4	23122150	23122299	-0.991662	0.106308	3.21208	0.00951991	-3.21208	0.00237946
chr4	66404350	66404549	-1.10339	0.0719559	3.15863	0.00951991	-3.61136	0.00237946
chr3	79783400	79783549	-0.991662	0.106308	3.21208	0.00951991	-3.21208	0.00237946
chr1	145132750	145132849	-0.991662	0.106308	3.21208	0.00951991	-3.21208	0.00237946
chr16	73489900	73491849	3.51449	1.98577e-08	0.543185	0.369012	3.46256	0.00237946
chr14	44958650	44958749	-1.57383	0.0100486	3.21208	0.00951991	-3.21208	0.00237946
chrX	137285250	137285399	-0.991662	0.106308	3.21208	0.00951991	-3.21208	0.00237946
chr2	4025250	4025949	3.73664	2.85001e-09	0.213844	0.749968	3.76697	0.00238054
chr14	98831650	98831799	2.90782	2.60535e-06	0.511497	0.440873	3.46063	0.00238552
chr2	106837700	106838349	3.56602	1.2815e-08	0.76512	0.211913	3.27618	0.00239072
chr2	166157250	166159349	3.94099	4.41636e-10	0.302414	0.70287	4.02773	0.00239072
chr12	19954350	19954499	1.69513	0.00554959	0	1	3.26896	0.00239072
chr12	34581850	34583049	3.6415	6.63356e-09	0.23288	0.720214	3.54156	0.00239072
chr9	71215300	71216649	-0.17169	0.784558	3.18367	0.00971666	-3.44176	0.00239072
chr4	138454700	138455149	0.383826	0.537725	3.32097	0.00951991	-3.22885	0.00239072
chr3	26324950	26325449	3.3155	1.05485e-07	-0.997506	0.382239	4.41731	0.00239072
chr3	55587100	55588499	3.57254	1.21062e-08	0.597746	0.316348	3.37297	0.00239072
chr3	68869300	68869899	0.55172	0.373594	3.0422	0.00955005	-3.20479	0.00239072
chr1	135368900	135369149	0.387722	0.533494	2.96465	0.00966176	-3.20006	0.00239072
chr1	158812650	158813049	2.49552	4.91982e-05	-0.537934	0.460258	3.6673	0.00239072
chr17	17512000	17512649	4.23222	2.74719e-11	-0.0177643	0.975654	3.24199	0.00239072
chr10	23705450	23705549	2.2773	0.000204682	-1.88317	0.0248947	3.26896	0.00239072
chr10	56893600	56893799	2.30921	0.000166988	-0.352183	0.680924	4.30926	0.00239072
chr10	71159400	71159999	0.37145	0.551101	3.30412	0.00951991	-3.22438	0.00239072
chr16	79176050	79176199	3.38959	5.71564e-08	-1.48159	0.0478111	3.38959	0.00239072
chr5	99369450	99369749	3.14056	4.30905e-07	0.869455	0.187397	3.36055	0.00239072
chr18	66421900	66422999	4.67439	2.96388e-13	0.394183	0.542909	3.60757	0.00239072
chr14	29164150	29166149	3.86328	9.06941e-10	0.341557	0.554956	3.36904	0.00239072
chr2	51237600	51238049	2.7526	8.17056e-06	0.454892	0.44236	3.25581	0.0023937
chr2	74681150	74681549	2.86017	3.72513e-06	-1.09121	0.111447	3.81743	0.0023937
chr17	45325550	45327749	3.92061	5.33621e-10	0.930107	0.181993	3.37166	0.0023937
chr14	29163150	29163899	3.02371	1.0766e-06	0.548375	0.357117	3.2305	0.0023937
chr14	59809200	59809349	2.98285	1.47591e-06	1.12504	0.0957516	3.43165	0.0023937
chr13	30483350	30483649	3.18355	3.06438e-07	-0.762292	0.267828	3.32272	0.00239827
chr2	57879150	57879249	3.40467	5.03234e-08	-1.48159	0.0478111	3.40467	0.00239827
chr2	154958900	154958999	1.72825	0.00469482	-2.19696	0.0164641	3.30208	0.00239827
chr2	155052500	155052799	2.95817	1.7819e-06	0.287498	0.66162	3.45909	0.00239827
chr2	174849800	174849999	3.27349	1.48453e-07	0.570992	0.502269	3.69416	0.00239827
chr11	63018100	63018599	3.19254	2.85173e-07	-0.923871	0.148202	3.16251	0.00239827
chr11	84413000	84413349	2.4817	5.39928e-05	-0.183675	0.829878	3.78046	0.00239827
chr11	85874650	85877449	4.52217	1.4482e-12	1.08773	0.108724	3.45199	0.00239827
chr11	97146450	97146599	-0.487419	0.432658	3.19541	0.00951991	-3.61434	0.00239827
chr11	104150550	104150849	3.30365	1.15922e-07	-0.232556	0.776437	3.64051	0.00239827
chr12	9271300	9271399	3.24475	1.87234e-07	-2.45455	0.012623	3.24475	0.00239827
chr12	36789700	36795449	4.83724	5.28783e-14	1.0854	0.166058	3.50436	0.00239827
chr12	49401350	49401749	-0.380415	0.541437	3.2155	0.00954133	-3.25744	0.00239827
chr12	85959250	85961399	3.89579	6.70726e-10	0.701869	0.268279	3.6158	0.00239827
chr12	110278200	110278499	-0.821034	0.182381	3.92211	0.00951991	-4.09249	0.00239827
chr9	51103400	51104049	1.42498	0.019836	3.18217	0.00951991	-3.21055	0.00239827
chr4	42917150	42917399	-0.316792	0.612277	3.76917	0.00951991	-3.4353	0.00239827
chr4	98107100	98110199	4.46291	2.66848e-12	1.15883	0.0894215	3.58795	0.00239827
chr4	129248050	129248449	-1.34719	0.0276965	2.89848	0.00986438	-3.93333	0.00239827
chr4	154692600	154693749	4.78262	9.44003e-14	1.14499	0.17484	3.85693	0.00239827
chr15	7061450	7061599	3.31252	1.07954e-07	-0.9106	0.30153	3.73319	0.00239827
chr15	67552100	67552199	-2.57104	2.94292e-05	3.19983	0.00951991	-3.19983	0.00239827
chr15	79261600	79262249	0.711819	0.248814	3.39733	0.00981048	-3.56078	0.00239827
chr15	97275950	97276699	3.48689	2.52463e-08	0.573387	0.335737	3.15008	0.00239827
chr6	19762250	19762649	3.30951	1.10785e-07	1.34292	0.131008	3.61445	0.00239827
chr6	117609200	117609399	2.66786	1.49953e-05	1.04211	0.131116	3.27361	0.00239827
chr3	5202950	5204749	3.89401	6.82193e-10	1.25911	0.0731292	3.3857	0.00239827
chr3	46567300	46568699	4.8034	7.57132e-14	1.51729	0.0510278	3.23812	0.00239827
chr3	55472250	55473149	3.62607	7.62128e-09	0.193002	0.776437	3.4649	0.00239827
chr3	55511450	55511549	1.36772	0.0253805	-1.48159	0.0478111	3.3552	0.00239827
chr3	55522300	55522449	3.63929	6.7612e-09	0.483697	0.435703	3.24784	0.00239827
chr3	79331400	79331649	3.40559	5.00215e-08	-1.62597	0.100122	3.82626	0.00239827
chr3	104689650	104689749	2.41301	8.52467e-05	-2.86275	0.009897	3.40467	0.00239827
chr3	109774500	109774949	3.27998	1.41009e-07	-1.21285	0.100023	3.29974	0.00239827
chr3	118674000	118674549	4.37923	6.23085e-12	0.0831114	0.893364	3.25321	0.00239827
chr3	147763400	147763499	3.24475	1.87234e-07	-2.19696	0.0164641	3.24475	0.00239827
chr3	149487600	149488099	2.91609	2.45281e-06	0.114591	0.845521	3.5727	0.00239827
chr1	38756300	38758049	4.11102	8.78944e-11	0.270808	0.75185	3.85181	0.00239827
chr1	111019300	111019399	2.34021	0.000137017	-0.356553	0.537043	3.20264	0.00239827
chr1	145761200	145761349	0	1	3.27692	0.00957988	-3.27692	0.00239827
chr1	169032500	169032799	3.2992	1.20066e-07	-0.0133111	0.980237	3.42411	0.00239827
chr8	47787450	47787849	3.32355	9.85377e-08	0.333079	0.564633	3.32895	0.00239827
chr8	95678050	95678449	0.775706	0.208144	3.23386	0.00951991	-3.14372	0.00239827
chr17	12429100	12429349	2.49809	4.83148e-05	-0.0469202	0.945975	3.37199	0.00239827
chr17	23194350	23194599	-1.98747	0.00116363	3.41008	0.0101593	-3.41008	0.00239827
chr10	88356950	88357299	-0.434431	0.484589	3.17502	0.009897	-3.48946	0.00239827
chr19	8990900	8990999	4.47045	2.47862e-12	-0.352183	0.680924	3.89946	0.00239827
chr7	82703150	82704199	3.53882	1.6248e-08	-0.182229	0.776437	3.46311	0.00239827
chr7	96746450	96746699	3.93391	4.70278e-10	-0.133826	0.822141	3.17623	0.00239827
chr7	123983400	123983599	0.265381	0.671329	3.59036	0.00951991	-3.25649	0.00239827
chr7	139013300	139013899	2.8753	3.32693e-06	-1.6684	0.0888349	4.49571	0.00239827
chr16	18186250	18187149	3.52184	1.86763e-08	0.529594	0.366907	3.47861	0.00239827
chr16	55151800	55152699	4.17196	4.91299e-11	0.566804	0.427166	3.44367	0.00239827
chr16	74794900	74798349	4.46927	2.51433e-12	1.35202	0.0629056	3.19259	0.00239827
chr16	88600050	88601599	3.65538	5.8953e-09	0.515992	0.43231	3.64934	0.00239827
chr5	4622750	4622849	1.96565	0.00131912	-1.48159	0.0478111	3.53949	0.00239827
chr18	7093800	7094749	3.87231	8.35926e-10	0.122336	0.859623	3.7818	0.00239827
chr18	13034050	13034199	3.30208	1.17196e-07	-2.19696	0.0164641	3.30208	0.00239827
chr18	67390900	67391449	0.50225	0.41831	3.05571	0.00957988	-3.18585	0.00239827
chr14	46940750	46941149	3.15648	3.81658e-07	0.0691343	0.934991	3.87576	0.00239827
chrX	50641700	50642199	2.88765	3.03034e-06	-0.261707	0.730879	3.59349	0.00239827
chr13	64566500	64566949	2.9273	2.24795e-06	0.570047	0.386351	3.31536	0.00240442
chr2	35559400	35559549	2.07281	0.000709906	-1.74084	0.0485317	3.42613	0.00240442
chr2	74673300	74673749	2.90434	2.66719e-06	-0.209955	0.730704	3.23692	0.00240442
chr2	76044400	76044549	2.65006	1.69053e-05	-0.9106	0.30153	3.65291	0.00240442
chr2	94273400	94273649	-0.609483	0.324577	2.38996	0.013526	-3.10144	0.00240442
chr2	113640500	113640899	3.1485	4.05684e-07	0.192557	0.78986	3.43797	0.00240442
chr2	118902500	118902849	-0.448097	0.470902	2.87102	0.0197401	-3.61082	0.00240442
chr2	119322650	119322849	1.25704	0.0400365	3.55107	0.00951991	-3.2172	0.00240442
chr2	137087200	137087799	3.59201	1.02599e-08	-0.0159775	0.977357	3.35372	0.00240442
chr11	46848300	46848699	3.43459	3.92965e-08	-0.156018	0.790727	3.22613	0.00240442
chr11	63518250	63518549	2.85917	3.74869e-06	-0.443459	0.515486	3.40693	0.00240442
chr11	76525300	76525899	3.18719	2.97737e-07	0.7056	0.33499	3.41068	0.00240442
chr12	34169550	34171349	3.88841	7.18379e-10	1.33263	0.0842343	3.27494	0.00240442
chr12	57138650	57138799	3.24007	1.94179e-07	-1.62597	0.100122	3.66074	0.00240442
chr12	93007550	93007799	2.51837	4.2101e-05	1.43971	0.0789511	3.38722	0.00240442
chr12	93816900	93817599	3.52516	1.81629e-08	0.354742	0.539335	3.44691	0.00240442
chr12	104625400	104625699	3.71781	3.37125e-09	-0.895037	0.188485	3.32393	0.00240442
chr9	46377750	46378099	3.76223	2.26764e-09	-1.59571	0.0561462	3.31922	0.00240442
chr4	106105300	106105449	3.29476	1.24636e-07	-1.548	0.0424559	3.16139	0.00240442
chr4	114941950	114942549	3.36963	6.76061e-08	0.289703	0.715243	3.58438	0.00240442
chr4	154695150	154695299	3.26418	1.60036e-07	-1.62597	0.100122	3.68485	0.00240442
chr4	154740600	154741949	3.17669	3.24046e-07	1.16196	0.0958359	3.44791	0.00240442
chr15	37052150	37054599	4.41079	4.54938e-12	0.724659	0.340793	3.59159	0.00240442
chr15	39197700	39197999	-0.234141	0.708565	3.21525	0.010309	-3.34509	0.00240442
chr15	99590700	99590949	0.387722	0.533494	4.16712	0.00951991	-3.12874	0.00240442
chr6	8119550	8119999	2.78495	6.47477e-06	-0.394218	0.662727	3.8899	0.00240442
chr6	52962800	52963399	3.79665	1.6564e-09	-0.5176	0.438601	3.29704	0.00240442
chr6	85491900	85492549	4.23356	2.71281e-11	0.360206	0.538962	3.22555	0.00240442
chr6	144312150	144313949	3.91917	5.4151e-10	1.18067	0.123818	3.3758	0.00240442
chr6	144787850	144788099	2.88809	3.01955e-06	-1.1134	0.0982062	3.12622	0.00240442
chr6	145604250	145606599	3.59841	9.73982e-09	0.721941	0.239053	3.36709	0.00240442
chr3	39359800	39360349	2.9249	2.29136e-06	-0.242756	0.676079	3.29234	0.00240442
chr3	52841450	52841599	2.79355	6.06245e-06	-0.757252	0.285252	3.34131	0.00240442
chr3	55782400	55785899	4.79689	8.13253e-14	0.767471	0.247762	3.79756	0.00240442
chr3	66409900	66410449	3.81349	1.43191e-09	-0.545921	0.406545	3.3165	0.00240442
chr3	66744450	66745599	4.00733	2.38327e-10	0.377578	0.599217	3.53814	0.00240442
chr3	86757350	86757949	3.8848	7.42489e-10	0.822375	0.217983	3.40091	0.00240442
chr3	89391800	89392199	0.131958	0.833911	3.81383	0.00951991	-3.17599	0.00240442
chr1	38661900	38662099	2.6579	1.60429e-05	-1.31218	0.159278	3.66074	0.00240442
chr1	62644450	62644799	2.95513	1.82259e-06	-0.727643	0.331326	3.39107	0.00240442
chr1	179207350	179207799	3.20725	2.5441e-07	-0.0211807	0.971856	3.12643	0.00240442
chr8	11268250	11268649	3.42039	4.44057e-08	0.114591	0.845521	3.20381	0.00240442
chr17	47966500	47966999	3.3101	1.10246e-07	0.228811	0.705848	3.20128	0.00240442
chr10	56893850	56893999	2.682	1.3528e-05	-0.356553	0.537043	3.1308	0.00240442
chr10	97265500	97265749	3.21995	2.28923e-07	-0.443459	0.515486	3.35407	0.00240442
chr10	120849600	120851849	4.46341	2.65688e-12	1.47761	0.0531037	3.2595	0.00240442
chr19	17470900	17471149	3.20768	2.53632e-07	-0.707747	0.269247	3.22986	0.00240442
chr19	49879500	49880349	3.23996	1.94367e-07	0.482464	0.408262	3.20795	0.00240442
chr7	83290200	83290949	3.86519	8.91684e-10	-0.406857	0.503664	3.63966	0.00240442
chr7	139012000	139012749	3.23584	2.01234e-07	-0.640867	0.287926	3.50707	0.00240442
chr16	4212550	4214349	1.47284	0.0160345	4.68881	0.00951991	-3.2435	0.00240442
chr16	55148050	55148949	4.0337	1.85242e-10	0.652232	0.460258	3.74992	0.00240442
chr16	72995400	72996899	4.0444	1.67749e-10	0.379713	0.516954	3.5979	0.00240442
chr16	73461700	73462599	4.22085	3.07793e-11	1.77153	0.0295639	3.14984	0.00240442
chr5	15850750	15851549	3.29458	1.2483e-07	-0.764285	0.344484	3.59952	0.00240442
chr5	44298450	44298999	3.51844	1.92381e-08	0.999818	0.227734	3.63741	0.00240442
chr5	50743450	50744099	3.4854	2.55773e-08	-0.795459	0.39367	4.25538	0.00240442
chr5	52566100	52566799	0.41752	0.501979	3.70301	0.00951991	-4.16077	0.00240442
chr5	74155250	74155899	3.06842	7.5992e-07	-0.468107	0.491331	3.42551	0.00240442
chr18	31939000	31939499	-0.395773	0.525084	3.02117	0.00968406	-3.42662	0.00240442
chr18	60667450	60667649	2.11392	0.00055632	-0.758132	0.215246	3.29744	0.00240442
chr18	66501800	66502449	2.99371	1.35646e-06	0.245072	0.771747	3.73833	0.00240442
chr14	80362750	80362949	1.93219	0.00158687	-0.762292	0.267828	3.29055	0.00240442
chr14	100458250	100460849	4.20065	3.73286e-11	0.398489	0.51131	3.55567	0.00240442
chrX	70008500	70008699	2.682	1.3528e-05	-0.352183	0.680924	3.68485	0.00240442
chrX	143203250	143203949	3.59826	9.75177e-09	0.134162	0.857282	3.41909	0.00240442
chrX	163660050	163660149	3.11427	5.30297e-07	-1.88317	0.0248947	3.11427	0.00240442
chr15	27466650	27467299	-0.595054	0.336361	2.90018	0.0120357	-3.48084	0.00241564
chr1	162831500	162832999	3.83885	1.1312e-09	1.34419	0.0631305	3.42412	0.00241564
chr2	118901500	118902349	1.67526	0.00613193	3.92214	0.00951991	-3.11511	0.00242721
chr2	143519350	143519799	3.3812	6.11825e-08	-0.380376	0.687353	3.87318	0.00242721
chr11	111647650	111648149	2.96201	1.73236e-06	0.746154	0.251332	3.20554	0.00242721
chr4	105861500	105862299	3.59352	1.01187e-08	1.07808	0.119631	3.32438	0.00242721
chr15	40481650	40481899	3.17154	3.38155e-07	0.0845374	0.898107	3.19131	0.00242721
chr15	79505450	79506049	-0.44723	0.471775	3.89659	0.00981048	-3.49148	0.00242721
chr1	187651850	187652399	1.28757	0.0354997	3.53542	0.00951991	-3.11766	0.00242721
chr16	73003150	73003549	2.75924	7.78162e-06	-0.511699	0.40904	3.56326	0.00242872
chr1	75982000	75983099	3.77197	2.07887e-09	0.0509958	0.943123	3.39628	0.00243014
chr16	44665150	44665699	2.64795	1.71711e-05	-0.392547	0.571509	3.71733	0.00243014
chr2	171631200	171631549	3.10385	5.76755e-07	-1.37231	0.139834	3.75434	0.00243776
chr12	27186400	27188799	3.98309	2.99477e-10	1.20191	0.0847757	3.316	0.00243776
chr6	50995100	50995299	2.95383	1.83853e-06	-1.2138	0.220392	3.93027	0.00243776
chr6	144946800	144947449	3.2113	2.46135e-07	-0.240132	0.703917	3.16567	0.00243776
chr3	55535200	55535549	3.07085	7.45402e-07	-0.897457	0.177643	3.41412	0.00243776
chr3	99809150	99812549	4.22334	2.9964e-11	1.68943	0.0390555	3.16197	0.00243776
chr1	171073200	171073349	-1.41826	0.0204072	2.45702	0.01261	-3.12011	0.00243776
chr8	60598400	60598849	1.16672	0.0569329	2.77064	0.0110022	-3.14778	0.00243776
chr7	137147550	137148449	3.60601	9.09258e-09	-0.0171254	0.976292	3.30737	0.00243776
chr16	18185750	18186049	3.13248	4.61454e-07	-0.846731	0.176321	3.51987	0.00243776
chr16	63602700	63603449	3.53369	1.69036e-08	0.0910329	0.883515	3.15689	0.00243776
chr5	65950500	65951099	3.7083	3.67891e-09	-0.83288	0.413909	4.01765	0.00243776
chr11	98837100	98837599	1.42095	0.0201819	3.09764	0.00951991	-3.13958	0.00243879
chr5	89224450	89224699	2.26676	0.000218431	-0.270896	0.641541	3.06849	0.00243879
chr2	133735150	133735299	3.251	1.78311e-07	0.570992	0.502269	3.67167	0.00244182
chr2	179975350	179975799	-0.55523	0.370617	4.9468	0.00951991	-3.19347	0.00244182
chr6	73610750	73611949	4.74492	1.37357e-13	1.06403	0.115973	3.13825	0.00244182
chr6	112053150	112053649	3.58407	1.09662e-08	0.143471	0.844477	3.55709	0.00244182
chr6	147388000	147388149	2.88457	3.10166e-06	-0.757252	0.285252	3.43233	0.00244182
chr1	189343100	189343899	0.063893	0.920134	3.56077	0.00951991	-3.14588	0.00244182
chr8	41525950	41526199	3.00917	1.20428e-06	-0.104924	0.865143	3.23059	0.00244182
chr10	45010050	45010199	2.25519	0.000235198	-0.352183	0.680924	3.67167	0.00244182
chr5	15746600	15746749	4.19888	3.79756e-11	0.201864	0.729324	3.07384	0.00244182
chr12	100177950	100178699	4.64047	4.27998e-13	0.0672391	0.933796	3.58902	0.00244318
chr7	136212600	136215749	4.3084	1.28557e-11	1.0691	0.114532	3.3508	0.00244318
chr16	77661350	77663699	4.12256	7.92597e-11	0.670574	0.330411	3.40685	0.00244318
chr18	58106850	58107149	3.66487	5.42577e-09	0.885665	0.436441	4.35303	0.00245105
chr16	21273500	21274049	3.68986	4.31505e-09	-0.0299534	0.963401	3.67481	0.00245459
chr4	30712900	30713549	3.65483	5.92213e-09	-0.83082	0.400446	3.88071	0.00245612
chr4	154735100	154736349	3.49315	2.39201e-08	0.868454	0.183792	3.28786	0.00245612
chr1	38660200	38661399	3.5108	2.05032e-08	0.37289	0.538482	3.20168	0.00245612
chr13	44182100	44183449	3.73887	2.79062e-09	0.348268	0.557317	3.33306	0.00246018
chr13	59310900	59311699	3.44227	3.68714e-08	0.230427	0.761095	3.45601	0.00246018
chr13	63969750	63970449	3.82326	1.30592e-09	-1.23521	0.111106	3.26832	0.00246018
chr13	64567200	64568249	3.48043	2.67264e-08	0.117017	0.851888	3.58272	0.00246018
chr13	73840150	73840399	2.78358	6.53944e-06	-0.48684	0.444648	3.12443	0.00246018
chr13	93966650	93967349	4.84025	5.12702e-14	-0.150488	0.802851	3.21821	0.00246018
chr2	4027800	4028049	2.70506	1.14846e-05	-0.705204	0.244261	3.52675	0.00246018
chr2	27121100	27121899	3.47032	2.9081e-08	-0.704837	0.370991	4.02771	0.00246018
chr2	51238150	51238449	3.08898	6.48258e-07	-1.78737	0.151227	4.19079	0.00246018
chr2	51239250	51239649	3.60769	8.96129e-09	-1.03823	0.11558	3.07814	0.00246018
chr2	52675750	52676699	0.547703	0.376859	3.10625	0.0107483	-3.23443	0.00246018
chr2	92600150	92600299	-1.51703	0.0131015	3.90527	0.00951991	-3.43483	0.00246018
chr2	109722550	109722999	2.93173	2.17363e-06	0.342369	0.553796	3.0714	0.00246018
chr2	113641250	113641999	3.89882	6.52055e-10	0.264599	0.671243	3.2467	0.00246018
chr2	123136150	123136399	3.21995	2.28923e-07	-0.133826	0.822141	3.04444	0.00246018
chr2	159500350	159500849	3.15901	3.74432e-07	0.327394	0.605989	3.14395	0.00246018
chr11	5152050	5152349	0.131958	0.833911	2.9831	0.00978227	-3.06063	0.00246018
chr11	27024850	27025449	3.26736	1.55932e-07	0.299959	0.666366	3.25973	0.00246018
chr11	37032050	37032949	3.79271	1.72215e-09	0.442525	0.531277	3.35358	0.00246018
chr11	40394550	40396349	4.18596	4.29364e-11	1.65265	0.0433931	3.56454	0.00246018
chr11	54101350	54101599	1.28582	0.0357415	2.75448	0.0103624	-3.07538	0.00246018
chr11	83409750	83409949	0.485138	0.434732	2.78049	0.0106304	-3.50066	0.00246018
chr11	88455350	88456949	4.65065	3.84357e-13	1.06001	0.110007	3.30964	0.00246018
chr11	111827850	111828599	3.46358	3.07965e-08	1.06302	0.176365	3.33612	0.00246018
chr12	85265550	85265849	2.99242	1.37029e-06	-0.0211807	0.971856	3.13359	0.00246018
chr12	93343950	93344099	2.81721	5.10188e-06	0.267753	0.64418	3.05534	0.00246018
chr12	93818350	93818449	3.03896	9.5592e-07	-0.923174	0.148092	3.03896	0.00246018
chr4	105649500	105650049	3.89539	6.72895e-10	0.737044	0.310697	3.27834	0.00246018
chr4	106099750	106103599	3.79737	1.64634e-09	0.600361	0.383351	3.45597	0.00246018
chr4	114934200	114934449	3.04848	8.92636e-07	-0.4485	0.496808	3.18765	0.00246018
chr4	145641000	145641349	-0.447468	0.471534	2.99279	0.00974927	-3.48526	0.00246018
chr4	145745200	145746099	-0.0791323	0.900889	3.79072	0.00951991	-3.06608	0.00246018
chr4	146579950	146580549	0.124962	0.842652	3.14382	0.00951991	-3.04584	0.00246018
chr15	27466350	27466599	-1.22622	0.0452738	2.28004	0.0169236	-3.19393	0.00246018
chr15	66286150	66286599	1.28916	0.0352746	3.32177	0.0104098	-3.23791	0.00246018
chr15	84987500	84988149	0.492962	0.427335	3.67358	0.00951991	-3.05593	0.00246018
chr15	87544200	87545099	-0.203844	0.745473	3.40261	0.00951991	-3.03562	0.00246018
chr15	103102150	103102649	1.12764	0.0658473	3.03934	0.00957988	-3.10067	0.00246018
chr6	8100900	8101149	3.61114	8.69213e-09	-0.923174	0.148092	3.61114	0.00246018
chr6	8118250	8119149	3.62648	7.59028e-09	0.61782	0.322319	3.13841	0.00246018
chr3	6919500	6920149	4.29367	1.47802e-11	-0.9369	0.304492	3.90149	0.00246018
chr3	30019650	30020349	3.27178	1.50665e-07	0.213844	0.749968	3.18674	0.00246018
chr3	41948900	41948999	2.13112	0.000502739	-1.88356	0.0703039	3.5476	0.00246018
chr3	55460800	55460999	3.12937	4.72921e-07	-1.88356	0.0703039	3.55004	0.00246018
chr3	55479800	55480549	3.37504	6.44734e-08	0.229253	0.694619	3.18465	0.00246018
chr3	55499100	55499299	2.53923	3.65576e-05	1.01868	0.129534	3.20702	0.00246018
chr3	55535750	55540249	4.34733	8.66973e-12	1.47045	0.0489183	3.18569	0.00246018
chr3	135904950	135905249	3.79105	1.74952e-09	-1.28104	0.0699435	3.03337	0.00246018
chr3	141922450	141923099	3.50473	2.16012e-08	-0.899122	0.222885	3.36094	0.00246018
chr3	148577450	148577549	-1.98747	0.00116363	3.01541	0.00957988	-3.01541	0.00246018
chr1	40352550	40352699	3.58223	1.1138e-08	-0.48684	0.444648	3.18835	0.00246018
chr1	41358450	41358699	2.51641	4.26741e-05	0.0821176	0.898107	3.12216	0.00246018
chr1	50796800	50796899	0	1	3.01541	0.00957988	-3.01541	0.00246018
chr1	75831900	75834649	4.30734	1.29303e-11	0.893582	0.188705	3.26218	0.00246018
chr1	89707500	89707699	1.76627	0.00386372	-2.11899	0.0497387	3.52079	0.00246018
chr1	183081500	183081699	3.19881	2.70653e-07	-0.758132	0.215246	3.06544	0.00246018
chr8	128573000	128574349	4.03302	1.86545e-10	0.550549	0.486381	3.68101	0.00246018
chr17	71782750	71783249	2.20769	0.00031539	3.16001	0.00987367	-3.14122	0.00246018
chr10	26993600	26993999	3.85994	9.35877e-10	0.467875	0.446942	3.49637	0.00246018
chr10	102206950	102208149	3.5091	2.08051e-08	0.490625	0.566087	3.56197	0.00246018
chr19	36409800	36410099	-0.0364608	0.954173	2.71006	0.0119988	-4.4279	0.00246018
chr19	38124550	38125349	0.743523	0.22789	3.30134	0.00951991	-3.06401	0.00246018
chr19	46077200	46077349	-0.436542	0.482437	2.38925	0.0134031	-3.03529	0.00246018
chr7	113147250	113147449	3.09409	6.23496e-07	-0.231675	0.709856	3.11627	0.00246018
chr7	132015450	132016149	4.86815	3.79813e-14	1.10119	0.208531	3.55747	0.00246018
chr16	26361800	26361949	2.0473	0.000823928	-1.48159	0.0478111	3.03896	0.00246018
chr16	55133050	55133399	3.71019	3.6148e-09	-0.375927	0.580628	3.21084	0.00246018
chr16	95793000	95795649	3.69366	4.16385e-09	0.961458	0.16388	3.18554	0.00246018
chr5	51544950	51545049	3.18487	3.03263e-07	-1.88317	0.0248947	3.18487	0.00246018
chr5	51774150	51774249	2.31383	0.000162234	-0.923174	0.148092	3.30549	0.00246018
chr18	3637950	3638099	-0.521216	0.400481	2.38317	0.013539	-3.39431	0.00246018
chr18	49193100	49195649	4.2806	1.69531e-11	0.94956	0.242361	3.42482	0.00246018
chr18	54250650	54250749	3.17003	3.42471e-07	-1.01988	0.158859	3.30919	0.00246018
chr18	65548650	65550549	4.11677	8.34068e-11	0.815167	0.222358	3.35101	0.00246018
chr18	66420650	66421699	3.98838	2.84273e-10	-0.273284	0.647761	3.46362	0.00246018
chr18	83351000	83352199	3.99093	2.77855e-10	0.705314	0.260558	3.34104	0.00246018
chr14	24261600	24264549	4.8073	7.29541e-14	1.53561	0.0689066	3.43849	0.00246018
chr14	25124300	25125049	3.04682	9.0365e-07	-0.383154	0.561511	3.66	0.00246018
chr14	45441800	45441949	2.3991	9.34365e-05	-0.188574	0.776472	3.22152	0.00246018
chr14	49122000	49122699	3.44492	3.6072e-08	1.20013	0.113645	3.58208	0.00246018
chr14	76031400	76034799	4.71227	1.97489e-13	1.35697	0.0882241	3.30083	0.00246018
chr14	101587100	101587299	3.05913	8.19356e-07	0.511497	0.440873	3.19829	0.00246018
chrX	105002800	105003099	2.7843	6.50507e-06	0.267753	0.64418	3.34352	0.00246018
chrX	107010750	107010999	3.79219	1.73078e-09	-0.4485	0.496808	3.34918	0.00246018
chrX	128845250	128846599	5.04727	5.49732e-15	0.834548	0.184959	3.16982	0.00246018
chrX	166435100	166435899	3.67565	4.90573e-09	0.583567	0.496808	3.59654	0.00246018
chr4	3778450	3778699	2.0287	0.000917775	-0.443459	0.515486	3.38202	0.0024672
chr7	25686950	25687149	0.761672	0.216556	2.4354	0.0158906	-3.13661	0.00247058
chr3	99643700	99644299	3.66252	5.54389e-09	-0.0519891	0.933776	3.03862	0.00247785
chr7	100766750	100767699	3.59672	9.8834e-09	0.860104	0.17654	3.2087	0.00247814
chr5	143731350	143731549	1.61732	0.00814202	2.53547	0.0118679	-3.59118	0.00248132
chr2	75511800	75512999	3.52955	1.74476e-08	1.20144	0.0898881	3.10349	0.00248279
chr11	99097350	99097799	3.59512	9.99262e-09	0.27958	0.66162	3.30587	0.00248279
chr9	79027950	79029849	3.68257	4.61694e-09	0.380261	0.514594	3.15454	0.00248279
chr4	117613050	117613749	3.20251	2.63806e-07	-0.98522	0.13157	3.65865	0.00248279
chr3	86446750	86447049	2.96276	1.72503e-06	2.13126	0.0299554	3.40254	0.00248279
chr1	38759900	38760549	3.55526	1.40632e-08	0.0696361	0.911721	3.39749	0.00248279
chr1	38760800	38761549	3.45929	3.18731e-08	0.0989181	0.87681	3.18983	0.00248279
chr16	17808800	17811349	4.46422	2.64097e-12	1.2433	0.0758637	3.27179	0.00248279
chr16	70228000	70229249	3.94546	4.2294e-10	1.26244	0.0724674	3.13664	0.00248279
chrX	50640400	50641449	4.10596	9.20307e-11	-0.365397	0.642158	3.60313	0.00248279
chrX	99185900	99186099	2.15196	0.000442874	-0.0418799	0.952243	3.28329	0.00248279
chr5	99368600	99368949	3.42879	4.12353e-08	-1.36841	0.0661539	3.08456	0.00249129
chr18	69125350	69126099	3.52855	1.76072e-08	0.439419	0.491421	3.22042	0.00249129
chr2	34914350	34914449	-1.80432	0.00316886	3.91875	0.00951991	-3.41451	0.00249285
chr12	102729550	102731799	4.38064	6.13708e-12	1.4364	0.0611953	3.28803	0.00249285
chr12	104635200	104635799	4.10971	8.89595e-11	0.829335	0.182671	2.99461	0.00249285
chr15	63528950	63529099	2.5472	3.48125e-05	-1.07193	0.107188	2.996	0.00249285
chr15	91190200	91190449	-0.718896	0.244044	3.11331	0.0107226	-3.32633	0.00249285
chr6	47279450	47279949	2.82097	4.96362e-06	0.0836047	0.894551	3.01387	0.00249285
chr6	135136300	135136599	2.79937	5.81081e-06	-0.897457	0.177643	3.14265	0.00249285
chr3	52840900	52841399	3.25352	1.74704e-07	-0.317282	0.604378	3.04727	0.00249285
chr10	110455800	110455949	-0.316792	0.612277	3.59798	0.00951991	-3.26412	0.00249285
chr19	6530750	6531899	0.220382	0.725232	3.54292	0.0102005	-3.28368	0.00249285
chr19	24241900	24242049	-2.0668	0.000735789	2.43716	0.0131419	-3.41451	0.00249285
chr18	49179850	49180049	2.5472	3.48125e-05	-0.758132	0.215246	2.996	0.00249285
chrX	10962150	10963449	3.70946	3.63944e-09	0.441075	0.502567	3.28277	0.00249285
chr2	29252550	29252749	0.18532	0.767932	2.71725	0.0117458	-3.15506	0.00249424
chr2	131481900	131483299	4.31713	1.17594e-11	0.390823	0.603092	3.83817	0.00249424
chr2	133631550	133631649	2.14607	0.000459131	-1.31218	0.159278	3.56255	0.00249424
chr2	155472750	155474199	2.35512	0.000124354	4.30783	0.00951991	-3.07975	0.00249424
chr11	45389600	45390799	3.86044	9.3138e-10	0.848479	0.1868	3.33503	0.00249424
chr11	99094900	99095649	3.60687	9.0278e-09	0.507599	0.445648	3.40098	0.00249424
chr12	9192500	9192649	1.82498	0.00283965	-1.31218	0.159278	3.56255	0.00249424
chr9	41448600	41449399	3.51325	2.00857e-08	-0.458573	0.562357	3.45463	0.00249424
chr6	5379250	5379449	1.9911	0.00113977	0.511497	0.440873	3.12747	0.00249424
chr6	51186200	51186299	1.88271	0.00208319	1.12504	0.0957516	3.06623	0.00249424
chr1	165844600	165844799	-0.521216	0.400481	4.03884	0.00951991	-3.56839	0.00249424
chr10	72866900	72867249	3.45304	3.36392e-08	-0.231675	0.709856	3.06158	0.00249424
chr10	81167200	81167749	0.889805	0.147917	4.18122	0.00951991	-3.01491	0.00249424
chr10	81401900	81402499	3.2779	1.43385e-07	-0.652595	0.296072	3.76308	0.00249424
chr5	82102850	82103549	3.08477	6.6913e-07	-0.768916	0.395953	3.60532	0.00249424
chr5	82119700	82119899	3.08387	6.7345e-07	-0.927545	0.286285	3.52149	0.00249424
chr18	57375500	57377249	4.0321	1.88069e-10	0.853848	0.188604	3.54421	0.00249424
chr14	7896000	7897999	4.47526	2.36118e-12	0.427019	0.47031	3.90048	0.00249467
chr12	9258150	9258299	4.08001	1.18827e-10	-0.9106	0.30153	3.50902	0.00249615
chr15	73682200	73683799	3.99877	2.59297e-10	0.383531	0.516662	3.16724	0.00249615
chr6	73612250	73614049	3.85066	1.01792e-09	1.26009	0.0940356	3.08708	0.00249615
chr1	186267850	186267999	3.08835	6.51401e-07	-1.31218	0.159278	3.50902	0.00249615
chr10	105384500	105384849	3.68263	4.61448e-09	-0.846731	0.176321	3.07281	0.00249615
chr18	78757600	78757999	3.24783	1.83062e-07	0.114591	0.845521	3.25323	0.00249615
chr6	84192100	84193249	3.76531	2.20806e-09	0.463918	0.573535	3.81347	0.00249688
chr13	9817950	9818049	-0.991662	0.106308	3.1627	0.0110022	-3.1627	0.00250574
chr2	31846050	31846749	0.124126	0.843724	3.69457	0.00951991	-3.06599	0.00250574
chr2	154927050	154927749	3.66233	5.55145e-09	2.17309	0.0246275	3.16272	0.00250574
chr11	65505800	65506199	3.22874	2.12912e-07	-0.855631	0.315942	3.5145	0.00250574
chr4	48542400	48542499	0.470445	0.449077	3.85557	0.00951991	-3.38512	0.00250574
chr4	108217700	108217899	-0.0169737	0.978057	3.04581	0.00966711	-2.9943	0.00250574
chr6	51004750	51005999	4.49192	1.97841e-12	1.78568	0.0303895	3.15669	0.00250574
chr6	143498600	143501249	4.16071	5.48909e-11	1.4886	0.0490315	3.17155	0.00250574
chr3	55473350	55474549	3.32454	9.781e-08	0.40527	0.653003	3.77517	0.00250574
chr1	40353300	40353899	3.03087	1.0167e-06	0.561404	0.468965	3.48144	0.00250574
chr1	61298500	61298899	3.46651	3.00264e-08	0.0678279	0.922203	3.11292	0.00250574
chr1	138876400	138876549	3.6413	6.64169e-09	-0.0418799	0.952243	3.19325	0.00250574
chr1	179176150	179177999	4.54046	1.20154e-12	1.41326	0.0560678	3.15192	0.00250574
chr17	33778350	33779899	4.38499	5.89538e-12	1.15187	0.0959826	3.14056	0.00250574
chr10	125808350	125811599	4.33339	9.9504e-12	1.17325	0.0878341	3.21775	0.00250574
chr7	109155050	109156249	3.70944	3.63969e-09	0.511068	0.401689	3.09782	0.00250574
chr16	54989750	54989899	1.51215	0.0133992	-1.88317	0.0248947	3.08598	0.00250574
chr16	76766200	76766399	-1.81824	0.00294339	3.69199	0.00951991	-3.86236	0.00250574
chr5	74200800	74203249	3.80435	1.54918e-09	0.465339	0.42897	3.39503	0.00250574
chr5	81737800	81738899	3.55369	1.42726e-08	1.95641	0.0335335	3.12705	0.00250574
chr5	129464300	129464599	2.84686	4.09999e-06	-1.21285	0.100023	3.18771	0.00250574
chr14	25550400	25550999	3.67503	4.93467e-09	-0.14447	0.813751	3.09146	0.00250574
chr14	89651500	89651649	3.20561	2.57424e-07	-0.923174	0.148092	3.20561	0.00250574
chr14	122247850	122248149	2.89332	2.90009e-06	-0.0665831	0.945975	3.86976	0.00250574
chrX	136290950	136291649	3.23622	2.00561e-07	-0.0653284	0.918939	3.01578	0.00250574
chr10	45335450	45335699	1.06068	0.0838312	2.86666	0.0106304	-3.48736	0.00250903
chr13	43944300	43944849	3.03555	9.79095e-07	-0.150736	0.799135	2.99592	0.00251103
chr2	53052600	53053799	4.05356	1.53503e-10	0.852618	0.178259	3.16407	0.00251103
chr12	8498750	8498899	-0.0669343	0.916557	2.32127	0.0153763	-3.26348	0.00251103
chr6	21527650	21528599	3.53976	1.61213e-08	0.330893	0.56723	3.06142	0.00251103
chr1	39935800	39935999	-0.510674	0.410299	2.46741	0.0134309	-3.44516	0.00251103
chr16	88598400	88599899	3.50979	2.0667e-08	0.962475	0.186664	3.2649	0.00251103
chr13	39073450	39074349	3.92023	5.35647e-10	1.04318	0.143099	3.16936	0.00251452
chr13	51220650	51223499	4.85805	4.24814e-14	1.19444	0.0891702	3.38047	0.00251452
chr13	97070900	97072599	2.03326	0.0008938	4.38335	0.00951991	-2.95135	0.00251452
chr2	104122900	104123349	0.299558	0.631875	2.85694	0.0124531	-3.13434	0.00251452
chr2	133565850	133566599	3.52331	1.84541e-08	1.0002	0.138024	3.41971	0.00251452
chr11	85916100	85917999	4.16057	5.49495e-11	1.03792	0.116682	3.05046	0.00251452
chr11	85918100	85918849	4.0721	1.28242e-10	0.521272	0.374337	3.24394	0.00251452
chr11	109269000	109271599	4.10408	9.38752e-11	0.567463	0.393809	3.27785	0.00251452
chr9	41611200	41614699	4.47537	2.3599e-12	0.998601	0.140954	3.5218	0.00251452
chr4	6834900	6835249	2.33674	0.000139974	0.633848	0.290374	2.97479	0.00251452
chr6	52778550	52779499	3.90174	6.34989e-10	-0.819691	0.313212	3.53577	0.00251452
chr3	105452500	105452999	0.671376	0.277188	3.45998	0.00951991	-3.34279	0.00251452
chr3	150059250	150059349	2.49124	5.06821e-05	-1.62597	0.100122	3.49409	0.00251452
chr8	57111950	57112249	4.25496	2.19887e-11	0.310865	0.621706	3.06338	0.00251452
chr10	23611050	23611149	1.68489	0.00583901	-1.48159	0.0478111	3.25872	0.00251452
chr16	73006350	73006649	2.91588	2.45658e-06	-1.01496	0.245716	3.56636	0.00251452
chr16	79341750	79342399	3.42352	4.31924e-08	0.1907	0.84566	3.71485	0.00251452
chr5	104416250	104417299	3.79696	1.65271e-09	1.19318	0.092186	3.03285	0.00251452
chr5	138995250	138995599	-1.30221	0.0334154	3.47731	0.00951991	-4.35413	0.00251452
chr18	13303300	13304149	3.1241	4.91685e-07	0.922342	0.166106	3.32055	0.00251452
chr18	15152350	15152599	4.19607	3.88387e-11	-0.356553	0.537043	3.07103	0.00251452
chr18	68975750	68975949	2.62224	2.06319e-05	0.201864	0.729324	3.07103	0.00251452
chr14	39472550	39472699	-0.0169737	0.978057	2.85849	0.0193862	-3.36539	0.00251452
chr14	59762200	59762299	1.38103	0.0239864	-1.88317	0.0248947	2.95486	0.00251452
chrX	105375800	105376049	4.11256	8.68082e-11	-0.9106	0.30153	3.54156	0.00251452
chrX	167730900	167730999	1.38103	0.0239864	-1.48159	0.0478111	2.95486	0.00251452
chr2	6564550	6564849	0.504243	0.416394	3.90527	0.00951991	-3.40103	0.00251788
chr11	119041250	119042749	3.36561	6.99533e-08	0.657511	0.301288	3.21805	0.00251788
chr12	7859750	7859899	2.84765	4.07475e-06	-0.133826	0.822141	3.08578	0.00251788
chr9	11912650	11912849	3.17382	3.3166e-07	-0.356553	0.537043	3.04045	0.00251788
chr9	41673150	41673249	2.47648	5.59387e-05	-0.369128	0.66162	3.49627	0.00251788
chr9	41901000	41901249	2.68398	1.33437e-05	-0.229255	0.721883	3.5093	0.00251788
chr15	94629250	94629799	-0.73867	0.231011	4.18232	0.00951991	-3.35993	0.00251788
chr15	102748200	102748299	2.17801	0.000378063	-0.758132	0.215246	3.04045	0.00251788
chr6	93067200	93067449	3.45804	3.22116e-08	0.289855	0.67131	3.27978	0.00251788
chr3	98101500	98101749	3.67629	4.87963e-09	-0.443459	0.515486	3.22824	0.00251788
chr1	6441250	6441649	0.176726	0.778607	3.2504	0.00951991	-3.09916	0.00251788
chr10	59565300	59566049	3.53874	1.62605e-08	-0.179569	0.824833	3.43552	0.00251788
chr10	102206500	102206699	2.73287	9.40709e-06	-1.64292	0.0944034	3.75266	0.00251788
chr19	56018700	56020149	3.64343	6.51609e-09	-0.385459	0.601033	3.78198	0.00251788
chr7	135156850	135157299	2.37504	0.000109449	-0.230948	0.726444	3.18072	0.00251788
chr14	23042750	23043099	2.79711	5.90448e-06	-0.097332	0.882186	3.18677	0.00251788
chr10	94944300	94944599	-0.704558	0.25374	2.77779	0.0103624	-2.95152	0.00251821
chr13	77132600	77132799	-1.01279	0.0989269	3.04627	0.009897	-2.99475	0.00251984
chr13	89670150	89670299	3.08835	6.51401e-07	1.12504	0.0957516	2.95497	0.00251984
chr2	75462650	75463249	3.57669	1.16893e-08	0.118238	0.844477	3.07093	0.00251984
chr12	94516950	94517699	3.08477	6.6913e-07	0.0291277	0.976353	3.90798	0.00251984
chr9	32496600	32496799	3.09998	5.94695e-07	0.176484	0.836708	3.42938	0.00251984
chr9	64057350	64058999	3.87681	8.03124e-10	0.493703	0.401672	3.08908	0.00251984
chr15	74155700	74155999	2.05395	0.00079435	-1.21213	0.166036	3.38871	0.00251984
chr3	7943900	7945449	5.63438	7.53487e-18	0.100271	0.930059	3.9164	0.00251984
chr8	102926900	102927049	3.03658	9.706e-07	0.570992	0.502269	3.45725	0.00251984
chr7	67826150	67827349	3.67897	4.76083e-09	0.944755	0.200989	3.44935	0.00251984
chr7	137222050	137222499	2.84151	4.2688e-06	0.810487	0.206968	3.05956	0.00251984
chr16	73099200	73099649	4.30623	1.30746e-11	0.56845	0.371115	3.11465	0.00251984
chr5	51478900	51479499	3.46567	3.02488e-08	0.943643	0.141963	2.96616	0.00251984
chr5	150046650	150046799	2.08743	0.000651375	-0.0594949	0.958135	4.01678	0.00251984
chr1	169029950	169030099	3.30819	1.11818e-07	-1.88317	0.0248947	3.30819	0.00251985
chr5	128952550	128952699	-0.316792	0.612277	2.83032	0.0103041	-3.05487	0.00251985
chr11	82931050	82932799	0.176502	0.778869	3.33306	0.00957988	-3.1019	0.00252425
chr12	64918050	64918349	0.371126	0.551341	3.63224	0.00951991	-3.15681	0.00252425
chr9	107231700	107231899	-1.31623	0.0315256	2.24118	0.0184928	-3.43742	0.00252425
chr4	106040800	106041299	2.97584	1.55807e-06	-0.468107	0.491331	3.45833	0.00252999
chr13	63969150	63969549	2.57202	2.92308e-05	-0.483089	0.584733	3.49925	0.00253034
chr15	60490650	60490799	-1.57383	0.0100486	3.29586	0.0128206	-3.29586	0.00253034
chr8	41817300	41817999	3.63223	7.20327e-09	1.45678	0.0638788	3.13355	0.00253034
chr14	28687550	28687799	3.5102	2.05991e-08	-0.4485	0.496808	3.06719	0.00253716
chr18	78279650	78280449	3.39592	5.41378e-08	0.344308	0.581865	3.05501	0.00253915
chr13	30483950	30485599	4.28022	1.70133e-11	0.886317	0.160596	3.11411	0.00255633
chr13	83603800	83603899	2.94249	2.00087e-06	-0.923174	0.148092	2.94249	0.00255633
chr2	51562800	51562949	2.57243	2.91433e-05	-0.352183	0.680924	3.57527	0.00255633
chr2	51566350	51566999	3.28166	1.39051e-07	-0.251342	0.702053	3.21723	0.00255633
chr12	109922450	109923049	3.58601	1.08073e-08	0.7382	0.229851	3.2369	0.00255633
chr15	76655950	76657049	1.14274	0.0623214	3.79169	0.00951991	-3.12262	0.00255633
chr6	122669900	122670149	-0.436542	0.482437	3.61074	0.00951991	-2.98298	0.00255633
chr8	8795250	8795649	2.90574	2.64153e-06	0.666539	0.335235	3.19731	0.00255633
chr19	55598100	55598749	4.38131	6.09891e-12	0.489707	0.51811	3.56043	0.00255633
chr18	25754150	25754349	0.798133	0.195201	3.9087	0.00951991	-4.03374	0.00255633
chrX	77444550	77444649	2.94249	2.00087e-06	-1.88317	0.0248947	2.94249	0.00255633
chr13	25739000	25739899	3.28517	1.35188e-07	-0.120649	0.849875	3.34523	0.00255678
chr13	26563100	26563599	3.12289	4.96243e-07	-1.25718	0.0732825	2.92671	0.00255678
chr13	29404350	29405349	3.80617	1.52335e-09	-0.366403	0.577605	3.2545	0.00255678
chr2	57850800	57850999	2.8291	4.66423e-06	-0.758132	0.215246	3.2779	0.00255678
chr2	75627200	75627449	3.09754	6.07063e-07	-0.447619	0.440873	2.92203	0.00255678
chr12	34268950	34269599	3.22622	2.17466e-07	0.610994	0.410629	3.18995	0.00255678
chr12	87299600	87300599	-0.424521	0.494819	3.56262	0.00951991	-2.95591	0.00255678
chr4	114778000	114778349	3.01493	1.14997e-06	-1.47313	0.0621927	3.0347	0.00255678
chr15	43664400	43664549	-0.316792	0.612277	2.78858	0.0102099	-3.01313	0.00255678
chr6	57198100	57198399	3.15611	3.82585e-07	-1.548	0.0424559	3.02273	0.00255678
chr3	7942400	7943699	4.62086	5.18104e-13	0.393067	0.767346	4.45782	0.00255678
chr8	77827100	77827549	3.55413	1.42142e-08	0.428963	0.46442	2.92999	0.00255678
chr16	24136150	24136399	2.8018	5.7075e-06	-0.270896	0.641541	2.92671	0.00255678
chr5	81739150	81740449	3.52441	1.82888e-08	0.637131	0.474399	3.50367	0.00255678
chr18	68926550	68926699	2.54184	3.5963e-05	-0.9106	0.30153	3.54469	0.00255678
chr14	84719200	84719349	-0.991662	0.106308	3.08714	0.0110504	-3.08714	0.00255678
chrX	53125300	53126099	3.94715	4.16276e-10	0.518822	0.427312	3.26684	0.00255678
chr14	97945550	97945649	2.36283	0.000118154	-0.923174	0.148092	3.35449	0.00255725
chr13	3742650	3743649	3.83486	1.17329e-09	1.72283	0.0317894	3.0032	0.00256406
chr13	40728800	40730949	3.88248	7.58861e-10	1.03268	0.120651	3.02546	0.00256406
chr13	45470950	45471449	3.13903	4.3648e-07	0.561404	0.468965	3.34883	0.00256406
chr13	53200850	53201649	3.53406	1.68454e-08	1.60164	0.0415362	3.12825	0.00256406
chr13	58056800	58059699	4.12711	7.5736e-11	1.85779	0.0259149	3.07811	0.00256406
chr13	59975550	59977049	3.9709	3.34857e-10	0.759777	0.240769	3.21038	0.00256406
chr13	117217250	117218149	3.41883	4.50463e-08	0.52295	0.482155	3.32495	0.00256406
chr2	4027150	4027749	2.91396	2.4916e-06	0.134162	0.857282	3.19365	0.00256406
chr2	4717450	4718799	0.688137	0.265328	3.66521	0.00951991	-2.95332	0.00256406
chr2	12376900	12377599	3.5613	1.3336e-08	-0.0228316	0.971114	3.33576	0.00256406
chr2	33592300	33592949	3.11403	5.31369e-07	0.943518	0.236551	3.37949	0.00256406
chr2	33635150	33638399	4.2008	3.72873e-11	1.2197	0.0792953	3.09468	0.00256406
chr2	38138050	38138249	2.36578	0.000116081	-0.927545	0.286285	3.38557	0.00256406
chr2	118522650	118522799	1.91737	0.00172263	-0.4485	0.496808	3.05373	0.00256406
chr2	128783900	128784899	4.26788	1.9262e-11	0.992909	0.128877	3.10755	0.00256406
chr2	131488050	131488399	3.31858	1.02825e-07	-0.489384	0.401186	3.1224	0.00256406
chr2	147428800	147430049	3.22435	2.20875e-07	0.216212	0.757372	3.14108	0.00256406
chr2	151702750	151702899	-1.51043	0.0135028	3.69693	0.00951991	-3.82198	0.00256406
chr2	171515950	171516049	2.34282	0.000134664	0.570992	0.502269	3.7593	0.00256406
chr2	171661100	171662199	3.55855	1.36581e-08	0.367069	0.537555	3.24201	0.00256406
chr2	174867750	174868999	4.02645	1.97997e-10	0.849992	0.204677	3.04251	0.00256406
chr11	8762600	8762799	2.95383	1.83853e-06	0.455827	0.449881	3.09407	0.00256406
chr11	22346850	22349399	4.63514	4.52821e-13	1.75403	0.0306967	3.10038	0.00256406
chr11	54056950	54057499	3.64318	6.53129e-09	0.518822	0.427312	3.11469	0.00256406
chr11	68214800	68215299	3.96972	3.38732e-10	-0.317051	0.641541	3.09369	0.00256406
chr11	111716650	111716849	3.55856	1.36569e-08	0.300481	0.603288	2.94875	0.00256406
chr11	111732350	111732999	3.69961	3.97124e-09	1.54764	0.0556493	3.18051	0.00256406
chr11	116412300	116413049	0.71224	0.248561	3.78108	0.00951991	-3.04509	0.00256406
chr12	37540050	37540699	3.97909	3.11119e-10	0.204571	0.727262	2.90253	0.00256406
chr12	88876400	88876599	-1.02011	0.096455	3.64208	0.00951991	-3.01432	0.00256406
chr9	32494150	32495299	4.18092	4.51265e-11	1.33766	0.0625657	3.28037	0.00256406
chr9	33062050	33062649	3.37984	6.1907e-08	1.44139	0.0926541	3.24975	0.00256406
chr9	41097350	41098249	2.92325	2.32124e-06	-0.280185	0.735591	3.40755	0.00256406
chr9	41934700	41937049	4.68869	2.55162e-13	1.68338	0.0364233	3.51995	0.00256406
chr9	69457600	69458399	3.40554	5.00429e-08	1.36679	0.066446	2.95428	0.00256406
chr9	123260600	123260699	0.276916	0.658091	3.42783	0.00951991	-3.08243	0.00256406
chr4	31564750	31565749	3.90678	6.08172e-10	-0.0706843	0.919212	3.11208	0.00256406
chr4	58614100	58614199	3.07342	7.31285e-07	-0.356553	0.537043	2.94004	0.00256406
chr4	65216850	65218399	3.63388	7.08966e-09	0.743103	0.223646	3.02735	0.00256406
chr4	106064750	106064949	2.91457	2.48003e-06	-0.0469202	0.945975	3.05373	0.00256406
chr15	12698800	12699149	2.84666	4.10575e-06	0.803466	0.228551	3.0013	0.00256406
chr15	34914950	34915749	3.54322	1.56544e-08	0.428715	0.458643	3.08902	0.00256406
chr15	35603500	35603849	3.22242	2.24459e-07	-0.0133111	0.980237	3.02624	0.00256406
chr15	54804450	54806249	3.76558	2.20402e-09	0.921203	0.156881	3.16316	0.00256406
chr15	82624500	82624749	0.387722	0.533494	3.03903	0.0100076	-2.96065	0.00256406
chr6	8148500	8149899	4.59287	6.97431e-13	0.65233	0.33783	3.31653	0.00256406
chr6	84209850	84210649	3.24829	1.8242e-07	-0.369758	0.525676	3.22331	0.00256406
chr3	11240100	11240549	2.79288	6.09034e-06	0.197307	0.740282	3.1264	0.00256406
chr3	30300800	30301349	3.43515	3.91303e-08	-0.144681	0.832349	3.03429	0.00256406
chr3	53353200	53354949	3.86772	8.73145e-10	0.304069	0.641541	3.0679	0.00256406
chr3	55611950	55612149	2.17206	0.000392404	-0.406938	0.607764	3.3502	0.00256406
chr3	66965650	66966149	3.09097	6.38805e-07	-0.527763	0.386718	3.00922	0.00256406
chr3	99260000	99260199	2.32896	0.000147052	-1.80936	0.14195	4.45066	0.00256406
chr3	99648500	99648649	2.52764	3.9625e-05	-1.62597	0.100122	3.53049	0.00256406
chr3	115554450	115555349	3.82271	1.31257e-09	0.785244	0.202365	3.38846	0.00256406
chr1	61927300	61928549	3.87104	8.46466e-10	1.17061	0.126118	3.38895	0.00256406
chr1	93219950	93222099	4.05612	1.49573e-10	1.13507	0.134653	3.2027	0.00256406
chr1	186625450	186625649	2.30772	0.000168643	-2.29489	0.0866672	3.99309	0.00256406
chr8	41546900	41549799	4.1794	4.57267e-11	1.17247	0.0889238	3.14505	0.00256406
chr8	42043950	42044999	4.07149	1.29096e-10	1.08528	0.104065	2.91121	0.00256406
chr8	51644500	51644649	0	1	2.90119	0.009897	-2.90119	0.00256406
chr8	103813400	103815149	4.03578	1.81732e-10	0.942497	0.15783	3.34371	0.00256406
chr8	114165250	114165599	2.7789	6.76207e-06	-0.319447	0.663529	3.21483	0.00256406
chr8	121467500	121467749	2.53139	3.85862e-05	-0.133826	0.822141	3.09061	0.00256406
chr17	28518200	28518349	-0.599146	0.333001	2.94176	0.00981048	-2.89024	0.00256406
chr17	79934100	79934249	2.64227	1.78746e-05	0.382927	0.630632	3.36154	0.00256406
chr10	22842850	22842999	0	1	3.35423	0.0140274	-3.35423	0.00256406
chr10	87898050	87898949	4.17712	4.67107e-11	-0.20329	0.734839	3.1935	0.00256406
chr19	55591850	55594049	3.83326	1.19214e-09	0.822185	0.215447	2.99736	0.00256406
chr7	65527650	65527849	-0.0169737	0.978057	2.55629	0.0170584	-3.06319	0.00256406
chr7	116971800	116972199	4.32749	1.05584e-11	-0.103503	0.871028	2.96811	0.00256406
chr7	128418400	128418499	-1.33388	0.0292926	2.51473	0.0163209	-3.02164	0.00256406
chr7	137146450	137147099	3.27323	1.48786e-07	0.0179053	0.974901	2.90095	0.00256406
chr16	73002300	73002849	3.18022	3.14591e-07	-0.954017	0.190138	3.67878	0.00256406
chr16	73344550	73344899	2.63499	1.88544e-05	-1.04616	0.283614	3.61143	0.00256406
chr5	67778550	67778649	2.58778	2.6217e-05	0	1	3.57944	0.00256406
chr5	102469600	102469949	3.43001	4.08239e-08	1.59384	0.0393372	2.90046	0.00256406
chr5	102470000	102470649	2.93705	2.08736e-06	0.677359	0.320132	3.12059	0.00256406
chr5	107403400	107403499	-0.0169737	0.978057	2.94158	0.00971666	-2.89007	0.00256406
chr5	133885350	133885749	3.41684	4.58021e-08	-0.829507	0.204448	3.05327	0.00256406
chr18	15254550	15254699	3.04709	9.01754e-07	-0.356553	0.537043	2.91371	0.00256406
chr18	25065900	25066249	3.55917	1.35876e-08	0.746154	0.251332	3.15149	0.00256406
chr18	83349750	83350899	3.8384	1.13584e-09	0.0930961	0.882863	3.32206	0.00256406
chr14	22435800	22435949	2.31923	0.00015672	-1.62597	0.100122	3.73571	0.00256406
chr14	105575400	105575749	2.38205	0.000104479	0.590664	0.320705	2.90131	0.00256406
chrX	12132950	12133149	3.17003	3.42471e-07	0.82617	0.183993	2.99452	0.00256406
chrX	143202150	143202499	3.0115	1.18225e-06	0.198242	0.744766	3.15174	0.00256406
chr10	88276200	88276399	3.22612	2.17544e-07	-1.33328	0.249832	3.93627	0.00256603
chr15	33428800	33429349	3.7599	2.3163e-09	0.825184	0.209636	3.0594	0.00256719
chr2	4099000	4099249	3.14917	4.03514e-07	-0.923691	0.148121	2.97366	0.00257284
chr7	68263400	68263699	3.73134	2.9868e-09	-0.705204	0.244261	2.97366	0.00257284
chr14	24982000	24982149	2.4046	8.99959e-05	-1.62597	0.100122	3.40744	0.00257284
chr14	28464600	28466149	3.89645	6.66562e-10	0.652618	0.277885	3.08096	0.00257407
chr3	30258250	30259149	3.60496	9.18273e-09	0.418998	0.467566	2.99559	0.00257425
chr16	74506650	74507249	4.37118	6.76625e-12	0.0401421	0.963908	3.58552	0.00257425
chr9	87368700	87369349	3.52795	1.77043e-08	-0.179645	0.763969	3.01024	0.00257622
chr17	25432950	25433149	-0.549409	0.375396	1.98215	0.0294102	-3.08575	0.00257622
chr13	119065250	119065949	3.16122	3.67704e-07	1.56292	0.0556399	3.15937	0.00258198
chr2	106194200	106194349	0.467782	0.451607	2.80017	0.010768	-3.2239	0.00258198
chr12	27566100	27566999	3.29826	1.21046e-07	0.59127	0.336749	2.93131	0.00258198
chr12	50503600	50503799	-0.521216	0.400481	3.00438	0.013837	-3.45711	0.00258198
chr12	106796200	106796799	3.80989	1.47945e-09	-0.192809	0.799568	3.91108	0.00258198
chr9	35310550	35311249	2.78187	6.62097e-06	-0.256287	0.688331	2.97757	0.00258198
chr4	84577050	84577249	-0.0229017	0.970653	3.24566	0.0122943	-3.17632	0.00258198
chr15	51796300	51799949	5.00233	9.19623e-15	1.62989	0.0785002	3.34435	0.00258198
chr3	39571400	39572499	3.77646	1.99324e-09	1.01663	0.139834	3.00401	0.00258198
chr3	81033850	81034349	3.38909	5.74154e-08	-0.314961	0.659296	3.09453	0.00258198
chr3	81046100	81047149	4.30517	1.32107e-11	0.73791	0.319866	3.19762	0.00258198
chr3	142349450	142350899	3.77036	2.11031e-09	1.25644	0.0734714	2.86912	0.00258198
chr1	61181650	61182099	2.61432	2.17884e-05	0.3018	0.680432	3.13478	0.00258198
chr1	155232800	155232999	3.43902	3.78133e-08	-2.45455	0.012623	3.43902	0.00258198
chr1	162281400	162283299	4.19726	3.85392e-11	0.771712	0.20856	2.92999	0.00258198
chr10	30328100	30329449	3.78033	1.92544e-09	1.56705	0.0448152	2.98331	0.00258198
chr10	43624650	43625999	3.90757	6.03466e-10	0.396262	0.585499	3.16202	0.00258198
chr16	63287800	63288499	3.79983	1.60832e-09	1.10166	0.100707	2.97468	0.00258198
chr5	35057300	35057499	-0.55523	0.370617	3.17389	0.00951991	-2.90214	0.00258198
chr5	81670200	81671149	3.45773	3.22824e-08	0.364737	0.668657	3.39471	0.00258198
chr5	103674850	103675099	3.27549	1.46127e-07	-0.997506	0.382239	3.96366	0.00258198
chr14	4110500	4110649	-1.43444	0.019015	2.54929	0.0119933	-2.88152	0.00258198
chr14	122943500	122943899	3.27385	1.48092e-07	1.1712	0.0966905	2.92962	0.00258198
chrX	21562150	21562249	2.91353	2.4983e-06	-0.927545	0.286285	3.35115	0.00258198
chrX	58033200	58033349	1.86518	0.00228741	-1.48159	0.0478111	3.43902	0.00258198
chr6	51808650	51809399	3.41436	4.68121e-08	0.266908	0.688795	3.0135	0.00258249
chr1	92910850	92911249	0.178899	0.775836	3.07697	0.00957988	-3.00007	0.00258249
chr13	60413300	60413449	2.38793	0.000100438	-1.9005	0.065946	3.40772	0.00258713
chr13	78863400	78863599	-0.521216	0.400481	3.96919	0.00957988	-3.49874	0.00258713
chr9	85327100	85327299	-0.757631	0.218971	3.09706	0.0110022	-3.02772	0.00258713
chr4	6982000	6982149	2.85839	3.76568e-06	-2.19696	0.0164641	2.85839	0.00258713
chr15	54808200	54808399	4.11568	8.41963e-11	-0.758132	0.215246	2.99064	0.00258713
chr6	52157600	52157899	-0.380415	0.541437	2.66768	0.0110504	-2.9281	0.00258713
chr6	144464100	144464799	3.47161	2.87588e-08	1.10669	0.114878	2.9464	0.00258713
chr3	44356450	44356549	2.85839	3.76568e-06	-0.923174	0.148092	2.85839	0.00258713
chr3	86022800	86024099	3.69018	4.30206e-09	0.432147	0.473541	3.25505	0.00258713
chr3	149760450	149761299	3.7225	3.23235e-09	-0.00081663	0.999558	3.11838	0.00258713
chr1	36068400	36068849	-0.532823	0.390081	2.95575	0.0103004	-3.72592	0.00258713
chr1	163354850	163359999	4.57216	8.63061e-13	1.71631	0.0374948	2.93363	0.00258713
chr1	164457950	164458249	-0.57276	0.35529	3.47008	0.00951991	-2.94063	0.00258713
chr8	102930600	102933049	4.21697	3.19901e-11	1.87617	0.0300224	3.06146	0.00258713
chr8	103312750	103317099	4.20871	3.45819e-11	0.740643	0.282625	3.22016	0.00258713
chr17	33779950	33780249	3.25174	1.77327e-07	-0.577332	0.397365	3.18127	0.00258713
chr10	13091300	13091399	-0.436542	0.482437	2.69548	0.0146943	-3.02772	0.00258713
chr10	122756700	122758449	4.03156	1.89091e-10	0.213284	0.781709	3.37027	0.00258713
chr16	55476350	55476699	3.25303	1.75362e-07	0.768684	0.217365	2.90974	0.00258713
chr16	73964850	73965299	3.09321	6.28099e-07	-0.507204	0.623065	3.72922	0.00258713
chr5	131989850	131990699	3.46529	3.03482e-08	-0.108947	0.87585	3.05704	0.00258713
chr14	99931900	99931999	2.09799	0.000611804	-2.19696	0.0164641	3.08966	0.00258713
chr14	118718800	118719649	3.6724	5.05744e-09	0.135217	0.824737	2.90479	0.00258713
chr16	55149800	55150049	4.17561	4.73851e-11	-1.90534	0.024165	3.05057	0.00258758
chr2	74924050	74924199	2.42142	8.09645e-05	0.201864	0.729324	2.87021	0.0025889
chr5	105415750	105416399	2.14607	0.000459131	3.502	0.00951991	-2.92371	0.0025889
chr16	73464000	73464299	3.97883	3.11738e-10	-0.538888	0.517923	3.31242	0.00259411
chr13	119684350	119684449	3.51059	2.05353e-08	1.43971	0.0789511	3.06254	0.00259647
chr9	41581300	41583449	3.68804	4.39049e-09	0.76805	0.234081	3.49867	0.00259647
chr3	11239600	11239899	2.73675	9.15014e-06	-0.707747	0.269247	3.08002	0.00259647
chr1	12052150	12053249	3.35848	7.42631e-08	0.422193	0.469617	3.27232	0.00259647
chr14	28450850	28451849	3.24193	1.91401e-07	0.168062	0.778343	2.87569	0.00259647
chr2	74683400	74703049	5.09335	3.35278e-15	2.07684	0.0192785	3.1037	0.00260257
chr11	107413050	107413149	2.4456	6.86749e-05	0.511497	0.440873	2.9984	0.00260257
chr8	41986850	41987299	4.22295	3.00886e-11	0.117856	0.842479	2.91201	0.00260363
chrX	58448000	58448549	3.61159	8.66481e-09	-0.0133111	0.980237	3.00177	0.00260363
chr8	14739450	14739849	2.90567	2.64302e-06	-0.489384	0.401186	3.03058	0.00260403
chr9	77341050	77341249	-1.01279	0.0989269	3.85504	0.00951991	-2.88035	0.00260939
chr4	135152550	135152749	-0.436542	0.482437	3.47438	0.00951991	-2.84662	0.00260939
chr15	12512900	12513349	3.46957	2.92443e-08	-0.897457	0.177643	3.49175	0.00260939
chr3	7941900	7942149	3.39014	5.69635e-08	-0.803933	0.329076	3.31336	0.00260939
chr3	62396350	62396699	3.2244	2.20807e-07	0.0299131	0.963908	3.0485	0.00260939
chr8	128574500	128574999	3.70741	3.70858e-09	0.714849	0.331788	3.09687	0.00260939
chr16	50812200	50813149	4.68794	2.56057e-13	1.72233	0.0336806	2.86361	0.00260939
chr10	94944850	94945049	-0.528031	0.394306	3.13839	0.00951991	-3.16054	0.0026166
chr2	13181900	13182049	1.904	0.00185297	-0.923174	0.148092	3.47783	0.00261742
chr4	58711800	58712099	3.27548	1.46127e-07	-0.0750163	0.922203	3.24849	0.00261742
chr15	12514150	12518549	4.05116	1.57201e-10	0.883467	0.199006	3.19658	0.00261742
chr1	67051850	67052799	3.54753	1.50831e-08	0.971623	0.172947	2.97004	0.00261742
chr5	118295000	118295249	3.14796	4.06795e-07	0.0821176	0.898107	3.17014	0.00261742
chr14	22402700	22402899	1.80545	0.00314973	-0.231675	0.709856	2.99523	0.00261742
chr13	48226900	48227049	2.69917	1.19669e-05	0.653511	0.376633	3.1351	0.00261925
chr13	109067850	109068199	2.54878	3.44893e-05	-0.413543	0.525303	3.35141	0.00261925
chr2	57848850	57849149	4.30921	1.27416e-11	-0.0751181	0.901097	3.09542	0.00261925
chr11	84523150	84523499	-0.0470257	0.941203	3.32083	0.00951991	-2.99378	0.00261925
chr11	114566900	114567099	2.81953	5.01768e-06	-0.997506	0.382239	3.92134	0.00261925
chr12	36721600	36722299	3.45907	3.19321e-08	1.23224	0.0903099	3.12344	0.00261925
chr4	13772650	13774699	4.0944	1.03355e-10	0.904351	0.164623	3.19959	0.00261925
chr4	58722900	58723499	3.77119	2.09446e-09	0.855135	0.207628	3.34513	0.00261925
chr4	62664050	62664199	2.42252	8.0392e-05	-0.762292	0.267828	2.97532	0.00261925
chr4	87768300	87769049	3.50704	2.11794e-08	-0.260114	0.655175	2.98294	0.00261925
chr4	105859500	105861399	3.84771	1.04728e-09	0.98693	0.129313	2.88878	0.00261925
chr15	51800400	51800549	1.70671	0.00523598	-0.356553	0.537043	2.89023	0.00261925
chr3	86710200	86710699	3.02342	1.0783e-06	0.892022	0.207802	2.98373	0.00261925
chr3	99646450	99648299	3.50111	2.23161e-08	0.728552	0.318428	3.12184	0.00261925
chr1	135818900	135819299	0.403546	0.516755	2.84833	0.0100193	-3.0543	0.00261925
chr8	61606150	61608449	3.67236	5.05903e-09	1.66258	0.0714694	3.38479	0.00261925
chr8	107958900	107958999	3.8586	9.4661e-10	-0.927545	0.286285	3.30456	0.00261925
chr8	112667050	112667899	3.6961	4.07213e-09	0.132321	0.851184	3.10444	0.00261925
chr10	9438600	9439599	3.51633	1.95477e-08	0.453562	0.522912	3.0946	0.00261925
chr10	96823350	96823549	3.801	1.59104e-09	-0.319447	0.663529	3.23973	0.00261925
chr7	121981250	121981499	0.422795	0.496514	3.1079	0.00971972	-2.8946	0.00261925
chr5	72888150	72888249	2.26508	0.000220821	-1.3113	0.265261	3.95045	0.00261925
chr5	81124150	81124699	3.13138	4.65638e-07	-0.759509	0.366911	3.43154	0.00261925
chr18	54493450	54493599	3.28273	1.37909e-07	0.653511	0.376633	3.1351	0.00261925
chr14	30353400	30353949	0.304653	0.625833	3.53619	0.00951991	-3.37752	0.00261925
chr14	122247300	122247599	3.13958	4.3449e-07	0.152661	0.802949	3.09852	0.00261925
chrX	107178200	107179699	3.78287	1.87868e-09	1.29836	0.0711184	2.85297	0.00261925
chr13	60007850	60009149	3.73334	2.93572e-09	1.14862	0.0916676	3.04024	0.00262108
chr13	82684100	82684899	3.69539	4.09796e-09	-0.215171	0.740996	3.04233	0.00262108
chr2	53054100	53054949	3.14685	4.10076e-07	0.781387	0.252924	3.0806	0.00262108
chr11	64053650	64054349	3.83808	1.13901e-09	0.413737	0.487988	2.85447	0.00262108
chr6	71074400	71074949	3.74073	2.74167e-09	-0.277148	0.67564	3.448	0.00262108
chr3	99240450	99241849	3.94031	4.4369e-10	0.214504	0.778976	3.55201	0.00262108
chr8	27001800	27002099	3.18801	2.95641e-07	0.818442	0.187397	2.96564	0.00262108
chr8	65052750	65053449	3.40951	4.85673e-08	0.118238	0.844477	2.90375	0.00262108
chr8	84194050	84194199	2.90693	2.62086e-06	-1.62597	0.100122	3.3276	0.00262108
chr7	19382000	19382599	1.02507	0.0948254	3.39411	0.00951991	-2.87524	0.00262108
chr16	95796050	95796549	3.18165	3.10803e-07	-0.546707	0.589125	3.68335	0.00262108
chr16	95796950	95797599	3.73581	2.87339e-09	0.480455	0.494502	3.16373	0.00262108
chr5	150879600	150879699	2.6036	2.35114e-05	-1.31218	0.159278	3.60644	0.00262108
chr6	94677800	94678299	3.13296	4.59651e-07	0.369605	0.617784	3.20749	0.0026213
chr17	7460750	7461099	2.74077	8.88199e-06	0.0624699	0.919811	3.01678	0.0026213
chr14	22403200	22403349	1.7205	0.00488624	0.169024	0.836708	3.22495	0.0026213
chr6	8693200	8693599	3.27059	1.5226e-07	0.564995	0.362508	2.9821	0.00262153
chr13	42270350	42270699	3.33843	8.72098e-08	0.326315	0.711579	3.42597	0.00262167
chr17	49848100	49848199	2.15271	0.000440811	0.516537	0.449003	3.02156	0.00262167
chr2	113499350	113499499	3.0746	7.25308e-07	-0.356553	0.537043	2.94122	0.00262311
chr1	80062150	80062599	2.96642	1.67484e-06	1.21823	0.0829239	2.97865	0.00262311
chr18	52924100	52924199	2.37456	0.000109723	-0.758132	0.215246	2.82336	0.00262311
chr14	21250750	21253799	5.2426	6.52432e-16	1.78815	0.0306768	2.88799	0.00262311
chr13	94128600	94129799	3.25246	1.76192e-07	0.908395	0.158803	2.87316	0.00262599
chr2	80445400	80445699	3.02394	1.07485e-06	0.287498	0.66162	3.11052	0.00262599
chr12	50893850	50893949	1.64292	0.00719514	0.201864	0.729324	2.82645	0.00262599
chr9	32032450	32033349	1.6454	0.00710605	3.56887	0.00951991	-3.01068	0.00262599
chr1	163658100	163658199	3.95149	4.00163e-10	0.201864	0.729324	2.82645	0.00262599
chr8	42041700	42043749	4.45788	2.79754e-12	0.967381	0.1454	2.85647	0.00262599
chr16	88111400	88111499	2.85965	3.73604e-06	-1.48159	0.0478111	2.85965	0.00262599
chr18	69398650	69398799	2.37765	0.000107549	-1.32951	0.0636085	2.82645	0.00262599
chr1	161999000	162010649	4.78195	9.51387e-14	1.93679	0.0285623	3.09414	0.00262744
chr10	17213750	17214199	3.21176	2.45145e-07	0.0963706	0.884691	2.92021	0.00262744
chr11	33005650	33006399	3.85126	1.0122e-09	0.468587	0.452531	3.22119	0.00262977
chr11	41494850	41495049	3.03758	9.65329e-07	-0.758132	0.215246	2.9042	0.00263008
chr12	36714200	36714599	2.94035	2.03377e-06	-0.261707	0.730879	3.13235	0.00263008
chr9	88022600	88024099	3.69227	4.21744e-09	1.27059	0.0712824	2.81834	0.00263008
chr4	57740150	57740799	3.50221	2.20955e-08	-0.198732	0.73807	2.83271	0.00263008
chr6	51006100	51007749	3.78329	1.87153e-09	0.964262	0.163755	3.06526	0.00263008
chr3	115553350	115554149	2.93622	2.10098e-06	1.42553	0.101614	3.46786	0.00263008
chr1	77255100	77255249	1.98291	0.00119418	-0.617912	0.578104	3.91226	0.00263008
chr8	102981950	102985499	4.71802	1.85128e-13	1.60704	0.0617571	3.09082	0.00263008
chr16	55136400	55136699	2.40318	9.08802e-05	0.0322695	0.963283	3.3606	0.00263008
chr14	73103600	73103999	-0.362151	0.561375	2.72596	0.0114521	-2.96178	0.00263008
chr14	117347100	117347299	1.26858	0.0382779	2.67656	0.0205181	-3.29116	0.00263008
chr14	66378150	66378399	2.3899	9.91663e-05	0.343878	0.727579	3.7195	0.00263075
chr10	78351750	78353199	1.71149	0.00511499	3.81265	0.00951991	-2.88142	0.00263409
chr8	43289900	43290349	2.98735	1.42566e-06	-0.0719979	0.929646	3.17934	0.00263417
chr13	26557700	26558099	4.14749	6.19492e-11	0.818442	0.187397	3.11956	0.00264163
chr9	87376000	87378599	3.51225	2.02343e-08	0.33104	0.56875	2.98752	0.00264163
chr3	30080150	30081849	4.00802	2.36696e-10	0.549375	0.379236	2.87765	0.00264163
chr8	103305950	103306599	2.93246	2.16117e-06	0.64097	0.290287	2.83498	0.00264163
chr18	36017800	36018049	2.12294	0.000527213	3.33793	0.0104913	-3.09816	0.00264825
chr12	86806800	86807849	3.22495	2.19748e-07	0.0422474	0.946652	3.02781	0.00265174
chr18	55761300	55761699	2.89577	2.84878e-06	-0.996901	0.126354	3.02068	0.00265319
chr15	33428000	33428499	2.99675	1.32401e-06	0.250749	0.668478	2.86863	0.00266662
chr5	118943650	118944349	3.62122	7.9685e-09	0.642177	0.290529	2.96089	0.00266662
chr16	74612500	74614049	3.80557	1.53271e-09	1.0488	0.139558	3.10152	0.00266953
chr6	52967800	52969699	4.74691	1.34494e-13	2.03543	0.0257984	3.07664	0.00267411
chr3	86383650	86387949	4.13723	6.8455e-11	1.78884	0.0289598	2.80773	0.00267411
chr7	37375450	37375699	2.72845	9.71371e-06	-0.443459	0.515486	3.27621	0.00267411
chr13	60053450	60054749	3.74344	2.67564e-09	0.527864	0.386351	3.04178	0.00267639
chr2	37457600	37457749	-0.487419	0.432658	2.80797	0.0107226	-3.2269	0.00267639
chr11	45137100	45139349	4.06733	1.34428e-10	0.527009	0.411568	3.16343	0.00267639
chr12	109921250	109922049	3.48141	2.64972e-08	1.44582	0.0513584	3.23729	0.00267639
chr3	93597550	93598299	3.60712	9.00763e-09	0.64097	0.290287	2.8322	0.00267639
chr1	133164250	133164399	0.969894	0.114336	2.92086	0.0101371	-2.84247	0.00267639
chr17	83912650	83914899	4.40621	4.7753e-12	2.03654	0.0224435	3.16237	0.00267639
chr17	83919900	83920349	3.26076	1.64797e-07	0.858832	0.178974	3.17312	0.00267639
chr19	58199450	58199749	3.66059	5.64397e-09	0.320055	0.580259	3.13105	0.00267639
chr7	37334000	37334249	2.85403	3.89127e-06	-1.1134	0.0982062	3.09216	0.00267639
chr7	82425000	82425199	2.38567	0.000101943	-1.01988	0.158859	2.93847	0.00267639
chr5	104406450	104409099	4.67348	2.98774e-13	1.02978	0.138619	3.26225	0.00267639
chr7	6753850	6754149	4.03599	1.81364e-10	0.198242	0.744766	2.95703	0.00267891
chr16	95844600	95850199	4.7038	2.15041e-13	1.67334	0.0499373	3.01289	0.00267891
chr11	111961200	111961899	3.18961	2.91939e-07	0.0601789	0.946215	3.41428	0.0026836
chr12	36832500	36832599	2.27212	0.000211402	-1.48159	0.0478111	3.26378	0.0026845
chr6	23938150	23939549	3.47636	2.77134e-08	0.914602	0.159925	2.95842	0.0026845
chr3	40319600	40320299	3.74073	2.74167e-09	-0.563084	0.366612	3.34992	0.0026845
chr1	163376300	163377599	4.15465	5.7887e-11	1.08534	0.147838	2.99431	0.0026845
chr17	66697150	66697749	3.22519	2.19294e-07	1.49846	0.0672033	3.16347	0.0026845
chr10	122909900	122910749	3.9641	3.5688e-10	0.978659	0.148877	2.87443	0.0026845
chr16	73010200	73010399	3.56553	1.28488e-08	0.267753	0.64418	2.80785	0.0026845
chr5	133823400	133823549	2.88333	3.12984e-06	1.04453	0.139558	2.90309	0.0026845
chr18	15168850	15168999	2.86343	3.6305e-06	-0.352183	0.680924	3.2841	0.0026845
chrX	99820350	99820899	0.646301	0.295804	3.30415	0.00951991	-2.80383	0.0026845
chr2	83710100	83711199	3.42452	4.2806e-08	1.07263	0.106985	2.80235	0.00268773
chr12	31544300	31546499	4.03466	1.83602e-10	0.630109	0.314819	3.07233	0.00268773
chr15	52673450	52674799	4.49216	1.97356e-12	1.6721	0.0532373	3.05009	0.00268773
chr6	20028500	20029049	3.00794	1.21629e-06	-0.21089	0.725093	2.92713	0.00268773
chr6	85491050	85491749	3.82056	1.34037e-09	1.28812	0.0691305	3.38478	0.00268773
chr8	96487150	96487349	2.46179	6.17601e-05	-0.231675	0.709856	3.06754	0.00268773
chr17	17483900	17483999	2.36578	0.000116081	-1.07193	0.107188	2.81458	0.00268773
chr10	37437400	37437949	2.72759	9.77575e-06	-0.0842056	0.914825	3.06487	0.00268773
chr5	52807300	52807799	3.37683	6.35202e-08	0.29296	0.619724	2.92238	0.00268773
chrX	53088000	53088699	4.00898	2.34577e-10	0.281668	0.629712	2.85532	0.00268773
chr2	159498550	159498799	2.90705	2.62086e-06	0.197307	0.740282	2.82623	0.00269073
chr11	111740700	111741699	3.20326	2.62143e-07	-0.324326	0.745311	3.72878	0.00269073
chr9	59199750	59199899	2.89445	2.87421e-06	-1.31218	0.159278	3.31512	0.00269073
chr6	84230100	84232099	3.76549	2.20402e-09	0.820344	0.187465	3.08265	0.00269073
chr10	72863750	72864099	3.16953	3.43851e-07	-0.0211807	0.971856	2.82623	0.00269073
chr5	147134750	147135149	3.23524	2.02211e-07	0.154083	0.806158	2.87167	0.00269073
chrX	39371300	39372599	3.96969	3.38787e-10	0.495285	0.430787	3.1497	0.00269073
chr6	7831950	7832899	3.89298	6.88849e-10	1.19318	0.092186	2.82956	0.00269411
chr17	34392750	34392899	-1.33388	0.0292926	2.87825	0.0103041	-2.82673	0.00269411
chr10	45289350	45289599	1.17316	0.055575	2.90119	0.00985067	-2.82723	0.00269411
chr1	173367450	173367649	0.276916	0.658091	2.78335	0.010873	-2.99637	0.00269658
chr5	116673100	116673199	-1.10339	0.0719559	3.60952	0.00951991	-3.13907	0.00269726
chr11	71033750	71034399	3.16971	3.43361e-07	0.485597	0.487327	3.39742	0.00269812
chrX	151054900	151055149	3.35838	7.43247e-08	0.169024	0.836708	3.2816	0.00269812
chr3	130234850	130234999	1.91201	0.00177179	-2.29175	0.0419604	3.32849	0.0026983
chr10	120448300	120449249	3.66358	5.491e-09	1.14776	0.136218	3.05508	0.00270164
chr1	138205400	138206249	3.54317	1.56593e-08	1.21159	0.0862664	2.87508	0.00270192
chr11	112562450	112563149	3.68164	4.6583e-09	0.98326	0.15511	2.94256	0.00270242
chr7	37363650	37364149	2.73897	9.0004e-06	0.704884	0.258364	2.82249	0.00270242
chr16	73095150	73098849	4.32153	1.1244e-11	1.48023	0.0966016	3.18249	0.00270242
chr5	15749350	15749649	3.39809	5.32036e-08	-0.679093	0.260028	2.78828	0.00270242
chr4	154674850	154675299	3.51111	2.04487e-08	-0.32734	0.575312	2.96865	0.00270396
chr15	84446050	84446199	0.18532	0.767932	2.1977	0.0168193	-2.89309	0.00270396
chr6	84143750	84145099	3.61714	8.26227e-09	1.10363	0.118546	2.99572	0.00270396
chr3	99953500	99953799	3.02511	1.06502e-06	-1.01496	0.245716	3.3545	0.00270396
chr8	56621800	56621999	3.40508	5.02365e-08	-0.356553	0.537043	3.27171	0.00270396
chr16	17833750	17833899	-0.0229017	0.970653	3.42783	0.00951991	-2.80008	0.00270396
chr9	110205450	110206049	3.63666	6.92999e-09	-0.102443	0.865375	3.02479	0.00270752
chr11	79711050	79711949	0.134622	0.830816	3.37758	0.00951991	-2.86329	0.00270801
chr9	79569150	79570699	2.98459	1.45663e-06	0.618428	0.305993	2.89897	0.00270801
chr4	149586400	149587199	0.386058	0.535333	3.58401	0.00951991	-3.07028	0.00270801
chr4	155222300	155222799	1.94254	0.00149593	3.96114	0.00951991	-2.89932	0.00270801
chr15	25284850	25284999	2.79288	6.09034e-06	-1.59571	0.0561462	2.93204	0.00270801
chr3	125717950	125718799	3.66086	5.63198e-09	0.788887	0.223552	2.99831	0.00270801
chr8	103166100	103166349	2.8976	2.80937e-06	-0.103503	0.871028	2.85512	0.00270801
chr10	79655550	79655849	2.66594	1.51909e-05	0.0322695	0.963283	3.33419	0.00270801
chr19	28448100	28448949	3.56462	1.29497e-08	0.393765	0.525437	2.91291	0.00270801
chr2	156420700	156420899	-1.40173	0.0219304	2.99669	0.0151517	-3.12653	0.00270952
chr4	154787000	154787149	2.81255	5.2761e-06	1.04211	0.131116	3.15582	0.00270952
chr5	44942050	44943199	4.03246	1.87399e-10	0.936278	0.252272	3.23209	0.00270952
chr2	51555800	51556199	2.99209	1.37384e-06	-0.453054	0.50248	3.11396	0.00271447
chr2	134213950	134214549	4.1248	7.75691e-11	0.129705	0.890535	3.53574	0.00271447
chr3	130160750	130162849	3.66373	5.48376e-09	0.495719	0.435079	2.91798	0.00271447
chr1	62156350	62157249	4.19306	4.0041e-11	1.04275	0.120692	2.95513	0.00271447
chr8	48221200	48221599	2.82191	4.92612e-06	-0.931462	0.326504	3.42219	0.00271447
chr5	132068200	132068849	3.65448	5.93945e-09	1.02508	0.144757	2.88248	0.00271447
chr2	65980650	65982099	3.84756	1.04838e-09	0.764184	0.312996	3.15402	0.00271976
chr4	35373200	35374149	3.27104	1.51645e-07	-0.197745	0.770515	3.186	0.00271976
chr4	146239400	146240299	0.64107	0.299882	3.33892	0.00951991	-2.82574	0.00271976
chr1	161980900	161986449	5.21381	9.37794e-16	2.07121	0.0241936	3.01929	0.00271976
chr7	89455300	89456499	4.32353	1.09982e-11	0.8349	0.2356	3.17286	0.00271976
chr13	29406600	29407649	3.45278	3.37138e-08	-0.0814238	0.906604	3.31551	0.00272019
chr13	31711200	31711499	3.27234	1.49913e-07	0.893413	0.349752	3.44323	0.00272019
chr2	74675100	74675649	3.18006	3.1501e-07	-0.230718	0.755488	3.5371	0.00272019
chr4	129511200	129511299	2.83482	4.4784e-06	-1.23332	0.113868	2.96894	0.00272019
chr3	99239700	99240149	3.03672	9.706e-07	-1.39516	0.120505	3.34166	0.00272019
chr1	138763100	138763849	4.35322	8.15753e-12	-0.317241	0.597997	2.80674	0.00272019
chr17	63004650	63004799	3.41699	4.57394e-08	-0.757252	0.285252	2.96894	0.00272019
chr7	107801400	107802349	3.99949	2.57281e-10	0.94544	0.221016	3.37712	0.00272019
chr14	97100650	97101699	4.29075	1.53009e-11	1.873	0.0252864	2.8316	0.00272019
chr2	65987300	65987799	3.11373	5.32631e-07	0.265533	0.68249	2.97453	0.00272064
chr2	74678750	74679549	5.0115	8.2653e-15	-0.861108	0.342988	3.83889	0.00272064
chr11	44792400	44792599	3.82118	1.33171e-09	0.0299131	0.963908	2.91056	0.00272064
chr11	94470700	94471799	3.26678	1.56684e-07	1.34392	0.0618572	3.10983	0.00272064
chr9	87452000	87452749	3.79784	1.63974e-09	1.08409	0.108893	2.84008	0.00272064
chr4	12677350	12677549	4.41236	4.47618e-12	0.511497	0.440873	2.97768	0.00272064
chr15	83666700	83668099	4.20717	3.50581e-11	0.839342	0.180061	2.95785	0.00272064
chr6	58936500	58937299	3.18027	3.1448e-07	0.0299174	0.964691	2.98293	0.00272064
chr3	6380400	6385599	5.50064	3.62376e-17	2.38088	0.0190496	2.90421	0.00272064
chr3	55598200	55599149	4.2322	2.74719e-11	0.932335	0.197604	2.98409	0.00272064
chr3	86309350	86309999	3.25195	1.77003e-07	-0.708949	0.363017	3.09267	0.00272064
chr1	62562450	62562599	2.90693	2.62086e-06	-1.90534	0.024165	2.77355	0.00272064
chr8	9816100	9816349	3.92666	5.03632e-10	-1.9005	0.065946	3.37261	0.00272064
chr8	95141900	95142049	-0.757631	0.218971	2.59035	0.0158942	-2.92259	0.00272064
chr10	17174100	17174249	2.32476	0.000151119	1.12504	0.0957516	2.77355	0.00272064
chr10	29851700	29852549	3.90469	6.18743e-10	1.18546	0.101621	2.84692	0.00272064
chr10	30326850	30327999	3.76072	2.2978e-09	0.992212	0.163926	2.90263	0.00272064
chr7	83812000	83813899	4.50554	1.7153e-12	1.38147	0.0770306	2.98726	0.00272064
chr7	137850550	137851149	3.96912	3.40532e-10	-0.774731	0.303385	3.11314	0.00272064
chr16	77173700	77173999	1.28916	0.0352746	3.26435	0.00965667	-2.8667	0.00272064
chr5	67399750	67401099	3.56263	1.31757e-08	0.94231	0.146988	2.81643	0.00272064
chr5	114539050	114539399	2.85294	3.92007e-06	-0.707747	0.269247	3.19621	0.00272064
chr18	52612400	52614899	3.99573	2.66497e-10	1.28068	0.0796771	2.81604	0.00272064
chr18	66427500	66428249	3.9061	6.12242e-10	0.110843	0.850883	3.08094	0.00272064
chrX	69361550	69361949	2.99069	1.38871e-06	2.35105	0.0162599	2.94821	0.00272064
chrX	107135750	107136399	4.80011	7.8548e-14	0.00075691	0.999558	2.92827	0.00272064
chr2	110412550	110412899	2.90152	2.72594e-06	-1.1329	0.0944939	3.28891	0.00272323
chr13	23436050	23436199	0.706984	0.252081	2.86239	0.0100998	-2.77853	0.00272363
chr13	46287900	46288199	2.39	9.91026e-05	-0.183675	0.829878	3.27419	0.00272363
chr13	60007000	60007649	3.5534	1.43081e-08	0.391006	0.536491	2.95497	0.00272363
chr13	108819800	108819949	1.77152	0.00376402	-1.88317	0.0248947	2.76318	0.00272363
chr2	59598150	59602249	4.84325	4.95728e-14	1.99548	0.0224621	3.02195	0.00272363
chr2	74265800	74265899	2.40858	8.77115e-05	-1.23332	0.113868	2.95634	0.00272363
chr2	127336000	127336749	0.0309446	0.961257	3.66292	0.00951991	-2.82821	0.00272363
chr2	147084700	147084849	-1.05152	0.0865735	2.75509	0.0129121	-2.97964	0.00272363
chr11	58976650	58976949	0.969894	0.114336	3.23997	0.00951991	-2.76001	0.00272363
chr11	97018500	97018749	-0.267902	0.668609	3.26408	0.00951991	-3.10659	0.00272363
chr12	37425600	37426949	4.43701	3.46744e-12	1.18095	0.112134	3.04863	0.00272363
chr12	117251400	117251499	2.76318	7.55324e-06	-2.19696	0.0164641	2.76318	0.00272363
chr4	37058000	37058249	3.07289	7.34086e-07	-0.369128	0.66162	3.5105	0.00272363
chr6	4483150	4485399	4.57318	8.52934e-13	1.68308	0.0352153	2.91516	0.00272363
chr6	16948650	16948749	2.97458	1.57097e-06	-0.923174	0.148092	2.97458	0.00272363
chr6	72711900	72713149	4.14492	6.33586e-11	1.22288	0.0916946	3.00331	0.00272363
chr3	37354300	37354749	3.31843	1.0295e-07	0.642395	0.292581	2.80072	0.00272363
chr3	39918950	39919549	3.30851	1.11678e-07	0.360586	0.548228	2.81397	0.00272363
chr3	41957700	41958299	2.86715	3.54161e-06	0.556362	0.425275	3.10204	0.00272363
chr3	46852800	46853199	3.30124	1.17994e-07	-1.3113	0.265261	3.98941	0.00272363
chr3	80840350	80840649	3.30849	1.11678e-07	0.0624699	0.919811	2.77895	0.00272363
chr3	107834200	107834699	2.74681	8.50315e-06	1.41255	0.0568878	3.02858	0.00272363
chr3	125719100	125719399	2.93269	2.15703e-06	-0.0577018	0.953363	3.67825	0.00272363
chr1	89647000	89647349	3.5525	1.44265e-08	-0.209955	0.730704	2.88718	0.00272363
chr8	7088750	7088899	2.81713	5.10188e-06	-0.352183	0.680924	3.2378	0.00272363
chr17	51832900	51833099	-0.436542	0.482437	2.67577	0.017747	-3.008	0.00272363
chr10	26994500	26995349	4.24445	2.44486e-11	0.2035	0.728025	3.17272	0.00272363
chr10	61273100	61273449	-0.139567	0.824668	3.4033	0.00971972	-2.9468	0.00272363
chr19	5893900	5894299	0.407105	0.513083	3.31669	0.00951991	-2.78959	0.00272363
chr7	6859850	6860599	3.64046	6.6915e-09	-0.426818	0.583168	3.19905	0.00272363
chr7	121706500	121707699	0.979209	0.110862	3.88117	0.00951991	-2.76751	0.00272363
chr5	8798000	8798449	-0.522866	0.399128	2.99659	0.0104191	-2.90818	0.00272363
chr5	102470850	102471199	3.349	8.01012e-08	0.903164	0.327255	3.35569	0.00272363
chr5	133999250	134000949	4.03194	1.88339e-10	0.792074	0.238496	3.16768	0.00272363
chr18	73189000	73190999	3.9253	5.10219e-10	0.216209	0.721652	3.07507	0.00272363
chr14	7244400	7244749	0.116578	0.853209	2.71543	0.0105206	-2.76627	0.00272363
chrX	85195000	85195099	2.76318	7.55324e-06	-1.48159	0.0478111	2.76318	0.00272363
chr9	32495500	32496299	3.5997	9.63097e-09	2.23573	0.0174055	3.3991	0.00272437
chr2	109742700	109743299	3.42618	4.21693e-08	-0.400169	0.575539	3.11203	0.00272538
chr2	139561850	139562049	-0.599146	0.333001	3.74288	0.00951991	-2.76819	0.00272538
chr13	26563650	26566799	4.63928	4.33157e-13	1.79946	0.0358997	2.86179	0.00272603
chr13	29415700	29416599	3.8136	1.43093e-09	-1.20942	0.198652	3.69937	0.00272603
chr13	71963600	71963799	0.798133	0.195201	2.98659	0.0100868	-3.67005	0.00272603
chr2	56883900	56885349	4.62818	4.82874e-13	0.652258	0.279969	2.81707	0.00272603
chr11	41492850	41493499	3.68505	4.51585e-09	0.0174283	0.981529	3.26744	0.00272603
chr11	112411150	112413949	4.59819	6.59349e-13	1.94487	0.0230418	2.91912	0.00272603
chr9	62725950	62726199	3.75278	2.46273e-09	-0.371494	0.706844	3.50114	0.00272603
chr9	86695250	86696099	0.987467	0.107843	3.45384	0.00951991	-2.74736	0.00272603
chr15	42421000	42422049	3.76118	2.28739e-09	0.821741	0.193985	2.90257	0.00272603
chr6	33981500	33981749	2.95575	1.81361e-06	-0.679093	0.260028	2.75957	0.00272603
chr6	112695300	112695399	-0.0169737	0.978057	2.9122	0.0112802	-2.86069	0.00272603
chr3	41858500	41858599	2.04521	0.000833329	-1.48159	0.0478111	3.03688	0.00272603
chr3	86188900	86189199	2.93033	2.19656e-06	-0.637961	0.496808	3.42231	0.00272603
chr1	162531300	162531399	3.07051	7.4666e-07	-0.356553	0.537043	2.93714	0.00272603
chr1	163373200	163374649	3.7918	1.73759e-09	0.981656	0.197215	2.99829	0.00272603
chr8	128395850	128398399	4.24147	2.51802e-11	1.40576	0.0672674	2.93669	0.00272603
chr17	17462100	17462199	3.00515	1.24327e-06	1.12504	0.0957516	2.87177	0.00272603
chr10	29724300	29727599	4.17461	4.78098e-11	1.27921	0.0848282	2.84543	0.00272603
chr10	73972000	73972249	2.76769	7.32971e-06	-1.23836	0.104552	2.90686	0.00272603
chr19	56499250	56499499	3.54289	1.5691e-08	-0.757252	0.285252	3.09484	0.00272603
chr7	16081750	16081849	1.0494	0.0871994	-1.88317	0.0248947	3.03688	0.00272603
chr16	74276150	74277999	3.81007	1.47696e-09	0.324749	0.621706	2.91221	0.00272603
chr14	122412400	122413799	3.22952	2.11514e-07	1.00967	0.130156	2.98988	0.00272603
chr14	122485950	122486349	3.18233	3.08981e-07	-0.549545	0.403141	2.98636	0.00272603
chrX	9200200	9200549	-0.189132	0.763489	3.59742	0.00958415	-2.95958	0.00272603
chr1	81588250	81588699	2.75603	7.97293e-06	0.560857	0.342085	2.89569	0.00272792
chr5	99551950	99552099	2.54827	3.45995e-05	-1.32951	0.0636085	2.99706	0.00272999
chr7	45832800	45833549	-0.296907	0.635053	3.66136	0.00951991	-3.18707	0.00273998
chr13	99063150	99063549	2.89405	2.88342e-06	-0.759509	0.366911	3.4162	0.00274082
chr11	97575050	97575349	0.0531867	0.933581	2.77876	0.0138093	-3.19265	0.00274082
chr11	24630800	24631249	3.30357	1.15998e-07	0.980331	0.179074	3.0111	0.0027439
chr11	24686300	24686749	3.88713	7.2745e-10	0.666539	0.335235	3.0111	0.0027439
chr6	99887400	99887899	3.93491	4.6625e-10	-0.581296	0.526146	3.38393	0.0027439
chr3	63182100	63183099	3.37357	6.532e-08	0.822654	0.188587	2.77524	0.0027439
chr3	66966300	66967599	3.7791	1.94674e-09	0.23868	0.725463	2.93778	0.00274593
chr19	25402250	25402449	2.93788	2.07358e-06	-0.270896	0.641541	2.7417	0.00274593
chr5	15746950	15749099	4.97856	1.20075e-14	1.84214	0.0290019	2.89913	0.00274593
chr14	29028650	29029099	3.42991	4.08424e-08	0.224399	0.743538	3.13579	0.00274593
chr6	30627450	30628999	4.12066	8.05444e-11	0.787574	0.203776	2.74949	0.00274917
chr7	16814700	16815449	3.23952	1.95124e-07	0.0532967	0.933667	2.95686	0.00274917
chr18	78206600	78206899	3.2781	1.43136e-07	-0.541775	0.440873	3.4554	0.00275262
chr12	28249950	28250699	3.24524	1.86883e-07	1.05633	0.119859	2.7704	0.00275357
chr15	35359750	35360449	3.44544	3.59105e-08	0.545881	0.393809	3.01604	0.00275357
chr8	90347850	90348449	2.4564	6.40124e-05	3.64898	0.00951991	-2.9353	0.00275357
chr5	104374550	104375099	3.74392	2.66646e-09	0.757528	0.215544	2.8404	0.00275357
chr14	80175750	80176099	2.67198	1.45572e-05	2.27665	0.0167398	2.77903	0.00275357
chr14	114165400	114166049	1.27665	0.0370784	3.99739	0.00951991	-3.34386	0.00275357
chr9	85601800	85601949	-1.10339	0.0719559	3.53962	0.00951991	-3.06918	0.00275466
chr8	119446450	119447249	2.74193	8.80324e-06	3.6966	0.00951991	-2.82167	0.00275466
chr7	6825600	6825999	3.25681	1.70009e-07	1.41524	0.0549598	2.75143	0.00275466
chr14	67389500	67389849	2.49263	5.02168e-05	0.703156	0.271685	2.80144	0.00275466
chrX	164374050	164374399	2.7466	8.51471e-06	1.30604	0.0665792	2.75201	0.00275466
chr11	43434550	43434699	-1.51703	0.0131015	3.75919	0.00957988	-3.28874	0.00275548
chr3	118470200	118473749	4.21219	3.34244e-11	1.69083	0.0337492	2.76565	0.00275548
chr12	71047950	71048049	2.33014	0.000145993	-0.9106	0.30153	3.33298	0.00276069
chr10	38566650	38567699	4.19254	4.02449e-11	0.0619996	0.929621	3.47606	0.00276069
chr2	106836600	106837449	3.39459	5.47675e-08	0.763555	0.212376	2.91588	0.00276107
chr4	151860800	151861849	2.3424	0.00013505	3.69472	0.00951991	-3.05184	0.00276223
chr8	111094700	111095249	1.57677	0.00990971	3.86773	0.00951991	-2.74642	0.00276752
chr11	26490300	26490999	4.30832	1.28633e-11	0.943014	0.307037	3.29559	0.00276809
chr1	138846350	138847649	4.18316	4.41237e-11	1.8582	0.0261253	2.916	0.00276809
chrX	48453550	48453999	-0.106093	0.866519	3.69448	0.00951991	-4.01007	0.00276809
chr8	96491100	96491899	3.47899	2.70764e-08	-0.097332	0.882186	3.02214	0.00276845
chr5	74265150	74268949	4.05897	1.45509e-10	1.2325	0.0895567	3.0723	0.00276845
chr2	35227650	35227799	3.92493	5.11007e-10	0.201864	0.729324	2.79989	0.00276913
chr13	59312200	59312399	2.53808	3.68426e-05	0.169024	0.836708	3.19603	0.00277367
chr3	99934950	99935399	3.25519	1.72407e-07	-0.453054	0.50248	2.96273	0.00277367
chr7	65862200	65862899	-0.126598	0.840614	4.12206	0.00951991	-3.22011	0.00277367
chrX	52231300	52231449	3.09421	6.23267e-07	-1.48159	0.0478111	3.09421	0.00277367
chr1	82135300	82135499	2.98811	1.41696e-06	1.12504	0.0957516	2.85473	0.00277547
chr1	91729000	91729149	3.20533	2.57995e-07	-0.0665831	0.945975	3.37621	0.00278018
chr14	25022400	25024649	4.45572	2.86593e-12	0.861486	0.20825	2.97241	0.00278018
chr13	33762500	33762949	-0.924249	0.132559	3.1748	0.00971666	-2.85178	0.00278147
chr4	58677200	58679149	4.77924	9.82044e-14	1.30877	0.0687184	2.85796	0.00278147
chr4	123990950	123991249	-0.549409	0.375396	2.76292	0.0114019	-2.88693	0.00278147
chr10	23710050	23713749	4.42563	3.91206e-12	1.07604	0.180805	3.08066	0.00278147
chr16	84461600	84462099	4.28468	1.62838e-11	-0.32199	0.600862	2.9253	0.00278147
chr18	51707150	51707349	2.86694	3.5434e-06	0.201864	0.729324	2.73357	0.00278147
chrX	47337650	47337999	3.32728	9.55373e-08	0.320055	0.580259	2.79774	0.00278147
chr9	72653200	72654099	4.16028	5.51017e-11	2.40984	0.0165161	2.86036	0.00278824
chr6	84105050	84106949	4.23688	2.63309e-11	1.33763	0.0771128	3.08423	0.00278995
chr6	127050150	127051749	4.0867	1.11592e-10	1.98071	0.0229927	2.91492	0.00278995
chr17	62735600	62736099	3.39557	5.42965e-08	1.14654	0.193837	3.1589	0.00279593
chr13	53163900	53164099	3.50773	2.10541e-08	0.24809	0.726507	2.9503	0.00280443
chr13	53204050	53204299	2.81046	5.35587e-06	-0.727643	0.331326	2.98392	0.00280443
chr2	75349350	75353549	4.30514	1.32112e-11	2.0238	0.0242855	2.78528	0.00280443
chr2	128708400	128711049	3.94249	4.35377e-10	1.14022	0.154108	3.14135	0.00280443
chr2	132144500	132144949	0.451715	0.467296	3.22824	0.00951991	-2.84624	0.00280443
chr2	167688750	167689699	0.791616	0.19894	3.40861	0.00951991	-2.80495	0.00280443
chr11	54057650	54059399	3.83244	1.20211e-09	1.38418	0.0580294	2.98389	0.00280443
chr12	44221600	44222349	1.32241	0.0307219	3.59379	0.00951991	-2.72685	0.00280443
chr9	49961000	49963899	4.77712	9.96337e-14	2.14313	0.0181445	2.89473	0.00280443
chr9	110206300	110207049	3.40935	4.86367e-08	0.251242	0.673428	3.0884	0.00280443
chr4	82401000	82401349	2.51903	4.19219e-05	0.0845374	0.898107	2.85989	0.00280443
chr15	54809100	54809249	2.67757	1.39569e-05	-1.3113	0.265261	3.77938	0.00280443
chr6	52778100	52778249	2.26874	0.000216008	-0.705204	0.244261	3.09043	0.00280443
chr6	52963500	52967749	4.59494	6.83557e-13	1.7269	0.0487371	3.06688	0.00280443
chr6	84198600	84198999	3.11964	5.09249e-07	-0.142043	0.815723	2.97592	0.00280443
chr6	100971850	100972049	2.55656	3.26018e-05	-0.707747	0.269247	2.89984	0.00280443
chr3	66409050	66409749	3.10699	5.6245e-07	-0.494124	0.42978	3.10608	0.00280443
chr3	149947800	149947949	-1.80432	0.00316886	3.60952	0.00951991	-3.10527	0.00280443
chr1	62177600	62177999	3.05286	8.6211e-07	-0.549545	0.403141	2.85689	0.00280443
chr1	162185450	162189099	4.94048	1.7532e-14	1.99723	0.0233626	2.96482	0.00280443
chr1	163377800	163378899	3.718	3.36563e-09	0.392972	0.547933	2.83775	0.00280443
chr17	52695350	52695499	-1.51703	0.0131015	3.59614	0.00951991	-3.12569	0.00280443
chr17	83963900	83965799	4.30133	1.36899e-11	1.03204	0.126691	3.07369	0.00280443
chr10	29553150	29553249	2.83666	4.42281e-06	-1.31218	0.159278	3.25733	0.00280443
chr10	29786600	29786749	2.85471	3.87286e-06	-1.31218	0.159278	3.27538	0.00280443
chr10	68440250	68441399	3.84569	1.06683e-09	0.729328	0.380818	3.48481	0.00280443
chr10	86294450	86294599	2.94072	2.02798e-06	-0.705204	0.244261	2.76521	0.00280443
chr7	68445200	68445399	2.25656	0.00023345	-0.541775	0.440873	3.11067	0.00280443
chr16	85972750	85972849	1.84085	0.00261018	-1.31218	0.159278	3.25733	0.00280443
chr5	74658950	74659099	1.63218	0.00758696	0.201864	0.729324	2.81571	0.00280443
chr14	27622500	27623049	0.305252	0.625203	3.01133	0.00958548	-2.84003	0.00280443
chr14	58072100	58072299	0.767493	0.213009	2.70311	0.0107226	-2.82713	0.00280443
chr14	58468250	58468599	3.51414	1.99175e-08	-0.503124	0.636435	3.87128	0.00280443
chr14	89555450	89556349	3.74735	2.58906e-09	-0.298667	0.778978	3.75431	0.00280443
chr2	51846500	51846749	3.33853	8.71384e-08	0.0780702	0.945975	3.68585	0.00280778
chr12	78227400	78227649	0.1795	0.775085	3.14125	0.0102428	-2.86951	0.00280778
chr4	119190200	119190299	1.75533	0.00408108	-0.923174	0.148092	2.74699	0.00280778
chr8	46151950	46152199	0.0643518	0.919538	2.94253	0.0115399	-3.50131	0.00280778
chr16	55149200	55149499	2.34466	0.000133009	0.0552247	0.935925	2.82869	0.00280778
chr18	55083000	55083099	2.74699	8.49201e-06	-2.19696	0.0164641	2.74699	0.00280778
chr6	112053700	112053949	2.86848	3.50632e-06	-0.923691	0.148121	3.10661	0.00281249
chr4	111357950	111358149	3.75933	2.3252e-09	-1.31218	0.159278	3.18833	0.0028216
chr10	122769200	122769749	4.91352	2.33968e-14	0.264599	0.671243	3.0422	0.00282357
chr13	15867200	15868449	4.20083	3.72844e-11	1.03818	0.123302	2.79302	0.00282611
chr7	70748600	70749349	3.37583	6.40535e-08	0.117981	0.847926	3.27224	0.00282611
chr7	139248650	139249099	0.399328	0.521332	3.45024	0.00951991	-2.77441	0.00282832
chr10	38457650	38458299	3.44706	3.54049e-08	-0.289624	0.715672	3.21316	0.00282876
chr4	89020900	89020999	-0.991662	0.106308	2.8635	0.0126926	-2.8635	0.00284507
chr15	35512550	35513099	3.56092	1.3382e-08	-0.26497	0.673727	2.78298	0.00284507
chr6	144788550	144789199	3.14884	4.04622e-07	0.536648	0.434183	2.88869	0.00284507
chr1	67159750	67159849	2.13199	0.00050017	-1.32912	0.150555	3.15178	0.00284507
chr8	78740850	78740999	2.13199	0.00050017	-0.927545	0.286285	3.15178	0.00284507
chr5	119807100	119807299	2.94159	2.01477e-06	0.511497	0.440873	3.08076	0.00284507
chr12	111039350	111040399	1.50793	0.0136615	3.83442	0.00951991	-2.74424	0.00284584
chr2	168741450	168741999	1.12857	0.0656539	3.23008	0.0108932	-2.97679	0.00284816
chr1	75446300	75446849	-0.300674	0.630542	3.18038	0.00951991	-2.77416	0.00285391
chr14	17203550	17204299	3.5165	1.95428e-08	0.875547	0.200476	3.18021	0.00285391
chr18	61609900	61610649	3.1886	2.94403e-07	1.14873	0.0934685	3.08122	0.00285815
chr4	138455250	138455499	-0.316299	0.612711	2.87461	0.0138093	-3.07442	0.00285863
chr12	38844600	38844699	1.81514	0.00299197	0.570992	0.502269	3.23162	0.00285907
chr9	41214050	41214499	3.15308	3.91136e-07	1.06964	0.108049	3.09542	0.00285907
chr4	58502200	58502599	2.51844	4.20827e-05	0.491509	0.498893	3.0389	0.00285907
chr4	117392300	117392799	3.38866	5.76254e-08	0.279616	0.630632	2.94163	0.00285907
chr15	35516350	35516699	2.65138	1.67471e-05	1.17026	0.0916946	2.79256	0.00285907
chr6	18030700	18030799	-0.599146	0.333001	2.75599	0.0103599	-2.70447	0.00285907
chr8	32881400	32881799	3.74973	2.5324e-09	-0.696092	0.302221	2.8391	0.00285907
chr17	48437900	48438949	3.9648	3.54416e-10	0.486615	0.518836	3.06999	0.00285907
chr18	78236000	78239599	5.47744	4.72696e-17	3.01741	0.0109707	2.95435	0.00285907
chr14	110616600	110617399	4.50614	1.70618e-12	1.06984	0.111466	2.75074	0.00285907
chr3	152266400	152266499	-1.05152	0.0865735	4.07449	0.00951991	-2.81745	0.00285949
chrX	138943600	138943999	3.0047	1.24779e-06	0.76962	0.226317	2.92295	0.0028613
chrX	13234650	13236299	3.79679	1.65549e-09	1.27657	0.113905	3.02442	0.00286157
chr5	138820950	138821149	-1.01279	0.0989269	2.91311	0.0123539	-2.8616	0.00286185
chr9	62856950	62858449	4.34645	8.74781e-12	1.07556	0.118216	2.86712	0.00286203
chr1	62081150	62081799	4.57588	8.27033e-13	1.90197	0.029993	2.77821	0.00286203
chr14	28470500	28471599	3.15648	3.81658e-07	-0.0168664	0.976292	2.94666	0.00286521
chr9	62721350	62722099	3.63978	6.73367e-09	0.937521	0.176324	3.07071	0.00286669
chr6	33976850	33978849	4.22238	3.02744e-11	1.25696	0.0997478	2.92176	0.00286669
chr19	30114600	30114799	3.15672	3.80925e-07	-0.595927	0.598111	3.84489	0.00286669
chr3	80760450	80760749	3.77998	1.93026e-09	1.04453	0.139558	2.80394	0.00287169
chr4	17121350	17122299	3.3136	1.07158e-07	0.345086	0.597449	2.97192	0.00287488
chr1	111698050	111699499	4.39609	5.26095e-12	0.463918	0.573535	3.32953	0.00287488
chr12	27466850	27467449	3.25743	1.69155e-07	-0.547928	0.351917	2.83839	0.00287984
chr10	53750850	53751249	0.138665	0.825809	3.42296	0.00951991	-2.75347	0.00287984
chr11	81980750	81980999	2.74029	8.91191e-06	-0.225095	0.790727	3.39078	0.00288065
chr4	46601550	46601699	-1.30246	0.0333837	2.79052	0.0134441	-3.00353	0.00288065
chr5	45639250	45639399	-2.18038	0.000372805	2.86275	0.0118086	-2.81123	0.00288065
chr5	10584900	10585149	3.81551	1.40557e-09	-0.538888	0.517923	3.1491	0.00288068
chr11	97574750	97574899	-0.193529	0.758137	2.87441	0.00997728	-3.55787	0.00288167
chr15	55656500	55656649	-0.521216	0.400481	2.60925	0.0123938	-3.06197	0.00288167
chr7	81453950	81454299	-0.0596803	0.925497	3.554	0.00951991	-2.78671	0.00288167
chr2	96139150	96139399	2.34565	0.000132155	-0.617912	0.578104	3.79053	0.00288342
chr2	113575200	113575349	2.45446	6.48364e-05	-0.133826	0.822141	2.69259	0.00288342
chr2	119196900	119197199	3.31365	1.07146e-07	0.916531	0.153155	2.99318	0.00288342
chr12	28431750	28432899	4.12502	7.73863e-11	1.34039	0.0834042	2.91708	0.00288342
chr4	52747800	52748399	2.68492	1.32532e-05	0.0816216	0.895355	2.83333	0.00288342
chr15	78478150	78478599	3.84525	1.07083e-09	1.81656	0.0710548	3.11814	0.00288342
chr6	21988850	21989249	3.08053	6.91471e-07	0.41477	0.503065	2.79044	0.00288342
chr6	84225450	84225749	2.84001	4.31761e-06	-0.323411	0.589149	2.79895	0.00288342
chr3	30007850	30019399	5.56236	1.68666e-17	2.55675	0.0116701	2.82615	0.00288342
chr1	61928750	61929199	3.51241	2.02121e-08	0.812938	0.316426	3.12487	0.00288342
chr10	110794900	110795849	3.31955	1.02012e-07	0.0861346	0.922203	3.20643	0.00288342
chr13	44495400	44495599	3.87418	8.21781e-10	-1.89718	0.0656	3.20776	0.0028863
chr13	104575500	104576399	3.09947	5.97369e-07	0.526553	0.373579	2.90895	0.0028863
chr2	27122150	27123649	3.70528	3.76866e-09	-0.0779059	0.91494	3.59765	0.0028863
chr2	63875400	63878749	4.98391	1.12694e-14	2.68212	0.0108755	2.69648	0.0028863
chr2	73449300	73450749	3.40081	5.19647e-08	0.493121	0.403065	2.98408	0.0028863
chr2	110380000	110381149	4.66814	3.16457e-13	1.74299	0.0371072	2.88828	0.0028863
chr2	118976400	118976649	-0.0289713	0.963658	2.47029	0.0162599	-2.79097	0.0028863
chr2	167348250	167349499	2.20094	0.000328788	3.84834	0.00951991	-2.73461	0.0028863
chr11	75936950	75937799	3.53491	1.67177e-08	0.70788	0.253101	2.85886	0.0028863
chr11	76672900	76672999	-0.599146	0.333001	2.8086	0.0113303	-2.75709	0.0028863
chr11	84523650	84523899	-0.659828	0.285564	2.86937	0.0100664	-2.84133	0.0028863
chr11	96366300	96366449	1.06068	0.0838312	2.72551	0.0108162	-3.12772	0.0028863
chr12	57139350	57140049	3.3426	8.4182e-08	0.320307	0.588189	2.7395	0.0028863
chr12	86894750	86895949	4.8073	7.29541e-14	1.17778	0.114878	2.90147	0.0028863
chr12	104813150	104814799	3.93092	4.8366e-10	1.0039	0.126082	2.85691	0.0028863
chr9	6602450	6602549	-1.57383	0.0100486	3.02693	0.0158942	-3.02693	0.0028863
chr9	41876100	41876399	4.02479	2.01151e-10	1.97801	0.0225738	2.69744	0.0028863
chr9	46725500	46725599	-1.06959	0.0812392	3.59538	0.00951991	-3.09113	0.0028863
chr9	69459200	69459899	3.38655	5.85353e-08	-0.490488	0.464697	3.18922	0.0028863
chr9	76089100	76089199	2.81713	5.10188e-06	-1.73771	0.0310849	2.68376	0.0028863
chr9	87382500	87382599	2.20514	0.000320322	-1.48159	0.0478111	3.1968	0.0028863
chr9	114057250	114057749	0.468906	0.45059	3.56138	0.00951991	-2.7184	0.0028863
chr4	13787250	13789049	4.41314	4.45077e-12	1.45633	0.074694	2.84065	0.0028863
chr4	30712050	30712799	3.61499	8.42349e-09	0.251137	0.665709	2.79397	0.0028863
chr4	83171850	83172849	3.0203	1.10467e-06	-0.219218	0.727983	3.03768	0.0028863
chr4	147102100	147102349	0.0494473	0.938101	3.08345	0.00951991	-2.91751	0.0028863
chr4	148122700	148123199	3.43779	3.82322e-08	0.738678	0.331317	3.18114	0.0028863
chr4	154633700	154633899	2.55727	3.24332e-05	-1.01496	0.245716	3.20776	0.0028863
chr4	154702550	154702999	3.17373	3.31878e-07	-1.07751	0.283447	3.48901	0.0028863
chr4	155847450	155848049	1.34954	0.0274194	3.53551	0.00951991	-2.69216	0.0028863
chr6	5826800	5829399	3.74222	2.70523e-09	1.01249	0.131116	2.7395	0.0028863
chr6	9123700	9123999	2.67957	1.37609e-05	-1.06509	0.125449	3.02285	0.0028863
chr6	23990000	23990749	3.79761	1.64341e-09	0.642395	0.292581	2.69587	0.0028863
chr6	140147450	140147649	2.95482	1.82361e-06	0.300481	0.603288	2.75865	0.0028863
chr6	144209750	144209899	2.06511	0.000743394	0.76962	0.226317	2.7192	0.0028863
chr6	147426450	147426599	2.81713	5.10188e-06	0.201864	0.729324	2.68376	0.0028863
chr3	7941250	7941599	3.21869	2.31364e-07	-0.513364	0.380017	2.68915	0.0028863
chr3	30415550	30415999	3.00968	1.19951e-06	0.888644	0.199409	2.90945	0.0028863
chr3	30504850	30515999	5.14979	1.82218e-15	2.16312	0.0172966	2.93858	0.0028863
chr3	55499500	55500149	3.07305	7.33176e-07	0.362607	0.53045	2.70078	0.0028863
chr3	66685500	66686049	3.63284	7.1626e-09	-1.00847	0.13556	3.28861	0.0028863
chr3	99644750	99645149	3.1059	5.67741e-07	-0.280505	0.835084	4.08693	0.0028863
chr3	104219250	104219499	0.478504	0.441181	2.34546	0.0263858	-3.32351	0.0028863
chr3	108689700	108689899	2.26501	0.000220874	-0.133826	0.822141	2.82423	0.0028863
chr1	68781100	68781299	0.467782	0.451607	2.61884	0.0129588	-3.04257	0.0028863
chr1	74028250	74028399	2.14831	0.000452799	0.0821176	0.898107	2.75406	0.0028863
chr1	75926250	75926449	3.4552	3.30271e-08	-1.42303	0.0813065	3.00715	0.0028863
chr1	137323850	137324249	2.81038	5.3586e-06	-0.0957349	0.889651	2.8364	0.0028863
chr1	163845900	163847249	4.30688	1.29904e-11	1.76655	0.0362265	2.74444	0.0028863
chr8	23058200	23058649	0.693926	0.261228	3.33827	0.00951991	-3.32991	0.0028863
chr8	127585750	127587899	3.98389	2.97191e-10	0.84986	0.175793	3.09789	0.0028863
chr17	27421350	27423599	3.99953	2.5727e-10	1.25932	0.07385	2.84403	0.0028863
chr17	33780600	33780999	2.83956	4.33262e-06	0.00075691	0.999558	2.96143	0.0028863
chr17	94270000	94270799	3.98015	3.08359e-10	0.152419	0.881755	3.42755	0.0028863
chr10	26329200	26329849	4.01989	2.11302e-10	0.0882539	0.885878	2.78539	0.0028863
chr10	68182250	68182549	2.90805	2.60182e-06	-0.0657025	0.930059	3.08535	0.0028863
chr10	84089300	84089449	2.75213	8.18756e-06	-1.88356	0.0703039	3.1728	0.0028863
chr10	87101100	87101199	4.33677	9.61526e-12	0.516537	0.449003	2.89706	0.0028863
chr10	116677750	116677949	2.28715	0.000192828	-0.133826	0.822141	2.84637	0.0028863
chr10	122886350	122888549	4.84182	5.04021e-14	1.43094	0.0533542	2.87156	0.0028863
chr19	55598950	55599099	1.94439	0.00148083	-0.0418799	0.952243	3.07572	0.0028863
chr7	104501750	104501999	2.41262	8.54168e-05	3.0247	0.0101371	-2.80905	0.0028863
chr7	121548900	121549799	3.5381	1.6346e-08	1.77393	0.0359388	2.80551	0.0028863
chr16	63600550	63601349	3.4898	2.46092e-08	0.732237	0.248747	2.76096	0.0028863
chr16	73093300	73093499	2.87303	3.38532e-06	-0.443459	0.515486	3.00715	0.0028863
chr16	90852500	90852699	3.15755	3.78673e-07	-0.796473	0.34944	3.48694	0.0028863
chr5	37974350	37974549	2.64826	1.71319e-05	-0.707747	0.269247	2.99154	0.0028863
chr5	45065100	45067449	3.90944	5.93488e-10	0.952638	0.21393	3.02226	0.0028863
chr5	51726700	51727099	3.22676	2.16431e-07	0.251931	0.731999	3.07913	0.0028863
chr5	98791050	98792049	3.54537	1.53688e-08	0.307731	0.605816	2.73145	0.0028863
chr5	104415150	104416049	3.73136	2.9868e-09	1.97518	0.0485052	3.12552	0.0028863
chr5	111769900	111771749	3.79323	1.71331e-09	0.685943	0.360126	3.33387	0.0028863
chr5	133884500	133884649	3.30796	1.12023e-07	-0.758132	0.215246	3.17459	0.0028863
chr5	136466350	136466599	4.20369	3.62657e-11	0.633848	0.290374	2.67833	0.0028863
chr5	138754500	138754949	-0.629296	0.308995	3.5597	0.00951991	-3.27913	0.0028863
chr5	143658350	143658549	2.5861	2.6519e-05	-1.43121	0.0526771	2.82423	0.0028863
chr5	151233650	151233849	-0.0460359	0.942426	2.46463	0.0138659	-2.74802	0.0028863
chr18	61035000	61036799	1.41384	0.0208055	3.91364	0.00951991	-2.7781	0.0028863
chr18	84763950	84765649	3.44697	3.54326e-08	0.6178	0.306018	2.87858	0.0028863
chr14	21866950	21867549	3.49002	2.45995e-08	1.56767	0.0428269	2.72612	0.0028863
chr14	98832000	98832599	4.10723	9.09619e-11	0.572383	0.464475	3.06777	0.0028863
chrX	145515350	145515499	2.71336	1.08354e-05	1.65062	0.0841947	3.05022	0.0028863
chr2	93616500	93616899	3.67562	4.90659e-09	0.70554	0.431926	3.30857	0.00289168
chr1	132689550	132690449	3.52163	1.87051e-08	-0.0570755	0.950887	3.39075	0.00289168
chr8	41593200	41594449	3.69987	3.96155e-09	2.12292	0.0186074	2.78593	0.00289168
chr19	11965750	11966549	0.605417	0.327945	3.66341	0.00951991	-2.82141	0.00289168
chrX	140277900	140278099	0.752799	0.221917	3.36823	0.00966711	-3.53861	0.00289168
chr2	6872900	6873099	-0.618633	0.317243	2.92751	0.0100998	-3.85548	0.00289304
chr2	48598100	48598749	3.45472	3.3158e-08	0.0192743	0.973989	2.82593	0.00289304
chr2	140395700	140396249	0.945334	0.123748	3.37374	0.00951991	-2.72012	0.00289304
chr6	76825250	76825399	3.70582	3.74996e-09	-1.31218	0.159278	3.13483	0.00289304
chr10	16994600	16994699	2.85924	3.74737e-06	0.82617	0.183993	2.68373	0.00289304
chr10	96544700	96544899	2.45576	6.42868e-05	-0.705328	0.285087	2.79661	0.00289304
chr2	74680850	74681099	3.21748	2.33798e-07	-0.537934	0.460258	3.39094	0.0028985
chr14	21283800	21288999	4.50766	1.67832e-12	2.28242	0.0183553	2.74243	0.0028985
chr15	35515050	35515549	3.19639	2.76033e-07	0.668629	0.353344	2.90183	0.00290265
chr15	102744400	102744549	2.40736	8.84332e-05	0.82617	0.183993	2.96658	0.00290265
chr6	9124800	9125099	4.77755	9.96337e-14	-0.705328	0.285087	2.80984	0.00290265
chr3	98060200	98064949	4.57391	8.46634e-13	1.7839	0.0289139	2.99102	0.00290265
chr3	127895950	127896149	1.55093	0.0112166	2.59804	0.0202756	-2.93028	0.00290265
chr10	81233100	81233549	-0.404291	0.516029	3.32149	0.0151618	-3.14429	0.00290265
chr16	94246700	94247199	3.26992	1.53125e-07	0.195639	0.753567	3.04879	0.00290265
chr14	25126200	25126699	3.71991	3.30829e-09	0.29094	0.644008	3.1432	0.00290695
chr1	185673300	185673499	2.80992	5.37226e-06	-0.758132	0.215246	2.67655	0.00290765
chr8	10760350	10760549	2.58305	2.71046e-05	1.42787	0.0620468	3.21738	0.00290765
chr5	74175050	74176999	4.397	5.21952e-12	1.30066	0.0733107	3.23276	0.00290765
chr3	51359800	51359899	-1.06959	0.0812392	3.65468	0.00951991	-3.15044	0.00291017
chr13	97601300	97602149	3.70164	3.89854e-09	-0.109544	0.855222	3.11383	0.00291478
chr10	82850300	82850449	2.18405	0.000364513	-0.48926	0.430787	2.7898	0.00291478
chr14	89554900	89555299	3.54111	1.59334e-08	-1.37585	0.257801	3.78469	0.00291478
chr2	4284650	4284899	3.0042	1.25221e-06	-0.0418799	0.952243	3.13832	0.00291678
chr9	62724100	62725299	3.01006	1.19593e-06	-0.0941542	0.912221	3.5115	0.00291678
chr4	154705500	154705799	2.97756	1.53796e-06	0.882243	0.189049	3.00518	0.00291825
chr12	112941900	112942299	1.9632	0.00133573	3.45414	0.00951991	-2.69624	0.00292193
chr13	43892100	43892449	3.66327	5.50611e-09	-0.180124	0.780624	2.9714	0.00292583
chr13	99780100	99781299	4.53694	1.24293e-12	1.56634	0.0452327	2.68961	0.00292583
chr13	109992250	109992749	3.52383	1.83723e-08	0.371694	0.633856	3.08243	0.00292583
chr2	48591400	48591549	2.15063	0.000446373	-0.927545	0.286285	3.17042	0.00292583
chr2	49449350	49449499	2.17115	0.000394561	1.04453	0.139558	2.77448	0.00292583
chr2	57326450	57326949	3.58105	1.1254e-08	0.492679	0.4189	2.70085	0.00292583
chr2	60402750	60402899	0.838782	0.172973	2.44182	0.0127425	-2.70224	0.00292583
chr2	80403750	80407099	4.2355	2.66377e-11	1.20849	0.100551	2.83252	0.00292583
chr2	109743850	109744599	3.65939	5.69858e-09	0.300315	0.630327	2.95889	0.00292583
chr2	119195750	119195999	2.52145	4.12494e-05	-0.513121	0.39503	3.15721	0.00292583
chr2	134644350	134644949	3.31694	1.04271e-07	-0.0460344	0.940664	3.08019	0.00292583
chr2	145167350	145168199	2.25519	0.000235198	3.67607	0.00951991	-2.74997	0.00292583
chr11	35119200	35120299	4.37803	6.30411e-12	0.381708	0.587692	3.02935	0.00292583
chr11	58437050	58439549	4.27147	1.86182e-11	1.6154	0.0384819	2.87534	0.00292583
chr11	69561550	69562599	4.10626	9.18106e-11	0.915243	0.186866	2.82557	0.00292583
chr11	74522550	74522699	1.25704	0.0400365	2.65929	0.014651	-2.88384	0.00292583
chr11	90066200	90066399	3.36682	6.92506e-08	1.04453	0.139558	2.97294	0.00292583
chr11	111260050	111260149	2.70584	1.14294e-05	-0.352183	0.680924	3.12651	0.00292583
chr12	93220950	93221199	2.77013	7.20709e-06	-0.443459	0.515486	2.90425	0.00292583
chr9	32549300	32551449	5.34795	2.06533e-16	1.65758	0.0353347	2.82845	0.00292583
chr9	41899200	41900899	3.77947	1.93957e-09	0.430782	0.535582	3.27074	0.00292583
chr4	12592500	12592649	2.71455	1.07591e-05	-0.352183	0.680924	3.13522	0.00292583
chr4	148907650	148907799	2.34364	0.000133941	-0.188574	0.776472	2.84456	0.00292583
chr15	35561950	35562449	3.50997	2.06384e-08	0.509239	0.383351	2.76338	0.00292583
chr15	35915650	35915949	2.67058	1.47046e-05	-0.0577018	0.953363	3.41615	0.00292583
chr15	42420200	42420899	4.22963	2.81747e-11	0.912934	0.170054	2.74682	0.00292583
chr15	73512250	73512349	-1.06959	0.0812392	3.59614	0.00951991	-3.09189	0.00292583
chr6	4875300	4877049	3.57982	1.13784e-08	0.840051	0.186257	2.67696	0.00292583
chr6	50939200	50939399	2.56972	2.97073e-05	-0.0375094	0.973393	3.67153	0.00292583
chr6	52152850	52153899	-0.275732	0.659532	3.30764	0.0115682	-3.44863	0.00292583
chr6	117480000	117480399	3.54428	1.55147e-08	1.22461	0.078429	2.65814	0.00292583
chr6	140508650	140508749	1.77118	0.00376949	-0.538888	0.517923	3.09849	0.00292583
chr3	30113050	30113999	3.38122	6.11748e-08	1.08515	0.188877	3.05753	0.00292583
chr3	37348550	37348949	0.446759	0.472167	2.88726	0.0101371	-2.73221	0.00292583
chr3	99260400	99262449	3.7561	2.39394e-09	0.742422	0.336301	3.09495	0.00292583
chr3	99262600	99262749	2.37662	0.000108314	0.201864	0.729324	3.23906	0.00292583
chr3	130430300	130430899	3.58868	1.05673e-08	0.187627	0.752051	2.83117	0.00292583
chr3	152024600	152024899	2.9037	2.67985e-06	-0.133826	0.822141	2.72819	0.00292583
chr1	43398800	43398999	2.21517	0.000301999	-1.59087	0.182857	3.92252	0.00292583
chr1	75985200	75985699	3.80776	1.5022e-09	-1.17016	0.228551	3.41014	0.00292583
chr1	178728550	178729399	3.85822	9.50029e-10	1.59799	0.0519096	2.928	0.00292583
chr8	41549850	41550449	3.94715	4.16276e-10	1.19271	0.0847163	2.87912	0.00292583
chr8	41817050	41817149	1.84335	0.00257475	-0.923174	0.148092	2.83502	0.00292583
chr8	70602050	70602299	2.67794	1.39205e-05	-0.156018	0.790727	2.95396	0.00292583
chr17	25415800	25416549	3.44242	3.68215e-08	0.85057	0.221207	2.83602	0.00292583
chr17	59358200	59358349	2.77013	7.20709e-06	-0.0418799	0.952243	2.90425	0.00292583
chr17	91338150	91338299	2.83502	4.47166e-06	-1.88317	0.0248947	2.83502	0.00292583
chr10	19104050	19104299	2.99479	1.34486e-06	0.717867	0.349752	2.96479	0.00292583
chr10	45805450	45805649	2.36919	0.000113766	0.169024	0.836708	3.02714	0.00292583
chr10	92605400	92605799	3.92154	5.2869e-10	0.114591	0.845521	2.70775	0.00292583
chr7	74080800	74080899	1.39765	0.0223205	-0.352183	0.680924	3.13522	0.00292583
chr7	91461750	91462099	2.54751	3.47537e-05	0.300481	0.603288	2.67242	0.00292583
chr7	123083900	123084199	2.92599	2.272e-06	-0.513121	0.39503	3.1474	0.00292583
chr16	64523200	64523349	3.0159	1.14272e-06	-1.56888	0.193776	3.70407	0.00292583
chr5	96803200	96803349	2.0742	0.000704081	-2.3087	0.0394067	3.09398	0.00292583
chr18	54215200	54216549	3.95447	3.9016e-10	1.34021	0.0755869	2.74484	0.00292583
chrX	102285250	102285549	3.58159	1.12001e-08	0.152661	0.802949	2.8058	0.00292583
chrX	143442150	143442549	3.15204	3.94218e-07	-0.380376	0.687353	3.32292	0.00292583
chr2	16577800	16578299	3.6032	9.33167e-09	0.195639	0.753567	3.02004	0.00293398
chr2	128783000	128783549	3.03951	9.53752e-07	1.63841	0.0496422	2.77377	0.00293398
chr2	143520300	143521199	4.02999	1.91741e-10	0.888694	0.171528	2.68195	0.00293398
chr2	166342100	166342499	4.35827	7.74516e-12	-0.375927	0.580628	2.86312	0.00293398
chr11	83964550	83964949	1.28456	0.0359118	2.91236	0.010866	-2.72701	0.00293398
chr12	40569650	40570199	3.04582	9.10486e-07	0.669122	0.277159	2.66902	0.00293398
chr12	112678600	112679149	0.551242	0.373997	3.344	0.00951991	-2.67276	0.00293398
chr9	35109500	35109799	3.35011	7.94403e-08	0.890181	0.215447	2.83401	0.00293398
chr9	87402150	87402799	3.06963	7.52301e-07	-1.11883	0.328204	3.87269	0.00293398
chr9	101603800	101603999	2.94736	1.93088e-06	-0.356553	0.537043	2.81398	0.00293398
chr4	149877150	149877849	2.96179	1.7356e-06	0.466074	0.424654	2.80744	0.00293398
chr15	34903000	34903299	3.69583	4.08155e-09	0.287498	0.66162	2.7852	0.00293398
chr6	22028200	22028549	3.13432	4.54313e-07	0.24772	0.710358	2.84159	0.00293398
chr6	90462200	90462399	0.131958	0.833911	3.30316	0.00951991	-2.66532	0.00293398
chr6	93774450	93774799	1.28582	0.0357415	2.8073	0.0126981	-2.81039	0.00293398
chr6	149409400	149409599	-0.865944	0.159246	2.94722	0.0101952	-2.71096	0.00293398
chr3	55612200	55613599	3.98173	3.03504e-10	1.09433	0.102141	2.782	0.00293398
chr3	125745300	125746199	3.26961	1.5354e-07	1.12022	0.219645	3.13908	0.00293398
chr3	149766850	149767149	4.40373	4.88479e-12	-0.705204	0.244261	2.65439	0.00293398
chr1	52306250	52306599	2.90597	2.63646e-06	-0.103503	0.871028	3.12597	0.00293398
chr1	186490750	186490849	1.98497	0.00118068	-1.32951	0.0636085	2.8474	0.00293398
chr8	80318950	80319149	2.29436	0.000183929	-2.31687	0.0809107	4.00172	0.00293398
chr8	102782450	102782699	2.62882	1.97006e-05	-0.0469202	0.945975	3.50271	0.00293398
chr8	107396650	107396949	3.20491	2.58838e-07	-0.788979	0.207903	2.86162	0.00293398
chr8	108019150	108019749	3.52077	1.88466e-08	1.92211	0.029606	2.84593	0.00293398
chr17	85935100	85935349	3.71333	3.51372e-09	-0.229255	0.721883	2.73728	0.00293398
chr16	35155300	35155499	-0.528031	0.394306	2.23573	0.0174055	-2.97325	0.00293398
chr5	113594450	113594699	3.47173	2.87295e-08	-0.537934	0.460258	2.91046	0.00293398
chr5	118961850	118962049	2.36929	0.000113698	-1.21526	0.0928268	2.71257	0.00293398
chr14	3571700	3571949	0.39073	0.530531	2.69181	0.0110022	-2.85526	0.00293398
chrX	21562550	21562799	3.93902	4.47499e-10	0.201864	0.729324	2.81398	0.00293398
chrX	143250150	143250249	2.74994	8.3184e-06	-0.923174	0.148092	2.74994	0.00293398
chr15	51795550	51796199	3.18369	3.06136e-07	0.365429	0.632273	2.94706	0.00293689
chr6	122766650	122766849	2.58623	2.64981e-05	-1.01949	0.364921	4.03112	0.00293689
chr16	8224700	8224799	2.91231	2.51735e-06	-0.356553	0.537043	2.77894	0.00293864
chr14	22510550	22510649	2.33014	0.000145993	-0.758132	0.215246	2.77894	0.00293864
chr11	111731400	111732249	3.70112	3.91599e-09	0.220859	0.726253	3.11062	0.00294411
chr3	62393900	62394199	4.00438	2.45067e-10	-1.32951	0.0636085	2.87934	0.00294411
chr19	32318800	32319199	3.70033	3.94428e-09	-0.577332	0.397365	2.8243	0.00294411
chr2	154951200	154951349	2.36772	0.000114828	-1.88356	0.0703039	3.37056	0.00295112
chr3	136708700	136708899	2.36772	0.000114828	-0.352183	0.680924	3.37056	0.00295112
chr1	140408650	140409199	3.37165	6.64146e-08	-0.35369	0.603288	2.85554	0.00295339
chr5	91723500	91724399	3.16449	3.58224e-07	-0.0667748	0.935925	3.12586	0.00295656
chr5	12417800	12417899	2.6893	1.28366e-05	-0.369128	0.66162	3.12692	0.00295887
chr18	65524350	65524749	2.84058	4.29927e-06	0.789283	0.349866	3.55508	0.00296421
chr10	77902100	77902649	0.709233	0.250569	3.32912	0.0118758	-2.98436	0.00296559
chr10	23392450	23392599	2.87548	3.32236e-06	-0.758132	0.215246	2.7421	0.00296621
chr10	119761200	119762049	3.40394	5.06264e-08	-0.0944461	0.897468	2.95285	0.00296621
chr7	68095950	68096099	3.86714	8.75878e-10	-0.356553	0.537043	2.7421	0.00296621
chr16	55136800	55137049	3.26973	1.5337e-07	0.300481	0.603288	2.65991	0.00296621
chr16	62790650	62790899	2.85041	3.99224e-06	-0.923691	0.148121	2.6749	0.00296621
chr18	13897100	13897449	3.04029	9.49412e-07	1.18816	0.0843836	2.64054	0.00296621
chr14	90577450	90578199	4.52151	1.4597e-12	1.25278	0.142964	2.97702	0.00296621
chrX	58244900	58245049	2.39831	9.3888e-05	-1.62597	0.100122	3.40115	0.00296621
chr2	59524550	59524699	2.95623	1.80701e-06	-0.595927	0.598111	3.64439	0.00297053
chr1	58825600	58825849	3.61085	8.71327e-09	-0.378528	0.520092	2.94647	0.00297053
chr2	34252450	34253899	3.94879	4.10351e-10	1.59642	0.0508473	2.76123	0.00297591
chr2	74266200	74266499	2.83896	4.35246e-06	0.0780702	0.945975	3.67075	0.00297591
chr11	44801150	44801949	3.10794	5.58189e-07	1.17545	0.0882674	2.73626	0.00297591
chr11	45174150	45174249	2.97994	1.50889e-06	-1.48159	0.0478111	2.97994	0.00297591
chr11	64834150	64835399	4.28416	1.63699e-11	1.84872	0.0270833	2.65976	0.00297591
chr11	94930000	94930349	2.92077	2.36571e-06	0.882243	0.189049	2.72639	0.00297591
chr12	27469450	27469599	2.01672	0.000983303	-1.78737	0.151227	3.70209	0.00297591
chr12	84590350	84590499	-0.55523	0.370617	2.54929	0.0119933	-2.67912	0.00297591
chr12	95465650	95467699	4.11731	8.29998e-11	1.64797	0.0366523	2.79601	0.00297591
chr9	96769800	96770449	3.36663	6.93578e-08	-0.375632	0.587778	3.35376	0.00297591
chr9	121331700	121332249	3.10009	5.94252e-07	0.642471	0.418849	2.99688	0.00297591
chr4	31808000	31808599	2.83389	4.50727e-06	0.011779	0.98482	2.8365	0.00297591
chr15	10541750	10542099	3.65664	5.83776e-09	-0.378284	0.561914	2.74601	0.00297591
chr6	35129800	35129899	0	1	3.16009	0.019708	-3.16009	0.00297591
chr6	100971450	100971649	3.59385	1.00914e-08	1.03543	0.116106	2.65067	0.00297591
chr3	56357450	56357799	2.69997	1.19102e-05	0.802311	0.215447	2.68607	0.00297591
chr3	86542550	86543399	3.41383	4.70214e-08	-0.231534	0.729324	3.15032	0.00297591
chr1	12032850	12032999	3.76549	2.20402e-09	-0.352183	0.680924	3.1945	0.00297591
chr1	132139250	132139549	0.891573	0.14712	2.87613	0.0104883	-2.70638	0.00297591
chr17	5235950	5236549	2.96864	1.64531e-06	0.647057	0.349752	2.90307	0.00297591
chr10	36484000	36484199	4.06431	1.38092e-10	1.12504	0.0957516	2.93927	0.00297591
chr7	6861000	6861699	4.05473	1.51674e-10	1.32329	0.0889178	2.85143	0.00297591
chr7	107802500	107803049	4.09622	1.01413e-10	1.45678	0.0638788	3.01352	0.00297591
chr16	55151100	55151699	4.0126	2.26579e-10	0.804995	0.236501	2.74826	0.00297591
chr10	26328150	26328599	3.77231	2.07271e-09	0.136529	0.828904	2.76051	0.00297642
chr7	19920550	19921249	0.205112	0.743917	3.41527	0.00951991	-3.23565	0.00297642
chr2	110378850	110379799	3.85852	9.47303e-10	0.849744	0.344914	3.14006	0.00298122
chr12	106676000	106676299	3.69222	4.2192e-09	0.24156	0.762617	2.98359	0.00298122
chr4	105879500	105879999	3.51032	2.05838e-08	-0.810169	0.285252	2.86904	0.00298122
chr6	137648750	137649249	2.02917	0.000915317	3.1314	0.00951991	-2.78361	0.00298122
chr3	40320900	40321049	1.88343	0.0020749	-0.927545	0.286285	3.90042	0.00298122
chr1	154704050	154704749	3.50615	2.13518e-08	-0.0178495	0.978593	2.91448	0.00298122
chr10	105393050	105393299	2.15599	0.000432258	-0.541775	0.440873	2.81776	0.00298122
chr13	25394100	25394349	3.15977	3.7194e-07	0.0845374	0.898107	2.7659	0.00298159
chr2	32917950	32918549	3.92771	4.99374e-10	0.299786	0.6186	3.51691	0.00298159
chr2	47134500	47134749	2.51867	4.20175e-05	-1.32951	0.0636085	2.96747	0.00298159
chr2	80396200	80400099	4.58223	7.75669e-13	2.00792	0.0275693	2.85729	0.00298159
chr11	88863800	88863999	-0.730636	0.236284	2.43182	0.0152225	-2.85012	0.00298159
chr11	110667900	110668449	3.32119	1.00587e-07	1.05411	0.142964	2.9676	0.00298159
chr12	13157400	13158099	3.49991	2.25529e-08	0.47619	0.414404	3.0381	0.00298159
chr12	13178800	13178999	2.07504	0.000700895	-2.11899	0.0497387	3.09483	0.00298159
chr12	58425500	58425649	2.7328	9.40709e-06	-0.352183	0.680924	3.15347	0.00298159
chr12	73230250	73230499	3.05809	8.25309e-07	0.467875	0.446942	2.69452	0.00298159
chr9	30810100	30810199	2.17144	0.000393852	-0.9106	0.30153	3.17428	0.00298159
chr9	32545300	32546199	3.27336	1.48626e-07	0.525933	0.445429	2.88155	0.00298159
chr9	35360400	35361399	3.98614	2.90559e-10	1.08856	0.107102	2.76768	0.00298159
chr9	80241800	80241949	2.25449	0.000236052	0.201864	0.729324	2.70328	0.00298159
chr9	87451450	87451749	3.08175	6.84428e-07	-0.380376	0.687353	3.25264	0.00298159
chr4	96766700	96767399	4.77071	1.05894e-13	0.89394	0.166495	3.00478	0.00298159
chr4	128714800	128716949	4.46695	2.56889e-12	1.85441	0.0314333	2.78731	0.00298159
chr15	78478900	78479599	3.06418	7.85989e-07	0.095033	0.879699	2.65338	0.00298159
chr6	18440300	18440549	-0.397354	0.523438	2.80468	0.010323	-2.77664	0.00298159
chr6	141584400	141584599	2.51529	4.30091e-05	0.86368	0.439214	3.63909	0.00298159
chr3	30159850	30160249	2.51049	4.44771e-05	-0.923816	0.148176	2.78651	0.00298159
chr3	55494650	55498999	5.12343	2.4185e-15	2.14709	0.0211105	2.74481	0.00298159
chr3	118547950	118548999	3.94521	4.23783e-10	0.522995	0.372231	2.63038	0.00298159
chr3	135441300	135441499	-0.730432	0.236378	3.09278	0.00974927	-2.75891	0.00298159
chr3	149307050	149307249	3.257	1.69718e-07	0.702061	0.245731	2.64719	0.00298159
chr1	179142550	179148399	4.32939	1.03831e-11	1.59087	0.0428988	2.77973	0.00298159
chr8	43263400	43263949	3.41327	4.72331e-08	0.326238	0.594927	2.72256	0.00298159
chr8	87038050	87038299	-1.17571	0.055053	2.86927	0.009897	-3.13512	0.00298159
chr8	102985600	102986249	3.67568	4.90484e-09	0.29094	0.644008	2.73693	0.00298159
chr17	35196150	35196249	0.974688	0.112545	3.60952	0.00951991	-2.63483	0.00298159
chr17	41123150	41123299	3.06515	7.80197e-07	-1.88356	0.0703039	3.48582	0.00298159
chr17	83903600	83904299	3.43492	3.91814e-08	0.183633	0.753912	2.64865	0.00298159
chr10	19104500	19106299	3.96829	3.42777e-10	1.52302	0.0497969	2.86117	0.00298159
chr10	42859600	42859799	2.69817	1.20488e-05	-0.762292	0.267828	2.83733	0.00298159
chr10	68435700	68436049	2.97709	1.54409e-06	-0.26497	0.673727	3.0047	0.00298159
chr10	87899250	87899899	3.77607	2.00045e-09	-0.330763	0.691944	3.06392	0.00298159
chr10	125328650	125328999	2.75833	7.83648e-06	0.204571	0.727262	2.68009	0.00298159
chr10	126029500	126030249	4.19655	3.86973e-11	0.509239	0.383351	2.6444	0.00298159
chr7	45366650	45366799	0.276916	0.658091	2.5929	0.0118758	-2.80592	0.00298159
chr16	38476900	38477199	0.946152	0.123421	3.36393	0.00951991	-2.72711	0.00298159
chr16	74605550	74605699	2.7328	9.40709e-06	-1.31218	0.159278	3.15347	0.00298159
chr5	99590850	99591049	2.06458	0.000745624	-1.28104	0.0699435	2.6238	0.00298159
chr5	102727450	102727749	2.96232	1.72833e-06	0.0322695	0.963283	2.78407	0.00298159
chr5	129489650	129489849	2.59138	2.55621e-05	0.343878	0.727579	3.33695	0.00298159
chr5	132098250	132098349	2.0742	0.000704081	-1.31218	0.159278	3.07704	0.00298159
chr18	54889800	54890149	4.15868	5.58554e-11	-1.3354	0.0629651	2.63332	0.00298159
chr18	65544550	65544799	3.12714	4.80978e-07	-0.319447	0.663529	2.97951	0.00298159
chr18	67609900	67610949	0.942865	0.12477	4.10631	0.00951991	-3.13969	0.00298159
chr14	28373150	28374199	3.16879	3.45941e-07	0.242926	0.705848	2.81148	0.00298159
chr14	28450050	28450649	4.01485	2.21638e-10	1.03032	0.15349	2.74718	0.00298159
chr14	97101750	97102599	3.25134	1.77953e-07	0.679993	0.425721	3.06422	0.00298159
chrX	140665200	140665449	0.265381	0.671329	4.01595	0.00951991	-2.75891	0.00298159
chr2	106834700	106834949	2.71405	1.07841e-05	-1.21213	0.166036	3.05091	0.00298262
chr16	55154650	55155049	3.18324	3.07167e-07	0.917024	0.158803	2.64029	0.00298262
chr4	154706000	154707049	3.43285	3.99004e-08	0.860577	0.190995	2.79157	0.00298861
chr1	82136200	82136949	3.77551	2.01103e-09	1.28398	0.0696619	2.61622	0.00299156
chr1	186379800	186380599	3.1758	3.26538e-07	-0.895354	0.187254	2.88425	0.00299156
chr7	116653900	116654649	3.39311	5.54685e-08	0.973539	0.18289	2.86371	0.00299156
chr13	60109700	60111749	3.64609	6.35894e-09	1.02826	0.14522	2.85727	0.00299196
chr10	125772050	125772399	3.28256	1.38097e-07	-0.489384	0.401186	2.67274	0.0029925
chr13	71565650	71566349	2.79889	5.83045e-06	1.05633	0.119859	2.86414	0.00299522
chr9	29651350	29651749	3.65972	5.68712e-09	-0.799537	0.195285	2.71654	0.00299522
chr9	76589650	76589749	0	1	2.65279	0.0118195	-2.65279	0.00299522
chr8	47413250	47413949	-0.273432	0.662297	3.27147	0.00951991	-2.78345	0.00299522
chr5	77407750	77408299	-1.66181	0.00655388	3.40956	0.0113582	-3.30094	0.00299522
chr14	70160250	70160549	3.55626	1.39386e-08	0.152661	0.802949	2.78047	0.00299522
chr10	99297100	99297249	2.06801	0.000730508	-1.69149	0.0334806	2.62723	0.00300243
chr6	84199100	84199599	4.21458	3.27336e-11	-0.75941	0.227469	2.88656	0.00300725
chr6	90988050	90988799	0.424474	0.49486	3.39293	0.00951991	-2.84377	0.00300725
chr10	68559000	68559149	2.60325	2.35398e-05	-1.64292	0.0944034	3.04087	0.00300725
chr9	33152500	33153349	3.41056	4.81347e-08	1.21148	0.222367	3.42953	0.00300777
chr11	111583500	111583649	2.79563	5.9681e-06	-0.758132	0.215246	2.66226	0.00300986
chr1	81744800	81746299	3.92459	5.12783e-10	1.30541	0.112744	3.11569	0.00300986
chr7	115596050	115598249	3.63847	6.81342e-09	1.23389	0.0863094	2.78574	0.00300986
chr14	75635900	75636199	2.69782	1.20806e-05	0.454892	0.44236	3.03134	0.00300986
chr11	82930500	82930849	1.3709	0.0250501	3.20014	0.00951991	-2.70996	0.0030105
chr11	88454200	88455099	3.14213	4.26046e-07	1.09369	0.103456	2.91796	0.0030105
chr15	86430450	86430799	2.8374	4.40271e-06	-0.896502	0.211205	2.95927	0.0030105
chr1	131963100	131963399	-0.160769	0.798118	3.15242	0.00951991	-2.62532	0.0030105
chr16	10545700	10545799	0.387722	0.533494	3.10107	0.00951991	-2.6211	0.0030105
chr5	89222400	89222799	3.57094	1.22759e-08	0.527667	0.401004	2.6788	0.0030105
chr18	69397250	69398199	3.90181	6.34624e-10	0.879204	0.207678	2.96201	0.0030105
chr14	23043300	23044899	4.29428	1.46915e-11	1.43033	0.0554684	2.64526	0.0030105
chr2	160931950	160932249	3.32728	9.55373e-08	0.0322695	0.963283	2.82794	0.00301099
chr11	111281800	111282549	3.26567	1.58212e-07	0.394212	0.650028	3.26055	0.00301099
chr4	106091200	106092099	3.74785	2.57749e-09	1.03286	0.116529	2.63804	0.00301099
chr6	50981950	50987849	4.68178	2.7429e-13	2.03366	0.0209093	2.73018	0.00301099
chr3	66743550	66744299	3.84773	1.04714e-09	1.18729	0.141204	2.91352	0.00301099
chr13	25392050	25392549	3.65549	5.89038e-09	0.677359	0.320132	2.74078	0.00301907
chr13	25755100	25755549	3.97474	3.22553e-10	0.776006	0.20689	2.73939	0.00301907
chr13	97600600	97600699	2.10713	0.000579479	-1.31218	0.159278	3.10997	0.00301907
chr2	113691300	113691699	3.35494	7.64082e-08	-0.379087	0.757083	3.85051	0.00301907
chr11	82890000	82890099	-1.10339	0.0719559	3.44515	0.00951991	-2.97471	0.00301907
chr11	94468850	94469799	3.72046	3.29163e-09	1.17682	0.0978129	2.95411	0.00301907
chr9	116750100	116750199	3.68096	4.67725e-09	-1.31218	0.159278	3.10997	0.00301907
chr4	139093150	139093299	0.485138	0.434732	3.58656	0.00951991	-3.03294	0.00301907
chr4	142578700	142578999	3.13144	4.6545e-07	-0.371494	0.706844	3.29345	0.00301907
chr4	154640350	154640449	2.30921	0.000166988	-0.997506	0.382239	3.99458	0.00301907
chr6	38636800	38637049	0.55109	0.374034	2.82782	0.0100604	-2.6412	0.00301907
chr6	117464750	117465149	3.60769	8.96129e-09	0.188131	0.841911	3.21007	0.00301907
chr3	30150500	30151249	3.37906	6.2305e-08	0.654824	0.325221	2.98792	0.00301907
chr1	75771250	75771349	3.02519	1.06453e-06	0.267753	0.64418	2.84968	0.00301907
chr1	135818350	135818849	0.676659	0.273524	2.66461	0.012705	-2.85775	0.00301907
chr8	103148800	103148899	2.50065	4.75161e-05	0.267753	0.64418	2.73878	0.00301907
chr17	59358950	59359299	3.47712	2.75414e-08	0.868033	0.178843	2.70133	0.00301907
chr17	66684200	66684399	3.02415	1.07309e-06	0.869455	0.187397	2.66058	0.00301907
chr19	14512050	14512299	2.34655	0.000131357	-1.97157	0.0284455	3.17187	0.00301907
chr19	28350750	28351449	4.12029	8.0862e-11	1.24252	0.122848	2.83276	0.00301907
chr14	100360900	100361099	2.6893	1.28366e-05	-0.9106	0.30153	3.10997	0.00301907
chrX	157368800	157368949	2.6893	1.28366e-05	-0.352183	0.680924	3.10997	0.00301907
chr10	116371550	116372099	2.74311	8.73063e-06	0.847255	0.185904	2.69963	0.00302035
chr15	98295700	98296499	-0.871591	0.156524	3.54186	0.00959306	-2.79627	0.00302157
chr15	87624350	87625249	0.216814	0.729634	3.96462	0.00951991	-3.9093	0.00302194
chr3	6104600	6105899	3.62251	7.8697e-09	2.03448	0.0204844	2.71178	0.00302194
chr3	11238900	11239249	2.73984	8.94358e-06	0.704884	0.258364	2.63103	0.00302194
chr3	37382550	37384149	3.55303	1.43561e-08	1.00086	0.132602	2.74604	0.00302194
chr1	157048700	157049349	2.81725	5.10188e-06	-0.220043	0.731999	2.7563	0.00302194
chr8	41573550	41574149	2.79586	5.96177e-06	0.201967	0.788749	3.00774	0.00302194
chr7	46100600	46100749	-0.0169737	0.978057	2.92586	0.0154409	-2.87434	0.00302194
chr16	94328150	94328599	0.40421	0.51609	3.03413	0.0101593	-2.82509	0.00302194
chr3	80877250	80880099	4.13313	7.13357e-11	2.52664	0.0123774	2.70739	0.00302232
chr1	120761700	120762049	3.22731	2.15462e-07	-0.539649	0.363703	2.63468	0.00302914
chr3	149842350	149843299	3.45254	3.37818e-08	1.01792	0.1306	2.65393	0.00302978
chr11	96281850	96282149	-0.0762645	0.904534	3.7323	0.00951991	-2.74427	0.0030307
chr17	80751900	80752049	2.83426	4.49467e-06	0.0845374	0.898107	2.85403	0.0030307
chr11	37671800	37671999	3.11737	5.1886e-07	1.34292	0.131008	3.15984	0.00303245
chr7	83442550	83445099	4.16407	5.30501e-11	1.38123	0.0764547	2.98762	0.00303245
chr13	63244100	63244249	2.13081	0.000503674	-0.617912	0.578104	3.57569	0.00303803
chr2	30854350	30855199	3.7454	2.63503e-09	0.135217	0.824737	3.11514	0.00303803
chr2	72703850	72704399	4.15026	6.04023e-11	-0.858819	0.175652	2.8229	0.00303803
chr1	178870250	178872049	3.6601	5.66754e-09	0.171182	0.783474	3.30408	0.00303803
chr8	12758100	12758249	-0.487419	0.432658	2.53905	0.0118679	-2.95798	0.00303803
chr8	41546650	41546749	2.39125	9.82528e-05	0.516537	0.449003	2.93901	0.00303803
chr16	53812400	53812549	-1.06959	0.0812392	3.46222	0.00951991	-2.95798	0.00303803
chr16	81773900	81775549	3.89634	6.67054e-10	0.863452	0.179383	2.65244	0.00303803
chr2	6274000	6274299	4.78262	9.44003e-14	0.702061	0.245731	2.59897	0.00303867
chr2	131041200	131041699	0.175634	0.779707	4.04149	0.00951991	-2.75076	0.00303867
chr4	137795950	137796249	-0.255123	0.683461	2.92698	0.010976	-3.0621	0.00303867
chr7	16876850	16877599	4.47794	2.30629e-12	1.5397	0.0544147	2.80833	0.00303867
chr5	99591400	99592249	4.22894	2.83828e-11	-0.0117262	0.986129	3.09442	0.00303867
chr12	17709750	17710349	3.02447	1.07024e-06	0.0604794	0.922203	2.83408	0.00304027
chr8	116944100	116944299	-1.53599	0.0119985	3.96899	0.00951991	-2.71195	0.00304027
chr5	102639150	102639799	2.99927	1.29893e-06	-0.304559	0.729324	3.08681	0.00304036
chr13	45447250	45447699	2.66854	1.49219e-05	0.846079	0.244897	2.851	0.00304057
chr13	57449550	57450299	3.34559	8.24242e-08	0.157806	0.789305	2.73623	0.00304057
chr13	58273550	58274749	0.642974	0.298406	3.3125	0.00951991	-2.60576	0.00304057
chr2	168831350	168831949	3.41437	4.68115e-08	0.806928	0.213218	2.73801	0.00304057
chr11	114568050	114568399	2.6843	1.33148e-05	0.00284727	0.997002	2.97377	0.00304057
chr9	66231400	66231549	-1.81834	0.00294189	3.65375	0.00951991	-2.67906	0.00304057
chr4	83831750	83832999	3.57942	1.14041e-08	1.36582	0.0758762	2.71779	0.00304057
chr15	43563550	43564249	3.45858	3.20669e-08	0.0975498	0.889034	2.75152	0.00304057
chr15	59944700	59944849	2.40291	9.10435e-05	-0.538888	0.517923	3.05339	0.00304057
chr6	101295450	101296149	2.95304	1.84932e-06	0.232398	0.704791	2.72405	0.00304057
chr6	128300300	128300899	-0.317082	0.61216	3.2053	0.00951991	-2.5933	0.00304057
chr3	58691650	58692349	0.20615	0.742616	3.61682	0.00951991	-2.6069	0.00304057
chr3	131942500	131942649	2.03264	0.000896887	-0.133826	0.822141	2.59186	0.00304057
chr8	94532950	94533099	0.549108	0.375584	2.94722	0.0101952	-2.70745	0.00304057
chr10	75560300	75560499	-0.267902	0.668609	2.75612	0.0110504	-2.91242	0.00304057
chr10	87867900	87869849	4.15504	5.76554e-11	1.93244	0.0342952	2.78595	0.00304057
chr10	100589550	100589749	1.26858	0.0382779	2.76574	0.0167921	-2.97876	0.00304057
chr10	125973350	125973499	2.14096	0.000474062	-0.0418799	0.952243	3.00982	0.00304057
chr7	142283200	142283749	0.887933	0.148761	3.76314	0.00951991	-2.75521	0.00304057
chr5	43894750	43897499	4.558	1.00328e-12	1.70089	0.0372173	2.85044	0.00304057
chr5	124248950	124250499	1.52732	0.0124879	3.84011	0.00951991	-2.69323	0.00304057
chr18	78756850	78757399	3.23018	2.10372e-07	-0.0291207	0.969651	2.97353	0.00304057
chr9	9806250	9806899	3.82866	1.24145e-09	0.0463846	0.940078	2.59331	0.00305084
chr1	76197750	76197899	3.75602	2.39394e-09	-0.758132	0.215246	2.63098	0.00305084
chr1	162093100	162093199	2.01137	0.00101407	-0.927545	0.286285	3.03115	0.00305084
chr5	106206300	106206399	2.59354	2.51951e-05	-0.927545	0.286285	3.03115	0.00305084
chr11	66526550	66526749	-0.305256	0.625203	2.798	0.0176992	-3.01102	0.00305498
chr6	72699400	72699599	3.1913	2.8805e-07	-0.705328	0.285087	2.79742	0.00305498
chr1	127444350	127444599	3.4843	2.58397e-08	1.384	0.09504	2.92727	0.00305498
chr5	63867750	63867999	3.94621	4.19663e-10	-0.0133111	0.980237	2.75422	0.00305498
chr18	65522750	65522849	3.74379	2.66646e-09	0.201864	0.729324	2.61875	0.00305498
chr3	147254200	147254399	2.18011	0.000373423	0.0322695	0.963283	2.84836	0.00305826
chr13	60018850	60019249	3.24817	1.82567e-07	0.502037	0.413736	2.70113	0.00305856
chr13	109073050	109075499	4.44509	3.20496e-12	1.00156	0.143866	2.88076	0.00305856
chr2	38357950	38358199	3.04159	9.39361e-07	1.04211	0.131116	2.65014	0.00305856
chr4	154674000	154674249	4.03521	1.82699e-10	-0.0665831	0.945975	3.21028	0.00305856
chr3	7945550	7945799	3.97603	3.18773e-10	0.466454	0.438601	2.61807	0.00305856
chr3	66967800	66968449	3.4167	4.58459e-08	0.542297	0.508042	2.99909	0.00305856
chr3	86758200	86758499	3.41311	4.72993e-08	-0.608053	0.602359	3.65669	0.00305856
chr3	149757600	149757899	3.6698	5.18413e-09	-0.186218	0.788749	2.75682	0.00305856
chr1	127002400	127002599	2.44171	7.05307e-05	-1.21213	0.166036	3.09966	0.00305856
chr17	65743400	65743549	2.33172	0.000144641	-0.0133111	0.980237	2.7191	0.00305856
chr19	56132450	56133949	4.12251	7.92667e-11	1.01428	0.201343	2.91004	0.00305856
chrX	143444050	143444399	4.78385	9.36605e-14	-1.01496	0.245716	3.12577	0.00305856
chr4	13769450	13769949	3.44502	3.60407e-08	0.300481	0.603288	2.8352	0.00306198
chr5	81685800	81686299	3.40423	5.0499e-08	-0.280505	0.835084	4.02322	0.00306198
chr4	123686600	123687349	0.721251	0.242501	3.65703	0.00951991	-2.67209	0.0030643
chr3	85601150	85603799	3.95409	3.91715e-10	0.874411	0.181337	2.80311	0.0030643
chr16	55240200	55241149	3.78595	1.82709e-09	0.250508	0.782699	3.13526	0.0030643
chr3	99645700	99646349	3.29597	1.23396e-07	0.244673	0.706844	2.69693	0.00306821
chr9	110245650	110245849	-1.81824	0.00294339	2.67912	0.0133817	-3.40791	0.00306852
chr1	72059750	72061399	4.25375	2.22618e-11	1.30977	0.0662419	3.07775	0.00306852
chr1	38642900	38643199	4.11219	8.70961e-11	0.653511	0.376633	2.96875	0.00307002
chrX	150511200	150511449	3.04654	9.05635e-07	-0.0133111	0.980237	2.85036	0.00307002
chr4	110121200	110121399	3.63467	7.03748e-09	-0.9106	0.30153	3.06368	0.00307452
chr3	149759950	149760099	2.64301	1.77762e-05	-1.31218	0.159278	3.06368	0.00307452
chr11	94160450	94160999	2.96757	1.65934e-06	0.645917	0.331326	2.76579	0.00307508
chr11	111964600	111964799	2.69817	1.20488e-05	-1.01484	0.171235	2.83229	0.00307508
chr4	76370150	76371349	3.52236	1.85968e-08	0.637809	0.344557	2.92342	0.00307577
chr14	46256650	46256999	2.44518	6.88735e-05	1.17923	0.0990841	2.63862	0.00307577
chr8	57110550	57110649	2.71416	1.07772e-05	-0.758132	0.215246	2.58078	0.00307862
chr5	13066200	13068049	4.53575	1.25805e-12	1.29189	0.0939944	2.86577	0.00307888
chr5	101426400	101426849	2.81369	5.23495e-06	0.688046	0.266279	2.66914	0.00308118
chr16	4756750	4757349	2.04309	0.000843974	3.70245	0.00951991	-2.62634	0.00308241
chr18	66418500	66419149	3.62791	7.48999e-09	-0.278327	0.661637	2.65955	0.0030882
chr4	117133500	117133799	0.0964306	0.878519	2.65091	0.0110504	-3.42647	0.00308997
chr2	113692200	113693399	3.99615	2.65342e-10	1.78581	0.0438425	2.81695	0.00309014
chr9	54500950	54501149	0.625658	0.311642	2.52181	0.0126404	-3.10145	0.00309014
chr9	61690100	61690899	3.53205	1.70872e-08	0.0278019	0.967409	2.90161	0.00309014
chr9	103761100	103761949	0.156047	0.804038	3.3768	0.00951991	-2.67472	0.00309014
chr9	106365350	106365599	3.79635	1.66063e-09	0.198242	0.744766	2.71739	0.00309014
chr9	111690300	111690549	-0.0259185	0.967164	3.65238	0.00951991	-2.61399	0.00309014
chr4	57543050	57544899	4.48181	2.20911e-12	1.47692	0.0484446	2.89643	0.00309014
chr15	68928650	68929049	1.41333	0.0208464	2.72999	0.0191096	-3.64155	0.00309014
chr3	55523400	55523849	2.98045	1.50342e-06	0.582407	0.355479	2.69036	0.00309014
chr3	86543600	86545449	4.60553	6.11398e-13	1.31491	0.0674276	3.30501	0.00309014
chr1	162051800	162054649	4.0645	1.37908e-10	1.48576	0.0490601	2.798	0.00309014
chr10	68441750	68442699	3.56912	1.24796e-08	0.920125	0.1903	2.77667	0.00309014
chr5	86064250	86064449	1.55093	0.0112166	4.13204	0.00951991	-2.58111	0.00309014
chr13	29402950	29403749	4.46721	2.5647e-12	0.93314	0.177496	2.85819	0.00309187
chr3	99938800	99939049	4.30156	1.36768e-11	-0.375927	0.580628	2.8064	0.00309187
chr5	136791500	136791849	3.93969	4.45861e-10	0.0300145	0.964201	2.90168	0.00309187
chr18	11049750	11050199	-0.673599	0.275635	3.25529	0.0157992	-3.01903	0.00309439
chr4	64437300	64438999	3.82694	1.25961e-09	1.70478	0.0430452	2.77062	0.00309616
chr12	109518350	109518549	3.35063	7.91023e-08	0.300481	0.603288	2.74082	0.00310229
chr4	154780050	154782999	4.37207	6.71495e-12	1.65664	0.0471923	2.69361	0.00310229
chr3	6810900	6811799	3.52896	1.75415e-08	1.52873	0.0438685	2.57496	0.00310229
chr3	86447250	86447499	2.42474	7.92081e-05	-0.104924	0.865143	2.64615	0.00310229
chr1	55432800	55433649	3.52353	1.84188e-08	1.75973	0.0334954	2.61613	0.00310229
chr17	85881700	85882099	3.48266	2.62128e-08	0.714849	0.331788	2.87212	0.00310229
chr7	68117300	68118749	3.72388	3.19117e-09	0.990226	0.127988	2.8681	0.00310229
chr5	41393450	41393699	2.50663	4.56693e-05	-0.846731	0.176321	2.89401	0.00310229
chr11	32883950	32884049	3.251	1.78311e-07	0.516537	0.449003	2.80295	0.00310501
chr11	103810050	103810549	1.03032	0.0930971	2.91825	0.0119261	-2.7632	0.00310501
chr13	60097750	60098549	3.96308	3.60194e-10	1.71427	0.0427662	2.74169	0.00310968
chr2	65987850	65988599	3.36559	6.99622e-08	1.24252	0.122848	2.7777	0.00310968
chr17	37050950	37051299	-0.312282	0.617447	2.91083	0.00981048	-2.93079	0.00310968
chr12	88877350	88877899	-0.0406428	0.948953	3.46921	0.00951991	-2.72144	0.00311063
chr1	138836700	138844949	4.64379	4.13035e-13	2.22639	0.0159665	2.69145	0.00311063
chr2	75959200	75959349	2.20961	0.000312307	-0.443459	0.515486	2.75737	0.00311098
chr9	22529250	22529599	3.27943	1.41602e-07	1.30604	0.0665792	2.80036	0.00311098
chr4	152338750	152338949	-0.193529	0.758137	3.29111	0.00951991	-3.41615	0.00311098
chr15	12698450	12698699	3.01737	1.12885e-06	0.56845	0.371115	3.04499	0.00311098
chr15	30008350	30008449	0.470445	0.449077	3.37551	0.00951991	-2.90506	0.00311098
chr6	9219850	9222149	4.09636	1.01272e-10	1.40719	0.0764209	2.70078	0.00311098
chr1	162231250	162231699	4.12301	7.89537e-11	-0.371494	0.706844	3.28921	0.00311098
chr10	99375400	99376799	3.48681	2.52642e-08	0.580436	0.590647	3.45242	0.00311098
chr7	16992100	16992449	3.8029	1.56937e-09	1.03539	0.18967	2.87911	0.00311098
chr16	85398300	85398899	4.03081	1.90363e-10	-0.20813	0.73264	2.60823	0.00311098
chr14	121797400	121797899	-0.295414	0.636769	3.62888	0.00951991	-2.6524	0.00311098
chr15	83677300	83679549	4.32657	1.06377e-11	2.00159	0.0230815	2.85161	0.00311121
chr1	137906750	137907099	2.19233	0.000346775	1.30604	0.0665792	2.71159	0.00311137
[truncated: 55,692 more rows]

## Sheet: E9_WT_Gli3null_H3K27acChIP
seqnames	start	end	width	strand	WTinput_FC	WTinput_adjPval	Gli3nullinput_FC	Gli3nullinput_adjPval	WTGli3null_FC	WTGli3null_adjPval	GBR_HH_resp	GLI3_E9	GLI3_E10
chr17	5222100	5222849	750	*	3.18848	8.5229e-05	2.29032	0.0109855	1.32715	0.103292	FALSE	FALSE	FALSE
chr17	8397000	8397199	200	*	2.44591	0.000324819	1.60122	0.0176809	1.46698	0.103292	FALSE	FALSE	FALSE
chr17	8988450	8988899	450	*	3.22939	8.44334e-05	0.994673	0.0538287	1.21804	0.103292	FALSE	FALSE	FALSE
chr17	12529450	12529599	150	*	2.71094	0.000195957	1.39004	0.0282916	1.97741	0.103292	FALSE	TRUE	FALSE
chr17	13663300	13663449	150	*	2.67344	0.000173739	0.18069	0.609328	1.55746	0.103292	FALSE	FALSE	FALSE
chr17	14309050	14309199	150	*	3.34836	9.25706e-05	1.13584	0.0350374	1.35589	0.103292	FALSE	TRUE	FALSE
chr17	14942550	14942799	250	*	4.06796	6.31121e-05	1.13584	0.0350374	1.24958	0.103292	TRUE	FALSE	TRUE
chr17	15656900	15657199	300	*	3.35116	0.000102821	1.42464	0.0234554	1.5475	0.103292	FALSE	TRUE	TRUE
chr17	17407950	17408299	350	*	3.3679	8.14201e-05	1.62225	0.0179313	1.18184	0.103292	FALSE	FALSE	FALSE
chr17	17436950	17437099	150	*	3.22569	9.25706e-05	1.94052	0.02111	1.47651	0.103292	FALSE	FALSE	FALSE
chr17	17487900	17488049	150	*	2.80064	0.000153984	2.16874	0.0153211	1.34517	0.103292	FALSE	FALSE	FALSE
chr17	24761200	24761449	250	*	2.51465	0.000248569	-0.0168868	0.960445	1.63222	0.103292	TRUE	TRUE	TRUE
chr17	25082950	25083299	350	*	2.70995	0.000176856	0.662421	0.17143	1.85927	0.103292	FALSE	TRUE	FALSE
chr17	25594750	25595299	550	*	3.54892	7.54292e-05	1.697	0.0170541	1.64065	0.103292	FALSE	TRUE	TRUE
chr17	25785000	25785249	250	*	3.15994	8.83536e-05	1.61183	0.0294002	1.33683	0.103292	FALSE	TRUE	TRUE
chr17	25940000	25940199	200	*	3.06738	9.60496e-05	1.02441	0.0509047	1.70828	0.103292	FALSE	TRUE	FALSE
chr17	26243650	26243849	200	*	2.69038	0.000176158	0.803122	0.159866	1.34599	0.103292	FALSE	TRUE	TRUE
chr17	26917200	26917399	200	*	3.04037	0.000105457	0.565756	0.212713	1.38172	0.103292	FALSE	TRUE	TRUE
chr17	28159450	28160199	750	*	3.98575	6.31121e-05	1.44435	0.0214625	1.38047	0.103292	FALSE	FALSE	FALSE
chr17	28518200	28518349	150	*	2.84068	0.00013299	-0.146925	0.782768	1.7042	0.103292	FALSE	FALSE	FALSE
chr17	29415400	29415549	150	*	2.8807	0.000144156	-0.742561	0.228727	1.74324	0.103292	FALSE	TRUE	FALSE
chr17	29416150	29416349	200	*	2.55625	0.000352642	-0.356129	0.42926	1.71105	0.103292	FALSE	TRUE	TRUE
chr17	30540450	30540649	200	*	3.70736	6.95493e-05	2.17112	0.0139578	1.53624	0.103292	FALSE	FALSE	FALSE
chr17	32236100	32236249	150	*	2.94419	0.000129645	0.193652	0.685889	1.46713	0.103292	FALSE	FALSE	FALSE
chr17	32505650	32505949	300	*	3.07836	0.000116248	1.70641	0.0239004	1.41971	0.103292	FALSE	FALSE	FALSE
chr17	32829550	32830449	900	*	4.02323	6.31121e-05	2.81097	0.0105501	1.15433	0.103292	FALSE	FALSE	FALSE
chr17	33032900	33033299	400	*	3.7975	6.33012e-05	1.92653	0.0131082	1.15039	0.103292	FALSE	TRUE	FALSE
chr17	33033850	33033999	150	*	2.6625	0.000186981	2.52296	0.0105501	1.09807	0.103292	FALSE	FALSE	FALSE
chr17	33672150	33672349	200	*	3.37274	9.85385e-05	0.37187	0.284289	2.3663	0.103292	FALSE	FALSE	FALSE
chr17	35002250	35002499	250	*	2.64993	0.000178759	0.794246	0.169845	1.43169	0.103292	FALSE	FALSE	TRUE
chr17	40000550	40000699	150	*	0.464335	0.304668	3.24106	0.0105511	-1.42888	0.103292	FALSE	FALSE	FALSE
chr17	44704050	44704249	200	*	3.66659	6.54626e-05	0.180934	0.614722	1.20252	0.103292	FALSE	FALSE	FALSE
chr17	44956350	44956599	250	*	2.78276	0.00014109	0.761083	0.112733	1.43755	0.103292	FALSE	FALSE	FALSE
chr17	46118400	46119099	700	*	3.26689	8.54609e-05	1.30229	0.0288425	1.36535	0.103292	FALSE	TRUE	FALSE
chr17	46127050	46127249	200	*	2.96166	0.000129645	0.827973	0.0715448	1.70969	0.103292	FALSE	TRUE	FALSE
chr17	46631500	46631799	300	*	2.87812	0.000122027	-0.293535	0.666944	1.77519	0.103292	FALSE	FALSE	FALSE
chr17	46888850	46890049	1200	*	3.43811	7.15114e-05	1.93855	0.0171586	1.15516	0.103292	FALSE	TRUE	TRUE
chr17	47505300	47505499	200	*	3.27559	8.36067e-05	0.631611	0.130608	1.18675	0.103292	FALSE	FALSE	FALSE
chr17	49446650	49446849	200	*	3.0016	0.000105487	1.02441	0.0509047	1.12057	0.103292	FALSE	FALSE	FALSE
chr17	49809000	49809149	150	*	3.14547	9.25706e-05	1.13584	0.0350374	1.15301	0.103292	FALSE	FALSE	FALSE
chr17	49816550	49816699	150	*	3.66659	6.54626e-05	1.05379	0.0508891	1.20276	0.103292	FALSE	FALSE	TRUE
chr17	50309250	50309349	100	*	2.54831	0.000492185	1.16672	0.0533989	1.57293	0.103292	FALSE	FALSE	FALSE
chr17	50496050	50496349	300	*	4.12452	6.40538e-05	-0.22452	0.525104	1.4174	0.103292	FALSE	FALSE	FALSE
chr17	51489600	51489949	350	*	2.87014	0.000130261	0.924207	0.162598	1.94472	0.103292	FALSE	FALSE	TRUE
chr17	51746250	51746749	500	*	3.07256	0.000118275	1.15882	0.0497931	1.46699	0.103292	FALSE	FALSE	FALSE
chr17	52062050	52062149	100	*	2.57982	0.000209715	1.18565	0.0319916	1.33198	0.103292	FALSE	FALSE	FALSE
chr17	52920300	52920399	100	*	3.18355	9.08488e-05	0.37187	0.284289	2.17711	0.103292	FALSE	FALSE	FALSE
chr17	56036850	56036949	100	*	2.76071	0.00043937	0.781292	0.0943499	1.64473	0.103292	FALSE	TRUE	FALSE
chr17	56276550	56276799	250	*	2.93362	0.000116435	0.810862	0.117269	1.27478	0.103292	FALSE	TRUE	FALSE
chr17	56717250	56717399	150	*	3.20044	8.4262e-05	0.901933	0.0569472	1.53703	0.103292	FALSE	TRUE	TRUE
chr17	56717750	56718299	550	*	3.11131	0.000103541	1.74851	0.0152147	1.18314	0.103292	FALSE	TRUE	TRUE
chr17	59177650	59177799	150	*	3.04814	0.000103275	0.620435	0.243505	1.57108	0.103292	FALSE	FALSE	FALSE
chr17	62625950	62626149	200	*	2.8984	0.000119382	0.684029	0.100912	1.12863	0.103292	FALSE	FALSE	FALSE
chr17	63268350	63268499	150	*	2.52621	0.000251048	1.53618	0.02521	1.7033	0.103292	FALSE	FALSE	FALSE
chr17	64915350	64915799	450	*	3.09852	9.63352e-05	1.43429	0.0254989	1.22725	0.103292	FALSE	FALSE	FALSE
chr17	68004400	68004599	200	*	2.94018	0.000126983	1.37141	0.0251238	1.31795	0.103292	FALSE	TRUE	TRUE
chr17	70295200	70295299	100	*	2.81396	0.00015736	-0.0889907	0.779141	1.22042	0.103292	FALSE	FALSE	FALSE
chr17	70851450	70853749	2300	*	3.65461	6.58389e-05	2.52397	0.0105501	1.08788	0.103292	FALSE	TRUE	TRUE
chr17	71309350	71309599	250	*	2.57911	0.000204512	1.26082	0.0396674	1.13694	0.103292	FALSE	FALSE	FALSE
chr17	77970100	77970199	100	*	2.81396	0.00015736	0.664809	0.213081	1.51458	0.103292	FALSE	FALSE	FALSE
chr17	78417450	78417599	150	*	2.8745	0.000135942	1.78858	0.0146222	1.13368	0.103292	FALSE	TRUE	FALSE
chr17	79501600	79501749	150	*	3.41395	7.22169e-05	0.259467	0.497668	1.24282	0.103292	FALSE	FALSE	FALSE
chr17	81215400	81215549	150	*	-1.43822	0.00795053	2.75438	0.0112545	-1.57936	0.103292	FALSE	FALSE	FALSE
chr17	81336450	81336549	100	*	3.19293	8.45795e-05	-0.0889907	0.779141	1.59939	0.103292	FALSE	FALSE	FALSE
chr17	82318100	82318349	250	*	-0.425226	0.355018	3.32617	0.0105501	-2.02109	0.103292	FALSE	FALSE	FALSE
chr17	86382300	86382499	200	*	2.95201	0.000113449	-0.689593	0.0993382	2.18438	0.103292	FALSE	FALSE	FALSE
chr17	87266300	87266549	250	*	2.98516	0.00011429	1.76225	0.019329	1.54318	0.103292	FALSE	TRUE	FALSE
chr17	87459100	87459349	250	*	2.99022	0.000120209	-0.24607	0.453864	1.48392	0.103292	FALSE	FALSE	FALSE
chr17	88223050	88223349	300	*	2.97797	0.000206328	-0.135278	0.776502	2.4053	0.103292	FALSE	FALSE	FALSE
chr17	93469350	93469549	200	*	-1.01927	0.0333062	3.20778	0.0144651	-2.19473	0.103292	FALSE	FALSE	FALSE
chr17	94079600	94079799	200	*	2.59317	0.000413253	1.22857	0.0664252	1.63866	0.103292	FALSE	FALSE	FALSE
chr17	94834050	94834649	600	*	4.09161	6.31121e-05	1.93642	0.0157081	1.13851	0.103292	FALSE	TRUE	FALSE
chr11	3347850	3347999	150	*	3.81614	6.41936e-05	0.781536	0.0975622	1.35206	0.103292	FALSE	FALSE	FALSE
chr11	4308200	4308449	250	*	2.61532	0.000193282	2.04773	0.0140737	1.1506	0.103292	FALSE	FALSE	FALSE
chr11	5297650	5297999	350	*	3.40094	7.28251e-05	2.44142	0.0244902	1.55892	0.103292	FALSE	FALSE	FALSE
chr11	5415350	5415549	200	*	3.28327	7.94853e-05	-0.483067	0.487478	2.01396	0.103292	FALSE	FALSE	FALSE
chr11	17263800	17263949	150	*	2.18185	0.000689903	3.40234	0.0105501	-1.2205	0.103292	FALSE	FALSE	FALSE
chr11	18750900	18751449	550	*	2.81412	0.000138459	1.82839	0.0165179	1.1542	0.103292	FALSE	FALSE	FALSE
chr11	18878350	18879049	700	*	4.03144	6.31121e-05	1.95211	0.0151222	1.23133	0.103292	FALSE	FALSE	FALSE
chr11	18930700	18931199	500	*	2.78467	0.000170058	2.11824	0.012273	1.20387	0.103292	FALSE	FALSE	FALSE
chr11	19057700	19057899	200	*	2.71808	0.00015895	1.74459	0.0151956	1.93202	0.103292	FALSE	FALSE	FALSE
chr11	19532050	19532149	100	*	2.83155	0.000158734	-0.404523	0.550825	2.15033	0.103292	FALSE	FALSE	FALSE
chr11	19987650	19987899	250	*	3.62841	6.66723e-05	1.23968	0.0435656	1.45343	0.103292	FALSE	TRUE	FALSE
chr11	20247450	20247599	150	*	3.54593	6.8344e-05	-0.307415	0.462654	1.74403	0.103292	FALSE	FALSE	FALSE
chr11	21103700	21103849	150	*	2.69657	0.000510235	0.519754	0.168901	1.92894	0.103292	FALSE	FALSE	FALSE
chr11	21399200	21399349	150	*	2.7827	0.000213961	-0.308382	0.359681	1.69462	0.103292	FALSE	TRUE	FALSE
chr11	22075300	22075399	100	*	3.2689	7.97817e-05	-0.110359	0.781116	1.46761	0.103292	FALSE	FALSE	FALSE
chr11	23664350	23664549	200	*	2.99022	0.000120209	0.259467	0.497668	1.64502	0.103292	FALSE	FALSE	FALSE
chr11	23770050	23770249	200	*	2.67991	0.000179213	0.486362	0.189259	1.81453	0.103292	FALSE	TRUE	TRUE
chr11	25103750	25104349	600	*	2.95751	0.000123934	1.46638	0.0268661	1.55116	0.103292	FALSE	FALSE	FALSE
chr11	26472600	26472799	200	*	3.60385	6.81992e-05	0.0970936	0.884582	2.09672	0.103292	FALSE	FALSE	FALSE
chr11	28998750	28998999	250	*	2.91635	0.000123035	1.00359	0.147366	1.85057	0.103292	FALSE	FALSE	FALSE
chr11	31676650	31676849	200	*	3.58873	7.60966e-05	0.0617994	0.868688	1.41761	0.103292	FALSE	FALSE	FALSE
chr11	32723700	32723899	200	*	2.65077	0.000188229	0.420568	0.238742	1.14447	0.103292	FALSE	FALSE	FALSE
chr11	35315000	35315099	100	*	3.31502	9.38718e-05	0.327115	0.33601	1.30537	0.103292	FALSE	FALSE	FALSE
chr11	37364250	37364399	150	*	-1.53916	0.00689504	3.25739	0.0105501	-1.95231	0.103292	FALSE	FALSE	FALSE
chr11	39888500	39888699	200	*	3.60342	6.65676e-05	2.00965	0.0124305	1.59377	0.103292	FALSE	FALSE	FALSE
chr11	45002350	45002449	100	*	3.25228	9.13662e-05	-0.133201	0.842447	2.7509	0.103292	FALSE	FALSE	FALSE
chr11	45003500	45003699	200	*	3.09306	9.97927e-05	1.13584	0.0350374	1.62253	0.103292	FALSE	FALSE	FALSE
chr11	50827000	50827199	200	*	2.61216	0.000202193	0.93299	0.0553221	1.14133	0.103292	FALSE	TRUE	TRUE
chr11	52273000	52273249	250	*	3.03452	0.000104725	1.33741	0.0287899	1.15114	0.103292	FALSE	TRUE	FALSE
chr11	52285100	52285349	250	*	4.06808	6.31121e-05	0.781536	0.0975622	1.604	0.103292	FALSE	FALSE	FALSE
chr11	59949300	59949449	150	*	3.09186	0.000103055	-0.483067	0.487478	1.82255	0.103292	FALSE	FALSE	FALSE
chr11	60541400	60541499	100	*	3.2689	7.97817e-05	0.93586	0.052939	1.25925	0.103292	FALSE	FALSE	FALSE
chr11	61483900	61485499	1600	*	3.54684	6.88338e-05	1.82045	0.01454	1.18242	0.103292	FALSE	TRUE	TRUE
chr11	62251450	62251549	100	*	2.76155	0.000156048	0.75981	0.195592	1.43793	0.103292	FALSE	FALSE	FALSE
chr11	62494400	62494999	600	*	3.23075	8.14424e-05	1.51754	0.0248392	1.12113	0.103292	FALSE	FALSE	FALSE
chr11	62613400	62613649	250	*	2.91371	0.000125819	1.07626	0.0416421	1.29149	0.103292	FALSE	FALSE	FALSE
chr11	62624550	62624699	150	*	2.72925	0.000205637	0.987035	0.0530921	1.3632	0.103292	FALSE	FALSE	FALSE
chr11	62789000	62789699	700	*	2.74159	0.000151322	1.11937	0.0364786	1.13553	0.103292	FALSE	TRUE	FALSE
chr11	64587750	64587999	250	*	2.69953	0.000245669	1.31721	0.0372548	1.7321	0.103292	FALSE	TRUE	TRUE
chr11	64634900	64635049	150	*	2.52925	0.000489834	0.0614332	0.867301	1.70634	0.103292	FALSE	FALSE	FALSE
chr11	65495750	65495849	100	*	3.41423	7.34317e-05	0.225591	0.630901	2.11484	0.103292	FALSE	FALSE	FALSE
chr11	66984800	66984999	200	*	2.74768	0.000157482	0.901933	0.0569472	1.46673	0.103292	FALSE	TRUE	FALSE
chr11	68229700	68229949	250	*	3.49019	7.55575e-05	2.07541	0.0376373	1.76457	0.103292	FALSE	FALSE	FALSE
chr11	68600850	68601449	600	*	3.34847	7.80635e-05	1.01447	0.0454692	1.28395	0.103292	FALSE	TRUE	FALSE
chr11	68613850	68614249	400	*	2.69487	0.000267486	1.10053	0.0883135	1.593	0.103292	FALSE	FALSE	FALSE
chr11	69122800	69122949	150	*	3.04858	0.000111219	-0.93112	0.2205	2.36737	0.103292	FALSE	FALSE	FALSE
chr11	72362100	72362249	150	*	2.60017	0.000203397	1.25082	0.030655	1.34815	0.103292	FALSE	FALSE	TRUE
chr11	74830200	74830399	200	*	2.72987	0.000170742	1.60287	0.0187313	1.18703	0.103292	FALSE	TRUE	TRUE
chr11	74991450	74991649	200	*	-0.337337	0.42511	2.83221	0.0110468	-1.56333	0.103292	FALSE	FALSE	FALSE
chr11	75139500	75139649	150	*	3.27559	8.36067e-05	0.354753	0.350134	1.63743	0.103292	FALSE	FALSE	FALSE
chr11	76310550	76310799	250	*	3.16832	8.65194e-05	0.681208	0.251621	1.55182	0.103292	FALSE	TRUE	FALSE
chr11	76323350	76323649	300	*	4.06286	6.31121e-05	-0.128322	0.749659	1.25954	0.103292	FALSE	FALSE	FALSE
chr11	77508450	77508699	250	*	3.27825	7.93391e-05	0.720898	0.120336	1.13752	0.103292	FALSE	FALSE	FALSE
chr11	78531100	78531299	200	*	2.43008	0.000298885	0.0192228	0.966893	1.47556	0.103292	FALSE	FALSE	FALSE
chr11	79023200	79023299	100	*	3.94007	6.61562e-05	0.391257	0.354288	2.13878	0.103292	FALSE	FALSE	FALSE
chr11	79776300	79776499	200	*	3.14586	9.74819e-05	-0.956008	0.0685347	1.80102	0.103292	FALSE	FALSE	FALSE
chr11	81448750	81449499	750	*	3.81141	6.46345e-05	1.40993	0.0268714	1.38481	0.103292	FALSE	FALSE	FALSE
chr11	81504750	81504899	150	*	3.05521	9.72556e-05	0.391868	0.361286	2.07922	0.103292	FALSE	FALSE	FALSE
chr11	82990750	82990849	100	*	2.74075	0.000197387	-0.515774	0.171189	2.49505	0.103292	FALSE	FALSE	FALSE
chr11	85632050	85632549	500	*	3.16412	0.000100027	1.31285	0.0310465	1.52273	0.103292	FALSE	FALSE	TRUE
chr11	85816350	85816499	150	*	3.10203	9.761e-05	1.40834	0.0225224	1.10956	0.103292	FALSE	FALSE	FALSE
chr11	85830100	85830299	200	*	2.79123	0.0001461	0.884869	0.0716005	1.57782	0.103292	FALSE	TRUE	FALSE
chr11	86572100	86572199	100	*	2.61181	0.000285147	0.727501	0.138465	2.15836	0.103292	FALSE	FALSE	FALSE
chr11	88460750	88460949	200	*	2.46086	0.000266383	0.992366	0.0531233	1.13996	0.103292	FALSE	TRUE	TRUE
chr11	88689750	88690149	400	*	2.84899	0.000171672	1.64526	0.0293461	1.39751	0.103292	TRUE	FALSE	TRUE
chr11	90382250	90382499	250	*	3.6664	6.46345e-05	0.259467	0.497668	1.49528	0.103292	FALSE	FALSE	FALSE
chr11	90424300	90424449	150	*	2.65129	0.000204374	-0.318107	0.347075	1.88366	0.103292	FALSE	FALSE	FALSE
chr11	95223500	95223649	150	*	2.62972	0.000185187	0.380129	0.275877	1.15919	0.103292	FALSE	FALSE	FALSE
chr11	95565100	95565249	150	*	2.26083	0.000443898	-0.481235	0.279101	1.80677	0.103292	FALSE	TRUE	FALSE
chr11	96012200	96012499	300	*	2.90736	0.000136069	1.29336	0.0516229	1.36318	0.103292	FALSE	FALSE	FALSE
chr11	96431350	96431499	150	*	2.57049	0.000279466	0.649684	0.111738	1.58611	0.103292	FALSE	TRUE	TRUE
chr11	96872500	96872799	300	*	2.93289	0.000114358	0.551535	0.164717	1.95736	0.103292	FALSE	FALSE	FALSE
chr11	97311300	97311399	100	*	2.95184	0.000110911	0.412688	0.548964	1.68253	0.103292	FALSE	FALSE	FALSE
chr11	97626300	97626399	100	*	3.5457	6.75117e-05	-0.428598	0.232132	1.53604	0.103292	FALSE	FALSE	FALSE
chr11	97816000	97816249	250	*	3.4835	6.93597e-05	-0.14418	0.758902	1.42109	0.103292	FALSE	FALSE	FALSE
chr11	97840900	97841149	250	*	3.47781	7.97817e-05	0.262189	0.51704	1.81916	0.103292	FALSE	TRUE	FALSE
chr11	98903250	98903499	250	*	2.99115	0.00010493	1.56249	0.0273951	1.27235	0.103292	FALSE	TRUE	FALSE
chr11	99056100	99056699	600	*	2.87654	0.000121922	1.81621	0.0143136	1.05898	0.103292	FALSE	TRUE	TRUE
chr11	99107150	99107249	100	*	2.97486	0.000176856	-0.808713	0.156981	1.67425	0.103292	FALSE	FALSE	FALSE
chr11	99132050	99132199	150	*	3.2366	8.41306e-05	0.36537	0.391721	1.25889	0.103292	FALSE	TRUE	TRUE
chr11	99147050	99147349	300	*	2.69554	0.000220575	1.05305	0.0444109	1.35997	0.103292	FALSE	TRUE	FALSE
chr11	99147700	99147849	150	*	2.68663	0.000166894	0.627567	0.119603	1.08343	0.103292	FALSE	TRUE	FALSE
chr11	100415350	100416049	700	*	3.26318	8.11028e-05	1.27404	0.0352736	1.33771	0.103292	FALSE	TRUE	TRUE
chr11	101335250	101335349	100	*	2.80527	0.000139142	1.02441	0.0509047	1.44618	0.103292	FALSE	FALSE	FALSE
chr11	101814750	101815049	300	*	3.32834	8.0568e-05	-0.194765	0.558302	1.80126	0.103292	FALSE	TRUE	FALSE
chr11	101869750	101870649	900	*	3.5112	6.93597e-05	1.80358	0.0151592	1.17859	0.103292	FALSE	TRUE	FALSE
chr11	102611100	102611349	250	*	3.27403	8.385e-05	1.38118	0.0306329	1.34688	0.103292	FALSE	TRUE	FALSE
chr11	105282550	105282799	250	*	2.59829	0.000529472	1.63333	0.0200231	1.62147	0.103292	FALSE	FALSE	FALSE
chr11	105363300	105363549	250	*	3.0421	0.000126303	0.0915559	0.783596	1.47519	0.103292	FALSE	FALSE	FALSE
chr11	105491900	105492199	300	*	3.09365	0.000163897	-0.030508	0.926574	2.27933	0.103292	FALSE	FALSE	FALSE
chr11	106268500	106268749	250	*	2.84067	0.00013825	1.14807	0.0366889	1.31358	0.103292	FALSE	TRUE	TRUE
chr11	106518700	106518899	200	*	3.13374	0.00011548	-0.481845	0.27126	2.15836	0.103292	FALSE	FALSE	FALSE
chr11	106894850	106894999	150	*	3.33825	8.14201e-05	1.59355	0.0178358	1.74471	0.103292	FALSE	FALSE	FALSE
chr11	107472000	107472399	400	*	2.91637	0.000130579	1.94354	0.0251881	1.78496	0.103292	FALSE	FALSE	FALSE
chr11	108551800	108552549	750	*	3.69093	6.65676e-05	1.50916	0.02134	1.64052	0.103292	FALSE	FALSE	FALSE
chr11	108658100	108658249	150	*	3.41395	7.22169e-05	-0.099668	0.756462	1.40429	0.103292	FALSE	FALSE	FALSE
chr11	108891600	108892049	450	*	2.89358	0.000128164	2.54573	0.0105751	1.48634	0.103292	FALSE	TRUE	FALSE
chr11	110176800	110176949	150	*	2.77793	0.000158639	0.553335	0.341832	1.64048	0.103292	FALSE	FALSE	FALSE
chr11	110275050	110275249	200	*	3.10175	9.38718e-05	0.391319	0.428431	1.62469	0.103292	FALSE	FALSE	FALSE
chr11	110447950	110448099	150	*	2.99022	0.000120209	1.39004	0.0282916	1.35231	0.103292	FALSE	FALSE	FALSE
chr11	111312850	111312999	150	*	3.4772	7.34317e-05	0.552358	0.334957	1.51481	0.103292	FALSE	FALSE	FALSE
chr11	111563000	111563299	300	*	3.06917	0.000103011	2.11488	0.0137458	1.35117	0.103292	FALSE	FALSE	FALSE
chr11	111567250	111569649	2400	*	3.76034	7.22169e-05	2.07498	0.0122473	1.41591	0.103292	TRUE	FALSE	TRUE
chr11	113749100	113749249	150	*	2.92248	0.000115706	0.55242	0.185941	1.80625	0.103292	FALSE	TRUE	FALSE
chr11	114674350	114674449	100	*	2.94419	0.000129645	-0.859823	0.180231	1.80673	0.103292	FALSE	FALSE	FALSE
chr11	114851650	114851849	200	*	2.65355	0.000330673	0.77634	0.090259	1.44024	0.103292	FALSE	TRUE	TRUE
chr11	115100550	115101099	550	*	3.62282	7.45549e-05	0.559269	0.17735	1.3789	0.103292	FALSE	FALSE	FALSE
chr11	115411950	115412249	300	*	2.80517	0.000135986	0.892972	0.110079	1.57751	0.103292	FALSE	TRUE	TRUE
chr11	115491000	115491249	250	*	2.79617	0.000141175	2.18173	0.0126777	1.23673	0.103292	FALSE	TRUE	TRUE
chr11	116022550	116022999	450	*	3.46157	0.000116418	0.434274	0.243505	1.55195	0.103292	FALSE	FALSE	FALSE
chr11	116241700	116242599	900	*	2.98601	0.000106204	1.65435	0.0167774	1.15199	0.103292	FALSE	FALSE	FALSE
chr11	116243400	116243649	250	*	2.96452	0.000114727	1.55853	0.0313271	1.45376	0.103292	FALSE	FALSE	FALSE
chr11	116418050	116418949	900	*	3.63984	6.54626e-05	1.27397	0.0588137	1.26903	0.103292	FALSE	FALSE	TRUE
chr11	117318500	117319349	850	*	3.26038	9.0811e-05	2.10679	0.0139078	1.26426	0.103292	FALSE	TRUE	TRUE
chr11	118238900	118238999	100	*	2.33114	0.000778071	-0.61227	0.242165	1.85767	0.103292	FALSE	FALSE	FALSE
chr11	119661500	119661799	300	*	3.31971	7.8474e-05	1.16444	0.0679796	1.59146	0.103292	FALSE	FALSE	FALSE
chr11	120762900	120762999	100	*	3.63761	7.34317e-05	-0.402687	0.557981	2.12864	0.103292	FALSE	FALSE	FALSE
chr18	3636850	3636999	150	*	2.42175	0.000326379	0.760717	0.108876	1.59884	0.103292	FALSE	FALSE	FALSE
chr18	5179600	5179699	100	*	2.70921	0.000205068	0.88958	0.169679	1.57175	0.103292	FALSE	FALSE	FALSE
chr18	5414000	5414149	150	*	2.54507	0.000343511	1.14815	0.0376373	1.31993	0.103292	FALSE	FALSE	FALSE
chr18	5458750	5459099	350	*	3.22525	8.29931e-05	1.15341	0.0403208	1.36389	0.103292	FALSE	FALSE	FALSE
chr18	5459600	5459799	200	*	3.27559	8.36067e-05	-0.267497	0.478266	1.93075	0.103292	FALSE	FALSE	FALSE
chr18	8675100	8675299	200	*	0.479163	0.300536	3.36196	0.012331	-2.05688	0.103292	FALSE	FALSE	FALSE
chr18	9709050	9709249	200	*	2.9191	0.000153354	1.0881	0.0556757	1.95168	0.103292	FALSE	FALSE	FALSE
chr18	10342850	10342949	100	*	2.98196	0.000122487	0.805431	0.0809259	1.41505	0.103292	FALSE	FALSE	FALSE
chr18	10447550	10447749	200	*	2.9747	0.000126047	0.887655	0.0588504	1.18773	0.103292	FALSE	FALSE	FALSE
chr18	10450050	10450149	100	*	2.58803	0.000202712	1.09696	0.0514369	1.24319	0.103292	FALSE	FALSE	FALSE
chr18	10453150	10453299	150	*	2.81169	0.000188919	0.259467	0.497668	1.46649	0.103292	FALSE	FALSE	FALSE
chr18	10474000	10474099	100	*	2.72002	0.000163227	1.29938	0.0592948	2.24655	0.103292	FALSE	FALSE	FALSE
chr18	11352700	11352899	200	*	2.87812	0.000122027	0.658105	0.121204	1.51207	0.103292	FALSE	TRUE	FALSE
chr18	11480450	11480799	350	*	3.35995	8.16765e-05	0.480653	0.333945	1.40395	0.103292	FALSE	FALSE	FALSE
chr18	12235250	12235399	150	*	2.61429	0.000192271	0.273059	0.427892	1.24835	0.103292	FALSE	FALSE	FALSE
chr18	12639850	12639949	100	*	3.4581	7.97817e-05	-0.689593	0.0993382	1.86455	0.103292	FALSE	FALSE	FALSE
chr18	14119100	14119199	100	*	3.34522	7.52482e-05	-0.110654	0.811596	2.04583	0.103292	FALSE	FALSE	FALSE
chr18	14120200	14120649	450	*	2.89297	0.00022656	1.10581	0.0591735	1.78595	0.103292	FALSE	FALSE	FALSE
chr18	15500050	15500199	150	*	2.51234	0.000283961	0.93586	0.052939	1.3286	0.103292	FALSE	FALSE	FALSE
chr18	15500350	15500449	100	*	3.10633	0.000221651	-0.38193	0.437866	1.80572	0.103292	FALSE	FALSE	FALSE
chr18	16593750	16593899	150	*	2.92638	0.000121626	-1.2767	0.0275063	1.91994	0.103292	FALSE	FALSE	FALSE
chr18	17283400	17283499	100	*	2.82956	0.000130778	0.664809	0.213081	1.53017	0.103292	FALSE	FALSE	FALSE
chr18	19050800	19050949	150	*	3.01076	0.000112684	0.18351	0.568314	1.41721	0.103292	FALSE	FALSE	FALSE
chr18	19644000	19644199	200	*	3.24205	8.14201e-05	0.781536	0.0975622	1.60389	0.103292	FALSE	FALSE	FALSE
chr18	22418800	22418949	150	*	2.53389	0.000247606	2.91488	0.0105501	1.34931	0.103292	FALSE	FALSE	FALSE
chr18	25064750	25065049	300	*	3.37325	7.80635e-05	0.62949	0.304431	1.51331	0.103292	FALSE	TRUE	FALSE
chr18	32768800	32768949	150	*	2.54831	0.000492185	-0.133201	0.842447	2.87285	0.103292	FALSE	FALSE	FALSE
chr18	34328950	34329299	350	*	2.89007	0.000133168	2.48636	0.0113528	1.3363	0.103292	FALSE	FALSE	FALSE
chr18	34859800	34859949	150	*	3.28348	8.14201e-05	0.0937198	0.856392	1.43739	0.103292	FALSE	TRUE	TRUE
chr18	37852400	37853499	1100	*	3.08745	0.000111518	2.44663	0.0106175	1.19483	0.103292	FALSE	TRUE	FALSE
chr18	38098250	38098699	450	*	3.58829	7.58689e-05	0.603668	0.133	1.5648	0.103292	FALSE	TRUE	FALSE
chr18	38098800	38099099	300	*	2.69648	0.000163227	1.03287	0.0428968	1.5073	0.103292	FALSE	FALSE	FALSE
chr18	43438050	43438349	300	*	3.05866	9.66186e-05	1.30332	0.0299203	1.08173	0.103292	FALSE	TRUE	FALSE
chr18	44521750	44521899	150	*	2.67639	0.000169855	0.0507421	0.924316	2.06184	0.103292	FALSE	FALSE	FALSE
chr18	44661100	44662349	1250	*	3.83014	6.32084e-05	1.84217	0.0144402	1.11646	0.103292	FALSE	TRUE	TRUE
chr18	45841150	45841399	250	*	3.94102	6.94869e-05	-0.099668	0.756462	1.93137	0.103292	FALSE	FALSE	FALSE
chr18	46092450	46092649	200	*	2.76155	0.000156048	-0.689593	0.0993382	2.51585	0.103292	FALSE	FALSE	FALSE
chr18	46719700	46720299	600	*	5.26058	6.31121e-05	2.04773	0.0140737	1.3012	0.103292	FALSE	FALSE	FALSE
chr18	47256600	47257099	500	*	3.03572	0.000105973	2.56851	0.0111197	1.20213	0.103292	FALSE	FALSE	FALSE
chr18	48388550	48388749	200	*	3.15545	0.000120638	-0.689593	0.0993382	1.56191	0.103292	FALSE	FALSE	FALSE
chr18	49168250	49169049	800	*	3.63692	6.65258e-05	3.00685	0.0105501	1.21307	0.103292	FALSE	FALSE	FALSE
chr18	49218000	49218199	200	*	3.06752	9.91136e-05	1.58995	0.026326	1.41538	0.103292	FALSE	FALSE	FALSE
chr18	49750050	49750799	750	*	3.6371	6.94869e-05	2.15604	0.0117591	1.54308	0.103292	FALSE	FALSE	FALSE
chr18	50042300	50042699	400	*	3.36916	7.77704e-05	1.46712	0.0276976	1.47804	0.103292	FALSE	FALSE	FALSE
chr18	50051650	50051849	200	*	2.68492	0.000167915	0.603064	0.12912	1.23387	0.103292	FALSE	FALSE	FALSE
chr18	52679000	52679199	200	*	3.18822	9.94202e-05	0.53524	0.160448	1.71768	0.103292	FALSE	FALSE	FALSE
chr18	52679450	52679549	100	*	2.77594	0.000202109	0.0614332	0.867301	1.95303	0.103292	FALSE	FALSE	FALSE
chr18	54091850	54091999	150	*	2.66468	0.000176158	1.31745	0.0389253	1.69702	0.103292	FALSE	FALSE	FALSE
chr18	54092300	54092499	200	*	3.36629	7.64125e-05	0.716612	0.130116	1.19245	0.103292	FALSE	FALSE	FALSE
chr18	54719650	54719749	100	*	3.5457	6.75117e-05	-0.175407	0.79124	2.03857	0.103292	FALSE	FALSE	FALSE
chr18	54721200	54721399	200	*	2.60883	0.000278019	1.27963	0.0436199	1.50182	0.103292	FALSE	FALSE	TRUE
chr18	54784750	54784949	200	*	2.93871	0.000163165	0.466189	0.317885	1.71105	0.103292	FALSE	FALSE	FALSE
chr18	54951700	54951999	300	*	3.32257	8.14201e-05	0.312543	0.35409	1.5528	0.103292	FALSE	FALSE	FALSE
chr18	55425700	55425899	200	*	2.97195	0.000178534	0.599615	0.130406	1.78822	0.103292	FALSE	FALSE	FALSE
chr18	55453750	55454999	1250	*	3.40377	8.94753e-05	1.76582	0.0151503	1.38547	0.103292	FALSE	TRUE	FALSE
chr18	55816450	55816649	200	*	3.28327	7.94853e-05	0.137259	0.754577	1.53367	0.103292	FALSE	FALSE	FALSE
chr18	56063250	56063599	350	*	2.65911	0.000175163	0.924696	0.287915	1.94593	0.103292	FALSE	FALSE	FALSE
chr18	57386100	57386449	350	*	2.93757	0.000154126	0.434456	0.612538	2.17458	0.103292	FALSE	TRUE	TRUE
chr18	58211000	58211349	350	*	2.88896	0.000132083	2.49625	0.0105511	1.15204	0.103292	FALSE	TRUE	TRUE
chr18	58231600	58231749	150	*	3.19562	8.88137e-05	1.37508	0.0235914	2.01188	0.103292	FALSE	FALSE	FALSE
chr18	58836200	58836949	750	*	3.14325	9.03974e-05	1.85696	0.017144	1.19256	0.103292	FALSE	TRUE	FALSE
chr18	60648150	60648599	450	*	2.99156	0.00014824	1.5065	0.0201979	1.39766	0.103292	FALSE	FALSE	FALSE
chr18	61044800	61046149	1350	*	3.48513	7.08437e-05	1.99013	0.0125633	1.0957	0.103292	FALSE	FALSE	FALSE
chr18	61055700	61055899	200	*	3.17801	0.000101197	0.593994	0.171606	1.35357	0.103292	FALSE	FALSE	FALSE
chr18	61144800	61145299	500	*	2.91283	0.000127373	1.15909	0.0377021	1.47835	0.103292	FALSE	FALSE	FALSE
chr18	62728000	62728949	950	*	3.85348	6.31415e-05	1.58528	0.0180916	1.07072	0.103292	FALSE	FALSE	FALSE
chr18	62904200	62904449	250	*	2.90913	0.000187277	0.434193	0.238831	1.38205	0.103292	FALSE	FALSE	FALSE
chr18	65698250	65698399	150	*	2.59997	0.000279629	0.906726	0.0563237	1.5119	0.103292	FALSE	FALSE	FALSE
chr18	66213650	66213799	150	*	2.84436	0.000135411	0.55242	0.185941	1.72813	0.103292	FALSE	TRUE	TRUE
chr18	66215150	66215299	150	*	3.53512	7.42914e-05	-0.27948	0.778387	2.74081	0.103292	FALSE	FALSE	FALSE
chr18	69342800	69343249	450	*	3.01493	0.000102921	1.09571	0.0404134	1.51329	0.103292	FALSE	FALSE	FALSE
chr18	69547800	69547899	100	*	2.26081	0.000621463	-0.0889907	0.779141	1.49318	0.103292	FALSE	FALSE	FALSE
chr18	69608350	69609049	700	*	3.71782	6.41936e-05	1.57637	0.0199069	1.20814	0.103292	FALSE	FALSE	FALSE
chr18	69612850	69613949	1100	*	4.18993	6.31121e-05	1.24422	0.0426381	1.39865	0.103292	FALSE	TRUE	TRUE
chr18	75263550	75263849	300	*	2.94781	0.000115479	1.03287	0.0428968	2.32093	0.103292	FALSE	TRUE	TRUE
chr18	78372850	78372999	150	*	3.26925	8.14201e-05	-0.904029	0.0943037	1.46734	0.103292	FALSE	FALSE	FALSE
chr18	79106950	79107449	500	*	3.18537	8.53599e-05	1.78759	0.0162591	1.10142	0.103292	FALSE	FALSE	FALSE
chr18	79572100	79572249	150	*	-0.311495	0.554705	3.17247	0.0105501	-2.65805	0.103292	FALSE	FALSE	FALSE
chr18	79778900	79779599	700	*	3.36669	7.60966e-05	1.61493	0.0175607	1.2105	0.103292	FALSE	FALSE	FALSE
chr18	82486400	82486649	250	*	3.23551	0.000163227	1.13174	0.0613152	1.72475	0.103292	FALSE	FALSE	FALSE
chr18	82487600	82487899	300	*	3.82705	7.52482e-05	0.623512	0.215622	1.72819	0.103292	FALSE	FALSE	FALSE
chr18	82812600	82813449	850	*	3.52033	7.15243e-05	1.44477	0.0230365	1.33088	0.103292	FALSE	FALSE	FALSE
chr18	88170900	88171049	150	*	3.41395	7.22169e-05	-0.383154	0.429715	2.11456	0.103292	FALSE	FALSE	FALSE
chr18	88465250	88465599	350	*	3.94102	6.94869e-05	1.53618	0.02521	1.77027	0.103292	FALSE	FALSE	FALSE
chr18	88673500	88673749	250	*	2.50402	0.000593892	0.974329	0.0533989	1.52848	0.103292	FALSE	FALSE	FALSE
chr7	3275750	3275899	150	*	2.67639	0.000169855	1.29708	0.0318506	1.31712	0.103292	FALSE	FALSE	FALSE
chr7	3276150	3276299	150	*	3.10175	9.38718e-05	2.30236	0.01826	1.6253	0.103292	FALSE	FALSE	FALSE
chr7	6835450	6835599	150	*	2.76155	0.000156048	1.13584	0.0350374	1.29102	0.103292	FALSE	FALSE	FALSE
chr7	16229200	16229399	200	*	2.5801	0.000223941	0.136841	0.749659	1.35285	0.103292	FALSE	FALSE	FALSE
chr7	16875600	16875999	400	*	2.80146	0.000149714	1.4921	0.0205966	1.17975	0.103292	FALSE	TRUE	TRUE
chr7	19698950	19699399	450	*	3.71553	6.46345e-05	0.038716	0.909329	1.24781	0.103292	FALSE	TRUE	TRUE
chr7	26556350	26556499	150	*	-0.0427681	0.924252	3.09636	0.0105501	-1.79128	0.103292	FALSE	FALSE	FALSE
chr7	34166500	34166649	150	*	3.47669	7.08437e-05	-0.984745	0.0475012	1.88314	0.103292	FALSE	FALSE	FALSE
chr7	34594500	34594599	100	*	2.78276	0.00014109	0.553335	0.341832	1.6453	0.103292	FALSE	FALSE	FALSE
chr7	34746400	34746649	250	*	2.84971	0.000127398	0.677274	0.230081	1.38157	0.103292	FALSE	FALSE	FALSE
chr7	34747300	34747449	150	*	3.2689	7.97817e-05	-0.481235	0.279101	1.467	0.103292	FALSE	FALSE	FALSE
chr7	34773350	34773499	150	*	3.10175	9.38718e-05	0.53524	0.160448	1.10929	0.103292	FALSE	FALSE	FALSE
chr7	35234250	35234799	550	*	3.19131	8.47094e-05	0.904808	0.0568709	1.24205	0.103292	FALSE	TRUE	FALSE
chr7	35754000	35754199	200	*	3.14474	9.30097e-05	0.620378	0.157572	1.54874	0.103292	FALSE	TRUE	TRUE
chr7	36090450	36090599	150	*	2.8465	0.000128371	0.890431	0.084885	1.19459	0.103292	FALSE	FALSE	FALSE
chr7	36731000	36731199	200	*	3.00545	0.000103055	0.291952	0.500299	1.25628	0.103292	FALSE	FALSE	FALSE
chr7	40804850	40805249	400	*	2.68407	0.000173613	1.31963	0.0362018	1.6062	0.103292	FALSE	FALSE	FALSE
chr7	41633900	41634299	400	*	2.8777	0.000139205	1.93111	0.0132544	1.18835	0.103292	FALSE	TRUE	TRUE
chr7	45053600	45054049	450	*	2.71048	0.000161335	2.91796	0.0105501	1.0722	0.103292	FALSE	TRUE	TRUE
chr7	45093350	45093499	150	*	2.52621	0.000251048	-0.837634	0.257365	1.78005	0.103292	FALSE	TRUE	FALSE
chr7	45704350	45704749	400	*	2.6981	0.000211141	1.63655	0.0198175	1.29541	0.103292	FALSE	TRUE	TRUE
chr7	45785650	45785849	200	*	2.87812	0.000122027	0.224892	0.502423	1.35103	0.103292	FALSE	TRUE	TRUE
chr7	51773150	51773249	100	*	3.10801	9.56526e-05	1.37508	0.0235914	1.09836	0.103292	FALSE	FALSE	FALSE
chr7	52751050	52751149	100	*	2.4741	0.000277631	-1.60795	0.0818821	1.97273	0.103292	FALSE	FALSE	FALSE
chr7	54570700	54570899	200	*	3.19293	8.45795e-05	0.958972	0.05039	1.59939	0.103292	FALSE	FALSE	FALSE
chr7	56166000	56166149	150	*	0.0792891	0.854291	3.24106	0.0105511	-1.43147	0.103292	FALSE	FALSE	FALSE
chr7	58618300	58618699	400	*	2.94275	0.00014109	1.58593	0.0184038	1.56833	0.103292	FALSE	FALSE	FALSE
chr7	62950500	62950749	250	*	3.36348	0.000100537	1.66779	0.0348313	1.88703	0.103292	FALSE	FALSE	FALSE
chr7	65494750	65494899	150	*	3.72432	6.40538e-05	1.39004	0.0282916	1.26048	0.103292	FALSE	FALSE	FALSE
chr7	66690250	66690549	300	*	2.96887	0.00011548	0.710767	0.0997328	1.71684	0.103292	FALSE	TRUE	TRUE
chr7	67026100	67026499	400	*	2.92943	0.000184238	0.170874	0.745859	1.78297	0.103292	FALSE	TRUE	FALSE
chr7	68129600	68130099	500	*	3.09957	9.2938e-05	0.874684	0.0734416	1.23527	0.103292	FALSE	TRUE	TRUE
chr7	68953300	68953649	350	*	2.89167	0.000123834	1.41178	0.0376267	1.47869	0.103292	FALSE	FALSE	FALSE
chr7	70699600	70700399	800	*	3.45003	9.07522e-05	2.227	0.011813	1.41681	0.103292	FALSE	FALSE	FALSE
chr7	79317700	79318349	650	*	2.81072	0.000211562	1.25498	0.0306379	1.80576	0.103292	FALSE	FALSE	TRUE
chr7	79715450	79715699	250	*	3.11666	9.38718e-05	0.631118	0.160448	1.3911	0.103292	FALSE	TRUE	TRUE
chr7	80197800	80197899	100	*	3.32257	8.14201e-05	0.240088	0.46386	1.3301	0.103292	FALSE	TRUE	TRUE
chr7	81176450	81176599	150	*	2.53342	0.000234921	1.05404	0.0526949	1.4172	0.103292	FALSE	TRUE	TRUE
chr7	82462600	82462699	100	*	2.81396	0.00015736	-0.908663	0.231678	2.31259	0.103292	FALSE	FALSE	FALSE
chr7	82867550	82868299	750	*	3.57549	7.08437e-05	1.22683	0.0380402	1.28694	0.103292	FALSE	TRUE	TRUE
chr7	83060400	83061649	1250	*	3.2449	0.000103908	1.27438	0.0303606	1.48105	0.103292	FALSE	FALSE	TRUE
chr7	83884900	83885099	200	*	2.68663	0.000166894	1.34573	0.026326	1.15955	0.103292	FALSE	TRUE	TRUE
chr7	84682700	84682799	100	*	3.18355	9.08488e-05	-0.481235	0.279101	1.38165	0.103292	FALSE	FALSE	FALSE
chr7	84749750	84749899	150	*	2.46404	0.000265822	0.716844	0.135459	1.19436	0.103292	FALSE	FALSE	FALSE
chr7	86398050	86398249	200	*	0.0818773	0.85241	3.17229	0.0105501	-1.3601	0.103292	FALSE	FALSE	FALSE
chr7	88214600	88214749	150	*	3.26925	8.14201e-05	-0.099668	0.756462	1.25959	0.103292	FALSE	FALSE	FALSE
chr7	89908200	89908449	250	*	2.83302	0.000174541	0.432961	0.228512	1.55208	0.103292	FALSE	TRUE	TRUE
chr7	92777800	92778149	350	*	3.35183	9.56526e-05	1.33685	0.02521	1.47715	0.103292	FALSE	FALSE	TRUE
chr7	96533650	96533799	150	*	2.62972	0.000185187	0.18069	0.609328	1.51374	0.103292	TRUE	TRUE	TRUE
chr7	96662500	96662699	200	*	3.4465	7.08437e-05	1.29708	0.0318506	1.5653	0.103292	FALSE	FALSE	FALSE
chr7	96798300	96798549	250	*	4.54698	6.31121e-05	0.485676	0.527969	1.95198	0.103292	FALSE	FALSE	FALSE
chr7	96910250	96911649	1400	*	3.44649	7.72785e-05	2.19004	0.0113474	1.28582	0.103292	FALSE	FALSE	TRUE
chr7	98171100	98171399	300	*	3.17604	9.45845e-05	1.09571	0.0404134	1.6744	0.103292	FALSE	FALSE	TRUE
chr7	98720900	98721449	550	*	3.34547	9.10085e-05	1.87991	0.0200681	1.38193	0.103292	FALSE	FALSE	TRUE
chr7	98957850	98958549	700	*	4.7235	6.31121e-05	2.50011	0.0105716	1.3754	0.103292	FALSE	TRUE	TRUE
chr7	99357250	99357549	300	*	2.78933	0.000173256	0.644864	0.19876	1.49477	0.103292	FALSE	FALSE	FALSE
chr7	99359900	99360249	350	*	3.51097	6.93597e-05	0.324865	0.463606	1.69523	0.103292	FALSE	TRUE	TRUE
chr7	100784750	100785549	800	*	2.95851	0.000120638	2.96364	0.0105501	1.16974	0.103292	FALSE	TRUE	TRUE
chr7	100894400	100894749	350	*	2.92807	0.00021767	0.249942	0.494478	1.49521	0.103292	FALSE	FALSE	FALSE
chr7	100919350	100919649	300	*	2.81056	0.000156048	1.45083	0.0435656	1.38077	0.103292	FALSE	FALSE	FALSE
chr7	100920600	100920799	200	*	2.78312	0.000152593	0.679096	0.109133	1.25604	0.103292	FALSE	FALSE	FALSE
chr7	101393400	101393549	150	*	2.30961	0.000505838	0.0614332	0.867301	1.48671	0.103292	FALSE	FALSE	FALSE
chr7	101835650	101835999	350	*	2.95304	0.00012402	0.156483	0.631566	1.14944	0.103292	FALSE	TRUE	FALSE
chr7	102515350	102515549	200	*	3.04558	0.000105457	1.68001	0.0188368	1.18422	0.103292	FALSE	FALSE	FALSE
chr7	103809700	103809849	150	*	-0.220144	0.618359	3.18136	0.0105501	-1.36917	0.103292	FALSE	FALSE	FALSE
chr7	103870500	103870799	300	*	1.59694	0.00780352	3.42719	0.0113759	-2.07812	0.103292	FALSE	FALSE	FALSE
chr7	109633600	109633949	350	*	2.5626	0.000955739	-0.787701	0.287441	2.33362	0.103292	FALSE	FALSE	FALSE
chr7	115084000	115084149	150	*	3.22004	0.00015224	-0.983756	0.105388	1.92065	0.103292	FALSE	FALSE	FALSE
chr7	115675050	115675199	150	*	3.19293	8.45795e-05	1.29938	0.0592948	1.89355	0.103292	FALSE	FALSE	FALSE
chr7	115877750	115877899	150	*	1.19356	0.016756	3.30385	0.0110468	-1.28438	0.103292	FALSE	FALSE	FALSE
chr7	118383700	118383849	150	*	3.09186	0.000103055	0.597797	0.153817	1.21066	0.103292	FALSE	FALSE	FALSE
chr7	118592000	118592199	200	*	3.17849	0.000113505	0.52048	0.250258	1.72272	0.103292	FALSE	FALSE	FALSE
chr7	122404600	122405149	550	*	3.59759	6.61562e-05	0.824387	0.113077	1.28826	0.103292	FALSE	FALSE	FALSE
chr7	122437450	122437599	150	*	3.2689	7.97817e-05	-0.776009	0.287357	1.76177	0.103292	FALSE	FALSE	FALSE
chr7	123983400	123983599	200	*	3.48358	6.97528e-05	0.423804	0.261473	1.60255	0.103292	FALSE	FALSE	FALSE
chr7	125552550	125552749	200	*	2.54826	0.000318352	1.09571	0.0404134	1.29623	0.103292	FALSE	TRUE	FALSE
chr7	126179250	126179599	350	*	3.1356	9.03974e-05	1.1168	0.0650701	1.72244	0.103292	FALSE	FALSE	FALSE
chr7	126198650	126198899	250	*	3.65686	6.65676e-05	0.761083	0.112733	1.48574	0.103292	FALSE	FALSE	FALSE
chr7	126695300	126695649	350	*	3.05897	9.66081e-05	1.51816	0.0313945	1.18832	0.103292	FALSE	TRUE	TRUE
chr7	127261150	127261349	200	*	3.22341	9.21475e-05	0.728114	0.0891821	1.56	0.103292	FALSE	TRUE	TRUE
chr7	127744450	127745149	700	*	3.2488	8.14201e-05	1.6531	0.0189648	1.34369	0.103292	FALSE	TRUE	TRUE
chr7	127745400	127746149	750	*	3.57564	6.77285e-05	1.91269	0.0172609	1.17227	0.103292	FALSE	TRUE	TRUE
chr7	133033500	133033599	100	*	2.84048	0.000129276	-1.13764	0.0813165	2.36579	0.103292	FALSE	FALSE	FALSE
chr7	134881350	134881599	250	*	3.06752	9.91136e-05	0.75981	0.195592	1.7439	0.103292	FALSE	FALSE	TRUE
chr7	137309550	137309699	150	*	2.2372	0.000766111	0.268693	0.446902	2.02491	0.103292	FALSE	FALSE	FALSE
chr7	138908950	138909499	550	*	3.10004	9.73452e-05	1.59766	0.0179166	1.33982	0.103292	FALSE	TRUE	TRUE
chr7	140058350	140058799	450	*	3.21658	8.4262e-05	1.18779	0.0547455	1.22483	0.103292	FALSE	FALSE	FALSE
chr7	141010350	141010899	550	*	3.01844	0.000130579	1.24258	0.0293874	1.32911	0.103292	FALSE	FALSE	FALSE
chr7	141562450	141562749	300	*	3.25831	8.65996e-05	1.55553	0.0206479	1.25603	0.103292	FALSE	TRUE	TRUE
chr7	142483100	142483299	200	*	3.13893	0.000114386	-0.0198798	0.960617	1.68346	0.103292	FALSE	FALSE	FALSE
chr7	142560300	142560699	400	*	2.98556	0.000201679	1.07934	0.086328	1.73303	0.103292	FALSE	TRUE	TRUE
chr7	142563750	142563949	200	*	2.77185	0.000152503	1.07621	0.0406967	1.14967	0.103292	FALSE	TRUE	FALSE
chr7	143154700	143154849	150	*	2.92724	0.000147535	-0.145948	0.78748	1.78979	0.103292	FALSE	FALSE	FALSE
chr7	144668650	144668749	100	*	3.56267	9.56526e-05	2.00965	0.0124305	1.55301	0.103292	FALSE	FALSE	FALSE
chr7	144770000	144770099	100	*	3.15178	9.03974e-05	-0.106029	0.741986	1.64548	0.103292	FALSE	TRUE	TRUE
chr15	6129800	6129899	100	*	3.41395	7.22169e-05	0.553335	0.341832	1.45057	0.103292	FALSE	FALSE	FALSE
chr15	6473000	6473199	200	*	0.834002	0.0782925	3.46506	0.0105501	-1.28322	0.103292	FALSE	FALSE	FALSE
chr15	7488800	7488999	200	*	3.31502	9.38718e-05	0.164659	0.868688	2.51579	0.103292	FALSE	FALSE	FALSE
chr15	8447050	8447249	200	*	2.70791	0.000207618	2.39127	0.0114358	1.27517	0.103292	FALSE	FALSE	FALSE
chr15	10633950	10634399	450	*	3.52045	8.27002e-05	2.50459	0.0110468	1.41273	0.103292	FALSE	FALSE	FALSE
chr15	10643350	10643499	150	*	3.60342	6.65676e-05	-0.099668	0.756462	1.59377	0.103292	FALSE	FALSE	FALSE
chr15	12375400	12375599	200	*	3.11171	0.000112684	0.0681138	0.857529	1.4598	0.103292	FALSE	FALSE	FALSE
chr15	15098900	15099049	150	*	0.187138	0.653952	2.99975	0.0105501	-1.9867	0.103292	FALSE	FALSE	FALSE
chr15	17422500	17422649	150	*	3.02266	0.000100616	1.16672	0.0533989	1.22136	0.103292	FALSE	FALSE	FALSE
chr15	18752650	18752749	100	*	2.18582	0.000723128	1.30061	0.0612085	1.71113	0.103292	FALSE	FALSE	FALSE
chr15	20811050	20811199	150	*	3.40123	8.32525e-05	-0.099668	0.756462	1.39158	0.103292	FALSE	FALSE	FALSE
chr15	24974250	24974449	200	*	3.09242	0.000112684	1.05379	0.0508891	1.4545	0.103292	FALSE	FALSE	FALSE
chr15	25028300	25030099	1800	*	3.95558	6.46345e-05	2.52017	0.0105729	1.47978	0.103292	FALSE	FALSE	FALSE
chr15	25622100	25622249	150	*	2.91983	0.000156867	0.728114	0.0891821	1.63888	0.103292	FALSE	TRUE	TRUE
chr15	25774000	25774149	150	*	2.5774	0.00020629	2.7677	0.0105501	1.20745	0.103292	FALSE	FALSE	TRUE
chr15	25774900	25775449	550	*	4.54535	6.31121e-05	1.12189	0.0360133	1.1804	0.103292	FALSE	FALSE	TRUE
chr15	26533200	26533449	250	*	3.61499	6.75117e-05	1.16505	0.0608567	1.86581	0.103292	FALSE	FALSE	FALSE
chr15	27498050	27498299	250	*	-0.94357	0.0514929	3.46251	0.0105501	-1.91524	0.103292	FALSE	FALSE	FALSE
chr15	27787800	27788249	450	*	2.74887	0.000150815	1.37414	0.0262958	1.09221	0.103292	FALSE	FALSE	FALSE
chr15	27998900	27999099	200	*	2.99022	0.000120209	-0.969243	0.140597	1.85374	0.103292	FALSE	TRUE	FALSE
chr15	29433000	29433149	150	*	2.94368	0.000120314	0.259467	0.497668	1.59847	0.103292	FALSE	FALSE	FALSE
chr15	32156050	32156349	300	*	3.14858	0.000173569	0.476631	0.218527	1.96401	0.103292	FALSE	FALSE	FALSE
chr15	33484600	33484849	250	*	3.04814	0.000103275	1.50172	0.0374199	1.29855	0.103292	FALSE	FALSE	FALSE
chr15	34081950	34082049	100	*	3.60868	6.58389e-05	1.69765	0.0159353	1.27645	0.103292	FALSE	FALSE	FALSE
chr15	36718300	36718749	450	*	3.02005	0.000113564	1.23224	0.0443291	1.50528	0.103292	FALSE	FALSE	FALSE
chr15	38169500	38169699	200	*	3.72021	6.54626e-05	-0.968265	0.145869	1.75683	0.103292	FALSE	FALSE	FALSE
chr15	41648900	41649049	150	*	3.22004	0.00015224	0.519754	0.168901	1.62649	0.103292	FALSE	FALSE	FALSE
chr15	41841850	41841949	100	*	2.49039	0.000456626	-1.13887	0.0786846	2.01692	0.103292	FALSE	FALSE	FALSE
chr15	43389450	43389599	150	*	2.87297	0.000155623	-0.112386	0.761297	2.05006	0.103292	FALSE	FALSE	FALSE
chr15	50653450	50653649	200	*	2.80517	0.000135986	1.39358	0.0381638	1.3494	0.103292	FALSE	FALSE	FALSE
chr15	50694350	50694599	250	*	2.79429	0.000149437	2.1797	0.0135126	1.42672	0.103292	FALSE	FALSE	FALSE
chr15	51076950	51077099	150	*	3.18355	9.08488e-05	-0.099668	0.756462	1.1739	0.103292	FALSE	FALSE	FALSE
chr15	51251550	51251699	150	*	2.89429	0.000129645	-0.109429	0.816606	2.4196	0.103292	FALSE	FALSE	FALSE
chr15	52104850	52104999	150	*	-0.727248	0.130396	2.69159	0.0106802	-2.02109	0.103292	FALSE	FALSE	FALSE
chr15	52384600	52385099	500	*	3.61634	6.57369e-05	0.762747	0.175038	1.45714	0.103292	FALSE	FALSE	FALSE
chr15	53317200	53317499	300	*	2.56505	0.000273491	1.23968	0.0435656	1.32416	0.103292	FALSE	FALSE	FALSE
chr15	53318200	53318449	250	*	2.54443	0.000272297	1.045	0.215746	1.88477	0.103292	FALSE	FALSE	FALSE
chr15	55656500	55656649	150	*	2.51234	0.000283961	-0.27948	0.778387	2.54394	0.103292	FALSE	FALSE	FALSE
chr15	56505250	56505399	150	*	2.89429	0.000129645	-0.929284	0.226334	2.21124	0.103292	FALSE	FALSE	FALSE
chr15	56692750	56693499	750	*	3.11335	9.16265e-05	1.90864	0.0146172	1.11193	0.103292	FALSE	TRUE	TRUE
chr15	56695150	56695549	400	*	3.59759	6.61562e-05	2.20677	0.0196795	1.43858	0.103292	FALSE	TRUE	TRUE
chr15	57696250	57696349	100	*	2.39348	0.000480972	0.0507421	0.924316	2.16139	0.103292	FALSE	FALSE	FALSE
chr15	59567200	59567399	200	*	2.96438	0.000110246	0.865598	0.133311	1.39083	0.103292	FALSE	FALSE	FALSE
chr15	60823300	60823599	300	*	2.83001	0.000133841	0.116466	0.836665	1.69686	0.103292	FALSE	FALSE	FALSE
chr15	62789050	62789199	150	*	3.2689	7.97817e-05	1.80191	0.0224452	1.467	0.103292	FALSE	FALSE	FALSE
chr15	63048000	63048199	200	*	2.98453	0.000352835	0.649684	0.111738	2.00015	0.103292	FALSE	FALSE	FALSE
chr15	63754950	63755149	200	*	3.91535	8.14201e-05	0.553335	0.341832	1.95198	0.103292	FALSE	FALSE	FALSE
chr15	65802550	65802749	200	*	-0.722048	0.139662	3.25739	0.0105501	-1.94711	0.103292	FALSE	FALSE	FALSE
chr15	67547650	67547849	200	*	3.03394	0.000121306	0.620435	0.243505	1.55689	0.103292	FALSE	FALSE	FALSE
chr15	69064050	69064149	100	*	3.18432	9.56526e-05	-0.307415	0.462654	1.38242	0.103292	FALSE	FALSE	FALSE
chr15	71356750	71356899	150	*	3.01174	0.000121784	-0.983756	0.105388	1.71235	0.103292	FALSE	FALSE	FALSE
chr15	71847900	71848049	150	*	3.25228	9.13662e-05	-0.808713	0.156981	1.95167	0.103292	FALSE	FALSE	FALSE
chr15	76457900	76458149	250	*	2.72025	0.000159606	0.310431	0.521926	1.56183	0.103292	FALSE	FALSE	FALSE
chr15	76465950	76466149	200	*	2.51465	0.000248569	0.258414	0.630308	1.58263	0.103292	FALSE	FALSE	FALSE
chr15	76680000	76680149	150	*	2.65129	0.000204374	-0.112386	0.761297	1.30645	0.103292	FALSE	FALSE	FALSE
chr15	76722400	76722599	200	*	2.96156	0.000109159	0.779402	0.168442	1.42069	0.103292	FALSE	TRUE	TRUE
chr15	77162050	77162299	250	*	2.99864	0.000104034	-0.116077	0.741286	1.63937	0.103292	FALSE	FALSE	FALSE
chr15	77253550	77253649	100	*	3.1151	0.000149959	0.118757	0.766763	2.13973	0.103292	FALSE	FALSE	FALSE
chr15	77253900	77254949	1050	*	3.60476	6.88513e-05	2.79424	0.0105501	1.47339	0.103292	FALSE	FALSE	FALSE
chr15	77336300	77336699	400	*	3.29488	8.74217e-05	1.06846	0.0830631	1.3816	0.103292	FALSE	TRUE	TRUE
chr15	79050000	79050149	150	*	2.73538	0.000278889	-0.175407	0.79124	2.05416	0.103292	FALSE	FALSE	FALSE
chr15	81810800	81812099	1300	*	3.25632	8.0216e-05	1.78201	0.0163913	1.09039	0.103292	FALSE	TRUE	TRUE
chr15	82927900	82928049	150	*	3.47669	7.08437e-05	0.488583	0.243505	1.30557	0.103292	FALSE	FALSE	FALSE
chr15	82963350	82963649	300	*	3.13102	0.000120314	1.22418	0.0299798	1.52782	0.103292	FALSE	FALSE	TRUE
chr15	83171850	83172199	350	*	3.28597	8.23434e-05	1.20701	0.0399903	1.26761	0.103292	FALSE	TRUE	TRUE
chr15	83714900	83715299	400	*	3.139	9.45845e-05	1.27406	0.0276424	1.45902	0.103292	FALSE	FALSE	TRUE
chr15	84412300	84412399	100	*	3.05236	0.000202712	-0.24607	0.453864	1.54605	0.103292	FALSE	FALSE	FALSE
chr15	85123250	85123349	100	*	3.19293	8.45795e-05	0.0970936	0.884582	1.6858	0.103292	FALSE	FALSE	FALSE
chr15	85164850	85165249	400	*	3.69031	6.46345e-05	0.549356	0.427715	1.68373	0.103292	FALSE	FALSE	FALSE
chr15	85166100	85166549	450	*	3.43585	7.30598e-05	1.18769	0.0345677	1.52757	0.103292	FALSE	TRUE	TRUE
chr15	85335600	85336049	450	*	2.76474	0.000145601	0.879704	0.0634289	1.20607	0.103292	FALSE	TRUE	TRUE
chr15	86473700	86474099	400	*	3.01657	0.000112417	0.436181	0.265296	1.33912	0.103292	FALSE	FALSE	FALSE
chr15	86474200	86474399	200	*	3.03319	0.000307738	-1.42451	0.102948	2.8739	0.103292	FALSE	FALSE	FALSE
chr15	88819900	88820249	350	*	3.17833	8.67923e-05	1.71293	0.0184278	1.18288	0.103292	FALSE	TRUE	TRUE
chr15	89500050	89500199	150	*	2.92265	0.000120554	-0.164668	0.772792	1.85687	0.103292	FALSE	TRUE	TRUE
chr15	90543150	90543549	400	*	3.0901	0.000110421	1.24133	0.0544493	1.42477	0.103292	FALSE	FALSE	FALSE
chr15	93904400	93904699	300	*	2.82088	0.00013243	2.47926	0.0142784	1.33909	0.103292	FALSE	FALSE	TRUE
chr15	93960300	93960399	100	*	2.81525	0.000175163	-0.403593	0.253221	1.80881	0.103292	FALSE	FALSE	FALSE
chr15	95444450	95444599	150	*	2.88145	0.000163041	-0.475855	0.396212	1.74497	0.103292	FALSE	FALSE	FALSE
chr15	95872700	95872849	150	*	2.35841	0.000430447	0.327115	0.33601	1.17467	0.103292	FALSE	FALSE	FALSE
chr15	96491800	96491949	150	*	2.8984	0.000119382	1.05379	0.0508891	1.26048	0.103292	FALSE	FALSE	FALSE
chr15	97828750	97828899	150	*	2.99086	0.000132077	-0.481845	0.27126	2.01548	0.103292	FALSE	FALSE	FALSE
chr15	97840400	97840499	100	*	2.256	0.000518278	-0.402687	0.557981	2.09488	0.103292	FALSE	FALSE	FALSE
chr15	99029350	99029549	200	*	2.80541	0.000154126	0.84481	0.210146	1.77925	0.103292	FALSE	TRUE	TRUE
chr15	101094750	101094899	150	*	2.96009	0.00012328	1.78265	0.0179903	1.22521	0.103292	FALSE	FALSE	FALSE
chr15	102026150	102026249	100	*	2.84068	0.00013299	0.0507421	0.924316	1.7042	0.103292	FALSE	TRUE	FALSE
chr15	102376700	102376849	150	*	3.23694	8.86131e-05	-0.130843	0.759967	1.48776	0.103292	FALSE	TRUE	TRUE
chr15	102736450	102736549	100	*	3.08805	0.000128371	0.666034	0.217866	1.78744	0.103292	FALSE	FALSE	FALSE
chr15	103000050	103001099	1050	*	3.62736	6.57369e-05	1.88063	0.0158703	1.22143	0.103292	FALSE	TRUE	TRUE
chr15	103062450	103062599	150	*	2.27717	0.000435134	1.07393	0.138589	1.55303	0.103292	FALSE	FALSE	FALSE
chr15	103300600	103301299	700	*	3.35842	7.50334e-05	1.31716	0.0258377	1.6844	0.103292	FALSE	FALSE	FALSE
chr15	103303500	103303799	300	*	2.44202	0.000279187	1.23263	0.0306469	1.37787	0.103292	FALSE	TRUE	FALSE
chr4	3659800	3659949	150	*	3.34522	7.52482e-05	0.93586	0.052939	1.33557	0.103292	FALSE	FALSE	FALSE
chr4	4247850	4248549	700	*	3.39818	9.44468e-05	1.0267	0.0795435	1.6509	0.103292	FALSE	FALSE	FALSE
chr4	6990250	6991249	1000	*	3.5463	6.76065e-05	2.34192	0.0112022	1.08173	0.103292	FALSE	FALSE	FALSE
chr4	8361950	8362349	400	*	3.20157	8.4231e-05	0.69641	0.10503	1.52952	0.103292	FALSE	FALSE	FALSE
chr4	8694800	8695049	250	*	3.97178	6.31415e-05	0.892972	0.110079	1.39627	0.103292	FALSE	FALSE	FALSE
chr4	12800300	12800399	100	*	2.523	0.000982415	0	1	2.523	0.103292	FALSE	FALSE	FALSE
chr4	14795800	14795949	150	*	3.25333	9.87599e-05	-0.61227	0.242165	1.95395	0.103292	FALSE	FALSE	FALSE
chr4	15227850	15228049	200	*	3.0016	0.000105487	-0.267497	0.478266	1.65676	0.103292	FALSE	FALSE	FALSE
chr4	17956350	17956849	500	*	3.45252	7.46312e-05	1.78265	0.0179903	1.33518	0.103292	FALSE	FALSE	FALSE
chr4	29656050	29656449	400	*	4.01385	6.33012e-05	2.46017	0.0106999	1.3058	0.103292	FALSE	FALSE	FALSE
chr4	29677550	29677699	150	*	2.49878	0.00105499	0.119368	0.769574	2.04472	0.103292	FALSE	FALSE	FALSE
chr4	29729650	29729749	100	*	2.81396	0.00015736	1.29938	0.0592948	1.51458	0.103292	FALSE	FALSE	FALSE
chr4	30922600	30922749	150	*	-0.717251	0.110025	3.3335	0.0105501	-2.32045	0.103292	FALSE	FALSE	FALSE
chr4	31824300	31824449	150	*	2.88549	0.000120638	0.354753	0.350134	1.76926	0.103292	FALSE	FALSE	TRUE
chr4	32130650	32130899	250	*	3.68733	6.46345e-05	0.39032	0.281394	1.41699	0.103292	FALSE	FALSE	FALSE
chr4	32176350	32176849	500	*	3.58244	9.00177e-05	2.73079	0.0105501	1.47394	0.103292	FALSE	FALSE	FALSE
chr4	32713100	32713699	600	*	3.64348	7.75088e-05	1.81433	0.024369	1.50062	0.103292	FALSE	FALSE	FALSE
chr4	32879100	32879449	350	*	2.8615	0.00014824	0.783065	0.087067	1.5406	0.103292	FALSE	FALSE	FALSE
chr4	33967150	33967899	750	*	3.78681	6.33012e-05	0.964613	0.0550178	1.33726	0.103292	FALSE	FALSE	FALSE
chr4	35156550	35157449	900	*	3.33542	8.14201e-05	1.62561	0.0191036	1.32229	0.103292	FALSE	TRUE	TRUE
chr4	37375350	37375499	150	*	0	1	2.83323	0.0253259	-2.83323	0.103292	FALSE	FALSE	FALSE
chr4	41513550	41513849	300	*	2.76833	0.000175375	0.892972	0.110079	1.92313	0.103292	FALSE	TRUE	FALSE
chr4	41636300	41636449	150	*	2.80527	0.000139142	-0.24186	0.507242	1.68905	0.103292	FALSE	FALSE	FALSE
chr4	41712500	41712699	200	*	3.07574	9.56956e-05	-0.0411426	0.902629	1.54857	0.103292	FALSE	FALSE	FALSE
chr4	44491300	44491399	100	*	-1.7833	0.00665974	3.32617	0.0105501	-2.82753	0.103292	FALSE	FALSE	FALSE
chr4	44981400	44981799	400	*	2.76602	0.000145279	1.42737	0.0324452	1.25125	0.103292	FALSE	TRUE	TRUE
chr4	46371250	46371649	400	*	2.99271	0.00010466	0.735471	0.116766	1.1628	0.103292	FALSE	FALSE	FALSE
chr4	48547400	48547599	200	*	2.76134	0.00014824	1.50484	0.0225856	1.1943	0.103292	FALSE	FALSE	FALSE
chr4	54470900	54471099	200	*	3.02448	0.000145601	1.2697	0.0278374	1.57343	0.103292	FALSE	TRUE	TRUE
chr4	55038100	55038399	300	*	3.06236	0.000100385	-1.12002	0.166084	2.31498	0.103292	FALSE	FALSE	FALSE
chr4	57739050	57739599	550	*	3.17962	8.88219e-05	1.0063	0.0872722	1.36198	0.103292	FALSE	FALSE	TRUE
chr4	57846650	57847449	800	*	2.97482	0.000116513	2.03606	0.012291	1.30783	0.103292	FALSE	FALSE	FALSE
chr4	58422500	58422649	150	*	3.88112	6.31121e-05	0.519754	0.168901	2.28758	0.103292	FALSE	FALSE	FALSE
chr4	58547000	58547349	350	*	2.83294	0.00015827	0.998001	0.0841511	1.53859	0.103292	FALSE	FALSE	FALSE
chr4	58898050	58898199	150	*	3.31502	9.38718e-05	1.80191	0.0224452	1.51312	0.103292	FALSE	FALSE	FALSE
chr4	66040800	66040899	100	*	2.44333	0.000297208	0.0970936	0.884582	1.76212	0.103292	FALSE	FALSE	FALSE
chr4	67880250	67880349	100	*	3.34522	7.52482e-05	0.37187	0.284289	2.33877	0.103292	FALSE	FALSE	FALSE
chr4	70741650	70741749	100	*	2.71769	0.000163165	-0.383154	0.429715	1.41831	0.103292	FALSE	FALSE	FALSE
chr4	70845950	70846099	150	*	2.81525	0.000175163	-0.133201	0.842447	2.31388	0.103292	FALSE	FALSE	FALSE
chr4	81661200	81661349	150	*	-0.0619052	0.894721	2.89939	0.0105501	-1.56354	0.103292	FALSE	FALSE	FALSE
chr4	83031250	83031499	250	*	3.28902	8.14201e-05	0.889329	0.0830361	1.46439	0.103292	FALSE	FALSE	FALSE
chr4	83032100	83032399	300	*	4.07158	6.31121e-05	1.02071	0.0968891	1.59365	0.103292	FALSE	FALSE	FALSE
chr4	84636850	84636999	150	*	2.62972	0.000185187	1.63333	0.0200231	1.27045	0.103292	FALSE	FALSE	FALSE
chr4	87127600	87127849	250	*	4.02424	6.31121e-05	0.423978	0.267529	1.31712	0.103292	FALSE	FALSE	FALSE
chr4	87368250	87368949	700	*	3.26614	8.02932e-05	0.538789	0.160553	1.26531	0.103292	FALSE	TRUE	FALSE
chr4	87448650	87448749	100	*	2.63218	0.000252762	-0.61227	0.242165	2.15871	0.103292	FALSE	FALSE	FALSE
chr4	87731700	87731949	250	*	2.80866	0.000270136	-0.0153165	0.982114	2.44496	0.103292	FALSE	FALSE	TRUE
chr4	87927150	87927249	100	*	2.8807	0.000144156	0.435174	0.528128	2.19765	0.103292	FALSE	FALSE	FALSE
chr4	89020900	89020999	100	*	2.68151	0.000285332	-0.133201	0.842447	2.18013	0.103292	FALSE	FALSE	FALSE
chr4	89663300	89663449	150	*	3.10633	0.000221651	-0.908663	0.231678	2.60496	0.103292	FALSE	FALSE	FALSE
chr4	89688850	89689199	350	*	2.86491	0.000129422	1.60152	0.0188722	1.17976	0.103292	FALSE	FALSE	FALSE
chr4	92340550	92340749	200	*	3.2689	7.97817e-05	-0.403593	0.253221	2.26246	0.103292	FALSE	FALSE	FALSE
chr4	96244000	96244349	350	*	0.626712	0.21286	4.05044	0.0105501	-2.07588	0.103292	FALSE	FALSE	FALSE
chr4	97586500	97587299	800	*	3.71844	7.32057e-05	1.67347	0.0202568	1.51179	0.103292	FALSE	FALSE	FALSE
chr4	97588750	97589449	700	*	3.46521	7.52482e-05	1.92265	0.0145464	1.45893	0.103292	FALSE	FALSE	FALSE
chr4	97601700	97601949	250	*	2.67362	0.000172931	0.895251	0.0578422	1.62205	0.103292	FALSE	FALSE	FALSE
chr4	98222800	98222999	200	*	3.54922	9.35073e-05	1.29708	0.0318506	1.66802	0.103292	FALSE	FALSE	FALSE
chr4	100101500	100101649	150	*	2.43599	0.00123069	-0.267497	0.478266	1.99554	0.103292	FALSE	FALSE	FALSE
chr4	100223500	100224099	600	*	2.87287	0.000124326	2.22932	0.0114643	1.17718	0.103292	FALSE	FALSE	FALSE
chr4	100234600	100234699	100	*	2.77793	0.000158639	-0.173571	0.796315	2.09488	0.103292	FALSE	FALSE	FALSE
chr4	100235950	100236149	200	*	2.67369	0.00018417	0.552358	0.334957	2.05914	0.103292	FALSE	FALSE	FALSE
chr4	100435250	100435449	200	*	3.26188	7.99504e-05	0.987035	0.0530921	1.51337	0.103292	FALSE	FALSE	FALSE
chr4	100523750	100523849	100	*	3.18355	9.08488e-05	-0.0889907	0.779141	1.59	0.103292	FALSE	FALSE	FALSE
chr4	100798250	100798399	150	*	3.4772	7.34317e-05	0.727501	0.138465	1.67591	0.103292	FALSE	FALSE	FALSE
chr4	100857050	100857249	200	*	3.9777	6.31121e-05	-0.135888	0.771079	1.67533	0.103292	FALSE	FALSE	FALSE
chr4	100926900	100927049	150	*	2.89145	0.000170686	2.28018	0.0114622	1.32455	0.103292	FALSE	FALSE	FALSE
chr4	102759550	102759699	150	*	2.74768	0.000157482	0.684029	0.100912	1.8823	0.103292	FALSE	FALSE	FALSE
chr4	103004700	103006349	1650	*	4.0867	6.31121e-05	2.36951	0.0107273	1.2305	0.103292	FALSE	FALSE	FALSE
chr4	104438300	104438499	200	*	2.7775	0.00014824	-1.63902	0.167628	2.80418	0.103292	FALSE	FALSE	FALSE
chr4	106096900	106096999	100	*	2.52621	0.000251048	0.182351	0.783432	1.78005	0.103292	FALSE	FALSE	FALSE
chr4	106828150	106828399	250	*	2.87225	0.000225238	-0.837634	0.257365	2.12609	0.103292	FALSE	TRUE	TRUE
chr4	106848350	106848749	400	*	3.35142	7.97817e-05	0.912859	0.0560338	1.52766	0.103292	FALSE	TRUE	TRUE
chr4	106862850	106863299	450	*	2.81592	0.000133951	1.43018	0.0270949	1.17446	0.103292	FALSE	FALSE	FALSE
chr4	106977100	106977349	250	*	3.3836	8.24909e-05	1.18798	0.0318709	1.26033	0.103292	FALSE	FALSE	FALSE
chr4	106986100	106986499	400	*	2.6437	0.000201541	0.961495	0.0501253	1.6314	0.103292	FALSE	TRUE	FALSE
chr4	107136900	107137149	250	*	2.81261	0.000151496	0.888062	0.0788105	1.21661	0.103292	FALSE	FALSE	FALSE
chr4	107138850	107140049	1200	*	4.03897	6.33012e-05	2.03685	0.0144102	1.50933	0.103292	FALSE	TRUE	TRUE
chr4	107142250	107142499	250	*	3.16838	8.80884e-05	1.1192	0.0390924	1.11388	0.103292	FALSE	FALSE	FALSE
chr4	107538500	107538649	150	*	2.52409	0.000273342	1.4503	0.0611334	1.65679	0.103292	FALSE	TRUE	FALSE
chr4	108431750	108432149	400	*	3.94556	6.41936e-05	0.742312	0.0880569	1.42433	0.103292	FALSE	FALSE	FALSE
chr4	109241550	109241949	400	*	3.04461	9.95786e-05	1.60152	0.0188722	1.85647	0.103292	FALSE	TRUE	FALSE
chr4	110134150	110134599	450	*	3.04602	0.00010059	0.457313	0.290494	1.939	0.103292	FALSE	FALSE	FALSE
chr4	114494100	114494249	150	*	3.42619	0.00010438	-0.809937	0.152127	2.1268	0.103292	FALSE	FALSE	FALSE
chr4	117095400	117095649	250	*	3.51884	6.93597e-05	0.0683458	0.86033	1.34477	0.103292	TRUE	TRUE	TRUE
chr4	117651500	117651999	500	*	3.2875	7.95033e-05	1.55338	0.026326	1.38163	0.103292	FALSE	FALSE	FALSE
chr4	117653750	117654149	400	*	3.02106	0.000104386	1.54616	0.019329	1.14636	0.103292	FALSE	FALSE	FALSE
chr4	117659700	117659949	250	*	3.26058	8.00963e-05	0.888062	0.0788105	1.28211	0.103292	FALSE	TRUE	FALSE
chr4	120726150	120726399	250	*	2.58867	0.00024375	0.741023	0.168499	1.63637	0.103292	FALSE	FALSE	FALSE
chr4	123412150	123412899	750	*	3.05143	9.77781e-05	2.33142	0.0111712	1.10472	0.103292	FALSE	TRUE	TRUE
chr4	124358200	124358449	250	*	2.57546	0.000232445	0.233761	0.653151	1.63375	0.103292	FALSE	FALSE	FALSE
chr4	124705000	124705099	100	*	2.82956	0.000130778	-0.110654	0.811596	1.53017	0.103292	FALSE	FALSE	FALSE
chr4	124950800	124950899	100	*	3.18355	9.08488e-05	0.327115	0.33601	1.1739	0.103292	FALSE	FALSE	FALSE
chr4	125592150	125592349	200	*	2.78276	0.00014109	0.649684	0.111738	1.27645	0.103292	FALSE	FALSE	FALSE
chr4	126146950	126148199	1250	*	3.19614	8.6472e-05	1.98768	0.0128349	1.14784	0.103292	FALSE	TRUE	TRUE
chr4	126754500	126754649	150	*	2.62985	0.000190502	0.663438	0.182101	1.40261	0.103292	FALSE	FALSE	FALSE
chr4	128653700	128653849	150	*	2.8465	0.000128371	0.988925	0.12206	1.52288	0.103292	FALSE	FALSE	FALSE
chr4	128905650	128905799	150	*	3.26925	8.14201e-05	0.727501	0.138465	1.46795	0.103292	FALSE	FALSE	FALSE
chr4	129771700	129771949	250	*	2.62972	0.000185187	0.0258233	0.94262	1.51349	0.103292	FALSE	TRUE	TRUE
chr4	130299350	130299499	150	*	2.84048	0.000129276	0.157432	0.622469	1.07071	0.103292	FALSE	FALSE	FALSE
chr4	131744450	131744599	150	*	3.10758	9.30097e-05	-1.60795	0.0818821	2.60621	0.103292	FALSE	FALSE	FALSE
chr4	132033950	132034099	150	*	3.53441	7.08437e-05	0.0989292	0.884534	2.02544	0.103292	FALSE	FALSE	FALSE
chr4	133659750	133660099	350	*	2.56252	0.000239101	1.15816	0.188512	1.95778	0.103292	FALSE	FALSE	FALSE
chr4	139220000	139220299	300	*	3.02023	0.000106156	-0.229181	0.568575	1.94722	0.103292	FALSE	FALSE	FALSE
chr4	139230650	139230849	200	*	2.57521	0.000214251	0.517962	0.18226	1.20926	0.103292	FALSE	TRUE	TRUE
chr4	139265900	139266049	150	*	2.8807	0.000144156	0.0198329	0.966893	1.40364	0.103292	FALSE	FALSE	FALSE
chr4	139599300	139599799	500	*	3.89328	6.31121e-05	1.70137	0.0199387	1.44135	0.103292	FALSE	TRUE	TRUE
chr4	139715100	139715649	550	*	3.32546	7.72487e-05	1.01205	0.104206	1.3801	0.103292	FALSE	FALSE	TRUE
chr4	142622150	142622349	200	*	2.50312	0.000248935	0.986933	0.0516229	1.13717	0.103292	FALSE	TRUE	TRUE
chr4	144404650	144404899	250	*	3.32226	7.8474e-05	0.892972	0.110079	1.57267	0.103292	FALSE	FALSE	FALSE
chr4	144904250	144904349	100	*	2.7775	0.00014824	-0.402687	0.557981	2.09445	0.103292	FALSE	FALSE	FALSE
chr4	148306850	148307049	200	*	3.13013	9.31177e-05	0.176556	0.643156	1.47823	0.103292	FALSE	FALSE	FALSE
chr4	148470750	148470999	250	*	3.03925	0.000132077	-0.568118	0.603772	2.6072	0.103292	FALSE	FALSE	FALSE
chr4	148687900	148688199	300	*	2.94609	0.000111233	0.187034	0.570957	1.57614	0.103292	FALSE	TRUE	TRUE
chr4	149165900	149166049	150	*	2.91669	0.000133418	0.501971	0.398772	1.85091	0.103292	FALSE	TRUE	TRUE
chr4	149698750	149698899	150	*	3.87406	6.32084e-05	-0.356129	0.42926	1.29855	0.103292	FALSE	TRUE	FALSE
chr4	150396150	150396299	150	*	2.19785	0.000529472	0.0979992	0.760072	1.53604	0.103292	FALSE	FALSE	FALSE
chr4	150452250	150452349	100	*	2.44333	0.000297208	-0.0673483	0.831262	2.2628	0.103292	FALSE	FALSE	FALSE
chr4	152086800	152087099	300	*	2.61826	0.000188807	1.95147	0.0193911	1.22021	0.103292	FALSE	FALSE	FALSE
chr4	154387250	154387349	100	*	3.41423	7.34317e-05	-1.10288	0.0373126	2.40778	0.103292	FALSE	FALSE	FALSE
chr4	154425750	154425999	250	*	3.32226	7.8474e-05	-0.187915	0.781116	2.05295	0.103292	FALSE	FALSE	FALSE
chr4	155654650	155654749	100	*	2.95184	0.000110911	0.182351	0.783432	1.68375	0.103292	FALSE	TRUE	FALSE
chr4	156078250	156078499	250	*	2.99396	0.000107662	0.130626	0.693157	1.46688	0.103292	FALSE	TRUE	TRUE
chr8	3274800	3274899	100	*	3.25333	9.87599e-05	0.226815	0.634264	1.95272	0.103292	FALSE	FALSE	FALSE
chr8	3515850	3516049	200	*	2.67369	0.00018417	0.795465	0.0890678	1.31441	0.103292	FALSE	TRUE	TRUE
chr8	4600800	4600999	200	*	3.3272	7.75085e-05	1.63333	0.0200231	1.446	0.103292	FALSE	FALSE	FALSE
chr8	5588800	5588999	200	*	3.41423	7.34317e-05	-0.175407	0.79124	1.90709	0.103292	FALSE	FALSE	FALSE
chr8	6954300	6954749	450	*	2.80385	0.000153722	1.5325	0.0222234	1.48287	0.103292	FALSE	FALSE	FALSE
chr8	7288700	7289249	550	*	3.0908	0.000201279	2.39429	0.0131756	2.41189	0.103292	FALSE	FALSE	FALSE
chr8	7315600	7315749	150	*	3.31631	0.000104192	-0.636956	0.175554	1.51501	0.103292	FALSE	FALSE	FALSE
chr8	11586300	11586449	150	*	2.96156	0.000109159	0.225328	0.583662	1.50579	0.103292	FALSE	TRUE	TRUE
chr8	12758100	12758249	150	*	2.44299	0.000281784	-0.60219	0.390876	1.76177	0.103292	FALSE	TRUE	FALSE
chr8	16757450	16757599	150	*	0.479163	0.300536	3.14494	0.0126484	-1.83986	0.103292	FALSE	FALSE	FALSE
chr8	18332350	18332499	150	*	3.41423	7.34317e-05	0.552358	0.334957	1.45183	0.103292	FALSE	FALSE	FALSE
chr8	25342900	25343099	200	*	2.64993	0.000178759	0.103498	0.916627	2.54523	0.103292	FALSE	TRUE	TRUE
chr8	25368250	25368899	650	*	3.17264	9.13662e-05	2.45532	0.0106175	1.16112	0.103292	FALSE	FALSE	FALSE
chr8	25993600	25994049	450	*	3.25444	8.14201e-05	1.04305	0.0592948	1.25389	0.103292	FALSE	TRUE	TRUE
chr8	26227250	26227599	350	*	3.63064	6.58389e-05	0.1871	0.575412	1.57614	0.103292	FALSE	TRUE	TRUE
chr8	26266800	26267049	250	*	2.83732	0.000140312	0.726048	0.474546	2.38533	0.103292	FALSE	FALSE	FALSE
chr8	26359550	26359899	350	*	3.55246	6.93597e-05	0.6943	0.156266	1.57475	0.103292	FALSE	FALSE	FALSE
chr8	27023500	27023699	200	*	3.0303	0.000101957	0.164717	0.625855	1.28179	0.103292	FALSE	TRUE	TRUE
chr8	27104050	27104599	550	*	2.79283	0.000155042	1.39461	0.0694097	1.60026	0.103292	FALSE	TRUE	TRUE
chr8	29908950	29909099	150	*	3.33825	8.14201e-05	0.874392	0.247971	1.82929	0.103292	FALSE	FALSE	FALSE
chr8	34573800	34574049	250	*	3.18718	9.85385e-05	0.29237	0.508818	1.43759	0.103292	FALSE	FALSE	FALSE
chr8	36484300	36484449	150	*	2.8807	0.000144156	-0.110359	0.781116	1.90532	0.103292	FALSE	FALSE	FALSE
chr8	36710400	36710799	400	*	2.8342	0.000130836	0.849232	0.276317	1.77369	0.103292	FALSE	FALSE	FALSE
chr8	36923000	36923199	200	*	2.53328	0.000226101	0.258195	0.760726	2.21289	0.103292	FALSE	FALSE	FALSE
chr8	44704700	44704899	200	*	-0.217936	0.671211	3.44696	0.0106396	-1.93459	0.103292	FALSE	FALSE	FALSE
chr8	44709050	44709349	300	*	3.42326	0.000129276	0.473974	0.446083	2.01399	0.103292	FALSE	FALSE	FALSE
chr8	44709950	44710249	300	*	3.70498	6.95449e-05	2.66927	0.0141425	1.74897	0.103292	FALSE	FALSE	FALSE
chr8	46251700	46251899	200	*	3.45915	8.6472e-05	-0.636956	0.175554	1.65786	0.103292	FALSE	FALSE	FALSE
chr8	46600800	46600899	100	*	2.28042	0.00145103	-0.38193	0.437866	1.80572	0.103292	FALSE	FALSE	FALSE
chr8	46942650	46942799	150	*	2.89392	0.000122354	-0.91006	0.315467	2.05161	0.103292	FALSE	FALSE	FALSE
chr8	47060700	47060849	150	*	2.75366	0.000163227	0.182351	0.783432	2.0075	0.103292	FALSE	FALSE	FALSE
chr8	47345100	47345449	350	*	2.97084	0.000107953	1.55321	0.0735862	1.78792	0.103292	FALSE	FALSE	TRUE
chr8	49112850	49112949	100	*	2.58803	0.000202712	-0.93112	0.2205	1.90681	0.103292	FALSE	FALSE	FALSE
chr8	51707400	51707549	150	*	2.89889	0.000163165	1.00645	0.0453543	1.89244	0.103292	FALSE	FALSE	FALSE
chr8	52389650	52389999	350	*	4.12036	6.31121e-05	2.09868	0.0147196	1.77381	0.103292	FALSE	FALSE	FALSE
chr8	56651150	56651499	350	*	3.27828	0.000127258	0.450066	0.36018	1.73781	0.103292	FALSE	FALSE	FALSE
chr8	57333000	57333199	200	*	3.42799	7.85297e-05	-0.116251	0.736793	1.54697	0.103292	TRUE	TRUE	TRUE
chr8	59479200	59479349	150	*	2.95184	0.000110911	0.0517192	0.924316	1.81438	0.103292	FALSE	FALSE	FALSE
chr8	60505850	60505999	150	*	2.92457	0.000114727	1.00323	0.0527973	1.35754	0.103292	FALSE	TRUE	TRUE
chr8	61310000	61310299	300	*	2.86999	0.000128376	0.71364	0.133495	1.25703	0.103292	FALSE	FALSE	FALSE
chr8	64334550	64335049	500	*	3.71877	9.08488e-05	2.01713	0.0173568	1.62464	0.103292	FALSE	FALSE	FALSE
chr8	64335550	64336049	500	*	3.06518	9.60856e-05	3.01565	0.0105501	1.25767	0.103292	FALSE	FALSE	FALSE
chr8	66801900	66802099	200	*	0.484363	0.304668	2.96435	0.0149262	-1.65407	0.103292	FALSE	FALSE	FALSE
chr8	67525250	67525399	150	*	3.60385	6.81992e-05	0.420568	0.238742	1.27163	0.103292	FALSE	FALSE	FALSE
chr8	69164650	69164799	150	*	3.22004	0.00015224	-0.676093	0.103321	2.21359	0.103292	FALSE	FALSE	FALSE
chr8	70208500	70208849	350	*	2.88765	0.000120554	1.85503	0.0154309	1.08902	0.103292	FALSE	FALSE	FALSE
chr8	70489100	70489349	250	*	3.28396	8.14201e-05	1.49882	0.0199769	1.45045	0.103292	FALSE	TRUE	TRUE
chr8	70506550	70506799	250	*	2.98994	0.000111662	0.942585	0.0536663	1.25648	0.103292	FALSE	FALSE	FALSE
chr8	70833050	70833199	150	*	2.73538	0.000278889	-0.984745	0.0475012	1.96775	0.103292	FALSE	FALSE	FALSE
chr8	70865000	70865749	750	*	3.31126	8.14201e-05	1.09058	0.040918	1.22689	0.103292	FALSE	TRUE	TRUE
chr8	75018150	75018649	500	*	4.38229	6.31121e-05	0.889113	0.0586409	1.49589	0.103292	FALSE	FALSE	FALSE
chr8	77712000	77712349	350	*	3.31401	9.38718e-05	1.25354	0.0375078	1.38686	0.103292	FALSE	FALSE	FALSE
chr8	77713850	77714349	500	*	3.2704	8.14201e-05	0.581216	0.156941	1.29273	0.103292	FALSE	FALSE	FALSE
chr8	77829650	77830349	700	*	2.79136	0.000158863	1.76393	0.0423283	1.74998	0.103292	FALSE	TRUE	TRUE
chr8	78568700	78568849	150	*	-0.849214	0.125638	3.07578	0.0111197	-2.57715	0.103292	FALSE	FALSE	FALSE
chr8	79209750	79210499	750	*	3.05034	9.85385e-05	1.70654	0.0158068	1.24931	0.103292	FALSE	FALSE	TRUE
chr8	79521600	79522149	550	*	3.51878	7.81578e-05	2.96779	0.0129455	1.54847	0.103292	FALSE	FALSE	FALSE
chr8	79522750	79522949	200	*	3.19538	8.54609e-05	0.891967	0.097123	1.21767	0.103292	FALSE	FALSE	FALSE
chr8	82947050	82947399	350	*	3.84806	7.08437e-05	0.822083	0.101502	1.93309	0.103292	FALSE	FALSE	FALSE
chr8	83079700	83079799	100	*	2.71843	0.000173629	0.37187	0.284289	1.71198	0.103292	FALSE	FALSE	FALSE
chr8	83177700	83177949	250	*	3.36843	7.42914e-05	0.0796152	0.800902	1.18309	0.103292	FALSE	FALSE	FALSE
chr8	84657700	84657949	250	*	2.97096	0.000152582	0.781536	0.0975622	1.33281	0.103292	FALSE	TRUE	TRUE
chr8	84742350	84742799	450	*	3.23602	8.30414e-05	1.04977	0.0413894	1.14877	0.103292	FALSE	TRUE	TRUE
chr8	85491950	85492049	100	*	3.22004	0.00015224	1.59355	0.0178358	1.62649	0.103292	FALSE	TRUE	TRUE
chr8	87660250	87660599	350	*	2.59366	0.000221651	1.47127	0.0217635	1.18242	0.103292	FALSE	FALSE	TRUE
chr8	88382250	88382349	100	*	2.81667	0.000139129	1.57493	0.0198189	1.28951	0.103292	FALSE	FALSE	FALSE
chr8	88570550	88571549	1000	*	3.41661	8.3124e-05	1.31174	0.0337115	1.33671	0.103292	FALSE	TRUE	TRUE
chr8	88627350	88627599	250	*	2.71868	0.000158154	0.0805849	0.884582	1.79327	0.103292	FALSE	FALSE	FALSE
chr8	90861250	90862349	1100	*	4.24527	6.31121e-05	2.36433	0.0115078	1.13625	0.103292	FALSE	TRUE	TRUE
chr8	91374950	91375249	300	*	3.68733	6.46345e-05	0.562142	0.305333	1.84178	0.103292	FALSE	FALSE	FALSE
chr8	91445600	91445799	200	*	3.16046	0.00010934	0.679177	0.111858	1.6333	0.103292	FALSE	FALSE	TRUE
chr8	91524250	91525599	1350	*	3.27685	9.18164e-05	2.06692	0.0122943	1.24499	0.103292	FALSE	TRUE	FALSE
chr8	91926750	91927049	300	*	3.28422	8.60254e-05	1.29691	0.03081	1.92512	0.103292	FALSE	FALSE	FALSE
chr8	91947850	91948649	800	*	3.64386	6.69886e-05	1.63289	0.0242937	1.35955	0.103292	FALSE	TRUE	TRUE
chr8	91952450	91952999	550	*	2.96412	0.000116418	1.39288	0.0255233	1.29585	0.103292	FALSE	FALSE	FALSE
chr8	92798350	92798599	250	*	2.68663	0.000166894	-0.136613	0.878509	2.1153	0.103292	FALSE	FALSE	FALSE
chr8	92827350	92828249	900	*	3.44481	7.08437e-05	2.11113	0.011758	1.1506	0.103292	FALSE	TRUE	FALSE
chr8	94871700	94872449	750	*	3.31794	7.72682e-05	1.44299	0.0229439	1.22352	0.103292	FALSE	FALSE	TRUE
chr8	95833600	95833749	150	*	2.38304	0.00034214	0.310431	0.521926	1.52664	0.103292	FALSE	FALSE	FALSE
chr8	95973850	95974299	450	*	3.63657	6.55427e-05	1.56653	0.0299798	1.27917	0.103292	FALSE	FALSE	FALSE
chr8	96856950	96857099	150	*	-0.679632	0.127235	3.18136	0.0105501	-1.57905	0.103292	FALSE	FALSE	FALSE
chr8	96868500	96868699	200	*	3.10511	9.25706e-05	0.781292	0.0943499	1.4672	0.103292	FALSE	FALSE	FALSE
chr8	100818800	100818949	150	*	2.62985	0.000190502	-0.634575	0.117008	3.9777	0.103292	FALSE	FALSE	FALSE
chr8	103398250	103398499	250	*	3.39444	7.8474e-05	0.432961	0.228512	1.20911	0.103292	FALSE	FALSE	FALSE
chr8	105347650	105347749	100	*	2.62972	0.000185187	0.354509	0.343332	1.51374	0.103292	FALSE	TRUE	TRUE
chr8	106011650	106011849	200	*	3.16539	8.84542e-05	0.974329	0.0533989	1.25577	0.103292	FALSE	TRUE	TRUE
chr8	107470250	107470399	150	*	-0.976857	0.0526734	2.62289	0.0105501	-1.95239	0.103292	FALSE	FALSE	FALSE
chr8	107498450	107498699	250	*	3.92659	6.31121e-05	0.816886	0.103486	1.22969	0.103292	FALSE	FALSE	FALSE
[truncated: 28,684 more rows]
