# Supplementary material for: GLI transcriptional repression is inert prior to Hedgehog pathway activation
Source: Nat Commun. 2022 Feb 10;13:808. doi: 10.1038/s41467-022-28485-4 (PMC8831537; doi:10.1038/s41467-022-28485-4)
Supplement: Supplementary file 4 — Supplementary Data 1-5 [file 41467_2022_28485_MOESM4_ESM.zip › Supplementary_Data/Supplementary_Data_5.xlsx]

## Sheet: diff_analysis_ATAC_all
	seqnames	start	end	width	strand	nearest_gene_id	nearest_gene_name	distance_to_gene	HH-responsive GBR	E9-1	E9-2	Shh_35S-1	Shh_35S-2	WT_28S-1	WT_28S-2	WT_28S-3	WT_35S-1	WT_35S-2	WT_35S-3	Shh_28S-1	Shh_28S-2	Shh_28S-3	WT28S_Shh28S.baseMean	WT28S_Shh28S.log2FoldChange	WT28S_Shh28S.lfcSE	WT28S_Shh28S.stat	WT28S_Shh28S.pvalue	WT28S_Shh28S.padj	WT35S_Shh35S.baseMean	WT35S_Shh35S.log2FoldChange	WT35S_Shh35S.lfcSE	WT35S_Shh35S.stat	WT35S_Shh35S.pvalue	WT35S_Shh35S.padj	E9_Shh28S.baseMean	E9_Shh28S.log2FoldChange	E9_Shh28S.lfcSE	E9_Shh28S.stat	E9_Shh28S.pvalue	E9_Shh28S.padj	Shh28S_Shh35S.baseMean	Shh28S_Shh35S.log2FoldChange	Shh28S_Shh35S.lfcSE	Shh28S_Shh35S.stat	Shh28S_Shh35S.pvalue	Shh28S_Shh35S.padj	E9_WT28S.baseMean	E9_WT28S.log2FoldChange	E9_WT28S.lfcSE
79197	chr8	102688891	102690584	1694	*	ENSMUSG00000078006.1	Gm26301	41899	1	5.85084	5.97095	4.90924	5.06886	6.59839	7.27181	6.80099	6.33495	6.31662	6.5891	5.31432	5.36982	5.67821	66.3093	1.46247	0.254018	5.75737	8.54359e-09	2.14817e-05	66.3093	1.4566	0.304848	4.77812	1.76946e-06	0.000741946	66.3093	0.460377	0.292692	1.57291	0.115741	0.436031	66.3093	0.479511	0.320023	1.49836	0.134039	0.727484	66.3093	-1.0021	0.277958
78339	chr8	80317827	80319640	1814	*	ENSMUSG00000051839.6	Gypa	174404	1	6.06966	5.89938	5.88503	5.77177	6.64764	6.81039	7.12765	7.10174	6.90633	7.60138	6.14145	6.11447	6.0638	90.8434	0.769256	0.243579	3.15814	0.0015878	0.0508142	90.8434	1.42677	0.274063	5.20599	1.92967e-07	0.000178566	90.8434	-0.12221	0.281893	-0.433534	0.664627	0.888545	90.8434	0.283519	0.285617	0.992656	0.320877	0.856258	90.8434	-0.891466	0.277437
55299	chr4	87767643	87769475	1833	*	ENSMUSG00000082443.1	Gm12604	186853	1	7.08143	6.93575	5.93857	5.84571	6.97153	7.62087	7.46498	7.12503	6.94873	7.55645	6.29607	6.78674	6.57189	117.37	0.798733	0.238584	3.3478	0.000814551	0.0374658	117.37	1.36059	0.278305	4.88886	1.01424e-06	0.00051719	117.37	0.441319	0.266587	1.65544	0.0978352	0.400088	117.37	0.690491	0.28485	2.42405	0.0153486	0.377236	117.37	-0.357413	0.263006
20594	chr13	44795025	44796916	1892	*	ENSMUSG00000088189.1	Gm22213	41366	1	5.4266	5.99404	5.32568	5.18736	6.22933	6.66205	6.44993	6.36134	6.25036	7.01522	5.61225	5.90625	6.19317	66.1386	0.528248	0.273889	1.92869	0.053769	0.273277	66.1386	1.35719	0.318521	4.26092	2.03591e-05	0.00439423	66.1386	-0.188853	0.314296	-0.600876	0.547923	0.834027	66.1386	0.683705	0.327514	2.08756	0.0368378	0.507228	66.1386	-0.717101	0.31223
21631	chr13	64001780	64004079	2300	*	ENSMUSG00000033122.13	Hsd17b3	85121	1	6.60915	6.32059	5.82942	5.55377	6.775	7.13378	6.83719	6.77852	6.82899	7.14228	6.20976	5.99669	6.50701	91.0974	0.676285	0.231975	2.91534	0.00355301	0.0739078	91.0974	1.2512	0.269191	4.64802	3.35141e-06	0.00121537	91.0974	0.227928	0.261065	0.873072	0.382624	0.730701	91.0974	0.561517	0.277748	2.02168	0.0432097	0.531173	91.0974	-0.448356	0.257568
21623	chr13	63917073	63919694	2622	*	ENSMUSG00000021470.17	Ercc6l2	101832	1	6.13579	6.26473	6.20207	5.77177	6.48102	6.59349	6.78254	7.11731	7.11619	7.33195	6.41657	6.2083	6.52351	95.9244	0.23653	0.222683	1.06218	0.288152	0.614868	95.9244	1.21078	0.247702	4.88806	1.01837e-06	0.00051719	95.9244	-0.183027	0.252141	-0.725893	0.467905	0.786792	95.9244	0.392144	0.256801	1.52704	0.126752	0.721666	95.9244	-0.419558	0.253443
69180	chr6	101283099	101285308	2210	*	ENSMUSG00000108076.1	RP23-296N5.4	3201	1	6.33663	6.08286	5.8575	6.12846	6.79699	7.05097	7.1422	6.90948	6.89553	7.4126	6.20976	6.63732	6.15133	97.663	0.642585	0.237892	2.70116	0.00690971	0.0996952	97.663	1.10636	0.269511	4.10507	4.04197e-05	0.00704344	97.663	-0.146817	0.273303	-0.537195	0.591133	0.854986	97.663	0.361475	0.277699	1.30168	0.193026	0.78396	97.663	-0.789402	0.270525
27556	chr15	74155301	74158290	2990	*	ENSMUSG00000082585.3	Gm15387	60967	1	6.75657	6.75834	6.30758	6.43032	7.13587	7.31504	7.53277	7.47843	7.02005	7.69648	7.08345	7.19851	7.15179	135.555	0.184544	0.214591	0.859982	0.389799	0.700694	135.555	1.0673	0.246909	4.32263	1.54177e-05	0.00371251	135.555	-0.392569	0.244025	-1.60873	0.107676	0.420378	135.555	0.782343	0.250421	3.12412	0.00178341	0.143191	135.555	-0.577114	0.245264
50882	chr3	86316241	86317247	1007	*	ENSMUSG00000077744.1	Gm26343	40878	1	4.59129	3.18507	4.6125	4.46409	4.84599	4.41733	4.38091	5.20024	5.64936	5.77063	4.35013	4.55477	4.30938	25.2208	0.185246	0.370715	0.4997	0.617286	0.844177	25.2208	1.05611	0.379601	2.78216	0.00539982	0.152574	25.2208	-0.392007	0.431877	-0.907681	0.364047	0.717715	25.2208	-0.125881	0.407235	-0.309111	0.757237	0.968962	25.2208	-0.577253	0.436091
21620	chr13	63725096	63726824	1729	*	ENSMUSG00000021470.17	Ercc6l2	88415	1	5.65426	5.22602	5.15523	5.58289	5.68573	6.06181	5.95234	6.60166	6.47005	6.13897	5.61225	5.47424	4.7628	54.0261	0.574624	0.28502	2.01608	0.0437917	0.247	54.0261	1.03987	0.306704	3.39046	0.000697742	0.0437595	54.0261	0.12685	0.32219	0.393711	0.693794	0.900482	54.0261	-0.0626117	0.324113	-0.193179	0.846819	0.98153	54.0261	-0.447774	0.318271
44378	chr2	69053120	69054749	1630	*	ENSMUSG00000102662.1	Gm38377	35023	1	5.35437	5.37417	5.74178	5.66688	6.05776	6.25176	6.72574	6.72872	6.5685	6.78359	5.31432	5.68476	5.38514	63.9059	0.890574	0.256531	3.4716	0.000517369	0.0309339	63.9059	1.00912	0.275269	3.66595	0.000246422	0.0224666	63.9059	-0.120761	0.302882	-0.398705	0.690111	0.899116	63.9059	-0.225972	0.29346	-0.770028	0.441284	0.901132	63.9059	-1.01133	0.294799
21626	chr13	63950330	63953863	3534	*	ENSMUSG00000021470.17	Ercc6l2	135089	1	8.57437	8.41358	7.45363	7.52306	8.16073	8.88919	8.73959	8.09648	8.02938	8.97683	8.13778	8.26447	8.42655	311.089	0.343426	0.247493	1.38762	0.165254	0.474003	311.089	0.95296	0.280337	3.39934	0.000675477	0.0427857	311.089	0.215438	0.276039	0.780462	0.435119	0.766469	311.089	0.79564	0.281525	2.82618	0.00471074	0.225675	311.089	-0.127988	0.276097
13388	chr11	94525612	94529923	4312	*	ENSMUSG00000039110.14	Mycbpap	3869	1	7.56221	7.58679	6.97881	6.89247	7.51997	8.12053	7.52169	7.58864	7.5263	8.27913	7.84746	7.84979	8.5117	208.196	-0.362082	0.250497	-1.44545	0.148331	0.450135	208.196	0.912875	0.285276	3.19997	0.00137442	0.0665769	208.196	-0.531609	0.27987	-1.89949	0.0575006	0.300698	208.196	1.17472	0.285573	4.11357	3.89595e-05	0.0150452	208.196	-0.169528	0.282749
84896	chr9	102530726	102533147	2422	*	ENSMUSG00000088324.1	Gm25669	14618	1	6.21951	5.97095	6.44343	6.43032	6.50794	6.96313	6.92391	7.12503	7.00003	7.71022	6.68001	6.97648	6.66405	108.35	0.0134661	0.241039	0.0558669	0.955448	0.985053	108.35	0.888437	0.266316	3.33602	0.000849856	0.0493883	108.35	-0.694087	0.277653	-2.49984	0.0124251	0.119429	108.35	0.352723	0.271672	1.29834	0.19417	0.784609	108.35	-0.707553	0.280606
21619	chr13	63718889	63720769	1881	*	ENSMUSG00000021470.17	Ercc6l2	94470	1	5.76985	5.82408	5.64845	5.61144	6.02085	6.39293	6.44993	6.49843	6.31662	6.63784	5.64551	5.49921	5.64844	64.6212	0.699137	0.246535	2.83586	0.00457028	0.0830167	64.6212	0.878267	0.2687	3.26858	0.0010809	0.0572746	64.6212	0.206936	0.279303	0.740899	0.458755	0.781814	64.6212	-0.035649	0.283846	-0.125593	0.900054	0.98871	64.6212	-0.492201	0.273714
3037	chr1	133940691	133942352	1662	*	ENSMUSG00000041577.5	Prelp	19276	1	6.63986	6.24562	6.04005	6.02616	6.62323	6.7275	6.94065	6.90051	6.71079	6.97784	6.66386	6.08179	6.8324	93.0802	0.217088	0.236812	0.91671	0.359295	0.676889	93.0802	0.846754	0.268552	3.15304	0.0016158	0.0735941	93.0802	-0.0948646	0.265613	-0.357154	0.720977	0.911651	93.0802	0.522714	0.273663	1.91007	0.0561246	0.578519	93.0802	-0.311953	0.266963
4448	chr1	172615062	172618723	3662	*	ENSMUSG00000070504.9	Fcrl6	12510	1	7.03597	6.83706	7.02904	6.70653	7.21151	7.98436	7.80368	7.55473	7.48368	8.00592	7.31814	7.32956	7.40425	161.292	0.340564	0.227395	1.49767	0.134218	0.429837	161.292	0.834644	0.256683	3.25166	0.00114735	0.0596077	161.292	-0.414394	0.258981	-1.6001	0.109577	0.424257	161.292	0.480458	0.259866	1.84887	0.0644768	0.602129	161.292	-0.754959	0.259087
4794	chr1	181561057	181562440	1384	*	ENSMUSG00000050625.4	Ccdc121	49605	1	5.23874	5.22602	5.74178	5.58289	5.66196	6.59349	6.37802	6.36134	6.25036	6.65688	5.5076	5.54788	5.55524	59.2576	0.705677	0.271972	2.59466	0.00946832	0.11691	59.2576	0.787203	0.29513	2.66731	0.00764619	0.184746	59.2576	-0.312962	0.321639	-0.973023	0.330542	0.691769	59.2576	-0.127019	0.309572	-0.410306	0.681582	0.955651	59.2576	-1.01864	0.316551
77682	chr8	57404146	57406291	2146	*	ENSMUSG00000031610.3	Scrg1	49631	1	7.13631	6.89953	6.2663	5.93876	6.93232	7.586	7.15659	6.81717	6.52712	7.20184	6.68001	6.92214	6.75068	112.506	0.450355	0.236425	1.90485	0.0567993	0.281292	112.506	0.782116	0.274292	2.85139	0.00435279	0.134367	112.506	0.232738	0.263368	0.8837	0.376858	0.726682	112.506	0.691804	0.277312	2.49468	0.0126072	0.349586	112.506	-0.217616	0.262631
20550	chr13	43891720	43892682	963	*	ENSMUSG00000089107.1	Gm23117	18917	1	5.0227	4.82378	4.90924	5.14893	4.96733	5.43633	5.6197	5.88551	5.5701	5.90414	5.27235	5.00174	5.27254	39.5066	0.161288	0.294635	0.547415	0.584094	0.826603	39.5066	0.779477	0.317449	2.45544	0.0140712	0.25717	39.5066	-0.26086	0.336204	-0.775899	0.437809	0.768075	39.5066	0.144272	0.332141	0.43437	0.66402	0.951947	39.5066	-0.422148	0.339915
13137	chr11	88148137	88149705	1569	*	ENSMUSG00000018378.13	Cuedc1	50078	1	6.42745	6.33874	6.42479	6.24235	6.49455	6.66205	6.54054	7.00463	6.71079	7.4513	6.39718	6.77657	6.52351	96.9197	-0.0187738	0.238073	-0.0788572	0.937146	0.978665	96.9197	0.767115	0.260241	2.94771	0.00320136	0.110606	96.9197	-0.199956	0.265474	-0.753205	0.451327	0.776762	96.9197	0.249812	0.266448	0.937561	0.34847	0.867111	96.9197	-0.181182	0.269368
20326	chr13	34760647	34761115	469	*	ENSMUSG00000038246.6	Fam50b	25796	1	5.19805	5.10399	4.47431	4.40008	5.21614	4.94333	5.12937	5.14055	5.09137	5.27476	4.17896	4.45622	4.30938	27.3225	0.815077	0.328578	2.48062	0.0131154	0.1375	27.3225	0.766229	0.355355	2.15624	0.0310652	0.380694	27.3225	0.853584	0.354185	2.40999	0.0159528	0.139882	27.3225	-0.111115	0.382756	-0.290301	0.771586	0.971331	27.3225	0.0385067	0.339934
5331	chr1	192898756	192902404	3649	*	ENSMUSG00000102162.1	Gm2367	10184	1	6.31776	5.89938	6.36738	6.7197	6.91231	7.74195	7.7572	7.22182	7.0785	7.54116	6.72737	7.22868	7.36817	131.91	0.373541	0.254175	1.46962	0.141665	0.440392	131.91	0.745149	0.289085	2.57761	0.00994853	0.213353	131.91	-1.02426	0.298503	-3.43131	0.000600679	0.0140024	131.91	0.584195	0.291642	2.00312	0.0451641	0.538099	131.91	-1.3978	0.298429
78338	chr8	80313469	80316567	3099	*	ENSMUSG00000051839.6	Gypa	177477	1	7.95309	7.54832	7.04133	7.02569	7.60969	8.26714	7.95137	7.58304	7.37904	8.18058	7.24408	7.71242	7.41313	192.009	0.488495	0.241675	2.02129	0.0432497	0.245391	192.009	0.730075	0.272975	2.67451	0.00748385	0.181915	192.009	0.292114	0.269398	1.08432	0.278223	0.64573	192.009	0.443286	0.275526	1.60887	0.107644	0.694621	192.009	-0.196381	0.268796
6066	chr10	37112253	37113723	1471	*	ENSMUSG00000103299.1	Gm38231	16020	1	5.95221	5.99404	5.28492	5.91605	6.21306	6.66205	6.60495	6.25275	6.1449	6.60879	5.64551	5.64056	5.89657	65.5733	0.772132	0.255487	3.0222	0.00250948	0.0627721	65.5733	0.721713	0.285761	2.52558	0.0115506	0.232238	65.5733	0.247456	0.288976	0.856321	0.39182	0.737242	65.5733	0.0874934	0.296864	0.294725	0.768204	0.970814	65.5733	-0.524676	0.283237
4068	chr1	165693858	165696263	2406	*	ENSMUSG00000105249.1	AC124587.1	0	1	6.3918	6.28359	6.04005	5.93876	7.0097	7.16561	7.18496	6.68759	6.73522	6.64739	6.4546	6.3246	6.75068	95.2169	0.606027	0.208766	2.90289	0.00369734	0.0755651	95.2169	0.709624	0.244216	2.90572	0.00366407	0.120944	95.2169	-0.179607	0.241152	-0.744785	0.456401	0.780178	95.2169	0.53431	0.248921	2.1465	0.0318328	0.484267	95.2169	-0.785633	0.238636
82089	chr9	37027713	37032165	4453	*	ENSMUSG00000077401.1	n-R5s82	1313	1	7.86484	7.81137	7.79583	7.77093	7.68239	8.04552	8.11513	8.24913	7.98932	9.01608	7.91721	8.07821	8.31725	269.596	-0.159841	0.240776	-0.663857	0.506782	0.782946	269.596	0.70858	0.267081	2.65305	0.00797677	0.189827	269.596	-0.276677	0.268541	-1.0303	0.302871	0.668967	269.596	0.331891	0.268934	1.2341	0.217167	0.800619	269.596	-0.116836	0.270538
4449	chr1	172619003	172620170	1168	*	ENSMUSG00000026544.6	Dusp23	12791	1	5.4266	5.37417	5.24297	5.10945	5.75478	6.15991	5.84975	5.53763	6.07006	5.95118	4.76765	5.34249	5.4556	46.431	0.703526	0.280644	2.50683	0.0121818	0.132661	46.431	0.707699	0.311467	2.27215	0.0230777	0.332186	46.431	0.175601	0.318909	0.550632	0.581886	0.850738	46.431	0.0553982	0.326084	0.169889	0.865097	0.984037	46.431	-0.527925	0.312496
6371	chr10	44408649	44410532	1884	*	ENSMUSG00000089260.1	Mir1929	48972	1	5.85084	6.20662	6.4059	6.10857	6.26132	6.44574	6.54054	6.66658	6.93824	7.20184	6.59743	6.4706	6.40386	89.2958	-0.0810984	0.233432	-0.347417	0.728278	0.897993	89.2958	0.700433	0.253508	2.76296	0.00572799	0.156546	89.2958	-0.456333	0.2644	-1.72592	0.0843612	0.370523	89.2958	0.233114	0.259994	0.896611	0.369926	0.875732	89.2958	-0.375235	0.269324
62476	chr5	102639399	102640674	1276	*	ENSMUSG00000106586.1	1700013M08Rik	156109	1	4.23682	4.53985	5.51382	5.52405	5.63779	6.49669	6.40239	6.05677	6.01126	6.48638	5.5076	5.82958	5.34857	52.02	0.623302	0.282969	2.20272	0.0276147	0.196091	52.02	0.699136	0.313661	2.22895	0.0258172	0.34991	52.02	-1.22794	0.367348	-3.34271	0.000829635	0.0177338	52.02	0.0684231	0.324867	0.210619	0.833185	0.979588	52.02	-1.85124	0.36397
970	chr1	59367717	59369561	1845	*	ENSMUSG00000099922.1	Gm29016	9368	1	6.92812	6.42622	6.34772	6.31357	6.30802	7.18127	7.00571	7.02127	6.75924	7.20831	6.23183	6.54442	6.92223	104.888	0.265877	0.259769	1.02351	0.306066	0.631496	104.888	0.687372	0.289281	2.37614	0.0174948	0.288677	104.888	0.103999	0.289011	0.359845	0.718963	0.910673	104.888	0.267589	0.294378	0.909001	0.36335	0.873232	104.888	-0.161878	0.289802
21628	chr13	63969064	63970710	1647	*	ENSMUSG00000033122.13	Hsd17b3	118490	1	5.39094	4.71682	5.91205	5.58289	5.5882	5.67623	6.5838	6.05677	6.30034	6.74851	5.5076	5.59496	5.38514	55.6858	0.516408	0.304139	1.69793	0.0895202	0.351881	55.6858	0.657721	0.325667	2.01961	0.0434238	0.44037	55.6858	-0.421878	0.356541	-1.18325	0.236709	0.603317	55.6858	-0.256757	0.339178	-0.756999	0.44905	0.902665	55.6858	-0.938286	0.354221
48833	chr2	172672907	172676567	3661	*	ENSMUSG00000028640.11	Tfap2c	123313	1	7.1255	7.10437	6.91346	6.84518	7.48652	7.32916	7.1422	7.229	7.36346	7.82412	7.29737	7.39088	7.37728	153.62	-0.0241293	0.207324	-0.116385	0.907348	0.96833	153.62	0.623913	0.232149	2.68755	0.00719775	0.178243	153.62	-0.24348	0.231701	-1.05084	0.293333	0.660128	153.62	0.481253	0.234789	2.04973	0.0403912	0.522637	153.62	-0.219351	0.234384
63723	chr5	118828058	118830605	2548	*	ENSMUSG00000106708.1	Gm43782	46859	1	7.28944	6.54041	6.92677	6.93826	7.0097	7.30077	7.69937	7.31252	7.26622	7.94912	7.35882	7.39754	7.71553	158.732	-0.143213	0.252132	-0.568007	0.57003	0.819914	158.732	0.619093	0.282413	2.19215	0.0283685	0.365431	158.732	-0.540897	0.283678	-1.90673	0.0565558	0.297983	158.732	0.570335	0.284075	2.00769	0.0446765	0.536635	158.732	-0.397684	0.286444
44605	chr2	73976616	73980379	3764	*	ENSMUSG00000083072.2	Gm13668	15946	1	7.4966	7.08299	6.99153	6.94948	7.49999	7.69909	7.93476	7.12503	7.11619	8.19368	7.39838	7.68549	8.59601	185.652	-0.268871	0.303017	-0.887314	0.37491	0.688991	185.652	0.609467	0.342961	1.77707	0.0755561	0.549534	185.652	-0.686441	0.340129	-2.01818	0.0435728	0.257489	185.652	1.02256	0.342824	2.98276	0.00285663	0.178465	185.652	-0.417569	0.342307
9098	chr10	125954287	125955822	1536	*	ENSMUSG00000020105.8	Lrig3	10396	1	5.65426	5.71714	6.18001	5.58289	6.22933	6.70602	6.27621	6.57935	6.4257	6.49699	5.5782	5.59496	5.61804	65.846	0.821564	0.250173	3.28399	0.0010235	0.041664	65.846	0.608196	0.267745	2.27155	0.0231134	0.332581	65.846	0.0908071	0.288118	0.315173	0.75263	0.923598	65.846	-0.31173	0.282966	-1.10165	0.270613	0.832323	65.846	-0.730757	0.281133
56152	chr4	114778578	114781943	3366	*	ENSMUSG00000055198.3	Gm12830	39778	1	6.59355	6.39186	7.32884	7.19557	7.27558	7.7938	7.36932	7.77685	7.6013	8.15736	7.58996	7.6187	7.4653	175.246	-0.0726816	0.210607	-0.345105	0.730015	0.898857	175.246	0.607847	0.232691	2.61225	0.00899478	0.202267	175.246	-1.07307	0.245863	-4.3645	1.27413e-05	0.000757366	175.246	0.29939	0.235572	1.2709	0.203763	0.791721	175.246	-1.00039	0.2484
45680	chr2	113640392	113642167	1776	*	ENSMUSG00000084798.1	4930533B01Rik	66382	1	5.31685	5.06091	5.77159	5.46271	6.35325	7.05097	6.78254	6.15054	6.31662	6.16581	5.9943	6.44513	6.15133	67.3024	0.524915	0.244609	2.14593	0.0318786	0.21077	67.3024	0.600302	0.287317	2.08933	0.0366777	0.411714	67.3024	-1.04555	0.303889	-3.44057	0.000580491	0.0136337	67.3024	0.608089	0.290779	2.09124	0.0365063	0.506373	67.3024	-1.57047	0.302179
18840	chr12	104821494	104823547	2054	*	ENSMUSG00000021097.14	Clmn	41528	1	5.5286	5.89938	6.32779	5.98312	6.21306	6.19118	6.42635	6.62363	6.89553	6.73064	6.39718	6.31057	6.0638	79.7557	0.0136721	0.23335	0.0585903	0.953278	0.984175	79.7557	0.598053	0.251088	2.38184	0.0172261	0.286124	79.7557	-0.545312	0.269074	-2.02663	0.0427005	0.254271	79.7557	0.104733	0.258908	0.404518	0.685832	0.956622	79.7557	-0.558984	0.273312
1644	chr1	82260745	82262640	1896	*	ENSMUSG00000022591.5	Gm9747	27632	1	5.49539	5.99404	6.2238	6.04721	6.22933	6.70602	6.90698	6.42527	6.45542	7.14228	5.83042	6.36591	6.43907	79.2241	0.389292	0.273173	1.42508	0.154135	0.458208	79.2241	0.589709	0.302295	1.95078	0.0510838	0.470733	79.2241	-0.481824	0.316116	-1.5242	0.127459	0.456674	79.2241	0.106995	0.30889	0.346386	0.729052	0.963839	79.2241	-0.871116	0.31578
57332	chr4	130826900	130830291	3392	*	ENSMUSG00000097224.1	Gm26716	586	1	7.47121	7.20674	7.30865	7.12802	7.19504	7.46329	7.62884	7.77685	7.58795	7.99474	7.79655	7.78528	7.7011	189.006	-0.332887	0.196561	-1.69356	0.0903496	0.353599	189.006	0.5826	0.218364	2.66803	0.00762985	0.184461	189.006	-0.419571	0.218642	-1.91898	0.0549867	0.293303	189.006	0.545367	0.220103	2.47778	0.0132201	0.356111	189.006	-0.0866835	0.222984
6024	chr10	31445097	31446642	1546	*	ENSMUSG00000000296.7	Tpd52l1	0	1	7.69244	7.54832	7.14746	7.20496	6.91231	7.69909	7.64935	7.63804	7.45455	8.0889	7.05897	7.48137	7.43945	172.788	0.106502	0.238853	0.445888	0.655678	0.863402	172.788	0.581727	0.264006	2.20347	0.0275619	0.360274	172.788	0.281565	0.263495	1.06858	0.285261	0.651836	172.788	0.166214	0.267323	0.621772	0.534092	0.923057	172.788	0.175063	0.265021
32668	chr16	94195192	94197998	2807	*	ENSMUSG00000076304.1	Gm23062	25780	1	7.24018	6.99417	7.11295	6.78381	7.29889	7.66608	7.48793	7.50826	7.39446	7.64495	7.27629	7.56059	7.59583	160.907	-0.00379584	0.198583	-0.0191146	0.98475	0.995087	160.907	0.571066	0.223758	2.55216	0.0107057	0.222135	160.907	-0.367646	0.223561	-1.6445	0.100072	0.404636	160.907	0.536507	0.225796	2.37607	0.0174982	0.397885	160.907	-0.36385	0.225949
62438	chr5	101322774	101324197	1424	*	ENSMUSG00000105965.1	Cycs-ps2	17195	1	6.56182	6.22625	5.15523	5.89299	6.39711	7.21209	6.44993	6.16559	5.67484	6.44315	6.09405	5.9248	6.60327	73.5221	0.496258	0.288662	1.71917	0.0855837	0.344	73.5221	0.565851	0.336025	1.68396	0.0921903	0.591062	73.5221	0.173155	0.322887	0.536272	0.59177	0.855259	73.5221	0.663742	0.338296	1.96201	0.0497607	0.555374	73.5221	-0.323103	0.321583
20169	chr13	28408547	28409735	1189	*	ENSMUSG00000086785.1	Gm6081	101496	1	4.45976	4.87442	6.01534	5.58289	5.31091	5.43633	5.57752	6.52202	6.16302	6.36424	5.5782	5.59496	4.96957	48.4668	0.02125	0.285934	0.0743178	0.940757	0.979836	48.4668	0.558909	0.28743	1.9445	0.0518349	0.473614	48.4668	-0.753577	0.340896	-2.21058	0.0270651	0.19376	48.4668	-0.402813	0.303896	-1.3255	0.185006	0.775268	48.4668	-0.774827	0.346712
57051	chr4	128640888	128643130	2243	*	ENSMUSG00000084891.1	Gm12958	3416	1	7.95309	7.54832	6.68189	6.63881	7.11851	7.32916	7.56551	6.97929	7.09747	7.48365	7.29737	7.31558	7.95327	159.031	-0.21218	0.23363	-0.90819	0.363778	0.680407	159.031	0.550162	0.266985	2.06065	0.0393365	0.424627	159.031	0.211555	0.255935	0.826599	0.408465	0.749609	159.031	0.900393	0.267044	3.3717	0.000747052	0.0907117	159.031	0.423735	0.259356
22314	chr13	97576465	97579409	2945	*	ENSMUSG00000098238.1	Gm8756	117387	1	7.37408	6.61677	7.22493	7.2143	7.47292	7.63231	7.92639	7.54325	7.27458	8.27297	7.166	7.66357	7.94104	177.333	0.060248	0.271512	0.221898	0.824393	0.938016	177.333	0.547746	0.303628	1.804	0.0712313	0.536497	177.333	-0.586365	0.306787	-1.91131	0.0559651	0.296132	177.333	0.409103	0.305305	1.33998	0.180251	0.771782	177.333	-0.646613	0.308101
80545	chr8	122077958	122081964	4007	*	ENSMUSG00000099140.1	Mir7237	99933	1	7.32767	7.10437	6.99153	6.94948	7.26772	7.01647	7.26688	7.60529	7.56769	7.32006	7.5641	7.22868	7.42196	157.286	-0.214039	0.19645	-1.08953	0.27592	0.60294	157.286	0.534674	0.217585	2.45731	0.0139983	0.256886	157.286	-0.188111	0.216835	-0.867529	0.385652	0.732368	157.286	0.439568	0.220084	1.99727	0.0457957	0.539975	157.286	0.0259279	0.221237
17904	chr12	81001684	81004238	2555	*	ENSMUSG00000021136.13	Smoc1	22569	1	7.02438	6.42622	6.6975	6.5966	6.63548	7.38432	7.45336	6.69798	6.90633	7.70108	7.46511	7.74931	8.2395	147.295	-0.667129	0.286819	-2.32596	0.0200208	0.167501	147.295	0.530218	0.325798	1.62744	0.103643	0.615284	147.295	-1.10606	0.323358	-3.42055	0.000624948	0.0143678	147.295	1.21505	0.324661	3.74251	0.000182193	0.0411945	147.295	-0.438934	0.328078
20177	chr13	28640095	28641630	1536	*	ENSMUSG00000099158.1	Mir6368	69242	1	6.09204	5.79808	5.47811	5.84571	5.98298	6.98113	5.95234	6.23859	6.23331	6.11163	6.4546	6.25302	6.21365	68.5654	0.0571046	0.26745	0.213515	0.830925	0.940387	68.5654	0.524533	0.306604	1.71078	0.087121	0.57806	68.5654	-0.361996	0.302536	-1.19654	0.231486	0.597691	68.5654	0.640068	0.308811	2.07268	0.0382019	0.512565	68.5654	-0.419101	0.305762
83549	chr9	62856271	62860096	3826	*	ENSMUSG00000032246.13	Calml4	0	1	7.50497	7.50075	7.87349	7.76459	7.65254	8.15266	8.35874	8.14285	8.14329	8.65325	8.10228	8.24984	8.44398	269.722	-0.197608	0.214824	-0.919858	0.357647	0.675712	269.722	0.51816	0.23934	2.16495	0.0303912	0.375954	269.722	-0.772926	0.242903	-3.18203	0.00146244	0.0269616	269.722	0.454701	0.240522	1.89048	0.0586944	0.586992	269.722	-0.575319	0.245045
50008	chr3	39343513	39345231	1719	*	ENSMUSG00000050533.3	Gm9845	13671	1	5.11304	4.97068	6.13485	5.98312	5.92424	6.7275	6.5838	6.38725	6.1986	6.97784	6.09405	5.88746	6.25375	69.2867	0.35247	0.273386	1.28927	0.197303	0.515983	69.2867	0.514524	0.299972	1.71524	0.0863016	0.576555	69.2867	-1.0612	0.334182	-3.17552	0.00149567	0.0274063	69.2867	0.0222759	0.307454	0.0724528	0.942242	0.993819	69.2867	-1.41367	0.334189
46421	chr2	131401099	131403126	2028	*	ENSMUSG00000089113.1	Gm22902	10835	1	6.04692	5.99404	6.51567	6.63881	6.39711	6.79011	6.35324	6.84548	6.8403	7.42376	6.74283	6.93134	6.8324	100.335	-0.326552	0.232996	-1.40154	0.161053	0.467923	100.335	0.492857	0.252564	1.95142	0.0510076	0.470548	100.335	-0.829622	0.26683	-3.10917	0.00187612	0.032315	100.335	0.263036	0.256516	1.02542	0.305166	0.850503	100.335	-0.503069	0.273422
19775	chr13	3712034	3713788	1755	*	ENSMUSG00000088475.1	Gm23084	63496	1	6.11408	5.71714	6.44343	6.50829	6.42563	6.86958	6.42635	6.67713	6.64784	7.4126	6.58033	6.79685	6.76463	94.4443	-0.141648	0.251609	-0.562969	0.573456	0.821668	94.4443	0.49159	0.275726	1.78289	0.0746037	0.547038	94.4443	-0.801715	0.289724	-2.76716	0.00565463	0.0707242	94.4443	0.245245	0.27976	0.876627	0.38069	0.880904	94.4443	-0.660067	0.294268
25742	chr14	104295886	104299880	3995	*	ENSMUSG00000048349.9	Pou4f1	168118	1	6.47931	6.70336	7.0656	7.16701	7.82836	8.3387	8.43749	7.4356	7.46919	7.84503	7.48362	7.97075	8.2395	198.103	0.286894	0.226718	1.26542	0.205719	0.526147	198.103	0.482493	0.26004	1.85545	0.0635316	0.511797	198.103	-1.34548	0.266564	-5.04748	4.47668e-07	5.77115e-05	198.103	0.819189	0.260138	3.14905	0.00163801	0.136542	198.103	-1.63237	0.266845
3820	chr1	158859596	158861960	2365	*	ENSMUSG00000047661.9	1600012P17Rik	118502	1	5.76985	5.99404	6.77313	6.18653	6.27705	7.05097	6.7063	7.00463	6.89553	7.0299	6.66386	6.91287	6.89713	98.9024	-0.142853	0.2369	-0.60301	0.546502	0.806347	98.9024	0.480322	0.26126	1.83849	0.0659907	0.520249	98.9024	-0.956741	0.276539	-3.4597	0.000540779	0.0129555	98.9024	0.331975	0.264668	1.25431	0.20973	0.795926	98.9024	-0.813888	0.280942
3316	chr1	136587248	136589753	2506	*	ENSMUSG00000104509.1	Gm33994	7770	1	8.00119	7.55609	7.2569	7.26908	7.60346	8.01963	7.76662	7.37861	7.43976	8.22592	7.58996	7.85946	8.34072	205.827	-0.162664	0.252737	-0.643611	0.519827	0.790738	205.827	0.478363	0.284674	1.68039	0.0928816	0.592206	205.827	-0.169539	0.281195	-0.602921	0.546561	0.833327	205.827	0.704709	0.285111	2.4717	0.0134473	0.358359	205.827	-0.00687439	0.283325
24715	chr14	58986769	58988828	2060	*	ENSMUSG00000059835.1	Rpl13-ps3	93262	1	5.39094	5.18648	6.46183	6.2784	6.14609	6.79011	6.56233	6.90948	6.55484	7.01522	6.35758	6.22336	6.40386	79.7471	0.176908	0.23943	0.738873	0.459984	0.752169	79.7471	0.478153	0.258273	1.85134	0.0641203	0.514093	79.7471	-1.05484	0.292493	-3.60637	0.00031051	0.00864987	79.7471	-0.0443826	0.265748	-0.16701	0.867362	0.984284	79.7471	-1.23175	0.29434
28951	chr15	86428772	86431893	3122	*	ENSMUSG00000051864.9	Tbc1d22a	214312	1	5.82434	6.22625	6.85895	6.39792	6.70693	6.39293	6.85496	6.72872	7.24936	7.30202	6.39718	6.53238	6.88441	103.424	0.0499853	0.245577	0.203543	0.838711	0.943425	103.424	0.476933	0.26573	1.79481	0.0726845	0.541064	103.424	-0.586014	0.281789	-2.07962	0.0375601	0.235767	103.424	-0.0235327	0.271578	-0.0866517	0.930948	0.992591	103.424	-0.636	0.284659
74109	chr7	100767056	100768072	1017	*	ENSMUSG00000097388.1	Gm3200	5249	1	5.15617	4.87442	5.47811	5.0271	5.0429	5.88186	5.95234	5.41702	5.05302	6.35261	5.5782	5.76929	5.92168	45.999	-0.114786	0.332175	-0.345559	0.729674	0.898725	45.999	0.474435	0.372771	1.27272	0.203116	0.756262	45.999	-0.761744	0.38318	-1.98795	0.0468168	0.267572	45.999	0.511299	0.376195	1.35913	0.174104	0.765266	45.999	-0.646958	0.389438
78802	chr8	89382286	89384637	2352	*	ENSMUSG00000069962.3	Gm5356	194725	1	6.68474	6.10424	6.58447	6.20538	6.72998	6.99891	6.76385	6.7687	6.71079	7.09419	6.98294	6.93134	7.07553	106.616	-0.168802	0.222394	-0.759025	0.447838	0.742943	106.616	0.473826	0.250873	1.88871	0.0589305	0.495801	106.616	-0.58032	0.252026	-2.30262	0.0213004	0.167272	106.616	0.59967	0.252479	2.37513	0.0175428	0.397885	106.616	-0.411518	0.256591
23503	chr14	22588759	22593019	4261	*	ENSMUSG00000059827.5	Gm5670	30305	1	8.74299	8.89963	7.92746	7.54542	7.91136	8.28174	8.40168	7.97357	7.85086	8.66506	8.07812	8.18207	9.04481	313.95	-0.294502	0.265155	-1.11068	0.266706	0.592762	313.95	0.465919	0.297715	1.56499	0.117586	0.641144	313.95	0.321507	0.293352	1.09598	0.273088	0.640399	313.95	0.757851	0.297869	2.54424	0.0109516	0.330399	313.95	0.616009	0.295207
11112	chr11	57773030	57774635	1606	*	ENSMUSG00000065806.1	n-R5s69	8602	1	6.3918	6.39186	5.9902	6.24235	6.26132	6.49669	6.72574	6.20983	6.62188	6.83466	6.4546	6.63732	6.76463	87.7455	-0.132764	0.235782	-0.563081	0.57338	0.821668	87.7455	0.460416	0.264423	1.74121	0.0816464	0.566124	87.7455	-0.236798	0.261817	-0.904438	0.365763	0.718761	87.7455	0.507012	0.266981	1.89905	0.0575573	0.582501	87.7455	-0.104033	0.267009
23528	chr14	23114324	23116562	2239	*	ENSMUSG00000068680.1	Gm10248	19752	1	7.94696	7.58679	6.58447	6.44626	6.82937	7.21209	7.28009	7.02127	6.62188	7.19535	6.56302	6.76632	7.64943	132.865	0.0406104	0.266195	0.152559	0.878746	0.958397	132.865	0.457598	0.300686	1.52185	0.128047	0.661239	132.865	0.709859	0.290255	2.44563	0.0144597	0.131526	132.865	0.56126	0.302077	1.858	0.0631687	0.597815	132.865	0.669249	0.292412
4429	chr1	172498949	172503879	4931	*	ENSMUSG00000026547.15	Tagln2	0	1	8.99541	9.1819	8.29899	8.61034	8.63681	9.09746	8.90648	8.59047	8.76116	9.30575	8.82631	8.99445	8.85582	454.272	-0.00621659	0.207265	-0.0299935	0.976072	0.992159	454.272	0.457384	0.231813	1.97307	0.048487	0.461783	454.272	0.197299	0.230181	0.857146	0.391364	0.736807	454.272	0.431759	0.232546	1.85666	0.0633592	0.598175	454.272	0.203515	0.231092
773	chr1	51758527	51759938	1412	*	ENSMUSG00000101741.1	Gm28055	11583	1	4.92633	5.40894	5.74178	5.55377	5.6132	6.12795	6.37802	5.97368	5.99111	6.29299	5.43336	5.99669	5.70738	55.1074	0.311615	0.273463	1.13951	0.25449	0.580355	55.1074	0.456746	0.300911	1.51788	0.129045	0.662339	55.1074	-0.566476	0.32235	-1.75733	0.0788612	0.356974	55.1074	0.0970781	0.309204	0.313961	0.753551	0.96839	55.1074	-0.878091	0.322861
38580	chr18	68627179	68627749	571	*	ENSMUSG00000099300.1	Mir6356	111650	1	4.23682	4.01597	4.47431	4.52537	5.14932	5.43633	5.29471	4.75907	4.97311	5.06265	4.50313	4.29449	4.2312	24.9611	0.977996	0.329208	2.97075	0.00297074	0.0677699	24.9611	0.454472	0.361999	1.25545	0.209315	0.761151	24.9611	-0.224543	0.40438	-0.555278	0.578704	0.849385	24.9611	-0.167043	0.384997	-0.433881	0.664375	0.951947	24.9611	-1.20254	0.3887
45137	chr2	93174340	93178649	4310	*	ENSMUSG00000068735.14	Trp53i11	8898	1	7.22	6.89953	7.24632	7.11811	7.38853	7.32916	7.52169	7.42938	7.45455	7.92967	7.37874	7.50621	7.29319	165.459	0.0175543	0.2047	0.085756	0.93166	0.97658	165.459	0.446906	0.225943	1.97796	0.0479335	0.459455	165.459	-0.331949	0.230217	-1.4419	0.149331	0.492019	165.459	0.216542	0.228948	0.945811	0.344245	0.865836	165.459	-0.349503	0.232523
55317	chr4	88016612	88018424	1813	*	ENSMUSG00000028496.17	Mllt3	14939	1	6.11408	5.68912	6.01534	5.58289	6.27705	6.66205	6.49594	6.16559	6.45542	6.11163	5.67802	6.06517	6.04107	66.8904	0.535595	0.247271	2.16603	0.0303092	0.205691	66.8904	0.445491	0.277049	1.60799	0.107838	0.62223	66.8904	-0.0305297	0.281759	-0.108354	0.913715	0.976578	66.8904	0.139388	0.2844	0.490113	0.624054	0.945385	66.8904	-0.566125	0.279359
77404	chr8	40981367	40982237	871	*	ENSMUSG00000084960.1	B430010I23Rik	35230	1	4.45976	4.18601	5.28492	5.14893	5.07926	5.43633	5.00758	5.64893	5.39718	5.83893	4.99111	5.06998	4.7628	34.9132	0.227049	0.304879	0.744716	0.456443	0.749521	34.9132	0.440772	0.313181	1.4074	0.159308	0.706358	34.9132	-0.651268	0.369217	-1.76392	0.0777462	0.35419	34.9132	-0.27139	0.331466	-0.818759	0.412924	0.89076	34.9132	-0.878316	0.371626
72692	chr7	60002952	60005373	2422	*	ENSMUSG00000102627.1	Snurf	0	1	7.39223	7.11494	6.93995	6.79629	7.12721	7.66608	7.56551	7.28522	6.97973	7.57659	7.35882	7.63005	7.18328	148.273	0.0538337	0.223198	0.241192	0.809406	0.931819	148.273	0.439823	0.252315	1.74315	0.0813072	0.565202	148.273	-0.147732	0.249139	-0.592968	0.553202	0.836651	148.273	0.541818	0.253633	2.13623	0.0326608	0.488602	148.273	-0.201565	0.251027
21630	chr13	63984484	63986531	2048	*	ENSMUSG00000033122.13	Hsd17b3	102669	1	5.95221	5.84962	6.06434	6.12846	5.90411	5.80309	6.5838	6.56806	6.34863	6.64739	5.54333	6.04835	5.79152	66.4611	0.315197	0.260316	1.21083	0.225962	0.549031	66.4611	0.438018	0.2749	1.59337	0.111077	0.628511	66.4611	0.0820672	0.290307	0.282691	0.777414	0.932942	66.4611	-0.281272	0.286347	-0.982278	0.325963	0.859041	66.4611	-0.233129	0.290777
945	chr1	58825537	58827146	1610	*	ENSMUSG00000102719.1	Gm37760	27753	1	5.49539	5.18648	6.01534	5.98312	5.8837	5.95656	6.0169	6.37435	6.26721	6.59898	6.27497	6.22336	6.04107	64.9475	-0.239148	0.239456	-0.998713	0.317934	0.642296	64.9475	0.431647	0.255989	1.6862	0.0917581	0.59003	64.9475	-0.85182	0.280457	-3.03726	0.0023874	0.0385013	64.9475	0.18758	0.26222	0.715353	0.474391	0.909613	64.9475	-0.612672	0.288639
44618	chr2	74264653	74267252	2600	*	ENSMUSG00000085405.1	4930441J16Rik	40464	1	5.06858	5.37417	6.845	6.94948	6.21306	6.52151	6.60495	7.00463	6.93824	7.84087	6.47325	6.77657	5.87102	97.8533	0.0187862	0.284073	0.0661315	0.947273	0.982142	97.8533	0.43144	0.301133	1.43273	0.151936	0.695292	97.8533	-1.21968	0.340003	-3.58726	0.000334169	0.00911119	97.8533	-0.475428	0.308805	-1.53957	0.123664	0.717192	97.8533	-1.23847	0.343064
87063	chrX	144317483	144320196	2714	*	ENSMUSG00000041718.15	Alg13	0	1	8.01882	7.74487	7.42577	7.41385	7.4243	8.26714	7.95961	7.56044	7.54714	8.28219	7.91721	8.31456	8.03033	219.115	-0.185614	0.243925	-0.760949	0.446688	0.74207	219.115	0.424698	0.274488	1.54724	0.121806	0.649121	219.115	-0.212281	0.271533	-0.781788	0.434339	0.766001	219.115	0.682944	0.274808	2.48517	0.0129491	0.352755	219.115	-0.026667	0.273646
37116	chr18	15154968	15156974	2007	*	ENSMUSG00000036225.14	Kctd1	3521	1	7.15769	7.29304	6.97881	6.89247	6.82937	7.28636	6.97355	7.13271	7.11619	7.72383	7.04658	7.28	7.50737	139.008	-0.26087	0.22766	-1.14587	0.251848	0.577457	139.008	0.424606	0.251136	1.69074	0.0908864	0.58738	139.008	-0.0645022	0.250042	-0.257965	0.796434	0.938901	139.008	0.35833	0.253365	1.41429	0.157278	0.752182	139.008	0.196367	0.254639
73361	chr7	80441969	80443494	1526	*	ENSMUSG00000081664.1	Gm15544	12758	1	6.21951	6.08286	6.1576	6.08841	6.17996	6.36578	6.47312	6.37435	6.55484	6.64739	6.33737	6.57996	6.92223	82.5292	-0.303112	0.230222	-1.31661	0.187969	0.504773	82.5292	0.413433	0.256044	1.61469	0.106377	0.620027	82.5292	-0.487654	0.25747	-1.89403	0.0582216	0.302895	82.5292	0.517996	0.258227	2.00597	0.044859	0.537211	82.5292	-0.184542	0.264947
40152	chr19	17649538	17651927	2390	*	ENSMUSG00000024713.15	Pcsk5	185704	1	7.04747	6.81129	7.15879	6.79629	6.85055	7.47604	7.42984	7.56612	6.95914	7.57158	6.88886	7.17546	6.87158	135.606	0.277571	0.237765	1.16742	0.243041	0.568055	135.606	0.413309	0.261741	1.57908	0.114318	0.63496	135.606	-0.0564371	0.266494	-0.211776	0.832282	0.950453	135.606	0.00366469	0.26598	0.0137781	0.989007	0.999531	135.606	-0.334008	0.267068
81666	chr9	21844236	21848905	4670	*	ENSMUSG00000032198.8	Dock6	3729	1	7.89698	7.97696	7.72903	7.77724	7.60346	7.31504	8.10774	7.8345	8.04412	8.50085	8.02856	7.86907	8.21432	242.357	-0.331405	0.225847	-1.46738	0.142272	0.441289	242.357	0.403605	0.249312	1.61887	0.105474	0.618352	242.357	-0.105468	0.249518	-0.422685	0.672525	0.892202	242.357	0.290301	0.250774	1.15762	0.247019	0.817799	242.357	0.225937	0.252691
51580	chr3	98100351	98102679	2329	*	ENSMUSG00000106427.1	Gm42820	18908	1	6.46223	6.28359	6.6661	6.65261	6.33833	6.41958	6.0169	6.87326	7.0398	7.20184	6.75811	6.68161	6.6491	99.4733	-0.429468	0.219228	-1.959	0.0501123	0.264148	99.4733	0.390094	0.229165	1.70224	0.0887112	0.582154	99.4733	-0.324415	0.2396	-1.35399	0.175741	0.530816	99.4733	0.0371348	0.234721	0.158209	0.874292	0.985116	99.4733	0.105053	0.249125
13311	chr11	93816934	93819882	2949	*	ENSMUSG00000054079.12	Utp18	65883	1	7.47972	7.14619	7.48995	7.28688	7.50668	8.19184	8.00009	7.50826	7.56088	8.14393	7.681	7.92541	8.31251	208.362	-0.0784001	0.239304	-0.327617	0.743201	0.904117	208.362	0.381213	0.269416	1.41496	0.15708	0.703088	208.362	-0.678195	0.270382	-2.50829	0.0121317	0.117411	208.362	0.609026	0.269862	2.25681	0.0240202	0.441407	208.362	-0.599795	0.272143
42065	chr2	16485612	16486842	1231	*	ENSMUSG00000026748.13	Plxdc2	129307	1	5.85084	5.47607	5.88503	5.10945	5.863	6.30989	6.07868	5.7916	5.36623	6.36424	5.77138	6.2964	5.92168	54.5522	0.0606317	0.294033	0.206207	0.836629	0.942442	54.5522	0.378031	0.333444	1.13371	0.256914	0.80189	54.5522	-0.354602	0.332549	-1.06632	0.286281	0.65301	54.5522	0.492988	0.33593	1.46753	0.142231	0.738174	54.5522	-0.415233	0.336086
25811	chr14	106372819	106374393	1575	*	ENSMUSG00000065193.1	Gm23459	111565	1	4.71183	4.53985	6.34772	6.24235	6.29262	7.03383	6.5838	6.64526	6.39537	6.89204	5.74093	6.48317	6.34938	75.5334	0.4202	0.260064	1.61575	0.106148	0.382955	75.5334	0.372056	0.285263	1.30426	0.192146	0.743905	75.5334	-1.64882	0.341407	-4.82948	1.36891e-06	0.000137325	75.5334	-0.0596383	0.29195	-0.204276	0.838138	0.980359	75.5334	-2.06902	0.340807
55185	chr4	83974744	83977311	2568	*	ENSMUSG00000085217.1	6030471H07Rik	67567	1	6.19903	6.47627	6.58447	6.38144	6.74136	6.99891	6.72574	6.97929	6.51306	6.9854	6.29607	6.22336	6.21365	93.3034	0.584005	0.225646	2.58814	0.00964952	0.11791	93.3034	0.367027	0.243815	1.50535	0.132234	0.667692	93.3034	0.102918	0.255084	0.403468	0.686604	0.897746	93.3034	-0.243392	0.25275	-0.962973	0.335561	0.862995	93.3034	-0.481087	0.252427
21632	chr13	64019915	64021432	1518	*	ENSMUSG00000033122.13	Hsd17b3	67768	1	7.4966	7.01689	6.6975	6.74569	7.05604	7.55027	7.4765	7.03773	6.67335	7.41819	7.26563	7.14415	7.52387	140.216	0.0492026	0.233662	0.210572	0.833221	0.941098	140.216	0.361312	0.26546	1.36108	0.17349	0.723084	140.216	-0.0422217	0.25977	-0.162535	0.870885	0.962945	140.216	0.600219	0.266124	2.25541	0.0241074	0.441738	140.216	-0.0914243	0.261731
68893	chr6	94625057	94629426	4370	*	ENSMUSG00000098531.1	Mir7041	18641	1	7.1255	7.14619	7.88035	8.07754	7.81764	8.3176	8.25551	8.17296	8.14785	8.64135	8.17812	8.38992	8.5444	274.266	-0.241018	0.20434	-1.17949	0.238201	0.562741	274.266	0.359054	0.227253	1.57998	0.114112	0.634537	274.266	-1.24929	0.235503	-5.3048	1.12796e-07	2.04665e-05	274.266	0.397302	0.228163	1.74131	0.0816299	0.64335	274.266	-1.00828	0.237746
17906	chr12	81025125	81028939	3815	*	ENSMUSG00000021136.13	Smoc1	0	1	8.20492	7.89347	8.07223	8.06211	7.76839	8.21484	8.25551	8.11598	8.03431	8.93063	8.38428	8.60068	8.99244	312.105	-0.592713	0.245764	-2.41172	0.0158775	0.149583	312.105	0.356414	0.273788	1.30179	0.192989	0.744652	312.105	-0.626087	0.274008	-2.28492	0.0223175	0.172533	312.105	0.61623	0.274	2.24901	0.0245117	0.444858	312.105	-0.0333738	0.27685
76008	chr7	142319107	142323214	4108	*	ENSMUSG00000083812.3	Gm5054	12812	1	7.31821	7.40924	7.11295	7.13787	7.28339	7.30077	7.42984	7.56612	7.46919	7.39002	7.40811	7.27278	7.58801	166.438	-0.0888684	0.185831	-0.478223	0.632492	0.852293	166.438	0.352896	0.205443	1.71773	0.0858459	0.57542	166.438	-0.0612354	0.20487	-0.298899	0.765017	0.92842	166.438	0.301745	0.207836	1.45184	0.146545	0.742642	166.438	0.027633	0.208292
65512	chr5	139521462	139522811	1350	*	ENSMUSG00000106056.1	4930500L23Rik	937	1	6.17826	5.84962	5.8575	6.24235	5.53684	6.06181	6.16667	6.19523	6.31662	6.67568	6.16458	6.64852	6.67886	74.6903	-0.607367	0.261214	-2.32517	0.0200628	0.167685	74.6903	0.35139	0.28364	1.23886	0.215398	0.766929	74.6903	-0.505614	0.28654	-1.76455	0.0776394	0.35404	74.6903	0.459789	0.285751	1.60905	0.107605	0.694621	74.6903	0.101753	0.298449
33633	chr17	24760569	24762818	2250	*	ENSMUSG00000039628.8	Hs3st6	7565	1	7.44536	6.83706	6.87277	6.94948	6.91231	7.34315	7.39384	7.11731	7.01008	7.55645	7.41776	7.64131	7.83269	153.766	-0.422526	0.22988	-1.83803	0.0660581	0.302209	153.766	0.341836	0.258718	1.32127	0.186412	0.738802	153.766	-0.47219	0.255596	-1.84741	0.0646883	0.3212	153.766	0.733893	0.258582	2.83814	0.00453772	0.222366	153.766	-0.0496636	0.260345
43881	chr2	44340750	44342349	1600	*	ENSMUSG00000088124.1	Gm22867	86585	1	6.04692	5.87472	6.2238	6.04721	6.16313	6.88878	6.22248	6.53367	6.01126	6.7396	5.83042	6.3246	6.08619	72.1668	0.347517	0.266314	1.30492	0.191922	0.509659	72.1668	0.334425	0.291756	1.14625	0.251693	0.79782	72.1668	-0.14256	0.301712	-0.472503	0.636567	0.87611	72.1668	-0.0334532	0.298487	-0.112076	0.910763	0.98997	72.1668	-0.490077	0.301769
13139	chr11	88153523	88157365	3843	*	ENSMUSG00000023723.17	Mrps23	47022	1	7.32767	7.3298	6.87277	7.2143	7.36663	6.79011	7.41794	7.28522	7.43976	7.43484	7.2222	7.08766	7.18328	153.97	0.0656186	0.206287	0.318093	0.750414	0.907242	153.97	0.333406	0.22641	1.47258	0.140865	0.680669	153.97	0.16643	0.226753	0.733967	0.462969	0.78399	153.97	0.107249	0.229911	0.46648	0.640872	0.948169	153.97	0.100811	0.229059
73726	chr7	96530466	96534181	3716	*	ENSMUSG00000082780.2	Rps11-ps5	94448	1	8.37886	8.27907	8.04197	7.94924	8.27875	8.80578	8.56709	8.22778	7.96886	8.66975	8.09025	8.38658	8.48668	313.151	0.229939	0.210815	1.09072	0.275398	0.602345	313.151	0.326154	0.236407	1.37963	0.167701	0.716413	313.151	-0.00222408	0.23548	-0.00944488	0.992464	0.998139	313.151	0.337219	0.237379	1.42059	0.155435	0.750139	313.151	-0.232163	0.235915
63276	chr5	114557671	114559356	1686	*	ENSMUSG00000086302.1	Gm13790	6381	1	6.4962	6.28359	6.38677	6.26049	6.29262	5.9925	6.64635	6.7687	6.34863	6.76615	6.18735	6.22336	6.43907	84.0073	0.0506598	0.238798	0.212145	0.831994	0.940839	84.0073	0.325904	0.25634	1.27137	0.203597	0.756809	84.0073	0.107917	0.26167	0.412415	0.680035	0.895158	84.0073	-0.0372902	0.26302	-0.141777	0.887256	0.987152	84.0073	0.0572568	0.265464
47992	chr2	165248708	165250250	1543	*	ENSMUSG00000053166.14	Cdh22	13854	1	6.17826	5.10399	6.04005	5.86954	6.00204	5.84302	5.98498	6.07282	6.07006	6.59898	6.14145	5.74861	5.67821	62.0256	0.0863438	0.282937	0.305169	0.760237	0.911218	62.0256	0.324118	0.303386	1.06833	0.28537	0.823331	62.0256	-0.131383	0.315973	-0.415803	0.677554	0.893947	62.0256	-0.0921601	0.311406	-0.295948	0.76727	0.970751	62.0256	-0.217727	0.319674
859	chr1	54929729	54932468	2740	*	ENSMUSG00000052331.14	Ankrd44	3341	1	7.26009	7.16666	6.77313	7.01505	7.01909	7.59772	7.52169	7.02953	6.97973	7.56151	7.19998	7.37748	7.78559	148.685	-0.0860768	0.233779	-0.368197	0.712727	0.890861	148.685	0.320335	0.263869	1.214	0.224749	0.775893	148.685	-0.263115	0.260908	-1.00846	0.313235	0.677535	148.685	0.578353	0.264379	2.18759	0.0286993	0.467917	148.685	-0.177038	0.26355
64897	chr5	134072293	134074326	2034	*	ENSMUSG00000106800.1	1700030N18Rik	17124	1	5.06858	5.14583	6.95302	6.36477	6.14609	6.56989	6.64635	6.84548	7.01008	7.12186	6.71176	6.55637	6.31189	92.3013	-0.0828691	0.239497	-0.346013	0.729333	0.898634	92.3013	0.317561	0.254392	1.24831	0.211916	0.763867	92.3013	-1.45366	0.298975	-4.86215	1.16117e-06	0.000122904	92.3013	-0.149414	0.260668	-0.573194	0.566513	0.931433	92.3013	-1.37079	0.303251
10380	chr11	35282060	35283919	1860	*	ENSMUSG00000082309.3	Gm12123	39750	1	6.19903	6.16654	6.634	6.26049	6.57312	6.5459	6.37802	6.41271	6.85152	6.95494	6.64754	6.71396	6.72238	92.5088	-0.192554	0.225626	-0.853419	0.393427	0.703587	92.5088	0.307089	0.246373	1.24644	0.212603	0.764552	92.5088	-0.519159	0.254813	-2.03741	0.0416092	0.250154	92.5088	0.243801	0.249766	0.976117	0.329007	0.860306	92.5088	-0.326605	0.260617
58334	chr4	137889834	137893129	3296	*	ENSMUSG00000085823.7	Gm13012	5896	1	7.30868	7.35677	7.0656	6.84518	6.85055	6.81039	7.46498	7.10174	7.29937	7.36128	7.35882	7.45609	7.88469	155.384	-0.519402	0.2225	-2.33439	0.0195753	0.165925	155.384	0.303049	0.24795	1.22222	0.221626	0.773735	155.384	-0.252796	0.243957	-1.03623	0.300094	0.66654	155.384	0.630823	0.248122	2.54239	0.0110097	0.331224	155.384	0.266606	0.249952
62377	chr5	99590375	99592357	1983	*	ENSMUSG00000089627.1	Gm16228	19075	1	5.4266	5.0165	6.60117	6.39792	5.68573	5.95656	6.64635	6.89148	6.68594	6.80935	5.94172	5.84914	5.58698	72.1604	0.338629	0.266621	1.27007	0.204058	0.524449	72.1604	0.301199	0.273091	1.10293	0.270058	0.81221	72.1604	-0.578801	0.315311	-1.83565	0.066409	0.325558	72.1604	-0.710797	0.286667	-2.47952	0.013156	0.355496	72.1604	-0.91743	0.315442
20271	chr13	32046710	32048467	1758	*	ENSMUSG00000083149.2	Gm11380	162484	1	6.11408	6.35667	6.13485	6.04721	6.00204	6.66205	6.8192	6.25275	6.30034	6.56913	5.77138	6.03133	5.97063	73.3548	0.585395	0.252909	2.31465	0.0206321	0.170014	73.3548	0.29718	0.276216	1.0759	0.281972	0.821086	73.3548	0.312038	0.281939	1.10676	0.268398	0.635911	73.3548	-0.159321	0.284894	-0.559228	0.576006	0.933589	73.3548	-0.273357	0.278934
38874	chr18	76171009	76173772	2764	*	ENSMUSG00000098276.1	Mir6358	456	1	6.87747	6.57144	6.58447	6.80867	6.67165	7.05097	7.44165	6.86406	6.73522	7.30806	7.19998	7.09586	7.08668	125.157	-0.0521954	0.233714	-0.22333	0.823279	0.937616	125.157	0.294671	0.261997	1.12471	0.260711	0.804885	125.157	-0.398852	0.262874	-1.51728	0.129197	0.459454	125.157	0.427984	0.263365	1.62506	0.10415	0.688336	125.157	-0.346657	0.265894
20282	chr13	32610652	32612926	2275	*	ENSMUSG00000098788.1	Gm27342	145275	1	7.01269	6.78506	6.845	6.62488	6.67165	6.85012	6.64635	7.00463	6.67335	7.31407	6.94337	6.90355	6.9469	112.007	-0.211277	0.219939	-0.960618	0.336744	0.658586	112.007	0.292754	0.239531	1.2222	0.221633	0.773735	112.007	-0.0280952	0.240297	-0.116919	0.906924	0.9746	112.007	0.195648	0.2427	0.806131	0.420167	0.892055	112.007	0.183182	0.245767
80396	chr8	121299294	121303081	3788	*	ENSMUSG00000097384.1	Gm26815	53754	1	8.53815	8.01696	8.5604	8.2911	7.7289	8.3526	8.47819	8.42831	8.19704	9.28906	8.60746	8.84666	8.7406	357.25	-0.521063	0.264294	-1.97153	0.0486635	0.260336	357.25	0.289649	0.293241	0.987752	0.323274	0.848941	357.25	-0.436108	0.294302	-1.48184	0.138383	0.474578	357.25	0.304953	0.293829	1.03786	0.299336	0.848246	357.25	0.0849552	0.296604
26654	chr15	32470688	32472303	1616	*	ENSMUSG00000022231.9	Sema5a	225874	1	7.25017	6.67507	5.9902	6.12846	6.33833	7.08467	6.72574	6.10441	5.84163	6.85953	6.72737	7.0711	6.98313	94.7238	-0.20629	0.273999	-0.752885	0.451519	0.745751	94.7238	0.285933	0.315377	0.90664	0.364597	0.871562	94.7238	0.0532476	0.300989	0.176909	0.85958	0.959346	94.7238	0.88499	0.313791	2.82032	0.00479764	0.228559	94.7238	0.259537	0.305388
80221	chr8	120303093	120305178	2086	*	ENSMUSG00000031822.18	Gse1	72556	1	6.56182	6.42622	6.55048	6.82095	6.59839	6.28112	6.44993	6.65596	7.06892	7.14228	6.83221	6.69248	6.55594	103.129	-0.238577	0.225442	-1.05827	0.289935	0.616475	103.129	0.278538	0.240041	1.16038	0.245896	0.793664	103.129	-0.203509	0.247998	-0.820609	0.411869	0.751983	103.129	0.00158023	0.24491	0.00645229	0.994852	0.999802	103.129	0.0350678	0.254555
41058	chr19	46421213	46424006	2794	*	ENSMUSG00000025231.16	Sufu	24316	1	7.60174	7.38325	7.4069	7.26009	7.21968	7.64365	7.79451	7.59421	7.33177	7.84917	7.61536	7.99289	8.33605	195.266	-0.45085	0.226833	-1.98759	0.0468573	0.2559	195.266	0.277119	0.254245	1.08997	0.275728	0.81601	195.266	-0.518267	0.252616	-2.0516	0.0402085	0.244904	195.266	0.68113	0.254096	2.68061	0.0073489	0.275845	195.266	-0.0674172	0.25653
49113	chr2	178512918	178514830	1913	*	ENSMUSG00000039155.15	Cdh26	82386	1	6.82498	6.57144	7.08947	6.77121	6.97153	7.38432	7.57626	7.31927	6.93824	7.33195	7.03407	7.26552	7.16236	135.393	0.161009	0.217624	0.739848	0.459392	0.751732	135.393	0.276937	0.242531	1.14186	0.253512	0.799072	135.393	-0.460673	0.248061	-1.8571	0.0632976	0.317091	135.393	0.225579	0.244978	0.920812	0.357149	0.870709	135.393	-0.621682	0.249449
69112	chr6	100401717	100405135	3419	*	ENSMUSG00000087929.1	Gm23234	89678	1	7.7569	7.59437	7.13605	7.15736	7.38853	7.74195	7.71891	7.12503	7.18874	7.82832	7.27629	7.51235	7.56429	170.025	0.160844	0.219296	0.733456	0.463281	0.754532	170.025	0.276255	0.245809	1.12386	0.261073	0.805173	170.025	0.220799	0.242511	0.910469	0.362575	0.716695	170.025	0.313138	0.247405	1.26569	0.205624	0.793462	170.025	0.0599554	0.243684
55139	chr4	83020025	83022814	2790	*	ENSMUSG00000059049.14	Frem1	29524	1	6.17826	6.08286	7.10125	6.93826	6.85055	7.01647	7.57626	7.27831	7.13467	7.44583	7.10752	7.35714	6.88441	130.359	0.0387927	0.225903	0.171723	0.863656	0.952906	130.359	0.275379	0.248693	1.10731	0.268162	0.810668	130.359	-1.01336	0.265506	-3.8167	0.000135247	0.00463949	130.359	0.114134	0.25166	0.453523	0.650172	0.950735	130.359	-1.05215	0.267746
8841	chr10	120551019	120553985	2967	*	ENSMUSG00000088924.1	Gm24298	51551	1	9.1367	9.00284	8.26271	8.03603	8.13073	8.74386	8.72999	8.23849	8.02938	8.86868	8.28224	8.7063	8.70488	364.699	-0.0229963	0.234222	-0.0981818	0.921788	0.972977	364.699	0.274732	0.262217	1.04773	0.294764	0.830158	364.699	0.493174	0.25922	1.90253	0.057102	0.299677	364.699	0.42745	0.262681	1.62726	0.103683	0.687743	364.699	0.516171	0.26028
538	chr1	38757026	38759578	2553	*	ENSMUSG00000103531.1	2610300A13Rik	7605	1	5.90241	5.89938	7.57694	7.2143	6.94222	6.7275	7.49927	7.32598	7.3556	8.16404	6.98294	7.4497	7.23428	145.369	-0.147673	0.262704	-0.562128	0.574029	0.82167	145.369	0.269739	0.285527	0.944706	0.344809	0.862644	145.369	-1.35262	0.308739	-4.3811	1.18083e-05	0.000713701	145.369	-0.167506	0.288896	-0.579814	0.56204	0.930355	145.369	-1.20494	0.311809
26407	chr15	12630569	12632831	2263	*	ENSMUSG00000103130.1	F830212C03Rik	2514	1	6.13579	6.01676	6.61768	6.67982	6.58581	6.92643	6.72574	6.90948	6.67335	7.08718	6.64754	6.88473	6.77844	101.985	-0.0364107	0.213917	-0.17021	0.864845	0.953517	101.985	0.25698	0.233419	1.10094	0.270922	0.812796	101.985	-0.708946	0.248127	-2.85719	0.00427412	0.0581857	101.985	0.129069	0.237228	0.544074	0.586391	0.936009	101.985	-0.672535	0.251933
27696	chr15	76212670	76215887	3218	*	ENSMUSG00000088128.1	Gm25720	0	1	7.6478	7.30232	6.96597	6.97167	7.25189	7.32916	7.65949	6.96215	7.01008	7.59646	7.59848	7.58994	8.01291	166.885	-0.327943	0.225245	-1.45594	0.145409	0.446413	166.885	0.256659	0.255471	1.00465	0.315064	0.844523	166.885	-0.262908	0.249459	-1.05391	0.291924	0.658327	166.885	0.782391	0.254724	3.07153	0.00212966	0.156851	166.885	0.0650355	0.253309
50022	chr3	39961426	39963404	1979	*	ENSMUSG00000106948.1	Gm42785	137848	1	7.19953	6.82423	7.19224	7.20496	7.0097	7.75247	7.64935	7.15551	7.0398	7.96449	7.33862	7.84979	7.74397	161.093	-0.16883	0.262171	-0.643967	0.519597	0.790568	161.093	0.255345	0.293289	0.870628	0.383957	0.878646	161.093	-0.64369	0.295418	-2.17891	0.0293382	0.203577	161.093	0.467239	0.293863	1.58999	0.111837	0.69949	161.093	-0.47486	0.297944
70390	chr6	136792941	136794348	1408	*	ENSMUSG00000096010.2	Hist4h4	10066	1	4.59129	4.82378	6.04005	5.98312	5.53684	6.06181	5.98498	6.07282	6.44064	6.24346	6.25356	6.76632	6.0638	61.3277	-0.55628	0.26325	-2.11313	0.0345901	0.219055	61.3277	0.249582	0.285536	0.87408	0.382075	0.87767	61.3277	-1.72976	0.328909	-5.25909	1.4477e-07	2.49703e-05	61.3277	0.398503	0.287472	1.38624	0.165675	0.760256	61.3277	-1.17348	0.339393
40396	chr19	30095019	30097879	2861	*	ENSMUSG00000058607.4	Rpl31-ps20	62740	1	7.17876	6.82423	7.39737	7.12802	7.25983	7.21209	7.60804	7.41055	7.32374	7.74623	7.26563	7.59574	7.71553	157.766	-0.172632	0.213874	-0.807163	0.419572	0.72315	157.766	0.242689	0.236463	1.02633	0.304737	0.83684	157.766	-0.531943	0.240831	-2.20878	0.0271899	0.194399	157.766	0.27484	0.23805	1.15455	0.248275	0.819183	157.766	-0.359311	0.244179
23602	chr14	24985178	24987030	1853	*	ENSMUSG00000072686.2	Gm10398	75763	1	5.5928	5.14583	6.53318	6.18653	5.92424	5.71977	6.44993	6.32157	6.74728	6.71255	6.14145	6.08179	6.27339	72.0978	-0.106539	0.256004	-0.416162	0.677291	0.873679	72.0978	0.241553	0.268782	0.898696	0.368814	0.872819	72.0978	-0.795557	0.299043	-2.66034	0.00780621	0.0878546	72.0978	-0.203474	0.276303	-0.736417	0.461477	0.906957	72.0978	-0.689018	0.304869
17905	chr12	81008815	81010510	1696	*	ENSMUSG00000021136.13	Smoc1	16297	1	6.06966	6.10424	6.4059	6.14808	5.863	6.63956	6.49594	6.55669	6.39537	6.56913	6.77324	6.56821	6.90973	86.6048	-0.416402	0.237376	-1.75418	0.079399	0.331864	86.6048	0.234581	0.262499	0.893647	0.371511	0.873224	86.6048	-0.673672	0.267141	-2.52178	0.0116762	0.114627	86.6048	0.478615	0.263442	1.81678	0.0692511	0.614161	86.6048	-0.25727	0.275293
32782	chr16	95793222	95795851	2630	*	ENSMUSG00000085329.1	2810404F17Rik	12465	1	6.7139	6.24562	7.48995	7.60341	7.38127	7.7938	7.61847	7.63263	7.66627	7.99099	7.74377	8.01469	7.74397	190.296	-0.245217	0.202109	-1.21329	0.225019	0.547818	190.296	0.22702	0.223384	1.01628	0.309498	0.840358	190.296	-1.35547	0.238049	-5.69409	1.24035e-08	3.65717e-06	190.296	0.295798	0.22461	1.31694	0.187858	0.778755	190.296	-1.11025	0.241259
72994	chr7	70743498	70744784	1287	*	ENSMUSG00000089401.1	Gm24880	7631	1	5.11304	5.5085	6.2238	6.0048	5.37079	6.02757	5.73931	6.38725	6.07006	6.49699	5.74093	6.31057	6.69351	63.3037	-0.601339	0.279935	-2.14814	0.0317028	0.210249	63.3037	0.220443	0.297496	0.740994	0.458697	0.907031	63.3037	-0.995876	0.31975	-3.11454	0.0018423	0.0319088	63.3037	0.190117	0.300955	0.631713	0.527575	0.921616	63.3037	-0.394536	0.332088
63908	chr5	120532658	120535207	2550	*	ENSMUSG00000106825.1	2510016D11Rik	17831	1	6.51289	6.84977	6.88646	6.80867	6.53437	6.3381	6.88985	6.59055	7.17094	7.31407	6.66386	6.94957	6.9469	115.772	-0.260116	0.239836	-1.08456	0.278118	0.604678	115.772	0.212245	0.258302	0.821692	0.411252	0.889264	115.772	-0.172317	0.263905	-0.652953	0.513786	0.814543	115.772	0.0153785	0.26194	0.0587101	0.953183	0.995124	115.772	0.0877988	0.269715
44603	chr2	73951671	73955284	3614	*	ENSMUSG00000083072.2	Gm13668	5384	1	7.27972	6.67507	7.55995	7.2957	7.30657	7.68817	7.66957	7.229	7.41729	8.11668	7.65673	7.99289	8.28859	189.097	-0.445868	0.253553	-1.75848	0.0786655	0.330092	189.097	0.211773	0.28307	0.74813	0.454382	0.905653	189.097	-1.00074	0.286796	-3.48937	0.000484161	0.01197	189.097	0.573223	0.283076	2.02498	0.0428696	0.530106	189.097	-0.55487	0.290259
1065	chr1	62176692	62177852	1161	*	ENSMUSG00000085019.2	Pard3bos2	40582	1	4.87562	4.82378	5.93857	5.66688	5.70912	5.88186	5.95234	5.64893	6.16302	6.16581	5.5076	6.03133	6.25375	53.2966	-0.129759	0.269503	-0.481478	0.630177	0.851193	53.2966	0.209309	0.293026	0.714302	0.475041	0.912856	53.2966	-1.14749	0.32782	-3.50035	0.000464641	0.011643	53.2966	0.166926	0.297556	0.560991	0.574803	0.932966	53.2966	-1.01773	0.334266
37934	chr18	52827156	52828543	1388	*	ENSMUSG00000024534.15	Sncaip	59446	1	6.21951	5.57126	5.47811	5.36551	5.863	6.12795	5.53407	5.5143	5.20067	6.01161	5.96825	6.22336	6.75068	55.02	-0.500237	0.290238	-1.72354	0.0847912	0.342468	55.02	0.208459	0.335356	0.621603	0.534203	0.931272	55.02	-0.427718	0.319538	-1.33855	0.180717	0.537002	55.02	0.946396	0.331593	2.85408	0.0043161	0.217909	55.02	0.0725188	0.329902
50489	chr3	65657031	65660304	3274	*	ENSMUSG00000098944.1	Mir8120	0	1	8.92234	8.19189	8.11936	8.13765	7.87563	8.50347	8.44924	8.07671	7.88401	8.83145	8.35442	8.72759	8.76161	323.766	-0.330511	0.25893	-1.27645	0.201797	0.521403	323.766	0.198979	0.28924	0.687938	0.491492	0.918297	323.766	-0.0244604	0.287457	-0.0850923	0.932188	0.981282	323.766	0.499803	0.289368	1.72722	0.0841279	0.649629	323.766	0.30605	0.289314
61585	chr5	53319536	53321473	1938	*	ENSMUSG00000077696.1	n-R5s172	24898	1	5.5928	5.5085	6.55048	6.69324	5.863	6.09526	6.72574	6.68759	6.48453	7.17567	6.61432	6.85603	6.40386	86.2378	-0.386766	0.263826	-1.46599	0.142651	0.441885	86.2378	0.194799	0.28255	0.689434	0.49055	0.917884	86.2378	-1.10709	0.307128	-3.60465	0.000312578	0.00869085	86.2378	0.0167928	0.286326	0.0586493	0.953231	0.995124	86.2378	-0.720321	0.314486
83568	chr9	63240447	63243235	2789	*	ENSMUSG00000022245.15	Skor1	91485	1	7.23012	6.74479	7.29845	7.08796	7.26772	7.37072	7.65949	7.22182	6.8403	7.88998	7.71273	8.00165	8.31251	176.721	-0.594221	0.255306	-2.32748	0.0199395	0.167335	176.721	0.194405	0.287129	0.677066	0.498364	0.920658	176.721	-1.02896	0.287885	-3.5742	0.0003513	0.00943967	176.721	0.838758	0.286146	2.93123	0.00337627	0.193351	176.721	-0.434737	0.292116
66818	chr6	29716506	29720028	3523	*	ENSMUSG00000001761.7	Smo	15474	1	7.39223	7.34784	7.5341	7.47726	7.2033	7.24226	7.71891	7.73709	7.43976	7.8738	7.84746	7.72306	7.90372	189.049	-0.425609	0.200074	-2.12726	0.0333989	0.215492	189.049	0.193235	0.21982	0.879059	0.379369	0.876405	189.049	-0.45736	0.222106	-2.0592	0.039475	0.24211	189.049	0.321168	0.220848	1.45425	0.145876	0.741972	189.049	-0.0317513	0.226911
19211	chr12	109515986	109520927	4942	*	ENSMUSG00000098709.1	Gm27528	11514	1	7.97131	7.5405	7.62672	7.56014	7.785	8.06253	7.66957	7.73709	7.85086	7.76829	7.55538	7.84493	8.03033	213.998	0.0203427	0.196977	0.103274	0.917745	0.971523	213.998	0.193184	0.219046	0.881935	0.377812	0.87592	213.998	-0.0537892	0.218876	-0.245752	0.805875	0.942202	213.998	0.232581	0.220424	1.05515	0.291356	0.84454	213.998	-0.0741319	0.220682
62382	chr5	99727257	99730355	3099	*	ENSMUSG00000089809.8	A930011G23Rik	0	1	7.69974	7.45987	8.30409	8.10289	7.82836	8.28174	8.38343	8.13904	8.07315	8.82725	8.04111	8.26811	8.04754	272.976	0.0534074	0.225903	0.236418	0.813109	0.933625	272.976	0.185399	0.249335	0.743576	0.457133	0.906505	272.976	-0.54235	0.254934	-2.12742	0.0333855	0.220371	272.976	-0.0820684	0.251073	-0.32687	0.743766	0.966788	272.976	-0.595757	0.256078
17776	chr12	79682799	79684246	1448	*	ENSMUSG00000101696.1	Gm28056	279321	1	5.97648	5.71714	6.01534	6.0048	5.92424	6.49669	6.51841	6.3482	5.81895	6.30511	5.70982	5.97905	6.38593	66.0277	0.268338	0.262693	1.02149	0.307022	0.632448	66.0277	0.175094	0.289642	0.604517	0.5455	0.934394	66.0277	-0.204212	0.298007	-0.685257	0.493182	0.802684	66.0277	0.0434196	0.294771	0.147299	0.882896	0.986337	66.0277	-0.47255	0.299022
84537	chr9	87823863	87826047	2185	*	ENSMUSG00000102043.1	Gm9541	54092	1	6.77051	6.78506	7.20322	7.0675	7.07416	7.83398	7.86634	7.29209	6.92768	7.61605	7.31814	7.66357	7.95935	159.355	-0.0488151	0.245648	-0.19872	0.842482	0.944928	159.355	0.174701	0.276995	0.6307	0.528237	0.929543	159.355	-0.899908	0.280835	-3.2044	0.00135343	0.025487	159.355	0.538724	0.276991	1.94492	0.0517852	0.562009	159.355	-0.851093	0.282789
76682	chr8	12547571	12549183	1613	*	ENSMUSG00000010435.6	Spaca7	23865	1	5.62386	5.5085	6.55048	6.43032	6.09374	5.95656	6.64635	6.30807	6.37996	7.10116	6.69597	6.64852	6.95908	85.4133	-0.519407	0.261532	-1.98602	0.0470314	0.256368	85.4133	0.160281	0.284188	0.563997	0.572756	0.942185	85.4133	-1.22323	0.304482	-4.0174	5.88448e-05	0.00245069	85.4133	0.284991	0.285858	0.996967	0.31878	0.856135	85.4133	-0.703819	0.312867
26859	chr15	38281923	38284674	2752	*	ENSMUSG00000037465.9	Klf10	16032	1	6.95279	6.98268	7.12454	7.39756	7.10093	7.19676	7.05266	7.34594	7.25782	7.64495	7.5019	7.53063	7.44812	154.123	-0.380809	0.194477	-1.95812	0.0502165	0.264406	154.123	0.160231	0.211629	0.757132	0.448971	0.903837	154.123	-0.530312	0.217025	-2.44355	0.0145435	0.131918	154.123	0.22587	0.213285	1.05901	0.289595	0.843756	154.123	-0.149504	0.222696
27302	chr15	63528067	63530034	1968	*	ENSMUSG00000103836.1	Gm37615	22351	1	4.15413	4.92335	5.9902	6.02616	6.45359	6.79011	6.92391	6.32157	6.03113	6.05532	5.94172	6.11447	6.08619	66.6893	0.677896	0.239023	2.83611	0.00456672	0.0829854	66.6893	0.136325	0.269565	0.505723	0.613051	0.949488	66.6893	-1.49817	0.323729	-4.62784	3.69496e-06	0.000290523	66.6893	0.0446382	0.274677	0.162511	0.870903	0.984874	66.6893	-2.17606	0.32048
44018	chr2	51846379	51849501	3123	*	ENSMUSG00000087701.4	Gm13493	22116	1	7.87133	7.18683	7.28817	7.05716	7.51997	8.08768	7.95961	7.2146	6.5685	7.84087	7.43689	7.68004	8.18869	185.772	0.0672607	0.285138	0.235888	0.81352	0.933745	185.772	0.129525	0.32243	0.401715	0.687894	0.965062	185.772	-0.235685	0.319098	-0.738597	0.460152	0.782484	185.772	0.630563	0.321954	1.95855	0.0501651	0.556947	185.772	-0.302946	0.320192
56328	chr4	117390556	117393883	3328	*	ENSMUSG00000086876.1	Gm12828	52066	1	6.90302	6.78506	7.5166	7.78353	7.2033	7.28636	7.72858	7.45411	7.71621	8.09938	7.72833	7.94826	7.54826	186.574	-0.335937	0.221985	-1.51333	0.130196	0.423859	186.574	0.125795	0.2429	0.517888	0.604536	0.948512	186.574	-0.914577	0.252591	-3.62078	0.000293714	0.00831232	186.574	0.0963694	0.244451	0.394228	0.693412	0.957692	186.574	-0.57864	0.256428
8185	chr10	95111934	95114087	2154	*	ENSMUSG00000089146.1	Gm25266	163343	1	7.57815	7.41781	6.72823	6.61081	6.72998	7.25711	7.09812	6.49843	6.62188	7.15573	7.15449	7.12021	7.64943	130.452	-0.296543	0.236176	-1.2556	0.209261	0.52973	130.452	0.12394	0.267428	0.463453	0.64304	0.956398	130.452	0.174093	0.257348	0.676489	0.49873	0.80594	130.452	0.662512	0.26639	2.487	0.0128825	0.352492	130.452	0.470636	0.262031
77403	chr8	40974724	40976777	2054	*	ENSMUSG00000084960.1	B430010I23Rik	40690	1	5.5286	5.92364	6.1576	6.14808	6.35325	6.83039	6.68659	6.26678	6.08914	6.43214	6.09405	6.64852	5.70738	75.7987	0.411762	0.258763	1.59127	0.111548	0.392259	75.7987	0.122182	0.288588	0.423377	0.67202	0.962587	75.7987	-0.483566	0.301146	-1.60575	0.108328	0.421847	75.7987	0.0649211	0.292592	0.221882	0.824405	0.978564	75.7987	-0.895328	0.300538
72986	chr7	70623871	70626611	2741	*	ENSMUSG00000089401.1	Gm24880	125804	1	7.94696	7.25532	7.55139	7.30447	7.53313	7.62087	7.82186	7.42313	7.29115	7.86564	7.51994	7.69632	8.16785	193.451	-0.160768	0.236953	-0.678483	0.497465	0.77719	193.451	0.119937	0.264733	0.45305	0.650513	0.957786	193.451	-0.180492	0.263414	-0.685201	0.493217	0.802694	193.451	0.391195	0.265086	1.47573	0.140016	0.73539	193.451	-0.0197233	0.2659
62350	chr5	99190556	99191954	1399	*	ENSMUSG00000105579.2	Gm43251	19134	1	5.19805	4.77129	5.64845	6.22398	6.07586	6.12795	5.91895	6.10441	5.97068	6.17905	5.39476	6.11447	5.52279	56.0294	0.318164	0.270125	1.17784	0.238859	0.563625	56.0294	0.119809	0.289249	0.414206	0.678724	0.963759	56.0294	-0.751729	0.325561	-2.30903	0.020942	0.165552	56.0294	-0.244512	0.297976	-0.820576	0.411888	0.890414	56.0294	-1.06989	0.325969
64446	chr5	125109653	125114065	4413	*	ENSMUSG00000106663.1	Gm42839	22811	1	7.50497	7.50879	7.87349	7.58194	7.47974	7.586	7.53277	7.52586	7.75256	8.18058	7.85459	7.59574	7.9225	203.034	-0.264797	0.207261	-1.2776	0.20139	0.520723	203.034	0.115218	0.226531	0.50862	0.611019	0.949144	203.034	-0.289325	0.230059	-1.25761	0.208533	0.572588	203.034	0.0617929	0.22823	0.270748	0.786585	0.974062	203.034	-0.0245271	0.233629
38576	chr18	68298634	68301824	3191	*	ENSMUSG00000038121.6	Fam210a	0	1	9.12317	9.06956	8.43561	8.40555	8.11331	8.52817	8.51776	8.24205	8.0827	9.06858	8.46568	8.65168	8.7406	371.814	-0.230343	0.232416	-0.991083	0.321645	0.645417	371.814	0.11483	0.258204	0.444726	0.656518	0.95916	371.814	0.473321	0.256465	1.84556	0.0649568	0.321892	371.814	0.204285	0.258785	0.789398	0.42988	0.895465	371.814	0.703664	0.258181
37117	chr18	15161140	15163085	1946	*	ENSMUSG00000036225.14	Kctd1	9693	1	5.71321	5.14583	6.32779	5.96111	5.96366	6.12795	6.27621	6.16559	6.4257	6.19216	5.94172	6.04835	6.1724	67.1673	0.0604766	0.2457	0.24614	0.805574	0.929999	67.1673	0.112773	0.262999	0.428795	0.668073	0.961513	67.1673	-0.614797	0.286661	-2.14468	0.0319781	0.214406	67.1673	-0.0943531	0.269296	-0.35037	0.726061	0.963255	67.1673	-0.675273	0.290542
76665	chr8	12312656	12315041	2386	*	ENSMUSG00000101899.1	Gm29175	30444	1	7.16826	7.00558	6.87277	6.85715	7.07416	7.27181	7.21279	6.84548	6.62188	7.33787	7.52888	7.60152	8.14671	147.452	-0.604588	0.229186	-2.63798	0.00834027	0.110158	147.452	0.108637	0.260405	0.417183	0.676545	0.963464	147.452	-0.700437	0.255478	-2.74167	0.00611274	0.0747192	147.452	0.926298	0.258188	3.58769	0.000333624	0.0581615	147.452	-0.0958494	0.26115
60222	chr5	3404017	3406521	2505	*	ENSMUSG00000040274.11	Cdk6	62531	1	6.11408	6.28359	7.12454	7.28688	7.07416	7.28636	7.59752	7.17051	6.97973	7.68725	7.31814	7.60727	7.5563	143.587	-0.174907	0.224904	-0.777698	0.436747	0.735275	143.587	0.107375	0.249703	0.430012	0.667187	0.961495	143.587	-1.31166	0.264995	-4.94975	7.43092e-07	8.62421e-05	143.587	0.294357	0.250569	1.17476	0.240092	0.814013	143.587	-1.13675	0.268147
41996	chr2	12181400	12183607	2208	*	ENSMUSG00000104174.1	Gm37701	51657	1	6.90302	6.79823	6.96597	7.15736	7.28339	7.75247	7.61847	6.98779	7.05928	7.42376	7.60694	7.81043	7.61135	154.006	-0.128668	0.20248	-0.635461	0.525128	0.793999	154.006	0.10716	0.230319	0.46527	0.641738	0.956105	154.006	-0.83614	0.232278	-3.59974	0.000318531	0.00881147	154.006	0.619054	0.229528	2.69708	0.00699511	0.271089	154.006	-0.707472	0.235118
70098	chr6	127050198	127051923	1726	*	ENSMUSG00000000182.9	Fgf23	20978	1	5.82434	5.57126	6.53318	6.61081	6.17996	6.83039	7.00571	6.57935	6.36438	6.99291	6.56302	7.02026	6.95908	93.7829	-0.173765	0.252541	-0.688067	0.49141	0.773265	93.7829	0.102781	0.280051	0.36701	0.713612	0.968717	93.7829	-1.17893	0.29773	-3.95973	7.50353e-05	0.00296191	93.7829	0.295453	0.281212	1.05064	0.293424	0.844701	93.7829	-1.00516	0.302051
71818	chr7	29410344	29412828	2485	*	ENSMUSG00000030583.16	Sipa1l3	105812	1	6.42745	6.33874	7.11295	7.18611	6.91231	7.01647	6.72574	7.09389	6.97973	7.59152	7.42736	7.58412	7.71553	138.138	-0.696452	0.214339	-3.2493	0.00115689	0.0435616	138.138	0.102039	0.234246	0.435607	0.663122	0.961066	138.138	-1.20761	0.245583	-4.91733	8.77341e-07	9.8042e-05	138.138	0.433294	0.234408	1.84846	0.0645359	0.602138	138.138	-0.511161	0.253202
13224	chr11	88688806	88691534	2729	*	ENSMUSG00000069769.13	Msi2	26978	1	8.09284	7.8687	7.90073	8.2999	7.86526	8.13669	8.24207	7.93015	7.82832	8.71134	8.47033	8.70898	8.83614	298.689	-0.596087	0.233493	-2.55291	0.0106828	0.12482	298.689	0.101004	0.260198	0.388181	0.697882	0.966817	298.689	-0.697518	0.26063	-2.67627	0.00744457	0.085222	298.689	0.566403	0.259963	2.17878	0.029348	0.471616	298.689	-0.101431	0.263629
5142	chr1	189919720	189924087	4368	*	ENSMUSG00000026603.13	Smyd2	0	1	8.57437	8.28844	8.29386	8.1523	8.35486	8.75437	8.63036	8.13904	8.05386	8.66741	8.5115	8.63206	8.79936	342.543	-0.0679902	0.201809	-0.336903	0.73619	0.90123	342.543	0.0918396	0.226288	0.405853	0.68485	0.964672	342.543	-0.215059	0.225207	-0.95494	0.339608	0.699229	342.543	0.429752	0.226354	1.89859	0.0576189	0.58284	342.543	-0.147069	0.226514
16462	chr12	12903804	12907207	3404	*	ENSMUSG00000097627.1	4930519A11Rik	1083	1	7.31821	7.29304	7.62672	7.60341	7.2278	7.65491	7.76662	7.59421	7.58795	7.88998	7.76663	7.93916	8.2395	202.01	-0.440667	0.203853	-2.16169	0.0306421	0.206871	202.01	0.085091	0.225521	0.377308	0.705945	0.967973	202.01	-0.693204	0.228636	-3.03192	0.00243006	0.0390222	202.01	0.382111	0.225786	1.69236	0.0905778	0.664035	202.01	-0.252537	0.23291
51522	chr3	97156710	97160042	3333	*	ENSMUSG00000028093.15	Acp6	0	1	9.08741	8.96244	8.27837	8.1523	7.96091	8.55245	8.4896	8.06069	8.00949	8.71134	8.50699	8.76409	9.10633	359.15	-0.463527	0.229742	-2.0176	0.0436333	0.246515	359.15	0.083683	0.256964	0.32566	0.744682	0.973422	359.15	0.212915	0.253541	0.839766	0.40104	0.744341	359.15	0.59912	0.256636	2.33451	0.0195689	0.411701	359.15	0.676442	0.25585
20894	chr13	52024137	52026089	1953	*	ENSMUSG00000102173.1	Gm37872	2209	1	6.8903	6.60181	6.34772	6.69324	6.62323	6.66205	6.56233	6.55669	6.63492	6.61854	6.86081	6.64852	6.90973	100.51	-0.191559	0.211968	-0.903716	0.366146	0.682332	100.51	0.0687797	0.233743	0.294254	0.768564	0.977329	100.51	-0.0540646	0.231436	-0.233604	0.815292	0.945193	100.51	0.27335	0.235079	1.1628	0.24491	0.816892	100.51	0.137494	0.237315
40359	chr19	28907195	28909175	1981	*	ENSMUSG00000089993.1	Gm5822	43487	1	5.71321	5.79808	6.61768	6.63881	6.38264	6.74868	6.80099	6.73882	6.51306	6.7396	6.72737	7.02886	6.72238	94.5746	-0.201541	0.217381	-0.927133	0.353858	0.672423	94.5746	0.0425118	0.238515	0.178235	0.858538	0.986355	94.5746	-1.09734	0.258538	-4.24443	2.19153e-05	0.00113754	94.5746	0.213152	0.240058	0.88792	0.374584	0.878284	94.5746	-0.895803	0.263826
9513	chr11	4802811	4804199	1389	*	ENSMUSG00000009073.16	Nf2	45336	1	5.0227	5.10399	6.2663	6.2784	5.39983	5.71977	5.81387	6.05677	6.33271	6.50752	6.20976	6.3385	5.70738	61.1373	-0.488991	0.264231	-1.85062	0.0642245	0.298345	61.1373	0.0403768	0.271504	0.148715	0.881778	0.989232	61.1373	-1.075	0.309556	-3.47273	0.000515192	0.0124865	61.1373	-0.158186	0.277304	-0.570445	0.568376	0.931823	61.1373	-0.586014	0.321711
78815	chr8	89540490	89542491	2002	*	ENSMUSG00000064758.1	Gm26331	47049	1	6.19903	5.37417	6.34772	6.58226	6.33833	7.14978	7.18496	6.43773	6.21606	6.78359	6.47325	6.82674	6.57189	91.5093	0.288691	0.26686	1.08181	0.279338	0.606056	91.5093	0.0316395	0.299158	0.105762	0.915771	0.992516	91.5093	-0.804835	0.311839	-2.58093	0.00985345	0.102622	91.5093	0.166525	0.300835	0.553542	0.579892	0.934675	91.5093	-1.09353	0.312377
21601	chr13	63450680	63452612	1933	*	ENSMUSG00000089868.1	Gm16134	3414	1	7.16826	7.33885	6.51567	6.69324	6.92235	7.52595	7.28009	6.78828	6.37996	6.70342	6.4546	6.97648	7.17286	117.585	0.351021	0.232649	1.5088	0.13135	0.425324	117.585	0.0291904	0.264213	0.11048	0.912028	0.992348	117.585	0.356339	0.257053	1.38624	0.165673	0.515966	117.585	0.296462	0.264899	1.11915	0.263077	0.826672	117.585	0.00531759	0.257097
39867	chr19	8735037	8736712	1676	*	ENSMUSG00000042729.9	Wdr74	0	1	7.91593	7.93582	7.08947	7.01505	6.5474	7.25711	7.09812	6.65596	6.48453	7.72383	7.11941	6.99416	7.57224	147.282	-0.264026	0.288152	-0.916276	0.359522	0.677131	147.282	0.0192494	0.318757	0.0603888	0.951846	0.996224	147.282	0.680917	0.313671	2.1708	0.0299462	0.20633	147.282	0.197611	0.319608	0.618292	0.536383	0.923449	147.282	0.944943	0.317531
86706	chrX	99215340	99219953	4614	*	ENSMUSG00000031217.8	Efnb1	79209	1	7.93463	7.48454	7.9922	8.08265	7.90124	8.3317	8.32089	7.8203	7.71621	8.49557	8.27694	8.59201	8.28375	274.082	-0.201738	0.227469	-0.886879	0.375144	0.68914	274.082	0.0185003	0.253942	0.0728525	0.941923	0.994824	274.082	-0.669754	0.255916	-2.61709	0.00886831	0.0958027	274.082	0.356463	0.254013	1.40333	0.160519	0.755632	274.082	-0.468016	0.25781
81466	chr9	16460338	16462013	1676	*	ENSMUSG00000074505.4	Fat3	82106	1	5.35437	5.22602	6.1576	6.43032	5.90411	6.49669	6.7063	6.40004	5.79591	6.61854	5.88714	6.53238	5.99449	68.7125	0.212645	0.280867	0.757103	0.448988	0.743755	68.7125	0.0162808	0.306778	0.0530704	0.957676	0.996792	68.7125	-0.90426	0.333472	-2.71165	0.00669495	0.079294	68.7125	-0.126408	0.311316	-0.406045	0.68471	0.956291	68.7125	-1.1169	0.33493
76244	chr7	144652772	144655883	3112	*	ENSMUSG00000031077.7	Fadd	70308	1	6.8903	6.86237	7.04133	7.27801	7.23587	7.34315	7.55468	7.17795	7.29115	7.05165	7.49279	7.47509	7.38633	152.335	-0.074852	0.189091	-0.395851	0.692215	0.88117	152.335	0.00731587	0.210923	0.034685	0.972331	0.997837	152.335	-0.580107	0.215314	-2.69423	0.00705505	0.0822518	152.335	0.287162	0.211432	1.35818	0.174407	0.765512	152.335	-0.505255	0.218407
16476	chr12	13084317	13086799	2483	*	ENSMUSG00000064717.1	Gm24208	76963	1	7.5702	7.20674	6.74336	6.69324	7.00025	7.28636	7.1422	6.66658	6.69842	6.80081	7.08345	7.36395	7.94717	139.276	-0.371595	0.228297	-1.62769	0.103592	0.378364	139.276	0.00598059	0.260914	0.0229217	0.981713	0.998597	139.276	-0.111904	0.250654	-0.446448	0.655273	0.884638	139.276	0.79838	0.258405	3.08965	0.00200396	0.151689	139.276	0.259691	0.255505
77827	chr8	68793281	68795065	1785	*	ENSMUSG00000031864.15	Ints10	0	1	8.22531	7.79831	8.04807	8.03075	7.51334	7.99326	8.14432	7.8392	7.72843	8.4499	7.78913	8.07406	7.97742	239.511	-0.0537403	0.230274	-0.233376	0.81547	0.934588	239.511	0.00560515	0.253674	0.0220959	0.982371	0.998597	239.511	0.0739862	0.255167	0.289952	0.771853	0.931001	239.511	-0.0862692	0.255144	-0.338119	0.735273	0.964976	239.511	0.127726	0.256962
55696	chr4	105189842	105191729	1888	*	ENSMUSG00000028517.8	Ppap2b	32494	1	6.25961	6.30221	6.53318	6.18653	6.61086	6.6842	6.35324	6.52202	6.16302	6.36424	6.68001	6.96757	6.76463	87.8435	-0.259086	0.220127	-1.17699	0.239201	0.56396	87.8435	-0.00519767	0.247211	-0.0210253	0.983226	0.998597	87.8435	-0.539062	0.247857	-2.17489	0.0296383	0.20478	87.8435	0.453588	0.246345	1.84127	0.0655822	0.605206	87.8435	-0.279976	0.254168
30288	chr16	10849582	10851653	2072	*	ENSMUSG00000037991.9	Rmi2	14522	1	6.33663	6.4431	6.97881	6.7197	6.62323	6.49669	6.16667	6.92725	6.63492	6.93947	6.54551	6.76632	6.57189	98.3655	-0.185201	0.222454	-0.832535	0.405107	0.712963	98.3655	-0.00824769	0.234175	-0.0352201	0.971904	0.997819	98.3655	-0.247626	0.246199	-1.0058	0.314513	0.67877	98.3655	-0.218239	0.238931	-0.913397	0.361034	0.872177	98.3655	-0.0624255	0.252329
6324	chr10	43357541	43358821	1281	*	ENSMUSG00000089839.1	Rps19-ps11	15098	1	5.97648	5.5085	5.9902	6.3479	5.92424	6.25176	6.42635	5.8299	5.84163	6.63784	6.14145	6.2083	6.55594	69.1966	-0.111992	0.27499	-0.407261	0.683817	0.877078	69.1966	-0.020388	0.302134	-0.0674799	0.9462	0.995562	69.1966	-0.561136	0.312401	-1.79621	0.0724615	0.341809	69.1966	0.130449	0.304072	0.429006	0.667919	0.952629	69.1966	-0.449144	0.317586
68143	chr6	83315235	83318107	2873	*	ENSMUSG00000108053.1	RP24-317F6.7	0	1	9.10952	9.01135	8.52583	8.37674	7.98026	8.4592	8.40168	7.81076	7.9637	9.11923	8.58192	8.52064	8.81284	361.966	-0.352825	0.269964	-1.30693	0.191235	0.50882	361.966	-0.0265855	0.300122	-0.0885824	0.929414	0.993696	361.966	0.41853	0.298599	1.40165	0.161021	0.509418	361.966	0.191239	0.300397	0.636622	0.524371	0.921298	361.966	0.771356	0.30044
72175	chr7	37463183	37467375	4193	*	ENSMUSG00000108790.1	RP23-291B1.4	46	1	7.77084	7.58679	7.90073	7.90956	7.72316	8.1042	7.9678	7.85785	7.6852	8.05699	7.81859	8.1509	8.28375	239.238	-0.166756	0.193565	-0.861499	0.388963	0.700071	239.238	-0.0282898	0.214494	-0.131891	0.895071	0.990381	239.238	-0.419488	0.21673	-1.93553	0.0529247	0.287237	239.238	0.194707	0.215031	0.905484	0.365209	0.873832	239.238	-0.252733	0.219236
55941	chr4	107730351	107735134	4784	*	ENSMUSG00000084874.4	Gm12906	25330	1	8.19461	7.73805	8.31931	8.37258	8.26303	8.41352	8.55084	8.11985	8.16143	8.61237	8.62007	8.77691	9.0703	342.74	-0.424668	0.201764	-2.10477	0.0353109	0.221537	342.74	-0.0290251	0.22533	-0.128812	0.897507	0.990572	342.74	-0.853529	0.22701	-3.75988	0.000169998	0.00551721	342.74	0.489595	0.224952	2.17644	0.0295221	0.47294	342.74	-0.428861	0.229387
6396	chr10	45009409	45011059	1651	*	ENSMUSG00000095168.1	Gm4795	3298	1	5.79735	5.47607	6.11172	6.22398	5.90411	5.88186	5.98498	5.93906	5.99111	6.42104	5.88714	6.2083	6.31189	64.0753	-0.231256	0.250545	-0.923009	0.356003	0.67441	64.0753	-0.0313111	0.266714	-0.117395	0.906547	0.991766	64.0753	-0.515565	0.282709	-1.82366	0.0682042	0.330277	64.0753	-0.0194687	0.270571	-0.071954	0.942638	0.993862	64.0753	-0.284309	0.290918
56156	chr4	114841362	114844725	3364	*	ENSMUSG00000087923.1	Gm23230	391	1	7.5702	7.42632	7.72141	7.67953	7.50668	7.93903	7.89238	7.56612	7.49802	7.88998	7.82586	7.84493	7.74397	202.034	-0.0242481	0.191716	-0.126479	0.899352	0.965557	202.034	-0.0358847	0.212077	-0.169206	0.865635	0.987206	202.034	-0.307873	0.214848	-1.43298	0.151863	0.496183	202.034	0.106287	0.213095	0.498778	0.617936	0.944225	202.034	-0.283625	0.216982
27642	chr15	75809561	75810377	817	*	ENSMUSG00000075600.2	Zc3h3	31537	1	4.76852	4.71682	5.44149	5.55377	5.07926	4.94333	5.12937	5.62735	5.12873	5.54389	4.50313	5.06998	4.2312	33.1265	0.398664	0.325146	1.22611	0.220158	0.542152	33.1265	-0.0451767	0.318161	-0.141994	0.887085	0.98944	33.1265	0.0735288	0.36576	0.20103	0.840675	0.953156	33.1265	-0.853958	0.341304	-2.50204	0.0123479	0.346966	33.1265	-0.325135	0.364215
35187	chr17	45862037	45865167	3131	*	ENSMUSG00000097727.7	F630040K05Rik	127530	1	7.38318	7.37448	6.80231	6.94948	7.38853	7.28636	7.35691	6.69798	6.64784	7.08015	7.681	7.50621	7.94717	152.054	-0.375019	0.200067	-1.87447	0.0608657	0.291235	152.054	-0.0530499	0.230635	-0.230016	0.818079	0.981696	152.054	-0.342935	0.221321	-1.54949	0.121263	0.446424	152.054	0.846	0.227446	3.71956	0.000199567	0.0431123	152.054	0.032084	0.226075
80319	chr8	120838230	120839701	1472	*	ENSMUSG00000097087.1	Gm26878	40504	1	6.4962	6.06116	6.6661	6.53833	6.12885	6.70602	6.60495	6.46232	6.45542	6.69423	6.54551	6.80688	6.52351	88.9043	-0.158765	0.23277	-0.68207	0.495195	0.7756	88.9043	-0.0585161	0.252567	-0.231685	0.816782	0.981539	88.9043	-0.346877	0.259999	-1.33415	0.182155	0.538665	88.9043	0.034756	0.254866	0.13637	0.891529	0.987453	88.9043	-0.188112	0.265506
80248	chr8	120447790	120452314	4525	*	ENSMUSG00000080549.2	Gm22715	4240	1	8.95323	8.53268	8.22549	8.53784	8.4825	8.74386	9.06752	8.07671	8.03922	8.75618	9.0321	9.17572	9.62313	433.43	-0.518691	0.237025	-2.18834	0.0286448	0.199527	433.43	-0.0590671	0.266905	-0.221304	0.824856	0.982084	433.43	-0.542457	0.264445	-2.05131	0.040237	0.245027	433.43	0.910424	0.265841	3.42469	0.000615496	0.0819768	433.43	-0.023766	0.266174
41322	chr19	53652944	53655046	2103	*	ENSMUSG00000043639.14	Rbm20	22259	1	6.09204	6.12531	6.88646	6.69324	6.35325	6.70602	6.76385	6.66658	6.74728	6.73064	6.35758	6.40607	6.53982	93.4525	0.167921	0.216972	0.773928	0.438973	0.736743	93.4525	-0.0766588	0.229405	-0.334164	0.738256	0.972756	93.4525	-0.331753	0.247824	-1.33867	0.18068	0.536959	93.4525	-0.358152	0.235513	-1.52073	0.128327	0.723555	93.4525	-0.499674	0.249916
5292	chr1	192135781	192139181	3401	*	ENSMUSG00000102755.1	Gm37055	0	1	9.52802	9.34792	9.28898	9.1858	8.73976	9.31534	9.38433	9.00038	8.83083	9.54047	9.32681	9.4753	9.53638	602.926	-0.279768	0.213136	-1.31263	0.189309	0.506269	602.926	-0.0801459	0.237415	-0.337578	0.735682	0.972534	602.926	-0.00840192	0.237001	-0.0354509	0.97172	0.992334	602.926	0.211312	0.237516	0.889676	0.37364	0.878024	602.926	0.271366	0.238162
30463	chr16	17129827	17133574	3748	*	ENSMUSG00000022769.7	Sdf2l1	0	1	9.19473	9.35685	8.97662	8.97406	8.25511	8.55245	8.83667	8.44692	8.40927	9.51069	8.75572	8.93393	9.30548	473.011	-0.453261	0.261298	-1.73465	0.0828023	0.338578	473.011	-0.0885946	0.289914	-0.30559	0.759917	0.976017	473.011	0.261694	0.289534	0.903846	0.366077	0.719014	473.011	0.0416342	0.290255	0.14344	0.885943	0.986899	473.011	0.714956	0.291271
42063	chr2	16450444	16452115	1672	*	ENSMUSG00000026748.13	Plxdc2	94139	1	6.35525	5.79808	7.27782	6.66628	6.24541	7.357	7.31901	6.63449	6.66065	7.30806	6.84658	7.15204	7.19363	112.841	-0.0347729	0.288063	-0.120713	0.903919	0.967244	112.841	-0.0954362	0.319233	-0.298955	0.764975	0.977203	112.841	-0.98213	0.331528	-2.96243	0.00305217	0.0457229	112.841	0.0734754	0.320237	0.229441	0.818526	0.977804	112.841	-0.947357	0.333934
5885	chr10	24258217	24261172	2956	*	ENSMUSG00000020000.7	Moxd1	34699	1	6.37364	5.84962	7.4069	7.46949	7.10093	7.78358	7.83087	7.27137	6.69842	7.81567	7.30779	7.68549	7.4653	153.517	0.101968	0.265946	0.383414	0.701413	0.88585	153.517	-0.10143	0.295848	-0.342844	0.731716	0.97227	153.517	-1.3758	0.311876	-4.41137	1.02721e-05	0.000638536	153.517	0.0587248	0.296689	0.197934	0.843097	0.981208	153.517	-1.47777	0.313072
76048	chr7	142590976	142592598	1623	*	ENSMUSG00000000031.15	H19	12832	1	5.97648	6.22625	6.4059	6.20538	6.1114	5.9925	6.19485	6.38725	6.37996	5.78801	6.49166	6.3928	6.01797	73.1349	-0.214332	0.249625	-0.858614	0.390553	0.701391	73.1349	-0.10368	0.268793	-0.385724	0.699701	0.966817	73.1349	-0.2107	0.274975	-0.766253	0.443526	0.771994	73.1349	0.00878266	0.271314	0.0323708	0.974176	0.997494	73.1349	0.00363121	0.282292
20270	chr13	32033550	32035370	1821	*	ENSMUSG00000083149.2	Gm11380	149324	1	6.54569	6.556	6.92677	6.61081	6.56032	6.92643	7.06797	6.62363	6.26721	7.00038	6.59743	6.65963	6.93462	100.875	0.118288	0.237924	0.497168	0.619071	0.845136	100.875	-0.10703	0.261599	-0.409137	0.682439	0.96445	100.875	-0.188413	0.266906	-0.705913	0.480242	0.795128	100.875	-0.0374803	0.26384	-0.142057	0.887035	0.987088	100.875	-0.306701	0.269027
80226	chr8	120334276	120338971	4696	*	ENSMUSG00000031822.18	Gse1	103739	1	8.30413	8.01696	8.39787	8.33027	7.94622	7.84385	8.32089	7.98634	8.06836	8.61481	8.44694	8.38323	8.55246	306.551	-0.412693	0.206742	-1.99618	0.0459148	0.25313	306.551	-0.111166	0.227778	-0.488044	0.625519	0.951816	306.551	-0.29551	0.229217	-1.28922	0.197323	0.558561	306.551	0.0980352	0.22821	0.429584	0.667499	0.952582	306.551	0.117184	0.232193
14897	chr11	111565810	111570677	4868	*	ENSMUSG00000082448.1	Gm11676	42628	1	8.46285	8.27436	7.72141	7.38934	7.9264	8.54642	8.03168	7.49043	7.36346	7.49428	7.60694	8.12708	8.48246	241.399	0.0714488	0.228652	0.312479	0.754677	0.908708	241.399	-0.112267	0.259373	-0.43284	0.665131	0.9613	241.399	0.25519	0.253392	1.0071	0.313889	0.678194	241.399	0.556507	0.258249	2.15492	0.0311682	0.480493	241.399	0.183741	0.254475
21072	chr13	54756339	54761250	4912	*	ENSMUSG00000034891.13	Sncb	5344	1	8.50933	8.27907	8.17061	8.23259	7.785	7.94821	8.15153	7.70139	7.81692	8.55007	8.42316	8.42291	8.80274	299.859	-0.596473	0.226655	-2.63164	0.00849749	0.111092	299.859	-0.125718	0.251384	-0.500105	0.617001	0.950616	299.859	-0.162272	0.250094	-0.648845	0.516438	0.816088	299.859	0.359343	0.251067	1.43126	0.152355	0.749599	299.859	0.434201	0.253482
82284	chr9	42896013	42899073	3061	*	ENSMUSG00000076355.2	Gm27509	33883	1	8.03046	7.51678	7.79583	7.73247	7.55266	7.84385	7.91796	7.37213	7.3477	8.0462	8.14942	8.18207	8.17309	223.423	-0.395853	0.219928	-1.79992	0.0718734	0.31579	223.423	-0.134284	0.24523	-0.547584	0.583978	0.945486	223.423	-0.374205	0.24432	-1.53162	0.125616	0.453497	223.423	0.405915	0.244596	1.65953	0.0970084	0.675835	223.423	0.0216488	0.247643
80342	chr8	120957992	120960784	2793	*	ENSMUSG00000101886.1	Gm28324	42142	1	7.28944	7.00558	7.41637	7.37276	7.15303	7.08467	7.38163	7.25738	7.12546	7.37284	7.57277	7.53063	7.59583	158.585	-0.357517	0.189161	-1.89001	0.058756	0.286279	158.585	-0.137132	0.206823	-0.663038	0.507307	0.922182	158.585	-0.414682	0.209868	-1.97592	0.0481639	0.272118	158.585	0.172549	0.207132	0.833038	0.404823	0.888367	158.585	-0.0571653	0.215226
19883	chr13	13455731	13456931	1201	*	ENSMUSG00000005397.7	Nid1	18128	1	5.39094	5.0165	6.20207	6.14808	6.02085	6.49669	5.95234	5.71181	5.51473	6.60879	5.74093	6.37942	5.845	60.2919	0.141973	0.299698	0.473721	0.635699	0.853808	60.2919	-0.138477	0.327141	-0.423294	0.672081	0.962587	60.2919	-0.830324	0.352116	-2.3581	0.0183687	0.152211	60.2919	-0.149255	0.330795	-0.4512	0.651845	0.950986	60.2919	-0.972297	0.354471
1432	chr1	75140767	75144491	3725	*	ENSMUSG00000033159.14	Cnppd1	0	1	8.90664	8.91484	8.71416	8.6068	7.99936	8.30336	8.58317	8.2061	8.12492	9.03985	8.78586	8.89213	9.08426	399.505	-0.617185	0.233298	-2.64548	0.00815758	0.108875	399.505	-0.139722	0.258697	-0.540099	0.589129	0.946397	399.505	-0.0154313	0.257768	-0.0598652	0.952263	0.986469	399.505	0.265539	0.258618	1.02676	0.304532	0.850163	399.505	0.601753	0.260409
40866	chr19	44562377	44565512	3136	*	ENSMUSG00000036450.4	Hif1an	0	1	8.10939	7.87494	7.90746	7.89802	7.2033	7.63231	7.73818	7.59421	7.2323	8.2512	7.61536	7.88336	8.08692	215.62	-0.342446	0.246096	-1.39151	0.16407	0.472383	215.62	-0.143562	0.270377	-0.530971	0.595439	0.947119	215.62	0.121704	0.270652	0.449671	0.652947	0.883515	215.62	-0.0273211	0.271225	-0.100732	0.919763	0.990578	215.62	0.46415	0.274007
56013	chr4	108617605	108621681	4077	*	ENSMUSG00000084968.1	Gm12743	0	1	9.12589	9.04213	8.8461	8.61388	8.20664	8.58224	8.50656	8.19514	8.17934	9.15484	8.74808	8.89449	8.86878	405.039	-0.402792	0.235123	-1.71311	0.0866925	0.346053	405.039	-0.145809	0.260722	-0.559253	0.575989	0.943497	405.039	0.246115	0.259861	0.9471	0.343588	0.702106	405.039	0.105093	0.260938	0.402751	0.687131	0.956776	405.039	0.648906	0.261869
53089	chr3	147252213	147254839	2627	*	ENSMUSG00000103099.1	Gm6074	59294	1	5.15617	5.33853	6.88646	6.5966	6.74136	7.08467	6.83719	6.72872	6.58203	6.47569	6.49166	6.88473	6.58767	95.5227	0.215043	0.218528	0.984055	0.325088	0.648243	95.5227	-0.14869	0.240198	-0.619029	0.535897	0.931764	95.5227	-1.44552	0.278732	-5.18604	2.14809e-07	3.39632e-05	95.5227	-0.0738394	0.242698	-0.304244	0.760942	0.969724	95.5227	-1.66056	0.279918
83420	chr9	61689128	61691204	2077	*	ENSMUSG00000007892.7	Rplp1	223333	1	5.71321	5.89938	6.95302	7.01505	6.05776	6.41958	6.64635	6.73882	6.62188	7.09419	6.43571	6.82674	6.93462	96.1832	-0.378783	0.238402	-1.58884	0.112096	0.393271	96.1832	-0.149162	0.251332	-0.593487	0.552855	0.936315	96.1832	-0.954241	0.275235	-3.46701	0.000526285	0.012706	96.1832	-0.235193	0.254685	-0.923466	0.355764	0.870129	96.1832	-0.575458	0.28268
86236	chrX	10716891	10719446	2556	*	ENSMUSG00000085587.1	Gm14493	0	1	7.52978	7.31154	7.50777	7.71941	7.18674	7.47604	7.65949	7.25034	7.24086	7.81567	7.76663	8.02762	7.97142	187.125	-0.485107	0.213812	-2.26885	0.0232777	0.1807	187.125	-0.154141	0.23636	-0.652142	0.514309	0.924806	187.125	-0.506135	0.237544	-2.1307	0.0331136	0.219342	187.125	0.310694	0.235925	1.31692	0.187865	0.778755	187.125	-0.0210281	0.242174
33345	chr17	14942147	14944624	2478	*	ENSMUSG00000050088.9	1600012H06Rik	0	1	8.30891	7.86244	7.88035	7.78979	7.17838	7.59772	7.80368	7.17795	7.39446	8.23545	7.88276	8.04044	8.07578	214.677	-0.462869	0.255416	-1.81222	0.0699525	0.311763	214.677	-0.154566	0.282197	-0.547726	0.58388	0.945431	214.677	0.100238	0.28086	0.356898	0.721168	0.911721	214.677	0.167935	0.282329	0.594818	0.551965	0.927828	214.677	0.563108	0.284493
10835	chr11	51634884	51638777	3894	*	ENSMUSG00000001054.9	Rmnd5b	0	1	8.58625	8.75508	8.40264	8.54526	8.02288	8.26714	8.40168	7.96499	7.90569	8.85018	8.48419	8.60356	8.81619	345.316	-0.406916	0.233541	-1.74237	0.0814431	0.33561	345.316	-0.165088	0.25902	-0.637355	0.523893	0.928517	345.316	0.0319892	0.258313	0.123839	0.901443	0.972972	345.316	0.16564	0.259095	0.639305	0.522625	0.920741	345.316	0.438905	0.26064
67571	chr6	53019235	53021694	2460	*	ENSMUSG00000089209.1	Gm26215	8702	1	7.03597	6.32059	6.83091	6.70653	7.05604	7.42434	7.31901	6.53367	6.10797	7.00038	6.52778	7.0711	7.5563	119.805	0.156656	0.274552	0.57059	0.568278	0.818913	119.805	-0.171309	0.310446	-0.551816	0.581074	0.944409	119.805	-0.395606	0.310001	-1.27614	0.201905	0.564139	119.805	0.346941	0.309537	1.12084	0.262355	0.826468	119.805	-0.552262	0.31121
86326	chrX	20949591	20951483	1893	*	ENSMUSG00000009406.13	Elk1	0	1	7.81861	7.75842	7.5166	7.42997	6.88176	7.41112	7.18496	6.86406	7.04957	7.79862	7.51095	7.66357	7.66438	163.735	-0.453751	0.238766	-1.90041	0.0573799	0.282891	163.735	-0.173392	0.262145	-0.661434	0.508334	0.922417	163.735	0.173847	0.260001	0.668641	0.503724	0.808516	163.735	0.143066	0.262357	0.54531	0.585541	0.935899	163.735	0.627599	0.265007
43911	chr2	45226963	45228185	1223	*	ENSMUSG00000098320.1	Vis1	52538	1	6.78432	6.57144	7.2569	7.49269	6.67165	7.51363	7.26688	7.10174	6.75924	7.60629	6.96987	7.26552	7.57224	135.877	-0.114358	0.258985	-0.441561	0.658807	0.864904	135.877	-0.179062	0.284415	-0.629579	0.52897	0.929543	135.877	-0.614497	0.292736	-2.09915	0.0358037	0.229465	135.877	-0.0903453	0.285745	-0.316174	0.75187	0.968369	135.877	-0.500139	0.29562
72926	chr7	68355029	68358382	3354	*	ENSMUSG00000086410.7	Gm16158	1827	1	6.63986	6.67507	7.61854	7.39756	7.00025	6.96313	7.42984	7.30574	7.33177	7.34376	7.14289	7.55465	7.03007	147.484	-0.125889	0.211096	-0.596358	0.550936	0.808913	147.484	-0.184516	0.227296	-0.811789	0.416913	0.892476	147.484	-0.615035	0.239949	-2.56319	0.0103716	0.10628	147.484	-0.244387	0.22976	-1.06367	0.28748	0.841948	147.484	-0.489147	0.243558
10819	chr11	51533008	51536728	3721	*	ENSMUSG00000020359.13	Phykpl	48028	1	7.18918	7.16666	7.62672	7.28688	7.25983	7.21209	7.53277	7.23615	7.33177	7.22117	7.68899	7.54868	7.72269	170.56	-0.315483	0.188807	-1.67093	0.0947358	0.362069	170.56	-0.202334	0.207803	-0.973683	0.330214	0.853327	170.56	-0.478134	0.210776	-2.26844	0.0233024	0.177124	170.56	0.190497	0.207626	0.917503	0.358879	0.871332	170.56	-0.162651	0.215449
39643	chr19	5822174	5825059	2886	*	ENSMUSG00000098865.1	Gm27702	0	1	7.40122	7.25532	7.43512	7.6105	7.06513	6.88878	7.42984	6.93606	7.32374	7.60138	7.49279	7.71775	7.72269	168.62	-0.508281	0.217216	-2.33998	0.0192847	0.16461	168.62	-0.213762	0.237072	-0.901676	0.367229	0.872311	168.62	-0.321992	0.238936	-1.34761	0.177784	0.533433	168.62	0.124061	0.237194	0.523035	0.60095	0.939853	168.62	0.186289	0.244686
48781	chr2	171731376	171735990	4615	*	ENSMUSG00000086823.7	1700028P15Rik	226833	1	8.39695	7.86244	8.81065	8.68946	7.92141	8.47834	8.70572	8.15799	8.12029	9.08097	8.69347	8.88978	8.95036	373.535	-0.450711	0.2582	-1.74559	0.0808828	0.334654	373.535	-0.224104	0.28664	-0.781833	0.434313	0.898906	373.535	-0.697024	0.288919	-2.41253	0.0158424	0.139269	373.535	0.0981598	0.286714	0.342362	0.732079	0.964664	373.535	-0.246313	0.290863
63825	chr5	120023601	120025601	2001	*	ENSMUSG00000064617.1	n-R5s176	38733	1	6.2397	5.92364	6.99153	6.93826	6.38264	6.41958	6.5838	6.59055	6.58203	6.99291	6.80302	7.12021	7.0643	100.811	-0.55144	0.220576	-2.5	0.0124193	0.133903	100.811	-0.227083	0.235501	-0.964256	0.334917	0.856845	100.811	-0.927446	0.251161	-3.69264	0.000221942	0.00672111	100.811	0.0422469	0.236198	0.178862	0.858046	0.983059	100.811	-0.376006	0.260115
43145	chr2	31336745	31340835	4091	*	ENSMUSG00000055632.17	Hmcn2	22329	1	8.042	7.69642	8.07223	7.9267	7.64043	7.62087	8.06259	7.68581	7.6013	7.99474	8.34433	8.23876	8.67934	254.805	-0.647795	0.204771	-3.16351	0.00155881	0.0504668	254.805	-0.228483	0.227218	-1.00557	0.314624	0.844257	254.805	-0.554773	0.226983	-2.44412	0.0145206	0.131844	254.805	0.432808	0.226215	1.91326	0.0557152	0.576952	254.805	0.0930221	0.231334
38317	chr18	61335520	61337391	1872	*	ENSMUSG00000093026.1	Gm25301	60421	1	6.40973	6.37437	7.14746	6.73275	6.53437	6.88878	6.80099	6.52202	6.75924	6.82627	6.92993	7.15204	7.15179	109.002	-0.350985	0.21389	-1.64096	0.100806	0.372925	109.002	-0.244264	0.233509	-1.04606	0.295534	0.830614	109.002	-0.698881	0.242091	-2.88686	0.0038911	0.054362	109.002	0.134604	0.233377	0.576768	0.564096	0.930821	109.002	-0.347896	0.248488
41849	chr2	5043275	5047016	3742	*	ENSMUSG00000086430.1	4930551O13Rik	5994	1	8.06482	7.5405	8.17619	8.04128	7.72316	8.06253	7.8128	7.51415	7.54714	8.35979	8.12014	8.34242	8.43964	252.743	-0.439703	0.235649	-1.86592	0.0620525	0.293883	252.743	-0.244572	0.261162	-0.936479	0.349027	0.864694	252.743	-0.483565	0.262512	-1.84207	0.0654655	0.323294	252.743	0.198404	0.260927	0.76038	0.447028	0.902247	252.743	-0.0438616	0.265547
57091	chr4	128882298	128885189	2892	*	ENSMUSG00000041000.8	Trim62	0	1	8.59018	8.25538	8.42157	8.1859	7.72316	8.11239	8.35874	7.81076	7.63415	8.54752	8.20625	8.51759	8.65335	303.664	-0.390477	0.243506	-1.60356	0.108811	0.387487	303.664	-0.251498	0.27029	-0.930476	0.352125	0.86628	303.664	-0.0396137	0.2696	-0.146935	0.883183	0.967027	303.664	0.164399	0.270159	0.608529	0.542837	0.925335	303.664	0.350863	0.27204
44223	chr2	60785730	60788602	2873	*	ENSMUSG00000026971.15	Itgb6	63086	1	8.05346	7.82431	7.96019	7.77724	7.73461	8.04552	8.06259	7.42313	7.24936	8.02437	8.00952	8.37313	8.32668	233.63	-0.29819	0.217805	-1.36906	0.170979	0.481675	233.63	-0.262305	0.243705	-1.07632	0.281783	0.820966	233.63	-0.305092	0.242206	-1.25964	0.2078	0.571745	233.63	0.377851	0.242725	1.5567	0.119541	0.711439	233.63	-0.00690201	0.244878
64753	chr5	130253251	130258004	4754	*	ENSMUSG00000025337.10	Sbds	0	1	9.4948	9.35016	9.14836	8.86863	8.52594	8.79564	9.04835	8.34812	8.35513	9.26599	8.92781	9.07346	9.29831	489.703	-0.305684	0.23765	-1.28628	0.198346	0.517123	489.703	-0.288835	0.264428	-1.0923	0.274702	0.815315	489.703	0.316686	0.2634	1.2023	0.229247	0.595504	489.703	0.0935144	0.264398	0.353688	0.723573	0.962812	489.703	0.62237	0.264789
72025	chr7	34763575	34766448	2874	*	ENSMUSG00000060402.7	Chst8	46262	1	7.78465	7.45156	7.89397	7.77093	7.44534	7.46329	7.91796	7.31252	7.29937	7.84917	7.9375	7.96628	8.56845	215.354	-0.566629	0.232204	-2.44022	0.0146782	0.14457	215.354	-0.321227	0.257969	-1.24521	0.213053	0.764919	215.354	-0.561946	0.258227	-2.17617	0.0295425	0.204404	215.354	0.355054	0.256864	1.38226	0.16689	0.760443	215.354	0.00468311	0.262285
72996	chr7	70788004	70790244	2241	*	ENSMUSG00000089401.1	Gm24880	35587	1	7.09257	6.67507	7.2674	7.08796	6.78604	7.05097	7.03718	6.67713	6.51306	7.2339	7.19998	7.27278	7.58801	130.949	-0.410441	0.231277	-1.77467	0.0759518	0.324075	130.949	-0.33322	0.254851	-1.30751	0.19104	0.742674	130.949	-0.468409	0.257007	-1.82255	0.0683711	0.330664	130.949	0.185117	0.253917	0.729043	0.465975	0.907967	130.949	-0.0579684	0.262589
33366	chr17	15293627	15295348	1722	*	ENSMUSG00000097624.1	Gm5091	52843	1	6.40973	5.71714	6.68189	6.10857	6.46737	6.44574	7.05266	5.86721	5.99111	6.34088	6.61432	6.65963	7.47381	88.1223	-0.29431	0.282557	-1.0416	0.297599	0.62337	88.1223	-0.339725	0.320737	-1.0592	0.289508	0.826674	88.1223	-0.877007	0.321727	-2.72594	0.00641192	0.0770066	88.1223	0.556849	0.316893	1.75722	0.0788811	0.637905	88.1223	-0.582697	0.326535
72990	chr7	70649243	70650887	1645	*	ENSMUSG00000089401.1	Gm24880	101528	1	6.33663	6.16654	7.32884	7.09808	6.24541	6.79011	6.8192	6.59055	6.49887	7.30806	6.64754	7.0794	7.13041	108.625	-0.349314	0.257252	-1.35787	0.174506	0.486013	108.625	-0.366765	0.27691	-1.32449	0.18534	0.73732	108.625	-0.725397	0.29064	-2.49586	0.0125651	0.120279	108.625	-0.246911	0.278433	-0.886788	0.375193	0.878404	108.625	-0.376083	0.296473
9401	chr11	3407615	3410685	3071	*	ENSMUSG00000020451.17	Limk2	0	1	8.12032	8.15139	8.0048	7.97692	7.43134	7.59772	7.62884	7.26439	7.38677	8.04259	7.85459	8.11904	8.199	224.104	-0.517273	0.215387	-2.40159	0.0163239	0.1518	224.104	-0.381849	0.236488	-1.61467	0.106383	0.620027	224.104	0.0700288	0.235209	0.29773	0.765909	0.928688	224.104	0.0756967	0.236122	0.320583	0.748526	0.967828	224.104	0.587302	0.239684
86459	chrX	52911481	52913712	2232	*	ENSMUSG00000025626.16	Phf6	0	1	7.52978	7.53263	7.52537	7.67277	6.80786	7.16561	7.25354	6.83611	6.71079	7.79433	7.72833	7.77509	7.75798	164.188	-0.67852	0.25226	-2.68977	0.00715019	0.101564	164.188	-0.398009	0.27684	-1.43769	0.150523	0.693259	164.188	-0.224137	0.276489	-0.810653	0.417565	0.755304	164.188	0.153331	0.27604	0.555465	0.578577	0.934581	164.188	0.454383	0.282442
39564	chr19	5023258	5027389	4132	*	ENSMUSG00000024891.5	Slc29a2	0	1	8.63661	8.47641	8.89093	8.5997	7.89105	7.82404	8.24881	7.97784	7.93762	8.89899	8.56464	8.5358	8.76161	342.686	-0.626687	0.239871	-2.6126	0.00898556	0.114007	342.686	-0.406502	0.263798	-1.54096	0.123327	0.652269	342.686	-0.0653861	0.264639	-0.247077	0.804849	0.941852	342.686	-0.128447	0.263988	-0.486561	0.626569	0.945576	342.686	0.561301	0.267845
31181	chr16	32314985	32317226	2242	*	ENSMUSG00000053774.8	Ubxn7	15025	1	5.35437	5.26451	7.24632	6.85715	6.09374	6.09526	6.68659	6.36134	6.55484	6.96262	6.71176	7.08766	6.21365	93.4673	-0.41448	0.269066	-1.54044	0.123453	0.412428	93.4673	-0.414424	0.286316	-1.44743	0.147776	0.689137	93.4673	-1.43551	0.320594	-4.47765	7.54701e-06	0.000505505	93.4673	-0.343057	0.288382	-1.18959	0.234208	0.810222	93.4673	-1.02103	0.327607
70637	chr6	144787155	144788956	1802	*	ENSMUSG00000041540.16	Sox5	5177	1	4.38921	5.18648	6.6975	7.00433	5.842	6.79011	6.19485	6.69798	6.26721	6.30511	6.72737	7.0711	6.85864	84.2004	-0.599816	0.262233	-2.28734	0.0221761	0.1761	84.2004	-0.42761	0.283516	-1.50824	0.131494	0.666683	84.2004	-2.08991	0.330541	-6.32269	2.57051e-10	1.80923e-07	84.2004	0.0358083	0.282777	0.126631	0.899232	0.988506	84.2004	-1.49009	0.338544
1045	chr1	61233127	61235181	2055	*	ENSMUSG00000080785.1	Gm11591	35884	1	6.33663	6.30221	7.72903	7.8084	6.75266	7.42434	7.57626	7.24326	6.96947	7.64495	7.58139	7.94372	7.72982	164.32	-0.486989	0.235438	-2.06844	0.038599	0.231831	164.32	-0.455073	0.258017	-1.76373	0.0777775	0.555306	164.32	-1.45425	0.273899	-5.30945	1.09957e-07	1.99929e-05	164.32	-0.00750964	0.257648	-0.0291469	0.976747	0.997714	164.32	-0.967262	0.278434
39784	chr19	6985061	6988735	3675	*	ENSMUSG00000024962.13	Vegfb	0	1	8.50516	8.47231	8.59833	8.35158	7.60346	7.51363	8.02384	7.77194	7.75256	8.41956	8.16097	8.30397	8.69763	294.132	-0.678698	0.226907	-2.99109	0.00277987	0.0657125	294.132	-0.462149	0.248467	-1.86	0.0628849	0.510042	294.132	0.0834257	0.248322	0.335957	0.736903	0.918076	294.132	-0.074041	0.248397	-0.298076	0.765645	0.970509	294.132	0.762124	0.252564
3013	chr1	133741434	133744232	2799	*	ENSMUSG00000098606.1	Mir6903	14788	1	6.19903	6.26473	7.48995	7.50034	6.57312	6.76954	7.06797	6.8548	7.11619	7.00782	7.36881	7.30145	6.9469	129.296	-0.414791	0.211311	-1.96294	0.0496529	0.262971	129.296	-0.503205	0.224718	-2.23927	0.0251382	0.345064	129.296	-0.995091	0.243651	-4.08409	4.42507e-05	0.00195817	129.296	-0.278955	0.225645	-1.23626	0.216363	0.800071	129.296	-0.5803	0.25013
44615	chr2	74238993	74240516	1524	*	ENSMUSG00000085405.1	4930441J16Rik	67200	1	5.68404	5.0165	6.95302	6.39792	6.02085	6.28112	6.72574	6.26678	5.79591	6.43214	6.37752	6.85603	6.87158	80.1476	-0.368488	0.269458	-1.36752	0.171463	0.482309	80.1476	-0.507749	0.29504	-1.72095	0.0852598	0.574106	80.1476	-1.35859	0.319404	-4.25352	2.10435e-05	0.00110505	80.1476	0.0260649	0.293644	0.0887634	0.92927	0.992472	80.1476	-0.990103	0.325913
68324	chr6	85488522	85492294	3773	*	ENSMUSG00000047013.15	Fbxo41	10699	1	6.6994	6.14607	8.17619	8.05693	6.99074	7.03383	7.39384	7.6108	7.44717	7.67329	7.5466	7.66908	7.22422	170.821	-0.351311	0.211005	-1.66494	0.0959247	0.36406	170.821	-0.537716	0.22328	-2.40826	0.0160289	0.274816	170.821	-1.05593	0.243736	-4.33227	1.4758e-05	0.000843499	170.821	-0.62524	0.225545	-2.77213	0.00556912	0.245529	170.821	-0.704618	0.248576
64766	chr5	130937082	130940212	3131	*	ENSMUSG00000107295.1	Gm42896	19822	1	8.6213	8.25059	8.18176	7.89802	7.82836	8.38676	8.04721	7.33932	7.22369	7.8029	8.40385	8.32507	8.83614	272.759	-0.440515	0.22289	-1.97637	0.0481125	0.258928	272.759	-0.567268	0.250738	-2.26239	0.0236733	0.337072	272.759	-0.0913363	0.246388	-0.370701	0.71086	0.907379	272.759	0.494532	0.248443	1.99053	0.046533	0.542291	272.759	0.349178	0.249148
9992	chr11	20541486	20544616	3131	*	ENSMUSG00000049800.13	Sertad2	0	1	9.60007	9.65725	9.7708	9.55071	8.25113	8.6172	9.12722	8.6823	8.59425	9.71417	9.29572	9.23452	9.52003	600.237	-0.649414	0.266505	-2.43678	0.0148187	0.144941	600.237	-0.571963	0.29519	-1.93761	0.0526706	0.476233	600.237	0.274212	0.295353	0.92842	0.35319	0.709891	600.237	-0.310033	0.295311	-1.04985	0.293785	0.844852	600.237	0.923626	0.297154
78808	chr8	89497432	89499270	1839	*	ENSMUSG00000064758.1	Gm26331	90270	1	7.18918	6.66071	7.29845	7.43796	6.85055	7.06792	7.38163	6.65596	6.59543	6.82627	7.166	7.41075	7.38633	130.457	-0.222529	0.214363	-1.03809	0.299227	0.624907	130.457	-0.677724	0.236359	-2.86735	0.0041392	0.13037	130.457	-0.382596	0.239141	-1.59988	0.109626	0.424307	130.457	-0.0435482	0.23448	-0.185722	0.852663	0.982528	130.457	-0.160067	0.243461
63256	chr5	114442520	114445422	2903	*	ENSMUSG00000029575.17	Mmab	0	1	8.75356	8.14625	8.96376	8.80518	7.49327	7.8634	8.19403	7.68581	7.88946	8.76498	8.45165	8.53278	8.87844	328.188	-0.762408	0.267541	-2.84969	0.00437624	0.0813235	328.188	-0.692797	0.294469	-2.3527	0.0186377	0.298346	328.188	-0.152025	0.295542	-0.514396	0.606975	0.862776	328.188	-0.254035	0.294313	-0.863146	0.388057	0.882995	328.188	0.610383	0.298968
56905	chr4	126095897	126098283	2387	*	ENSMUSG00000050188.8	Lsm10	0	1	7.69974	7.00558	8.13091	7.59629	6.78604	6.56989	7.11296	6.67713	6.75924	7.38431	7.5466	7.71242	7.70833	159.708	-0.82378	0.2524	-3.26379	0.00109934	0.0426271	159.708	-0.911011	0.273149	-3.33522	0.000852324	0.0493883	159.708	-0.267124	0.274973	-0.971456	0.331321	0.69226	159.708	-0.228355	0.271605	-0.840758	0.400483	0.887359	159.708	0.556656	0.282644
66717	chr6	27811845	27814003	2159	*	ENSMUSG00000076067.1	Mir592	122746	1	6.51289	6.10424	7.35861	7.16701	6.9022	7.59772	7.55468	6.32157	6.25036	6.36424	7.26563	7.69091	7.70833	129.903	-0.203556	0.224926	-0.90499	0.365471	0.681788	129.903	-0.959218	0.256705	-3.73666	0.000186482	0.0188233	129.903	-1.26068	0.263209	-4.78966	1.67061e-06	0.000159857	129.903	0.309155	0.250514	1.23408	0.217171	0.800619	129.903	-1.05713	0.26643
49060	chr2	175141232	175142097	866	*	ENSMUSG00000090093.8	Gm14399	0	0	4.97532	0	0	0	5.66196	6.25176	5.12937	5.64893	5.26919	5.66171	0	0.828604	1.62848	23.8557	5.78328	1.469	3.93687	8.25513e-05	0.0125096	23.8557	7.90049	1.9722	4.00592	6.17754e-05	0.0092023	23.8557	3.98475	1.60347	2.48509	0.012952	0.12263	23.8557	2.33611	2.14055	1.09136	0.275115	0.834254	23.8557	-1.79853	1.37249
80760	chr8	123427389	123428471	1083	*	ENSMUSG00000001482.14	Def8	14514	0	4.23682	4.18601	0	0	5.94409	6.02757	3.24801	5.73218	5.7245	2.10708	0	0	0	23.4606	7.95461	1.72736	4.60507	4.12322e-06	0.00215985	23.4606	7.55321	2.0166	3.74553	0.000180017	0.0185565	23.4606	6.61123	1.8491	3.57537	0.000349735	0.0094034	23.4606	0	2.33224	0	1	1	23.4606	-1.34339	1.4323
81715	chr9	22164657	22165424	768	*	ENSMUSG00000010607.8	Pigyl	7810	0	5.35437	5.63139	0	0	0	0	0	0.803306	5.64936	5.7172	1.71446	2.68521	0	17.2861	-3.52451	2.28343	-1.54352	0.122706	NA	17.2861	7.47466	2.55981	2.92001	0.00350024	0.118054	17.2861	4.08508	2.17755	1.87599	0.0606561	0.309994	17.2861	3.77592	2.60748	1.44811	0.147586	0.743646	17.2861	7.60959	2.42224
49061	chr2	176707940	176708705	766	*	ENSMUSG00000078878.9	Gm14305	0	0	5.4266	4.40854	1.0822	0	5.21614	5.38316	4.27931	6.25275	5.3346	5.19882	3.63328	3.82695	3.51846	23.7682	1.43925	0.432367	3.32876	0.000872322	0.0387516	23.7682	6.5989	1.46286	4.51096	6.45355e-06	0.00200249	23.7682	1.39999	0.469035	2.98483	0.00283736	0.0434826	23.7682	4.50814	1.47878	3.04855	0.00229949	0.161123	23.7682	-0.0392564	0.435509
33347	chr17	15041004	15041564	561	*	ENSMUSG00000079710.9	Gm3448	0	0	0	0	0	0	4.96733	5.76203	5.44303	5.2854	2.86011	0	3.63328	4.04608	4.86989	19.4758	1.19059	1.39186	0.855391	0.392335	NA	19.4758	6.27684	2.11333	2.97012	0.00297681	0.106576	19.4758	-6.59936	2.11357	-3.12238	0.00179398	0.031333	19.4758	6.5945	2.11361	3.12002	0.00180837	0.143996	19.4758	-7.78995	2.10974
29680	chr15	100329068	100330052	985	*	ENSMUSG00000058057.4	Mettl7a3	4876	0	5.62386	5.60164	0	0	0	0	5.12937	0	4.43101	4.55432	0	0.828604	0	13.1442	5.01791	3.35161	1.49716	0.134351	NA	13.1442	6.23721	3.78522	1.64778	0.0993981	NA	13.1442	7.10061	3.69035	1.9241	0.0543417	0.291242	13.1442	0.875897	3.9596	0.221209	0.82493	0.978571	13.1442	2.0827	3.50845
34896	chr17	35379021	35380682	1662	*	ENSMUSG00000035929.11	H2-Q4	0	0	6.17826	5.57126	1.69356	0.969217	5.75478	6.44574	6.87251	6.79797	6.74728	6.80081	2.1449	1.73461	1.62848	51.4867	5.02858	0.578681	8.68973	3.63304e-18	3.42555e-14	51.4867	6.13694	0.881785	6.95968	3.41046e-12	4.57609e-08	51.4867	4.51973	0.598918	7.54649	4.47138e-14	1.77384e-10	51.4867	0.728398	1.01643	0.716625	0.473606	0.909404	51.4867	-0.508852	0.329603
23044	chr14	5961141	5961520	380	*	ENSMUSG00000091275.1	Gm3248	224	0	4.71183	4.87442	0	0	0	0	0	0	4.75153	0	0	0	0	7.25251	0	4.85678	0	1	NA	7.25251	5.5043	5.30653	1.03727	0.299611	NA	7.25251	7.22157	5.23835	1.3786	0.16802	0.519248	7.25251	0	5.43002	0	1	1	7.25251	6.88428	5.23835
23066	chr14	7026480	7027898	1419	*	ENSMUSG00000093985.7	Gm10406	0	0	5.74181	6.70336	2.12161	0	2.12593	1.35992	2.39239	1.31626	5.97068	1.57769	2.7451	3.13088	2.04887	19.3502	-0.848754	1.39472	-0.608549	0.542824	NA	19.3502	3.73081	1.61621	2.30837	0.0209788	0.315512	19.3502	3.80737	1.4362	2.65099	0.00802556	0.0895816	19.3502	1.7716	1.64631	1.0761	0.281881	0.839305	19.3502	4.65612	1.49045
55072	chr4	78513290	78513887	598	*	ENSMUSG00000085840.1	Gm11261	147700	0	5.76985	6.60181	1.69356	2.94569	4.66648	5.21079	4.80314	4.23896	3.65844	7.11499	1.71446	2.03698	2.86307	31.5855	2.90457	0.965932	3.00701	0.0026383	0.0639715	31.5855	3.62682	1.07575	3.37143	0.000747784	0.0454353	31.5855	4.27064	1.04829	4.07392	4.6229e-05	0.0020285	31.5855	-0.22151	1.15019	-0.192586	0.847283	0.981543	31.5855	1.36608	0.976731
69918	chr6	124640355	124640697	343	*	ENSMUSG00000079343.3	C1s2	4269	0	4.38921	4.33811	1.69356	1.54377	4.22229	3.75848	3.78144	3.77258	4.01833	4.01949	4.0851	3.56846	2.63916	13.7074	0.468976	0.455863	1.02876	0.30359	NA	13.7074	2.79791	0.815501	3.43092	0.000601549	NA	13.7074	0.88446	0.475653	1.85947	0.0629612	0.316525	13.7074	2.36183	0.831753	2.83958	0.0045173	0.222238	13.7074	0.415484	0.469663
42415	chr2	26337891	26338323	433	*	ENSMUSG00000075467.4	Dnlz	13786	0	4.97532	4.71682	1.0822	1.95358	3.09944	2.51099	3.01503	3.20101	3.0277	4.70831	1.0982	0	1.03276	9.03778	3.34986	1.15185	2.90823	0.00363483	NA	9.03778	2.74726	0.878178	3.12837	0.00175781	NA	9.03778	5.42667	1.13072	4.7993	1.59221e-06	0.000155091	9.03778	-1.66176	1.32825	-1.25109	0.210903	0.796744	9.03778	2.07681	0.612734
66139	chr5	147611348	147611583	236	*	ENSMUSG00000029648.13	Flt1	114427	0	2.8682	1.59634	1.69356	0	2.12593	3.37855	3.01503	2.79925	3.17783	2.10708	4.76765	4.04608	4.64712	8.00532	-1.81265	0.560416	-3.23448	0.00121865	NA	8.00532	2.43983	1.14415	2.13244	0.0329711	NA	8.00532	-2.39284	0.687934	-3.47829	0.000504616	0.0123088	8.00532	4.38459	1.11663	3.92662	8.61482e-05	0.0254662	8.00532	-0.580184	0.760724
76338	chr7	145340914	145341414	501	*	ENSMUSG00000051207.6	Mrgprd	26078	0	1.6325	1.00854	1.0822	0	0.880653	1.35992	0	0	3.0277	1.21616	5.43336	5.03627	5.15039	8.78	-5.51295	1.10501	-4.98905	6.06759e-07	NA	8.78	2.32724	1.54847	1.50293	0.132857	NA	8.78	-4.54253	0.952158	-4.77078	1.83518e-06	0.000171119	8.78	6.12252	1.48798	4.11466	3.87747e-05	0.0150452	8.78	0.97042	1.39076
19790	chr13	5369717	5370720	1004	*	ENSMUSG00000077473.1	Gm24790	179782	0	6.00034	5.99404	2.12161	3.84889	5.07926	5.91969	5.44303	5.44196	5.26919	5.52329	4.50313	4.50634	4.96957	34.7788	0.843125	0.323814	2.60373	0.00922157	0.115262	34.7788	2.26959	0.456854	4.96786	6.7695e-07	0.000409756	34.7788	1.36079	0.341634	3.9832	6.79936e-05	0.00274986	34.7788	1.49804	0.472947	3.16745	0.00153782	0.131971	34.7788	0.51767	0.329677
67274	chr6	47671804	47672265	462	*	ENSMUSG00000087897.1	Gm25283	34660	0	4.59129	4.71682	2.12161	1.95358	2.78418	3.37855	2.39239	3.60602	3.84958	4.28731	2.47599	3.3662	3.05685	10.3388	-0.188508	0.57211	-0.329496	0.741781	NA	10.3388	2.22335	0.715198	3.10872	0.00187902	NA	10.3388	1.73801	0.514982	3.3749	0.000738424	0.0162785	10.3388	1.22833	0.753514	1.63014	0.103073	0.687165	10.3388	1.92652	0.551736
22451	chr13	100593406	100594060	655	*	ENSMUSG00000065678.1	Gm24261	10298	0	4.52703	4.92335	1.0822	2.53329	3.35802	2.51099	3.01503	2.63591	3.17783	4.84743	0	0	0	9.40205	5.33949	1.30867	4.0801	4.5017e-05	NA	9.40205	2.19012	0.806142	2.71679	0.00659182	NA	9.40205	7.16417	1.29949	5.51307	3.52626e-08	8.16333e-06	9.40205	-4.08901	1.41399	-2.89181	0.00383024	0.205526	9.40205	1.82468	0.647022
49058	chr2	174964885	174965404	520	*	ENSMUSG00000078906.9	Gm14444	44836	0	5.06858	4.47569	2.45129	2.75418	4.22229	4.30746	4.17001	5.41702	4.23938	3.35937	4.17896	2.99706	2.86307	17.5629	0.850095	0.51034	1.66574	0.0957647	NA	17.5629	2.15604	0.641701	3.35989	0.000779737	0.0468115	17.5629	1.44464	0.536522	2.6926	0.00708973	0.0824908	17.5629	0.941697	0.67614	1.39276	0.163694	0.757427	17.5629	0.594544	0.517422
67277	chr6	47748010	47748766	757	*	ENSMUSG00000064945.1	Rny3	32857	0	6.37364	5.89938	3.60557	4.11122	3.47177	4.30746	4.38091	3.84917	6.28387	6.44315	1.71446	1.73461	2.63916	30.6738	2.30189	0.800684	2.8749	0.00404149	0.0785192	30.6738	2.09362	0.748497	2.7971	0.00515639	0.148975	30.6738	4.43703	0.834528	5.31681	1.056e-07	1.9485e-05	30.6738	-2.08518	0.871485	-2.39267	0.0167262	0.389597	30.6738	2.13514	0.736646
34720	chr17	33981048	33982241	1194	*	ENSMUSG00000092512.1	Gm4152	303	0	3.52388	3.01491	2.94553	3.11474	2.78418	3.37855	4.47582	3.92189	6.01126	3.04928	2.7451	2.68521	3.64447	17.8701	0.675366	0.856768	0.788272	0.430538	NA	17.8701	1.96721	0.939176	2.09461	0.0362057	0.408982	17.8701	0.225927	0.962305	0.234777	0.814382	0.944814	17.8701	0.0627518	0.976629	0.0642535	0.948768	0.994638	17.8701	-0.449439	0.952976
49064	chr2	177221037	177221529	493	*	ENSMUSG00000083817.1	Gm14400	7433	0	4.06642	4.33811	2.94553	1.54377	4.22229	3.75848	3.01503	5.0461	3.43806	2.9291	3.98471	3.47087	2.63916	13.8488	0.338014	0.714457	0.473107	0.636137	NA	13.8488	1.93754	0.868949	2.22975	0.0257642	NA	13.8488	0.805287	0.772344	1.04265	0.297109	0.663794	13.8488	1.24577	0.888944	1.4014	0.161094	0.755897	13.8488	0.467273	0.772812
77652	chr8	56555721	56556854	1134	*	ENSMUSG00000076392.1	Gm25992	4446	0	4.65282	4.40854	2.94553	4.33311	5.11471	5.38316	5.00758	5.8299	5.67484	5.56421	4.42865	4.04608	4.06083	28.9536	1.03298	0.345711	2.988	0.0028081	0.0661108	28.9536	1.93714	0.401308	4.82706	1.3856e-06	0.000626688	28.9536	0.375797	0.396563	0.947637	0.343314	0.701859	28.9536	0.36768	0.435982	0.843336	0.39904	0.88719	28.9536	-0.657187	0.377218
31760	chr16	54965506	54966048	543	*	ENSMUSG00000064549.1	Gm22977	6382	0	3.06208	3.60058	3.14092	2.75418	3.35802	4.70417	3.78144	4.79823	4.01833	5.0338	3.63328	4.11231	3.86762	14.2417	0.101974	0.45676	0.223254	0.823338	NA	14.2417	1.88444	0.556543	3.38598	0.000709257	NA	14.2417	-0.587901	0.54134	-1.08601	0.277474	0.645111	14.2417	1.04868	0.580537	1.80639	0.0708575	0.618978	14.2417	-0.689875	0.549158
36779	chr17	88160457	88160829	373	*	ENSMUSG00000097676.1	Gm26612	695	0	3.97302	3.47492	2.71947	2.75418	4.28589	4.70417	3.92292	4.4504	4.54595	4.33539	4.17896	3.90375	3.64447	15.5785	0.43212	0.406244	1.06369	0.287467	NA	15.5785	1.87051	0.552957	3.38275	0.000717652	NA	15.5785	-0.190704	0.474483	-0.401919	0.687743	0.898164	15.5785	1.31754	0.572735	2.30044	0.0214235	0.425002	15.5785	-0.622824	0.471216
37785	chr18	46200429	46200707	279	*	ENSMUSG00000103616.1	1700018A14Rik	1407	0	3.38574	3.18507	2.12161	1.54377	3.93551	4.30746	3.78144	3.84917	3.43806	2.65377	2.97181	2.68521	2.86307	9.45027	1.30649	0.528762	2.47084	0.0134796	NA	9.45027	1.86423	0.782698	2.3818	0.0172281	NA	9.45027	0.518049	0.611357	0.847376	0.396786	0.741212	9.45027	1.24217	0.816436	1.52145	0.128147	0.723454	9.45027	-0.788438	0.565901
1059	chr1	61698687	61699021	335	*	ENSMUSG00000104081.1	Gm38278	3505	0	3.64993	3.18507	2.71947	3.40297	4.08602	4.41733	4.87456	5.0461	4.60015	4.77954	3.63328	3.65987	3.64447	15.8719	0.871001	0.417583	2.08582	0.0369953	NA	15.8719	1.829	0.503353	3.63364	0.000279454	NA	15.8719	-0.233792	0.511996	-0.456629	0.647937	0.881573	15.8719	0.583717	0.540827	1.0793	0.280453	0.838598	15.8719	-1.10479	0.494116
19725	chr12	118282280	118282810	531	*	ENSMUSG00000025323.9	Sp4	18629	0	4.59129	4.01597	3.31297	3.26604	4.71349	5.43633	4.9426	5.10975	5.09137	4.81389	3.8768	3.56846	3.22766	21.2206	1.53897	0.392441	3.92154	8.79866e-05	0.0129254	21.2206	1.82881	0.47028	3.88877	0.000100755	0.0128347	21.2206	0.807173	0.446582	1.80745	0.0706927	0.336833	21.2206	0.31588	0.515622	0.61262	0.540128	0.924771	21.2206	-0.731799	0.40595
45684	chr2	113678309	113678597	289	*	ENSMUSG00000084798.1	4930533B01Rik	29952	0	3.38574	2.82196	2.71947	2.27236	4.46141	4.70417	3.92292	4.2948	4.48962	3.4495	3.34013	4.11231	2.86307	12.9984	0.882673	0.461687	1.91185	0.0558961	NA	12.9984	1.82136	0.631129	2.88588	0.00390319	NA	12.9984	-0.492627	0.579691	-0.849809	0.395431	0.740196	12.9984	1.22537	0.654389	1.87254	0.0611324	0.593448	12.9984	-1.3753	0.562827
22065	chr13	89968361	89969377	1017	*	ENSMUSG00000089070.1	Gm24498	40817	0	5.68404	5.74463	3.31297	3.84889	5.8837	6.6842	6.07868	5.07828	5.51473	5.41559	4.8837	4.81551	5.10727	40.6761	1.32729	0.294276	4.51035	6.47205e-06	0.00272941	40.6761	1.81155	0.41669	4.34747	1.37715e-05	0.00340921	40.6761	0.798852	0.329808	2.42217	0.0154279	0.137117	40.6761	1.39059	0.427947	3.24944	0.00115633	0.112605	40.6761	-0.528435	0.31238
39	chr1	9583420	9584218	799	*	ENSMUSG00000081441.3	Gm6161	8871	0	4.15413	3.71616	3.95647	2.94569	4.3468	4.05893	4.56487	5.3127	4.70281	5.52329	4.17896	4.60164	4.52134	21.4392	-0.118323	0.384504	-0.307728	0.75829	0.910486	21.4392	1.81136	0.454983	3.98116	6.85799e-05	0.00991232	21.4392	-0.536295	0.442513	-1.21193	0.225538	0.591932	21.4392	1.00833	0.474152	2.12659	0.0334541	0.492014	21.4392	-0.417973	0.455682
60742	chr5	30675053	30677142	2090	*	ENSMUSG00000029177.9	Cenpa	8275	0	6.66994	5.99404	4.47431	4.52537	5.90411	6.56989	6.13793	6.41271	5.9076	6.39859	4.76765	4.96637	5.01695	54.4516	1.31495	0.294533	4.46453	8.02453e-06	0.00317877	54.4516	1.80839	0.348609	5.18746	2.13184e-07	0.000188603	54.4516	1.47532	0.317788	4.64247	3.4427e-06	0.000275115	54.4516	0.440767	0.370906	1.18835	0.234695	0.810533	54.4516	0.16037	0.299678
49071	chr2	177489892	177490594	703	*	ENSMUSG00000094786.1	Gm14403	7620	0	4.76852	5.14583	2.94553	2.75418	3.23451	3.75848	3.78144	5.73218	3.31381	2.31319	3.76017	3.74582	4.06083	18.8405	-0.284132	0.81557	-0.348385	0.727551	NA	18.8405	1.80436	0.931852	1.93631	0.0528293	0.476497	18.8405	1.16386	0.869591	1.3384	0.180765	0.537025	18.8405	1.12356	0.945657	1.18813	0.234782	0.810555	18.8405	1.448	0.885549
46896	chr2	148274152	148274506	355	*	ENSMUSG00000037014.4	Sstr4	120837	0	4.15413	3.71616	2.94553	2.94569	4.08602	4.61475	4.38091	4.4504	4.43101	4.81389	3.16769	3.74582	3.38037	15.3227	0.93304	0.430062	2.16955	0.030041	NA	15.3227	1.7767	0.525731	3.37947	0.000726245	NA	15.3227	0.511676	0.483471	1.05834	0.289902	0.656448	15.3227	0.596139	0.565549	1.05409	0.291842	0.844579	15.3227	-0.421364	0.459701
49063	chr2	177205596	177207332	1737	*	ENSMUSG00000078870.9	Gm14410	0	0	7.69244	7.26484	5.10927	4.84677	5.90411	6.59349	6.19485	7.62176	5.62342	5.99674	5.85906	5.64056	5.58698	78.9758	0.56247	0.499357	1.12639	0.260001	0.586471	78.9758	1.74307	0.566353	3.07771	0.00208594	0.0864743	78.9758	1.81504	0.547467	3.31533	0.000915342	0.0191014	78.9758	0.735365	0.573564	1.2821	0.199809	0.787599	78.9758	1.25257	0.54589
62537	chr5	104057834	104058130	297	*	ENSMUSG00000093690.1	Mir5619	9830	0	3.64993	3.92279	2.12161	2.75418	3.57721	3.91651	3.92292	4.23896	3.93642	3.89669	3.49414	3.56846	3.38037	12.3548	0.326008	0.462488	0.704901	0.480872	NA	12.3548	1.73305	0.607572	2.85242	0.00433876	NA	12.3548	0.332641	0.501529	0.663253	0.507168	0.810704	12.3548	1.14514	0.633013	1.80902	0.0704474	0.617616	12.3548	0.00663262	0.501725
66694	chr6	23161846	23164521	2676	*	ENSMUSG00000107016.1	RP24-301O17.2	0	0	5.56105	6.24562	4.05673	4.93975	7.38127	7.27181	6.54054	7.09389	5.05302	5.88811	4.70593	4.11231	3.96746	62.4463	2.88482	0.554005	5.20721	1.91706e-07	0.000233235	62.4463	1.72838	0.619842	2.78842	0.00529658	0.151103	62.4463	1.70421	0.619815	2.74955	0.00596778	0.0735552	62.4463	-0.292871	0.643288	-0.455272	0.648913	0.950451	62.4463	-1.18061	0.594923
36283	chr17	79368379	79370046	1668	*	ENSMUSG00000036533.8	Cdc42ep3	13287	0	6.65498	6.37437	4.47431	4.79794	6.46737	7.03383	7.00571	6.22428	5.92893	6.69423	5.54333	5.9248	6.7366	76.2603	0.699037	0.292139	2.39282	0.0167194	0.153502	76.2603	1.71309	0.369232	4.6396	3.49086e-06	0.00125464	76.2603	0.370022	0.32633	1.13389	0.256841	0.624607	76.2603	1.54282	0.373249	4.13349	3.57296e-05	0.0143188	76.2603	-0.329015	0.323203
66693	chr6	23160369	23161447	1079	*	ENSMUSG00000106989.1	Gm5989	307	0	3.64993	4.71682	3.84872	3.40297	6.30802	5.9925	5.12937	6.08871	4.30612	4.74437	3.16769	3.13088	2.86307	27.4179	2.99523	0.606452	4.93895	7.85459e-07	0.000704441	27.4179	1.70412	0.658858	2.58647	0.00969648	0.210982	27.4179	1.32821	0.689972	1.92502	0.0542273	0.290923	27.4179	-0.638928	0.715602	-0.892855	0.371935	0.876922	27.4179	-1.66702	0.631521
56664	chr4	122986499	122986834	336	*	ENSMUSG00000028654.13	Mycl	8817	0	3.76586	4.66021	2.71947	2.75418	4.40524	3.14299	3.62457	4.18088	4.75153	3.76246	3.34013	3.65987	4.06083	15.1692	0.189718	0.469256	0.404295	0.685995	NA	15.1692	1.6903	0.589548	2.86711	0.00414235	NA	15.1692	0.603402	0.492564	1.22502	0.220567	0.585984	15.1692	1.10174	0.611717	1.80106	0.0716927	0.620651	15.1692	0.413684	0.498484
26967	chr15	43403407	43404255	849	*	ENSMUSG00000072592.2	Gm10373	72780	0	5.5928	5.5085	3.60557	2.53329	5.31091	5.80309	4.87456	4.94504	4.79865	4.33539	4.17896	4.73373	4.92059	27.3183	0.737836	0.339936	2.17051	0.0299681	0.204554	27.3183	1.6887	0.491473	3.43599	0.000590384	0.0392486	27.3183	0.924966	0.366183	2.52597	0.011538	0.113962	27.3183	1.63144	0.498527	3.27251	0.00106595	0.108809	27.3183	0.187129	0.357013
60735	chr5	30626008	30626460	453	*	ENSMUSG00000029175.17	Slc35f6	21472	0	3.52388	3.92279	2.71947	2.75418	4.3468	3.37855	3.78144	4.6774	4.30612	3.61445	3.16769	3.3662	3.64447	13.6204	0.587296	0.475654	1.23471	0.216938	NA	13.6204	1.67363	0.583197	2.86975	0.00410795	NA	13.6204	0.362129	0.527578	0.6864	0.492461	0.802307	13.6204	0.761059	0.617313	1.23286	0.217629	0.801127	13.6204	-0.225166	0.516868
37275	chr18	25727350	25727693	344	*	ENSMUSG00000024268.15	Celf4	26289	0	3.64993	4.87442	2.71947	2.75418	3.85393	2.86133	3.78144	4.05719	4.23938	4.42698	3.8768	2.68521	2.86307	14.0112	0.450174	0.512329	0.878681	0.379574	NA	14.0112	1.67057	0.590926	2.82704	0.004698	NA	14.0112	1.28878	0.515993	2.49767	0.0125012	0.119883	14.0112	0.53002	0.634212	0.835714	0.403316	0.888038	14.0112	0.838607	0.509724
85320	chr9	109319064	109320036	973	*	ENSMUSG00000054087.11	Fbxw14	19622	0	4.52703	5.06091	2.71947	3.11474	5.8837	5.71977	4.87456	4.63477	4.16939	4.55432	3.76017	2.84954	4.52134	25.3401	1.81915	0.396389	4.58931	4.44724e-06	0.0022364	25.3401	1.66747	0.543102	3.07027	0.00213868	0.0875782	25.3401	1.04669	0.446848	2.34239	0.0191605	0.156373	25.3401	0.98161	0.566779	1.73191	0.0832896	0.647499	25.3401	-0.772459	0.408776
70317	chr6	134774449	134775014	566	*	ENSMUSG00000030203.17	Dusp16	17610	0	4.65282	4.40854	3.84872	3.11474	4.56758	4.51941	4.05175	5.14055	5.20067	4.91227	2.97181	3.97667	3.51846	19.158	0.881666	0.413492	2.13224	0.032987	NA	19.158	1.66561	0.452139	3.68384	0.000229746	0.0214324	19.158	1.00954	0.440844	2.29001	0.0220205	0.171021	19.158	0.0849393	0.499514	0.170044	0.864976	0.983974	19.158	0.127872	0.418517
22926	chr13	116170719	116171459	741	*	ENSMUSG00000061669.6	Rpl34-ps2	16937	0	4.38921	4.01597	1.69356	2.94569	4.22229	5.43633	5.39526	4.40037	4.01833	3.26322	3.63328	3.3662	3.86762	16.3886	1.53	0.440516	3.47321	0.000514276	NA	16.3886	1.66045	0.636496	2.60873	0.00908792	NA	16.3886	0.631308	0.505677	1.24844	0.211869	0.576658	16.3886	1.3011	0.654525	1.98786	0.0468277	0.54345	16.3886	-0.898695	0.471711
22925	chr13	116142927	116143541	615	*	ENSMUSG00000061669.6	Rpl34-ps2	10239	0	5.56105	5.302	4.05673	3.94173	4.88758	5.38316	5.39526	5.58319	5.5701	5.60401	3.34013	4.11231	4.45409	28.9488	1.20905	0.347247	3.48181	0.000498035	0.0305131	28.9488	1.65172	0.387484	4.26267	2.02002e-05	0.00437166	28.9488	1.43836	0.368236	3.90607	9.3809e-05	0.00350483	28.9488	0.0600724	0.426704	0.140782	0.888042	0.98734	28.9488	0.229308	0.340821
67782	chr6	64046479	64046980	502	*	ENSMUSG00000107864.1	RP23-142H1.2	4921	0	3.52388	3.33726	2.71947	4.02896	4.08602	4.86793	4.27931	5.20024	4.70281	5.27476	4.42865	3.65987	3.64447	17.9	0.505665	0.416655	1.21363	0.224889	NA	17.9	1.62794	0.47129	3.45422	0.000551894	0.0376491	17.9	-0.547289	0.511964	-1.069	0.28507	0.651575	17.9	0.421956	0.503269	0.838431	0.401788	0.887507	17.9	-1.05295	0.506929
46618	chr2	137879687	137881235	1549	*	ENSMUSG00000086214.1	Gm14062	2855	0	4.87562	4.40854	4.67693	4.33311	5.70912	6.56989	5.95234	6.29444	6.10797	5.83893	5.13857	5.10293	4.64712	43.8061	1.14137	0.300669	3.79611	0.000146986	0.0169685	43.8061	1.6257	0.355938	4.56736	4.93913e-06	0.00165681	43.8061	-0.336233	0.368324	-0.912872	0.36131	0.715875	43.8061	0.493406	0.375382	1.31441	0.188708	0.779814	43.8061	-1.47761	0.355488
73231	chr7	79345184	79345554	371	*	ENSMUSG00000089453.1	Gm24224	7190	0	3.97302	3.82317	2.12161	3.40297	4.28589	4.30746	3.24801	4.71881	4.16939	4.28731	4.0851	2.99706	3.76035	14.8913	0.431629	0.455349	0.947908	0.343176	NA	14.8913	1.6163	0.552467	2.92561	0.00343786	NA	14.8913	0.275667	0.502834	0.548227	0.583536	0.851531	14.8913	0.794133	0.581305	1.36612	0.171901	0.76439	14.8913	-0.155962	0.499092
31992	chr16	72402209	72402969	761	*	ENSMUSG00000022883.10	Robo1	260179	0	4.06642	4.26406	3.73226	4.18903	5.18312	5.67623	5.48927	5.77207	5.16515	5.60401	3.49414	4.64702	4.64712	28.6205	1.10053	0.343832	3.20079	0.00137052	0.0474345	28.6205	1.6153	0.404663	3.99171	6.55979e-05	0.00959185	28.6205	-0.222584	0.420747	-0.529022	0.59679	0.857726	28.6205	0.414513	0.431528	0.960569	0.336769	0.863501	28.6205	-1.32312	0.403997
8385	chr10	101415138	101416286	1149	*	ENSMUSG00000087723.1	Gm26278	127890	0	4.45976	4.40854	4.47431	4.02896	5.56275	6.83039	6.8192	5.77207	5.36623	6.17905	5.04196	5.16665	5.4208	44.951	1.29273	0.328399	3.93647	8.26879e-05	0.0125096	44.951	1.60941	0.409765	3.92764	8.57847e-05	0.0115297	44.951	-0.81345	0.412132	-1.97376	0.0484088	0.27283	44.951	0.996362	0.420821	2.36766	0.0179009	0.399209	44.951	-2.10618	0.401169
70453	chr6	138873209	138874207	999	*	ENSMUSG00000107686.1	RP24-380D9.1	13084	0	4.71183	4.66021	3.60557	4.26287	4.88758	6.28112	5.48927	5.71181	4.93143	5.77063	5.13857	5.28623	4.64712	33.7785	0.586366	0.352159	1.66506	0.0959005	0.364005	33.7785	1.60535	0.436635	3.67665	0.000236319	0.021818	33.7785	-0.38322	0.413194	-0.927457	0.353689	0.710193	33.7785	1.12175	0.447158	2.50862	0.0121203	0.345122	33.7785	-0.969586	0.409372
11484	chr11	62442142	62442977	836	*	ENSMUSG00000014245.8	Pigl	15482	0	5.97648	5.40894	3.73226	4.02896	5.75478	5.76203	5.39526	5.2854	5.09137	5.75304	4.99111	4.73373	5.19227	36.6295	0.696459	0.306638	2.27128	0.0231302	0.180297	36.6295	1.58481	0.397551	3.98642	6.70765e-05	0.00974752	36.6295	0.763518	0.332998	2.29286	0.0218558	0.170205	36.6295	1.13217	0.409375	2.76562	0.00568152	0.247489	36.6295	0.0670593	0.325748
47212	chr2	153995208	153995665	458	*	ENSMUSG00000042459.8	Bpifa2	12599	0	3.97302	4.10349	2.71947	2.94569	4.40524	3.91651	3.62457	4.6774	4.23938	3.83114	3.63328	3.82695	3.05685	15.2592	0.543686	0.449652	1.20913	0.226615	NA	15.2592	1.58283	0.556247	2.84556	0.00443336	NA	15.2592	0.519583	0.488651	1.0633	0.287646	0.654515	15.2592	0.803453	0.58601	1.37106	0.170358	0.763369	15.2592	-0.0241034	0.479984
49694	chr3	24605536	24605988	453	*	ENSMUSG00000070227.1	Gm24704	43461	0	4.45976	3.82317	3.60557	3.64309	5.07926	5.43633	5.77707	5.3127	4.75153	5.22458	3.98471	4.45622	5.01695	24.7545	0.917921	0.347061	2.64484	0.00817287	0.108914	24.7545	1.57856	0.444775	3.54912	0.000386528	0.0303889	24.7545	-0.396077	0.424851	-0.932273	0.351195	0.708488	24.7545	0.983447	0.460851	2.13398	0.0328444	0.489754	24.7545	-1.314	0.413141
21983	chr13	80990862	80993024	2163	*	ENSMUSG00000097146.1	Gm4211	27131	0	5.46141	5.60164	5.19977	5.10945	6.58581	7.22725	6.94065	6.74885	6.69842	6.66631	6.20976	5.94311	5.76402	74.2433	0.955345	0.237056	4.03004	5.57676e-05	0.0100323	74.2433	1.57842	0.289509	5.45206	4.97885e-08	8.18025e-05	74.2433	-0.454548	0.286638	-1.58579	0.112787	0.430475	74.2433	0.844493	0.299349	2.8211	0.0047859	0.228124	74.2433	-1.40989	0.280086
53263	chr3	152507601	152508010	410	*	ENSMUSG00000039068.16	Zzz3	112127	0	3.64993	3.82317	2.94553	2.94569	3.93551	3.58098	4.56487	4.54553	4.43101	4.18607	3.63328	3.97667	3.51846	14.6372	0.362755	0.430755	0.842138	0.399711	NA	14.6372	1.57575	0.532653	2.9583	0.00309344	NA	14.6372	-0.000432176	0.488104	-0.000885419	0.999294	0.999971	14.6372	0.883297	0.558413	1.5818	0.113696	0.702344	14.6372	-0.363187	0.48697
31914	chr16	63497341	63497991	651	*	ENSMUSG00000088992.1	Gm22769	249542	0	5.15617	4.18601	3.31297	4.02896	5.34116	5.67623	5.88477	5.64893	5.09137	4.81389	3.49414	4.55477	4.70611	28.1951	1.31815	0.366814	3.59352	0.00032624	0.0249075	28.1951	1.56924	0.452629	3.46695	0.000526393	0.0366278	28.1951	0.403363	0.422821	0.953981	0.340093	0.699519	28.1951	0.671825	0.474289	1.41649	0.156632	0.751394	28.1951	-0.91479	0.402419
70054	chr6	126132897	126133216	320	*	ENSMUSG00000049107.13	Ntf3	33693	0	3.38574	3.82317	3.14092	2.27236	3.93551	3.91651	3.78144	4.18088	4.23938	4.07718	3.49414	2.99706	3.96746	12.5101	0.402555	0.461511	0.872254	0.38307	NA	12.5101	1.56726	0.57238	2.73814	0.00617873	NA	12.5101	0.120349	0.517367	0.232619	0.816057	0.945308	12.5101	0.866971	0.600944	1.44268	0.14911	0.744563	12.5101	-0.282206	0.51441
19444	chr12	111915677	111916091	415	*	ENSMUSG00000021285.14	Ppp1r13b	7621	0	4.06642	4.66021	2.71947	3.52802	3.47177	4.86793	4.47582	4.6774	5.09137	4.07718	4.17896	4.23628	4.14853	19.2444	0.129684	0.421452	0.307708	0.758304	NA	19.2444	1.56649	0.519225	3.01697	0.00255314	0.0975999	19.2444	0.216354	0.457253	0.473162	0.636098	0.875831	19.2444	1.07641	0.535708	2.00932	0.0445028	0.535654	19.2444	0.0866702	0.463854
22045	chr13	86274958	86275594	637	*	ENSMUSG00000098152.1	Gm27025	39130	0	5.71321	5.26451	2.94553	1.54377	4.61788	4.78837	4.64874	3.77258	3.55245	3.83114	2.7451	4.23628	4.06083	17.3801	0.871855	0.407231	2.14093	0.0322794	NA	17.3801	1.56124	0.634303	2.46135	0.0138417	0.255704	17.3801	1.72225	0.418798	4.11236	3.91643e-05	0.00178367	17.3801	1.69395	0.639935	2.64707	0.00811927	0.288459	17.3801	0.850392	0.400041
31961	chr16	67136284	67136723	440	*	ENSMUSG00000045178.10	4933411O13Rik	243780	0	4.38921	4.26406	3.14092	2.94569	4.28589	4.61475	4.9426	4.18088	4.70281	4.51311	3.16769	3.3662	3.96746	15.811	1.1455	0.418868	2.73476	0.00624255	NA	15.811	1.55542	0.517563	3.00528	0.00265338	NA	15.811	0.846489	0.462698	1.82946	0.0673305	0.327774	15.811	0.552907	0.553643	0.998672	0.317954	0.856051	15.811	-0.299016	0.432461
22577	chr13	104571470	104572601	1132	*	ENSMUSG00000084860.1	2610204G07Rik	112329	0	5.06858	5.18648	4.32146	4.11122	5.70912	5.32796	4.87456	5.81088	5.67484	5.66171	4.70593	4.11231	4.52134	33.596	0.962593	0.32441	2.96721	0.00300511	0.0680512	33.596	1.55451	0.3687	4.21621	2.48448e-05	0.00496322	33.596	0.709772	0.358471	1.98	0.0477036	0.270586	33.596	0.242268	0.397696	0.609179	0.542406	0.925328	33.596	-0.252821	0.342349
6333	chr10	43494037	43494670	634	*	ENSMUSG00000038214.14	Bend3	14896	0	5.27832	5.60164	2.94553	3.64309	4.3468	4.51941	4.17001	4.2948	5.05302	4.97431	4.35013	3.3662	3.96746	23.7801	0.461688	0.401238	1.15066	0.249873	0.575096	23.7801	1.5502	0.471681	3.28653	0.00101429	0.0552111	23.7801	1.60223	0.399293	4.01266	6.00371e-05	0.00249158	23.7801	0.608666	0.500867	1.21522	0.22428	0.804289	23.7801	1.14054	0.394221
79160	chr8	96042254	96042870	617	*	ENSMUSG00000031672.7	Got2	153706	0	3.97302	3.82317	3.95647	3.84889	5.21614	5.67623	5.18661	5.56059	5.54268	5.00436	4.35013	4.45622	3.64447	25.9942	1.20113	0.348037	3.45116	0.000558191	0.0322396	25.9942	1.54829	0.407933	3.79544	0.000147381	0.0163884	25.9942	-0.326525	0.438179	-0.745186	0.456159	0.780032	25.9942	0.324472	0.438295	0.740304	0.459116	0.905841	25.9942	-1.52766	0.418045
29657	chr15	100050803	100051130	328	*	ENSMUSG00000023026.15	Dip2b	12138	0	4.38921	3.71616	2.71947	2.75418	4.01273	3.58098	3.24801	3.6917	3.84958	4.63337	3.63328	3.13088	3.64447	13.4143	0.244806	0.486156	0.503554	0.614575	NA	13.4143	1.54704	0.58656	2.63748	0.00835249	NA	13.4143	0.670386	0.506576	1.32337	0.185714	0.543371	13.4143	0.827284	0.615802	1.34343	0.179134	0.77094	13.4143	0.42558	0.510663
86625	chrX	77543401	77544894	1494	*	ENSMUSG00000025246.13	Tbl1x	32387	0	5.90241	6.03913	4.32146	4.84677	5.73213	6.25176	5.98498	6.38725	5.36623	6.37578	5.13857	4.85473	5.94636	50.7305	0.624699	0.324707	1.92389	0.0543688	0.274864	50.7305	1.54594	0.383401	4.03218	5.52629e-05	0.00852502	50.7305	0.605501	0.357238	1.69495	0.0900848	0.383626	50.7305	0.787216	0.394983	1.99304	0.0462569	0.540517	50.7305	-0.0191978	0.353217
23530	chr14	23244033	23245069	1037	*	ENSMUSG00000071567.6	A830039N20Rik	48573	0	3.87315	3.60058	4.79776	4.695	4.92801	3.91651	5.44303	6.08871	5.88594	6.64739	4.50313	4.29449	4.06083	33.2981	0.637784	0.368908	1.72885	0.0838367	0.340679	33.2981	1.54084	0.369397	4.17123	3.02953e-05	0.00568896	33.2981	-0.588901	0.459006	-1.28299	0.199495	0.561125	33.2981	-0.472209	0.407079	-1.16	0.246051	0.817213	33.2981	-1.22668	0.451643
53824	chr4	24995590	24996496	907	*	ENSMUSG00000046219.9	C230012O17Rik	28140	0	4.82306	5.10399	3.73226	4.11122	4.88758	5.53713	4.80314	5.49059	5.05302	5.6235	4.26708	4.69103	4.14853	26.8846	0.709841	0.346786	2.04691	0.0406668	0.237966	26.8846	1.53699	0.404494	3.79979	0.000144821	0.016214	26.8846	0.587043	0.380618	1.54234	0.122991	0.449818	26.8846	0.491577	0.429361	1.1449	0.252249	0.821589	26.8846	-0.122799	0.370644
66589	chr6	15597370	15597870	501	*	ENSMUSG00000107703.1	RP24-64A19.1	38253	0	5.06858	5.26451	2.71947	3.11474	4.28589	4.51941	3.92292	4.34855	4.30612	4.38191	2.7451	3.13088	3.38037	16.0747	1.24313	0.450635	2.75861	0.00580472	NA	16.0747	1.53401	0.523365	2.93106	0.00337805	NA	16.0747	2.19004	0.451732	4.84809	1.24656e-06	0.000129518	16.0747	0.199008	0.578117	0.344234	0.73067	0.96456	16.0747	0.946909	0.40406
22918	chr13	115475935	115476406	472	*	ENSMUSG00000096021.1	Gm25985	359807	0	3.76586	3.47492	3.46668	3.52802	3.23451	4.41733	4.56487	4.94504	4.84428	5.0338	4.0851	3.13088	3.05685	16.4162	0.687597	0.45468	1.51227	0.130466	NA	16.4162	1.53276	0.481205	3.18524	0.00144632	NA	16.4162	0.168319	0.520334	0.323482	0.74633	0.921555	16.4162	-0.0295773	0.529702	-0.0558376	0.955471	0.995468	16.4162	-0.519279	0.506328
29324	chr15	96704452	96704788	337	*	ENSMUSG00000102385.1	Gm38144	4278	0	3.87315	4.26406	2.45129	2.75418	3.47177	3.75848	4.47582	4.05719	3.93642	3.9594	2.47599	3.25333	2.63916	12.8576	1.17043	0.506155	2.3124	0.0207555	NA	12.8576	1.52893	0.59732	2.55965	0.0104777	NA	12.8576	1.33733	0.53482	2.50053	0.0124009	0.119314	12.8576	0.295396	0.653996	0.451679	0.6515	0.950986	12.8576	0.166899	0.489257
70802	chr6	148927858	148928497	640	*	ENSMUSG00000108258.1	RP24-325P20.7	7322	0	4.59129	4.47569	3.60557	3.40297	4.61788	5.21079	4.47582	4.59084	5.12873	5.06265	3.76017	3.56846	4.2312	21.5834	0.965171	0.384016	2.51336	0.0119587	0.131674	21.5834	1.52698	0.451375	3.38296	0.000717086	0.044413	21.5834	0.707343	0.424226	1.66737	0.09544	0.395462	21.5834	0.393858	0.48543	0.811359	0.41716	0.891416	21.5834	-0.257828	0.403195
52903	chr3	142330896	142331588	693	*	ENSMUSG00000028273.15	Pdlim5	64107	0	4.15413	4.10349	4.15048	3.52802	4.40524	5.585	5.12937	5.44196	5.30227	5.19882	4.35013	4.60164	4.06083	24.8294	0.727704	0.359381	2.02488	0.0428799	0.244407	24.8294	1.52513	0.422744	3.60769	0.000308932	0.0262078	24.8294	-0.252283	0.429959	-0.58676	0.557365	0.83886	24.8294	0.541087	0.44666	1.21141	0.22574	0.804676	24.8294	-0.979986	0.420536
77237	chr8	31915895	31916373	479	*	ENSMUSG00000062991.6	Nrg1	1829	0	3.23297	3.47492	2.94553	3.52802	4.56758	4.78837	3.92292	5.14055	4.30612	4.51311	3.98471	3.90375	4.06083	16.4601	0.521003	0.40767	1.278	0.201249	NA	16.4601	1.52287	0.494661	3.07862	0.00207965	NA	16.4601	-0.673202	0.511506	-1.31612	0.188135	0.54682	16.4601	0.761796	0.518916	1.46805	0.14209	0.73816	16.4601	-1.1942	0.506201
24301	chr14	47319575	47320511	937	*	ENSMUSG00000021840.16	Mapk1ip1l	21260	0	5.49539	5.26451	4.15048	3.52802	5.00561	3.91651	4.56487	5.56059	5.01362	5.2992	3.49414	3.47087	4.45409	25.0614	0.789169	0.398099	1.98234	0.0474408	0.257395	25.0614	1.52063	0.428892	3.54549	0.000391889	0.0307503	25.0614	1.58312	0.408102	3.87922	0.000104791	0.00381153	25.0614	0.010363	0.468926	0.0220994	0.982369	0.998644	25.0614	0.79395	0.391549
46955	chr2	151497861	151498847	987	*	ENSMUSG00000027455.16	Nsfl1c	3678	0	5.35437	5.18648	3.73226	4.11122	5.39983	5.38316	5.00758	5.0461	5.36623	5.68045	4.99111	4.55477	4.14853	31.1859	0.709421	0.328747	2.15795	0.0309317	0.207599	31.1859	1.51052	0.397561	3.79947	0.000145007	0.016214	31.1859	0.698657	0.357778	1.95277	0.0508471	0.281012	31.1859	0.689335	0.417475	1.6512	0.0986978	0.678915	31.1859	-0.0107635	0.348557
43867	chr2	41624782	41625336	555	*	ENSMUSG00000081999.3	Gm13461	363492	0	3.23297	2.59917	2.94553	3.40297	4.15576	5.38316	4.64874	4.94504	4.75153	3.9594	2.97181	4.23628	3.96746	16.3671	0.975363	0.439162	2.22096	0.0263535	NA	16.3671	1.50432	0.539428	2.78873	0.00529152	NA	16.3671	-1.00029	0.589461	-1.69696	0.0897045	0.382825	16.3671	0.709498	0.564493	1.25688	0.208798	0.795326	16.3671	-1.97565	0.574241
27852	chr15	77412881	77413475	595	*	ENSMUSG00000057346.11	Apol9a	1800	0	4.59129	4.82378	3.84872	0	4.71349	4.30746	4.17001	4.6774	4.36992	3.69035	3.76017	2.03698	0	18.2001	1.99319	1.07503	1.85408	0.0637282	NA	18.2001	1.50093	1.19002	1.26126	0.207215	0.759727	18.2001	2.29808	1.18323	1.94221	0.0521111	0.284983	18.2001	-0.366494	1.23315	-0.297201	0.766313	0.970695	18.2001	0.304893	1.14465
79336	chr8	105647884	105648437	554	*	ENSMUSG00000098120.1	Gm5914	10398	0	4.87562	4.97068	3.60557	3.26604	4.46141	3.58098	4.72801	4.71881	4.6524	5.09093	3.63328	4.04608	3.96746	20.4355	0.478544	0.3971	1.2051	0.228166	0.551632	20.4355	1.49361	0.459199	3.25264	0.00114339	0.0595563	20.4355	1.0689	0.408742	2.6151	0.00892023	0.0961731	20.4355	0.510102	0.489839	1.04137	0.297705	0.847652	20.4355	0.590355	0.403108
22611	chr13	107024573	107024961	389	*	ENSMUSG00000021693.19	Kif2a	2446	0	4.92633	4.66021	2.71947	2.94569	4.3468	4.18854	2.39239	4.05719	4.43101	4.07718	2.47599	2.84954	3.96746	15.1063	0.745752	0.494163	1.50912	0.131268	NA	15.1063	1.48377	0.577911	2.56746	0.0102446	NA	15.1063	1.67547	0.499485	3.35439	0.000795394	0.017199	15.1063	0.443818	0.61938	0.716551	0.473651	0.909416	15.1063	0.929716	0.479315
52759	chr3	136969599	136970392	794	*	ENSMUSG00000104617.1	Gm43356	14505	0	4.87562	4.60128	3.73226	3.84889	5.07926	5.53713	4.87456	5.60544	4.6524	5.14588	4.0851	4.45622	3.64447	24.9459	1.10141	0.368703	2.98727	0.00281483	0.0661432	24.9459	1.46766	0.431625	3.40031	0.000673092	0.0427019	24.9459	0.652957	0.413099	1.58063	0.113963	0.432632	24.9459	0.349419	0.461098	0.757798	0.448572	0.902423	24.9459	-0.448457	0.39233
32374	chr16	90735240	90735676	437	*	ENSMUSG00000039956.8	Mrap	2647	0	4.23682	4.53985	3.73226	2.75418	4.46141	3.58098	4.05175	4.94504	4.97311	3.89669	3.49414	4.11231	3.86762	17.6568	0.273601	0.440864	0.620602	0.534862	NA	17.6568	1.46518	0.508777	2.87981	0.00397912	0.12692	17.6568	0.563632	0.467954	1.20446	0.228411	0.594714	17.6568	0.616737	0.535699	1.15127	0.249619	0.820171	17.6568	0.290031	0.470303
5448	chr1	195204630	195205230	601	*	ENSMUSG00000102236.1	Gm37887	17535	0	3.06208	3.60058	3.73226	3.11474	4.15576	5.21079	4.64874	4.97952	5.12873	4.23758	4.35013	4.35044	4.06083	20.7974	0.44585	0.390978	1.14035	0.254142	0.580091	20.7974	1.46451	0.479466	3.05447	0.0022546	0.0905645	20.7974	-0.974385	0.504319	-1.93208	0.0533494	0.288396	20.7974	0.884216	0.497607	1.77694	0.0755784	0.630163	20.7974	-1.42024	0.501749
82408	chr9	44144760	44145044	285	*	ENSMUSG00000097617.1	Gm10687	10274	0	4.06642	3.82317	2.12161	3.64309	4.22229	2.86133	3.24801	4.6774	4.48962	4.18607	3.76017	3.65987	3.96746	14.7271	-0.146464	0.467516	-0.313281	0.754067	NA	14.7271	1.46195	0.531621	2.74998	0.00595982	NA	14.7271	0.164962	0.493238	0.334448	0.738042	0.918534	14.7271	0.755143	0.556698	1.35647	0.174951	0.766051	14.7271	0.311426	0.513516
46103	chr2	125118856	125119831	976	*	ENSMUSG00000027201.16	Myef2	3829	0	5.56105	5.5085	4.05673	4.18903	5.0429	5.48761	5.06976	5.69116	5.45715	5.43778	4.57394	4.85473	4.2312	32.4391	0.624586	0.318087	1.96357	0.0495801	0.262816	32.4391	1.45955	0.370031	3.9444	7.99995e-05	0.0108977	32.4391	0.972037	0.335913	2.89371	0.00380714	0.0534973	32.4391	0.488639	0.393004	1.24334	0.213741	0.798906	32.4391	0.347452	0.328049
45774	chr2	116412435	116413517	1083	*	ENSMUSG00000081787.1	Gm13991	114972	0	5.5928	4.82378	3.60557	3.94173	5.73213	6.47144	5.73931	5.20024	5.3346	5.00436	4.57394	5.16665	5.58698	35.9671	0.852115	0.31749	2.68391	0.00727665	0.102691	35.9671	1.45745	0.428261	3.40318	0.000666055	0.0424225	35.9671	0.0861954	0.364466	0.236497	0.813047	0.944477	35.9671	1.44869	0.433307	3.34333	0.000827782	0.0960104	35.9671	-0.76592	0.356642
27279	chr15	61351448	61352326	879	*	ENSMUSG00000065812.1	Gm24696	5677	0	5.0227	4.47569	3.84872	4.58416	5.14932	4.94333	5.39526	5.7916	5.48623	5.75304	2.97181	4.55477	4.52134	29.3689	1.00205	0.360895	2.77658	0.00549337	0.0902147	29.3689	1.45708	0.391265	3.72403	0.000196068	0.0192969	29.3689	0.585678	0.404133	1.44922	0.147276	0.488733	29.3689	-0.0679603	0.425556	-0.159698	0.873119	0.985116	29.3689	-0.416375	0.386382
54048	chr4	40847636	40848035	400	*	ENSMUSG00000096377.1	Mir5123	2102	0	3.52388	4.53985	3.14092	3.11474	4.3468	3.75848	4.72801	4.6774	4.70281	3.9594	3.8768	3.13088	3.76035	16.4724	0.796053	0.44231	1.79976	0.0718982	NA	16.4724	1.45559	0.526171	2.76638	0.00566825	NA	16.4724	0.567618	0.488946	1.1609	0.245682	0.613219	16.4724	0.519274	0.559272	0.928481	0.353158	0.869144	16.4724	-0.228435	0.471838
6450	chr10	50889976	50890276	301	*	ENSMUSG00000019913.3	Sim1	5374	0	4.06642	3.47492	2.12161	3.40297	4.01273	4.30746	4.05175	4.34855	4.54595	3.83114	2.7451	3.56846	3.05685	13.5519	0.996192	0.475194	2.09639	0.0360474	NA	13.5519	1.45201	0.552689	2.62718	0.00860952	NA	13.5519	0.655797	0.528738	1.24031	0.214862	0.579941	13.5519	0.304644	0.598791	0.508765	0.610917	0.942771	13.5519	-0.340395	0.499535
3804	chr1	158382120	158382566	447	*	ENSMUSG00000103762.1	Gm37861	6183	0	3.64993	3.47492	3.60557	3.26604	4.51547	4.94333	4.72801	5.07828	4.30612	4.88021	3.49414	4.17562	3.76035	18.5	0.900568	0.39378	2.28698	0.0221971	NA	18.5	1.45069	0.467434	3.10351	0.00191238	0.0813743	18.5	-0.325483	0.48808	-0.666864	0.504859	0.809291	18.5	0.464804	0.498538	0.932335	0.351163	0.868144	18.5	-1.22605	0.47147
53418	chr3	156744552	156747275	2724	*	ENSMUSG00000105290.1	Gm43528	7011	0	6.35525	6.26473	5.68024	5.82148	6.76387	7.45042	6.98972	7.229	7.19756	7.13551	5.91469	6.44513	6.43907	97.0204	0.794193	0.23299	3.40871	0.00065272	0.0340258	97.0204	1.4497	0.26979	5.37343	7.72532e-08	0.000111061	97.0204	0.015822	0.266941	0.0592715	0.952736	0.986654	97.0204	0.548474	0.279089	1.96523	0.0493872	0.553811	97.0204	-0.778371	0.262609
38146	chr18	58617788	58619886	2099	*	ENSMUSG00000077243.1	Gm23270	2298	0	5.74181	4.97068	5.96462	5.43103	6.12885	6.70602	6.85496	7.2146	6.87369	7.30202	5.83042	5.90625	5.99449	80.4208	0.673293	0.265008	2.54065	0.0110648	0.126747	80.4208	1.44699	0.29433	4.91621	8.82352e-07	0.000485437	80.4208	-0.518575	0.315216	-1.64514	0.0999401	0.40439	80.4208	0.201082	0.307123	0.654728	0.512643	0.918829	80.4208	-1.19187	0.311591
62481	chr5	102723765	102724101	337	*	ENSMUSG00000105253.1	Gm42522	227970	0	3.76586	4.01597	2.45129	2.75418	3.76746	4.41733	4.27931	4.40037	3.93642	3.16021	3.8768	3.3662	3.51846	13.6594	0.598966	0.456314	1.31262	0.189312	NA	13.6594	1.44544	0.605202	2.38836	0.016924	NA	13.6594	0.336631	0.508018	0.662635	0.507564	0.810847	13.6594	1.09767	0.624401	1.75796	0.0787543	0.637603	13.6594	-0.262335	0.49797
84770	chr9	97764995	97766037	1043	*	ENSMUSG00000104462.1	Gm37661	164117	0	4.23682	4.33811	4.6125	4.64065	5.37079	5.63134	5.88477	5.7916	6.12655	6.15245	5.5076	4.55477	5.10727	39.4576	0.559021	0.301935	1.85146	0.0641035	0.298088	39.4576	1.44246	0.345804	4.17133	3.02826e-05	0.00568896	39.4576	-0.825745	0.380018	-2.17291	0.0297871	0.205575	39.4576	0.471268	0.363267	1.29731	0.194526	0.784609	39.4576	-1.38477	0.376284
3351	chr1	137893712	137894965	1254	*	ENSMUSG00000098243.3	Gm4258	3629	0	4.52703	4.77129	4.05673	4.40008	5.37079	4.86793	5.06976	5.75226	5.30227	5.78801	3.63328	4.11231	4.52134	28.4087	1.04639	0.349971	2.98994	0.00279034	0.0658774	28.4087	1.43984	0.376669	3.82257	0.000132067	0.0152583	28.4087	0.541663	0.395062	1.37108	0.170349	0.522798	28.4087	-0.112758	0.414244	-0.272201	0.785467	0.973866	28.4087	-0.504728	0.374777
66644	chr6	18436166	18437081	916	*	ENSMUSG00000106944.1	Gm43843	4920	0	5.90241	5.84962	4.2385	4.18903	5.07926	5.63134	5.39526	5.49059	5.48623	5.78801	4.26708	4.96637	5.19227	36.0807	0.503311	0.309588	1.62574	0.104004	0.378905	36.0807	1.43688	0.368247	3.90194	9.54252e-05	0.0123115	36.0807	1.03004	0.325036	3.16902	0.00152953	0.0278513	36.0807	0.688454	0.385211	1.78721	0.0739027	0.625539	36.0807	0.526734	0.321126
60465	chr5	21652154	21652741	588	*	ENSMUSG00000038525.16	Armc10	6340	0	3.97302	3.82317	4.15048	3.52802	3.85393	4.41733	4.17001	5.3658	4.75153	5.43778	4.17896	3.82695	3.51846	20.2685	0.290017	0.414347	0.699936	0.483967	0.768001	20.2685	1.43177	0.426723	3.35528	0.000792854	0.0474108	20.2685	0.043596	0.463572	0.0940436	0.925075	0.979816	20.2685	0.000307688	0.46638	0.000659736	0.999474	1	20.2685	-0.246421	0.465151
67150	chr6	38752741	38753078	338	*	ENSMUSG00000079598.3	Clec2l	89671	0	3.97302	4.47569	2.71947	3.11474	3.85393	4.41733	4.05175	3.99113	4.48962	4.23758	2.7451	3.65987	3.38037	14.5276	0.814459	0.455302	1.78883	0.073642	NA	14.5276	1.42846	0.539778	2.64639	0.00813562	NA	14.5276	0.975888	0.483985	2.01636	0.0437621	0.258206	14.5276	0.454226	0.579266	0.78414	0.432958	0.897179	14.5276	0.161429	0.462074
2670	chr1	127346245	127346602	358	*	ENSMUSG00000106489.1	SCARNA15	14431	0	3.52388	3.71616	3.31297	2.53329	4.40524	4.94333	5.06976	4.40037	3.84958	4.42698	3.63328	4.23628	2.86307	16.4457	1.14558	0.418286	2.73875	0.00616734	NA	16.4457	1.42822	0.545844	2.61653	0.00888292	NA	16.4457	-0.104922	0.509551	-0.205911	0.83686	0.951771	16.4457	0.852196	0.569428	1.49658	0.134501	0.727529	16.4457	-1.2505	0.485936
3698	chr1	156038755	156039289	535	*	ENSMUSG00000026466.16	Tor1aip1	2274	0	4.31503	4.60128	3.73226	2.94569	4.3468	4.51941	4.05175	4.71881	4.88852	4.51311	3.63328	4.04608	3.64447	20.0001	0.54235	0.400519	1.35412	0.175699	0.487857	20.0001	1.42693	0.464477	3.07213	0.00212539	0.0873724	20.0001	0.698848	0.42696	1.6368	0.101673	0.408168	20.0001	0.476744	0.496516	0.960178	0.336965	0.863726	20.0001	0.156498	0.418719
5993	chr10	29672912	29673935	1024	*	ENSMUSG00000069682.5	Gm10275	25444	0	3.87315	4.71682	4.32146	3.84889	4.66648	5.53713	4.87456	5.7916	5.23534	5.2992	3.63328	3.74582	4.30938	25.1852	1.17355	0.384278	3.05392	0.0022587	0.0596404	25.1852	1.42557	0.412937	3.45227	0.000555883	0.0378014	25.1852	0.46382	0.440391	1.0532	0.292249	0.658777	25.1852	-0.18372	0.453792	-0.404857	0.685583	0.956622	25.1852	-0.709734	0.416161
54496	chr4	47490772	47491098	327	*	ENSMUSG00000053317.11	Sec61b	16113	0	3.06208	4.01597	2.45129	2.75418	4.46141	3.75848	3.01503	4.18088	3.65844	3.76246	3.49414	3.25333	3.51846	11.5173	0.558139	0.487511	1.14488	0.252261	NA	11.5173	1.42534	0.618301	2.30526	0.0211522	NA	11.5173	0.224197	0.547411	0.409559	0.68213	0.896057	11.5173	0.9119	0.643266	1.41761	0.156305	0.751002	11.5173	-0.333942	0.538327
62390	chr5	99969655	99970300	646	*	ENSMUSG00000091623.1	Gm17092	7385	0	5.11304	5.22602	3.46668	2.94569	4.88758	5.32796	4.05175	4.54553	4.48962	4.55432	4.17896	4.4043	4.06083	22.5289	0.636009	0.364989	1.74254	0.0814138	0.335599	22.5289	1.41712	0.483793	2.92919	0.00339845	0.115399	22.5289	0.976348	0.385999	2.5294	0.0114257	0.113175	22.5289	1.10342	0.49811	2.21521	0.0267455	0.459225	22.5289	0.340339	0.376805
84409	chr9	82963394	82964444	1051	*	ENSMUSG00000032253.13	Phip	11071	0	5.49539	4.77129	4.2385	3.52802	5.63779	5.95656	5.18661	5.3127	5.12873	5.32324	3.98471	4.35044	4.14853	29.5738	1.49266	0.34123	4.37435	1.21796e-05	0.00413837	29.5738	1.41267	0.406087	3.47874	0.00050378	0.0358168	29.5738	1.03404	0.37935	2.72582	0.00641411	0.077013	29.5738	0.290952	0.435963	0.667377	0.504531	0.916829	29.5738	-0.458619	0.349913
868	chr1	55129865	55130194	330	*	ENSMUSG00000025979.13	Mob4	1036	0	4.06642	3.92279	3.14092	3.11474	3.93551	3.75848	3.78144	3.99113	4.75153	4.47069	3.63328	3.65987	3.05685	15.253	0.386468	0.454457	0.850394	0.395106	NA	15.253	1.40912	0.510695	2.75923	0.00579377	NA	15.253	0.552098	0.483674	1.14147	0.253676	0.621696	15.253	0.398333	0.548778	0.725855	0.467927	0.908498	15.253	0.16563	0.481059
53843	chr4	29133407	29134524	1118	*	ENSMUSG00000080911.1	Gm11918	7460	0	4.76852	4.53985	4.73861	4.11122	5.07926	5.21079	5.29471	5.77207	5.64936	5.98171	4.82685	5.10293	3.86762	32.8873	0.495973	0.331298	1.49706	0.134378	0.429966	32.8873	1.40768	0.366997	3.83567	0.00012522	0.0147357	32.8873	-0.0532481	0.38011	-0.140086	0.888592	0.96879	32.8873	0.274491	0.389853	0.704089	0.481377	0.91054	32.8873	-0.549221	0.376528
25595	chr14	97521326	97522167	842	*	ENSMUSG00000088538.1	Gm23276	184693	0	4.06642	4.01597	3.60557	3.94173	3.85393	4.51941	3.62457	5.07828	4.6524	5.50238	3.98471	3.56846	4.06083	17.8821	0.162467	0.42783	0.379746	0.704134	NA	17.8821	1.4064	0.443227	3.17309	0.00150825	0.070552	17.8821	0.183786	0.464847	0.395368	0.692571	0.900175	17.8821	0.0841479	0.480092	0.175275	0.860864	0.983225	17.8821	0.0213191	0.47142
54191	chr4	43515678	43515954	277	*	ENSMUSG00000087142.7	Gm12454	6930	0	4.31503	4.01597	3.14092	2.75418	4.3468	4.78837	4.38091	3.92189	4.60015	4.13265	4.17896	3.74582	4.14853	16.8472	0.505795	0.394544	1.28197	0.199852	NA	16.8472	1.40548	0.528509	2.65933	0.00782955	NA	16.8472	0.160685	0.44403	0.361878	0.717443	0.909812	16.8472	1.17936	0.542224	2.17504	0.029627	0.47349	16.8472	-0.34511	0.438514
36233	chr17	75208044	75208488	445	*	ENSMUSG00000084025.1	Gm6276	42836	0	3.64993	3.01491	2.94553	3.74965	4.22229	3.75848	4.05175	4.90971	4.70281	4.59438	3.34013	3.65987	3.76035	15.3125	0.478164	0.435269	1.09855	0.271965	NA	15.3125	1.40396	0.473676	2.96397	0.00303702	NA	15.3125	-0.26635	0.518667	-0.513528	0.607582	0.862963	15.3125	0.200429	0.513945	0.389983	0.696549	0.957692	15.3125	-0.744514	0.513068
53464	chr3	159056453	159057366	914	*	ENSMUSG00000106053.1	Gm20752	18997	0	4.87562	5.06091	4.47431	4.11122	4.88758	5.71977	4.47582	4.94504	5.79591	6.01161	4.50313	5.31464	4.5856	30.5696	0.235976	0.370685	0.636595	0.524389	0.793686	30.5696	1.40212	0.421623	3.32553	0.00088251	0.0504963	30.5696	0.103906	0.410682	0.253008	0.800262	0.940124	30.5696	0.598867	0.437071	1.37018	0.17063	0.763607	30.5696	-0.132071	0.412999
45517	chr2	105973862	105974617	756	*	ENSMUSG00000093363.1	Gm22002	18139	0	5.0227	4.40854	3.73226	3.52802	5.21614	5.48761	5.66068	5.20024	4.6524	4.94362	4.70593	4.45622	4.52134	27.1243	0.921338	0.325232	2.83286	0.00461332	0.0833701	27.1243	1.40175	0.426355	3.28775	0.00100991	0.0551271	27.1243	0.195584	0.37562	0.520697	0.602578	0.860442	27.1243	0.988203	0.440623	2.24274	0.0249135	0.446754	27.1243	-0.725753	0.36229
28270	chr15	80518386	80518864	479	*	ENSMUSG00000050439.6	Enthd1	41605	0	4.52703	4.10349	3.14092	3.40297	3.93551	4.30746	4.9426	4.54553	5.12873	3.89669	4.17896	4.11231	3.51846	18.3461	0.479135	0.426055	1.12458	0.260765	NA	18.3461	1.40019	0.512698	2.73102	0.00631379	0.165679	18.3461	0.380659	0.468147	0.813119	0.41615	0.754399	18.3461	0.74669	0.534815	1.39616	0.162665	0.756342	18.3461	-0.0984758	0.463638
77793	chr8	66182182	66183817	1636	*	ENSMUSG00000064887.1	Gm24205	179729	0	4.45976	4.26406	5.01272	5.18736	5.6132	6.12795	5.84975	6.7083	5.99111	6.60879	4.57394	5.00174	4.81733	46.1797	1.06576	0.301205	3.53832	0.000402682	0.0274333	46.1797	1.39554	0.318971	4.37512	1.21363e-05	0.00307251	46.1797	-0.477091	0.378229	-1.26138	0.207172	0.571032	46.1797	-0.293802	0.347151	-0.846324	0.397372	0.886641	46.1797	-1.54285	0.365203
86125	chr9	123304778	123306190	1413	*	ENSMUSG00000058492.4	Scp2-ps2	1748	0	5.23874	5.22602	4.39991	4.93975	5.63779	6.15991	5.91895	5.95647	5.97068	6.24346	5.5076	5.42298	5.61804	47.0862	0.392239	0.267313	1.46734	0.142284	0.441289	47.0862	1.39451	0.320803	4.34694	1.3805e-05	0.00340921	47.0862	-0.289392	0.310676	-0.931493	0.351599	0.708769	47.0862	0.832401	0.331732	2.50926	0.0120985	0.345122	47.0862	-0.681631	0.309882
49055	chr2	174917408	174918353	946	*	ENSMUSG00000086177.1	Gm14616	61118	0	4.87562	4.40854	4.73861	4.18903	5.21614	6.02757	5.34586	5.6702	5.92893	5.88811	5.3551	4.89291	4.14853	35.4877	0.694068	0.328952	2.10994	0.0348636	0.220067	35.4877	1.39399	0.376563	3.70189	0.000214002	0.0203168	35.4877	-0.223511	0.387225	-0.577212	0.563796	0.84216	35.4877	0.411083	0.395291	1.03995	0.298363	0.847868	35.4877	-0.917579	0.380606
47063	chr2	152404072	152404623	552	*	ENSMUSG00000051817.8	Sox12	6008	0	4.52703	4.40854	3.60557	2.27236	4.80316	4.51941	3.44854	4.18088	4.43101	4.38191	4.35013	3.13088	3.86762	18.7049	0.612635	0.428647	1.42923	0.152938	NA	18.7049	1.39072	0.535986	2.5947	0.00946736	0.207794	18.7049	0.680892	0.463177	1.47005	0.141549	0.479872	18.7049	0.851426	0.557605	1.52693	0.126778	0.721713	18.7049	0.0682568	0.453595
70762	chr6	147458853	147459607	755	*	ENSMUSG00000030301.17	Ccdc91	16220	0	4.65282	4.26406	3.84872	3.94173	5.21614	5.9925	5.39526	5.5143	5.23534	4.84743	4.17896	4.11231	4.14853	27.808	1.45582	0.347766	4.18621	2.83653e-05	0.00694682	27.808	1.3829	0.411052	3.3643	0.00076737	0.0463108	27.808	0.342576	0.41013	0.835285	0.403557	0.746318	27.808	0.262353	0.441398	0.594368	0.552266	0.927828	27.808	-1.11325	0.382876
2338	chr1	98071859	98072248	390	*	ENSMUSG00000089706.7	B230216N24Rik	14178	0	4.31503	4.18601	2.94553	3.64309	4.56758	5.43633	4.64874	4.40037	4.84428	4.67132	3.76017	4.04608	4.52134	19.5426	0.796915	0.378954	2.10293	0.0354717	NA	19.5426	1.38141	0.480026	2.87777	0.00400496	0.127391	19.5426	0.11352	0.437942	0.259213	0.795471	0.938731	19.5426	0.854669	0.498931	1.713	0.0867125	0.655464	19.5426	-0.683395	0.425322
27022	chr15	51778093	51778375	283	*	ENSMUSG00000022312.10	Eif3h	87105	0	3.23297	3.47492	2.94553	2.27236	3.76746	3.58098	3.24801	3.92189	4.09584	3.53433	3.16769	3.25333	3.64447	10.9258	0.226899	0.493426	0.459844	0.645629	NA	10.9258	1.3796	0.602679	2.2891	0.0220733	NA	10.9258	-0.00710375	0.552115	-0.0128664	0.989734	0.997619	10.9258	0.845451	0.629636	1.34276	0.179349	0.771161	10.9258	-0.234003	0.55691
16295	chr12	7611390	7612040	651	*	ENSMUSG00000102096.1	1700101O22Rik	231059	0	3.64993	3.60058	4.32146	3.40297	4.3468	4.94333	4.72801	5.20024	5.12873	5.32324	3.16769	3.97667	4.30938	20.4273	0.796165	0.391003	2.03621	0.0417292	0.241184	20.4273	1.36876	0.421825	3.24484	0.00117515	0.0604594	20.4273	-0.304181	0.479269	-0.634677	0.525639	0.822027	20.4273	-0.00714615	0.459957	-0.0155366	0.987604	0.999448	20.4273	-1.10035	0.465475
8553	chr10	111493782	111494903	1122	*	ENSMUSG00000020205.8	Phlda1	11382	0	5.74181	5.66054	3.84872	3.84889	5.75478	5.08325	5.39526	5.41702	4.70281	5.22458	4.70593	4.29449	4.5856	31.2935	0.973333	0.325404	2.99115	0.00277925	0.0657125	31.2935	1.36849	0.405701	3.37316	0.000743107	0.0452247	31.2935	1.21332	0.347591	3.49065	0.000481842	0.0119402	31.2935	0.715148	0.424279	1.68556	0.0918806	0.666194	31.2935	0.239987	0.331695
26159	chr14	122282712	122283122	411	*	ENSMUSG00000100585.1	1700108J01Rik	49057	0	4.06642	3.60058	2.12161	3.64309	4.3468	4.61475	4.72801	4.83635	4.48962	3.53433	3.98471	3.97667	3.96746	17.246	0.610908	0.420246	1.45369	0.146032	NA	17.246	1.36837	0.53243	2.57005	0.0101685	0.216228	17.246	-0.135259	0.491493	-0.275201	0.783162	0.935025	17.246	0.949339	0.550023	1.726	0.0843476	0.649928	17.246	-0.746167	0.483531
18387	chr12	91412456	91413488	1033	*	ENSMUSG00000020963.14	Tshr	11461	0	4.92633	5.0165	4.6125	4.58416	5.24843	5.76203	5.39526	6.07282	5.64936	5.99674	4.99111	4.81551	4.64712	36.5954	0.660006	0.300674	2.19509	0.0281572	0.197863	36.5954	1.36199	0.335256	4.06253	4.85432e-05	0.0077541	36.5954	0.156156	0.342401	0.456061	0.648346	0.881749	36.5954	0.232763	0.358188	0.649836	0.515798	0.91921	36.5954	-0.503851	0.335187
8196	chr10	95229747	95230127	381	*	ENSMUSG00000045867.9	Cradd	93969	0	3.87315	3.60058	3.46668	3.11474	4.28589	4.51941	4.47582	4.40037	4.79865	4.47069	4.17896	4.11231	3.86762	17.7592	0.374959	0.386116	0.971104	0.331496	NA	17.7592	1.36034	0.475324	2.86193	0.00421072	0.131647	17.7592	-0.341377	0.458213	-0.745018	0.456261	0.780062	17.7592	0.834636	0.495541	1.68429	0.0921251	0.666913	17.7592	-0.716337	0.456905
48816	chr2	172525649	172526040	392	*	ENSMUSG00000081344.5	Gm14303	15957	0	3.23297	3.92279	3.31297	3.26604	3.76746	3.91651	3.24801	4.83635	4.93143	3.61445	3.63328	3.90375	3.96746	14.555	-0.18503	0.473205	-0.391014	0.695787	NA	14.555	1.35927	0.522366	2.60214	0.00926446	NA	14.555	-0.243988	0.521529	-0.467833	0.639904	0.877595	14.555	0.611188	0.547555	1.11621	0.264332	0.827199	14.555	-0.0589584	0.541849
68948	chr6	96611822	96612566	745	*	ENSMUSG00000077598.1	Gm26011	50957	0	2.8682	3.47492	3.73226	4.18903	4.3468	5.08325	4.56487	5.3395	5.01362	5.45964	4.0851	4.29449	4.14853	20.7569	0.499324	0.372551	1.34028	0.180153	0.493866	20.7569	1.35712	0.408373	3.32324	0.000889773	0.0508035	20.7569	-1.06331	0.500058	-2.12637	0.0334724	0.220638	20.7569	0.210039	0.438313	0.479199	0.631797	0.94636	20.7569	-1.56263	0.495893
50060	chr3	41501164	41501466	303	*	ENSMUSG00000097639.2	Platr4	7971	0	3.23297	3.71616	2.45129	3.11474	4.46141	3.75848	3.62457	3.99113	4.54595	3.53433	3.63328	2.68521	3.22766	12.4959	0.927649	0.493895	1.87823	0.0603495	NA	12.4959	1.35351	0.584365	2.3162	0.0205473	NA	12.4959	0.333292	0.565471	0.589405	0.55559	0.838066	12.4959	0.409565	0.6248	0.655514	0.512137	0.918615	12.4959	-0.594358	0.540566
69492	chr6	115670531	115671254	724	*	ENSMUSG00000107994.1	RP24-179I4.3	4713	0	4.52703	4.77129	4.05673	3.52802	5.0429	4.51941	5.24167	5.3395	5.01362	4.88021	4.57394	4.81551	4.70611	25.4268	0.279095	0.333446	0.837004	0.40259	0.710824	25.4268	1.35104	0.411528	3.28299	0.00102714	0.0556472	25.4268	-0.0560259	0.376256	-0.148904	0.88163	0.966606	25.4268	0.957282	0.424544	2.25485	0.024143	0.442116	25.4268	-0.335121	0.377747
31607	chr16	44509326	44509685	360	*	ENSMUSG00000093046.1	Mir3081	48443	0	4.65282	4.47569	3.46668	2.53329	4.01273	4.05893	3.24801	4.12036	4.79865	3.83114	4.26708	3.65987	3.05685	15.674	0.111568	0.462671	0.241138	0.809448	NA	15.674	1.34847	0.542896	2.48384	0.0129975	NA	15.674	0.886554	0.470036	1.88614	0.0592761	0.305756	15.674	0.752533	0.566805	1.32768	0.184285	0.774562	15.674	0.774986	0.4796
72647	chr7	50005420	50005919	500	*	ENSMUSG00000055409.13	Nell1	30555	0	2.64415	3.33726	3.95647	3.40297	3.93551	4.70417	4.17001	5.20024	4.75153	4.91227	2.97181	3.74582	2.86307	16.2498	1.05298	0.451886	2.3302	0.0197958	NA	16.2498	1.34571	0.456953	2.94496	0.00323001	NA	16.2498	-0.288873	0.57152	-0.505447	0.613245	0.865666	16.2498	-0.439633	0.517559	-0.849435	0.395639	0.885947	16.2498	-1.34186	0.544815
62276	chr5	93173950	93174281	332	*	ENSMUSG00000107019.1	Gm43682	2688	0	4.52703	4.01597	3.14092	2.94569	4.01273	4.70417	3.92292	4.34855	4.48962	3.9594	3.49414	4.04608	3.76035	15.8735	0.448704	0.421433	1.06471	0.287007	NA	15.8735	1.34106	0.523833	2.56009	0.0104644	NA	15.8735	0.518075	0.454551	1.13975	0.25439	0.62235	15.8735	0.843627	0.545491	1.54655	0.121973	0.714943	15.8735	0.0693708	0.450216
68966	chr6	97321477	97321817	341	*	ENSMUSG00000044086.8	Lmod3	68717	0	3.52388	4.01597	2.71947	2.53329	3.85393	3.75848	3.78144	3.20101	4.01833	4.07718	3.49414	2.99706	2.374	11.0049	0.874437	0.511775	1.70864	0.0875183	NA	11.0049	1.34097	0.612353	2.18986	0.0285346	NA	11.0049	0.861901	0.552279	1.56063	0.118612	0.441373	11.0049	0.454461	0.65555	0.693251	0.488152	0.911911	11.0049	-0.0125359	0.524828
79345	chr8	105752763	105753100	338	*	ENSMUSG00000013150.15	Gfod2	5563	0	3.38574	3.92279	2.94553	2.53329	3.47177	3.75848	3.62457	4.34855	3.84958	3.53433	3.16769	3.47087	3.05685	11.7412	0.380247	0.498117	0.763368	0.445244	NA	11.7412	1.34089	0.585246	2.29116	0.0219542	NA	11.7412	0.464501	0.535019	0.868194	0.385288	0.73213	11.7412	0.591289	0.620039	0.953632	0.34027	0.864889	11.7412	0.0842536	0.532528
25559	chr14	87396384	87396998	615	*	ENSMUSG00000022019.15	Tdrd3	19640	0	5.0227	4.53985	2.94553	3.64309	5.66196	5.585	5.18661	4.63477	4.54595	4.63337	4.0851	4.55477	4.2312	23.9375	1.22289	0.335499	3.64499	0.000267403	0.0229182	23.9375	1.34013	0.459401	2.91712	0.00353284	0.118557	23.9375	0.498318	0.384067	1.29748	0.194467	0.554762	23.9375	1.04138	0.473265	2.20041	0.0277781	0.463683	23.9375	-0.724571	0.36247
70245	chr6	129078843	129079434	592	*	ENSMUSG00000030155.7	Clec2e	21478	0	4.59129	4.60128	3.31297	2.27236	4.92801	5.53713	4.80314	4.34855	3.65844	4.07718	2.97181	3.25333	3.86762	17.5748	1.79654	0.417525	4.30282	1.68639e-05	NA	17.5748	1.33553	0.551559	2.42137	0.0154623	0.270628	17.5748	1.26688	0.463158	2.73531	0.00623211	0.0755541	17.5748	0.627406	0.583585	1.07509	0.282335	0.839761	17.5748	-0.529654	0.412726
1298	chr1	73030850	73031420	571	*	ENSMUSG00000026182.6	Tnp1	14940	0	2.8682	4.01597	3.60557	4.02896	4.66648	4.41733	4.38091	4.8735	5.01362	5.39305	3.49414	3.97667	3.38037	19.0711	0.898652	0.411317	2.18482	0.0289023	NA	19.0711	1.33549	0.432255	3.08959	0.0020043	0.083867	19.0711	-0.116183	0.497509	-0.233529	0.81535	0.945193	19.0711	-0.189885	0.47828	-0.397017	0.691355	0.957674	19.0711	-1.01483	0.478577
46924	chr2	150500176	150501389	1214	*	ENSMUSG00000083325.3	Gm14121	0	0	5.35437	5.0165	4.79776	4.11122	5.94409	6.5459	6.30235	6.10441	5.94996	5.11867	5.54333	5.49921	5.10727	47.2355	0.886622	0.301034	2.94526	0.00322688	0.0707779	47.2355	1.33513	0.372382	3.58538	0.000336584	0.027566	47.2355	-0.209367	0.353557	-0.592172	0.553736	0.836928	47.2355	0.948099	0.381206	2.48711	0.0128787	0.352492	47.2355	-1.09599	0.346307
10467	chr11	39948129	39948416	288	*	ENSMUSG00000085301.1	Gm12132	59777	0	2.37879	4.10349	2.45129	3.11474	4.71349	4.94333	4.64874	4.05719	3.84958	4.18607	4.0851	3.56846	4.2312	16.0987	0.84055	0.403608	2.08259	0.0372889	NA	16.0987	1.33297	0.560094	2.3799	0.0173174	NA	16.0987	-0.512833	0.505618	-1.01427	0.310454	0.675151	16.0987	1.25053	0.570769	2.19096	0.0284548	0.467009	16.0987	-1.35338	0.492196
8269	chr10	97090128	97090529	402	*	ENSMUSG00000080347.1	Gm24587	234457	0	3.76586	2.01279	4.05673	3.11474	3.93551	5.08325	5.00758	5.10975	4.30612	5.11867	3.98471	4.29449	4.14853	20.142	0.582832	0.417072	1.39744	0.162282	0.469602	20.142	1.33201	0.486356	2.73875	0.00616737	0.16391	20.142	-1.11729	0.550378	-2.03005	0.0423518	0.252911	20.142	0.552451	0.508365	1.08672	0.27716	0.835739	20.142	-1.70012	0.544823
67273	chr6	47663127	47663698	572	*	ENSMUSG00000087897.1	Gm25283	25983	0	4.52703	5.10399	2.94553	2.75418	3.93551	4.30746	4.05175	4.12036	3.43806	4.38191	2.7451	2.99706	3.51846	14.8438	1.05413	0.475469	2.21704	0.0266202	NA	14.8438	1.33043	0.560488	2.3737	0.0176107	NA	14.8438	1.84965	0.482519	3.83332	0.000126426	0.00441358	14.8438	0.313594	0.606324	0.517205	0.605013	0.940931	14.8438	0.795515	0.445742
48773	chr2	171587945	171588251	307	*	ENSMUSG00000088505.1	Gm26489	281513	0	3.52388	3.18507	2.71947	2.94569	3.76746	4.18854	4.17001	4.40037	3.65844	3.9594	3.16769	3.3662	3.22766	11.9035	0.828414	0.471448	1.75717	0.0788888	NA	11.9035	1.32927	0.564437	2.35504	0.0185207	NA	11.9035	0.108109	0.551571	0.196002	0.844608	0.954449	11.9035	0.479918	0.602287	0.796825	0.425552	0.893981	11.9035	-0.720305	0.530739
22923	chr13	115787371	115788882	1512	*	ENSMUSG00000061669.6	Rpl34-ps2	364898	0	5.79735	5.10399	3.84872	4.11122	6.43968	6.86958	6.32802	5.44196	5.42748	4.88021	4.93841	4.69103	5.10727	42.6366	1.67807	0.294288	5.70214	1.1831e-08	2.87878e-05	42.6366	1.32765	0.392128	3.38575	0.00070985	0.0441979	42.6366	0.593546	0.339397	1.74882	0.0803213	0.360882	42.6366	0.964782	0.403587	2.39052	0.0168247	0.390369	42.6366	-1.08453	0.318236
66549	chr6	8497419	8498386	968	*	ENSMUSG00000077250.1	Gm26075	2969	0	5.06858	4.60128	4.2385	4.64065	4.51547	4.78837	5.06976	5.73218	5.26919	6.09776	5.18456	4.23628	4.5856	30.5712	0.0927588	0.358145	0.258998	0.795637	0.925597	30.5712	1.32675	0.38396	3.45544	0.000549388	0.0375463	30.5712	0.159966	0.38962	0.41057	0.681388	0.895736	30.5712	0.246978	0.405612	0.608902	0.542589	0.925328	30.5712	0.0672076	0.396025
18546	chr12	99514759	99515060	302	*	ENSMUSG00000097917.1	Gm26839	48780	0	3.38574	4.10349	2.94553	2.94569	4.28589	3.58098	3.78144	4.40037	4.30612	3.69035	3.49414	3.3662	3.86762	12.6948	0.408712	0.460346	0.887836	0.374629	NA	12.6948	1.32628	0.553864	2.39459	0.0166389	NA	12.6948	0.228632	0.5098	0.448475	0.653811	0.88395	12.6948	0.710644	0.580375	1.22446	0.22078	0.803111	12.6948	-0.18008	0.506782
53802	chr4	22972592	22973687	1096	*	ENSMUSG00000028244.6	1700025O08Rik	34156	0	3.87315	4.87442	4.05673	4.74739	5.28001	5.53713	5.53407	5.75226	5.67484	5.78801	4.99111	5.19749	5.4556	35.4816	0.218283	0.300066	0.727451	0.46695	0.757006	35.4816	1.32291	0.354184	3.73508	0.000187654	0.0188233	35.4816	-0.792609	0.365423	-2.16902	0.0300814	0.206786	35.4816	0.799129	0.365953	2.1837	0.0289846	0.469498	35.4816	-1.01089	0.367685
22026	chr13	83872585	83873262	678	*	ENSMUSG00000100891.1	2810049E08Rik	17945	0	3.23297	3.82317	3.46668	3.94173	4.56758	5.43633	4.56487	5.25757	5.3346	4.13265	3.98471	4.17562	3.76035	19.4737	0.939728	0.413681	2.27162	0.0231092	NA	19.4737	1.32241	0.473615	2.79216	0.0052358	0.150167	19.4737	-0.466305	0.514034	-0.907149	0.364328	0.717883	19.4737	0.278937	0.50241	0.555198	0.578759	0.934581	19.4737	-1.40603	0.499018
76420	chr8	4582238	4583161	924	*	ENSMUSG00000058748.8	Zfp958	30005	0	5.87686	5.60164	3.95647	3.40297	4.15576	5.585	4.47582	4.6774	4.75153	5.2992	3.8768	3.74582	4.30938	25.4462	0.874071	0.400283	2.18363	0.0289892	0.200938	25.4462	1.3198	0.460319	2.86714	0.00414203	0.13037	25.4462	1.8243	0.412137	4.42644	9.58017e-06	0.000603696	25.4462	0.316157	0.489487	0.645894	0.518348	0.919891	25.4462	0.950227	0.394882
62228	chr5	92627638	92628764	1127	*	ENSMUSG00000047963.7	Stbd1	24596	0	6.51289	6.35667	4.67693	4.695	5.6132	6.09526	5.73931	5.69116	5.94996	6.21804	5.04196	4.73373	5.67821	49.7089	0.636863	0.293598	2.16917	0.0300698	0.204921	49.7089	1.31954	0.341274	3.86652	0.000110398	0.0136316	49.7089	1.26847	0.309831	4.09408	4.23839e-05	0.00189406	49.7089	0.522091	0.356309	1.46527	0.142846	0.738874	49.7089	0.63161	0.304203
61499	chr5	47869379	47870503	1125	*	ENSMUSG00000105994.1	Gm43427	104501	0	6.09204	6.33874	3.84872	4.18903	5.70912	5.9925	5.70053	4.8735	5.12873	5.73523	5.31432	4.93011	5.52279	40.9198	0.547123	0.297934	1.83639	0.0663001	0.302803	40.9198	1.31882	0.389995	3.38164	0.000720539	0.04455	40.9198	0.976152	0.318207	3.06767	0.00215737	0.0357241	40.9198	1.27925	0.395546	3.23413	0.00122016	0.115299	40.9198	0.429029	0.314524
197	chr1	20466165	20466711	547	*	ENSMUSG00000070175.1	Gm24162	21252	0	3.52388	3.92279	3.95647	3.94173	3.23451	4.18854	4.17001	5.14055	5.05302	5.39305	3.8768	3.3662	2.86307	17.2223	0.484638	0.456231	1.06226	0.288116	NA	17.2223	1.31573	0.428829	3.06818	0.00215363	0.0878776	17.2223	0.355185	0.501213	0.70865	0.478542	0.793918	17.2223	-0.580373	0.48877	-1.18742	0.235064	0.810754	17.2223	-0.129453	0.494131
23014	chr13	119625253	119626062	810	*	ENSMUSG00000074715.2	Ccl28	1433	0	5.15617	5.18648	3.84872	3.64309	4.66648	4.70417	5.12937	4.90971	5.09137	4.97431	4.93841	4.64702	4.45409	27.3017	0.153342	0.329595	0.465245	0.641756	0.856387	27.3017	1.3127	0.408529	3.21323	0.00131252	0.0645055	27.3017	0.500722	0.347732	1.43997	0.149877	0.492978	27.3017	0.998063	0.420742	2.37215	0.0176848	0.398567	27.3017	0.347379	0.352923
66079	chr5	146483583	146484205	623	*	ENSMUSG00000096344.2	Gm6408	1617	0	4.23682	4.53985	2.94553	3.11474	4.66648	3.58098	3.62457	4.59084	4.36992	3.61445	3.8768	2.49973	3.22766	16.974	0.938659	0.482375	1.94591	0.0516656	NA	16.974	1.31028	0.553288	2.36817	0.0178765	0.291386	16.974	1.22926	0.509412	2.4131	0.0158173	0.139191	16.974	0.248576	0.596055	0.417035	0.676652	0.954294	16.974	0.290605	0.482525
69193	chr6	101432488	101433363	876	*	ENSMUSG00000035357.16	Pdzrn3	54590	0	5.11304	5.74463	4.32146	3.74965	5.66196	5.32796	5.81387	5.56059	5.36623	4.94362	4.70593	4.64702	4.2312	32.4105	1.10931	0.325276	3.41035	0.000648789	0.0340035	32.4105	1.30998	0.393609	3.32814	0.000874291	0.0502402	32.4105	0.949399	0.35664	2.66206	0.0077663	0.08755	32.4105	0.522338	0.414065	1.26149	0.207133	0.794241	32.4105	-0.159908	0.338871
43931	chr2	48098701	48099892	1192	*	ENSMUSG00000082278.1	Gm13471	40253	0	4.52703	4.47569	4.79776	5.0271	5.28001	5.84302	5.57752	6.16559	6.48453	5.91999	5.5782	5.64056	5.52279	44.3339	-0.0248404	0.279405	-0.0889045	0.929158	0.975766	44.3339	1.30862	0.316724	4.13175	3.60018e-05	0.0064841	44.3339	-1.1171	0.346822	-3.22097	0.00127756	0.0244198	44.3339	0.680101	0.327808	2.07469	0.0380149	0.51243	44.3339	-1.09226	0.352752
20646	chr13	45613675	45613959	285	*	ENSMUSG00000000253.12	Gmpr	106230	0	4.06642	3.82317	2.94553	2.94569	2.78418	3.91651	3.44854	4.23896	4.36992	3.76246	3.49414	2.99706	3.38037	12.5388	0.104421	0.507943	0.205575	0.837123	NA	12.5388	1.30532	0.553285	2.35922	0.0183132	NA	12.5388	0.724035	0.514973	1.40597	0.159734	0.507293	12.5388	0.383077	0.592705	0.646321	0.518071	0.919825	12.5388	0.619615	0.527229
9844	chr11	12589955	12590333	379	*	ENSMUSG00000089034.1	Gm22156	86599	0	3.06208	2.59917	3.60557	3.11474	3.85393	2.51099	3.78144	4.94504	4.01833	4.63337	2.1449	3.25333	1.62848	10.8284	1.10637	0.581469	1.90271	0.057078	NA	10.8284	1.30494	0.54083	2.41285	0.0158285	NA	10.8284	0.315001	0.680294	0.463037	0.643338	0.879297	10.8284	-0.90849	0.636186	-1.42802	0.153285	0.749599	10.8284	-0.791367	0.637998
44323	chr2	66044060	66044548	489	*	ENSMUSG00000026994.9	Galnt3	80445	0	4.31503	4.26406	2.71947	4.33311	4.66648	4.70417	4.27931	5.17071	5.16515	4.67132	3.16769	4.04608	3.76035	19.123	0.887529	0.414948	2.13889	0.0324443	NA	19.123	1.30468	0.448659	2.90795	0.00363803	0.120332	19.123	0.594522	0.460697	1.29048	0.196883	0.558003	19.123	-0.0449101	0.489182	-0.0918065	0.926852	0.992021	19.123	-0.293007	0.441566
52149	chr3	115936679	115937369	691	*	ENSMUSG00000104723.1	Gm43106	5112	0	5.23874	5.06091	3.46668	4.11122	5.28001	5.43633	4.56487	5.22919	4.70281	5.22458	4.35013	4.45622	4.81733	27.192	0.61485	0.339573	1.81065	0.0701945	0.312309	27.192	1.30257	0.414986	3.13882	0.00169631	0.0756591	27.192	0.620097	0.369466	1.67836	0.0932766	0.390634	27.192	0.75485	0.431502	1.74935	0.0802297	0.640011	27.192	0.00524695	0.362418
86966	chrX	136731394	136733805	2412	*	ENSMUSG00000087368.7	BC065397	8018	0	6.82498	7.30232	4.67693	4.89401	5.98298	6.86958	6.51841	5.92143	5.79591	6.38723	4.93841	5.84914	5.48959	65.2615	1.00616	0.295545	3.40443	0.000663014	0.0342205	65.2615	1.30177	0.354788	3.66915	0.000243357	0.0222636	65.2615	1.61469	0.317744	5.08174	3.7399e-07	5.0921e-05	65.2615	0.718154	0.365069	1.96717	0.0491634	0.552851	65.2615	0.608528	0.308824
49076	chr2	177534968	177535495	528	*	ENSMUSG00000085513.1	Gm16363	7061	0	3.64993	4.10349	3.14092	2.27236	2.78418	3.75848	2.73704	4.83635	2.45205	3.4495	3.16769	3.65987	3.22766	11.9173	-0.290217	0.588606	-0.493058	0.621971	NA	11.9173	1.30079	0.656653	1.98095	0.0475972	NA	11.9173	0.554675	0.595739	0.931071	0.351817	0.709012	11.9173	0.72169	0.682133	1.05799	0.29006	0.844314	11.9173	0.844893	0.627149
32844	chr16	96885315	96886542	1228	*	ENSMUSG00000050272.9	Dscam	284209	0	6.09204	5.68912	4.2385	3.94173	5.5882	6.19118	5.81387	5.0461	4.84428	5.8719	4.8837	4.69103	5.01695	38.0979	1.03085	0.322459	3.19685	0.00138936	0.0477399	38.0979	1.30076	0.401786	3.23745	0.00120604	0.0615692	38.0979	1.06692	0.351149	3.03837	0.0023786	0.0384483	38.0979	0.808476	0.414909	1.94856	0.0513476	0.560735	38.0979	0.0360669	0.338052
50660	chr3	79253130	79253483	354	*	ENSMUSG00000062232.14	Rapgef2	33033	0	4.23682	4.87442	2.94553	3.26604	4.22229	4.51941	4.47582	4.23896	4.16939	4.51311	3.34013	3.74582	3.51846	16.9586	0.88811	0.418173	2.12378	0.0336881	NA	16.9586	1.30064	0.504551	2.57781	0.00994283	0.213344	16.9586	1.09819	0.442855	2.4798	0.0131457	0.123895	16.9586	0.486337	0.53768	0.90451	0.365725	0.874064	16.9586	0.210079	0.419978
86128	chr9	123382082	123383090	1009	*	ENSMUSG00000035202.7	Lars2	15141	0	4.76852	5.22602	4.47431	4.33311	5.53684	6.02757	5.44303	5.75226	5.62342	5.60401	4.8837	4.69103	4.52134	35.287	1.00203	0.301781	3.32038	0.000898934	0.0392859	35.287	1.30042	0.350358	3.71169	0.000205878	0.0198499	35.287	0.32607	0.346168	0.941941	0.346223	0.704383	35.287	0.313835	0.372913	0.841578	0.400024	0.887276	35.287	-0.675959	0.331658
23729	chr14	25762016	25762429	414	*	ENSMUSG00000055538.7	Zcchc24	6609	0	3.64993	4.01597	2.71947	3.52802	3.76746	2.51099	4.05175	4.2948	4.70281	4.18607	3.8768	2.99706	3.05685	14.4984	0.307391	0.490455	0.626747	0.530825	NA	14.4984	1.29881	0.521413	2.49094	0.0127406	NA	14.4984	0.555013	0.518052	1.07135	0.284013	0.65065	14.4984	0.154205	0.565336	0.272767	0.785032	0.973822	14.4984	0.247622	0.519173
44902	chr2	84626039	84628014	1976	*	ENSMUSG00000034101.14	Ctnnd1	22750	0	6.97705	6.9117	5.44149	5.55377	6.49455	7.03383	6.8192	6.75881	6.37996	7.09419	5.85906	6.41921	6.34938	88.7523	0.553097	0.249598	2.21595	0.0266946	0.193191	88.7523	1.29828	0.292768	4.43451	9.22835e-06	0.00257429	88.7523	0.713851	0.272807	2.61669	0.00887858	0.0958226	88.7523	0.750712	0.299951	2.50278	0.0123222	0.346622	88.7523	0.160755	0.27065
57310	chr4	130676018	130676397	380	*	ENSMUSG00000028580.15	Pum1	12696	0	5.06858	4.71682	3.31297	3.26604	4.61788	4.51941	4.72801	4.18088	4.75153	4.51311	3.76017	3.13088	4.06083	19.6225	1.0151	0.400446	2.53493	0.0112469	NA	19.6225	1.29547	0.480246	2.69751	0.00698598	0.175263	19.6225	1.30225	0.42204	3.08561	0.00203133	0.0341988	19.6225	0.418034	0.513408	0.814234	0.415511	0.891122	19.6225	0.28715	0.395815
77703	chr8	58217700	58218651	952	*	ENSMUSG00000097695.1	Gm26905	46264	0	5.71321	4.87442	3.60557	4.02896	4.75902	6.02757	5.77707	5.41702	5.05302	4.67132	4.82685	5.19749	4.70611	31.3112	0.658812	0.354987	1.85588	0.063471	0.296941	31.3112	1.2948	0.450076	2.87685	0.00401665	0.127612	31.3112	0.427	0.394396	1.08267	0.278955	0.646093	31.3112	1.15143	0.45749	2.51684	0.0118413	0.342394	31.3112	-0.231811	0.388805
87154	chrX	159615579	159616766	1188	*	ENSMUSG00000040990.17	Sh3kbp1	10505	0	6.62459	6.30221	3.14092	3.94173	5.56275	6.09526	5.24167	4.63477	4.30612	5.32324	4.35013	4.93011	4.7628	35.4402	0.976631	0.336123	2.90557	0.00366582	0.0752804	35.4402	1.2923	0.448002	2.88458	0.00391931	0.125812	35.4402	1.79585	0.353551	5.07947	3.78488e-07	5.12361e-05	35.4402	1.16682	0.456418	2.55647	0.0105741	0.324962	35.4402	0.819223	0.339989
21684	chr13	66996425	66997698	1274	*	ENSMUSG00000021519.10	Mterf3	63336	0	4.87562	5.60164	5.01272	4.18903	5.73213	5.84302	5.29471	5.73218	5.79591	6.12536	5.5076	5.59496	5.58698	45.04	0.0816184	0.28802	0.283378	0.776887	0.917814	45.04	1.29159	0.342615	3.76979	0.000163385	0.0174955	45.04	-0.285448	0.32604	-0.875499	0.381302	0.729981	45.04	0.951534	0.350708	2.71318	0.00666414	0.266187	45.04	-0.367066	0.330469
55353	chr4	89446497	89447382	886	*	ENSMUSG00000098669.1	Gm27580	1277	0	4.97532	4.71682	3.84872	4.11122	4.80316	5.76203	5.39526	5.2854	5.20067	5.19882	4.35013	4.60164	4.92059	28.8687	0.708655	0.328615	2.15649	0.0310452	0.207985	28.8687	1.2915	0.39879	3.23855	0.00120138	0.0613703	28.8687	0.213821	0.372939	0.573342	0.566413	0.843683	28.8687	0.687445	0.415571	1.65422	0.0980832	0.6776	28.8687	-0.494834	0.364441
70803	chr6	148930738	148931548	811	*	ENSMUSG00000108258.1	RP24-325P20.7	10202	0	5.35437	5.18648	4.39991	3.40297	5.18312	5.43633	5.12937	5.0461	5.01362	5.45964	4.8837	5.00174	4.70611	30.2858	0.383482	0.315916	1.21388	0.224795	0.547479	30.2858	1.28976	0.393124	3.28079	0.00103516	0.0558563	30.2858	0.409158	0.343958	1.18956	0.234219	0.60084	30.2858	0.959267	0.404445	2.37181	0.0177012	0.398567	30.2858	0.0256764	0.342949
32237	chr16	87645384	87646588	1205	*	ENSMUSG00000064670.1	Gm22808	24263	0	5.5286	5.40894	4.47431	4.84677	5.68573	6.28112	5.70053	5.84868	5.7245	6.17905	4.57394	4.89291	5.23296	43.4322	0.994009	0.295253	3.36664	0.000760905	0.0363956	43.4322	1.28969	0.338104	3.81447	0.000136474	0.01555	43.4322	0.557004	0.331045	1.68256	0.09246	0.3888	43.4322	0.256811	0.358473	0.716404	0.473742	0.909416	43.4322	-0.437005	0.318316
39855	chr19	8251672	8253374	1703	*	ENSMUSG00000075044.11	Slc22a29	32771	0	7.27972	6.45978	2.45129	6.06795	5.863	5.9925	6.35324	5.56059	6.21606	7.14228	6.37752	5.96119	5.73598	72.651	0.0349439	0.725669	0.048154	0.961594	0.987467	72.651	1.28951	0.815599	1.58106	0.113863	0.634249	72.651	0.888112	0.80499	1.10326	0.269915	0.637436	72.651	0.879131	0.818267	1.07438	0.282651	0.839948	72.651	0.853168	0.806667
27124	chr15	56164337	56164695	359	*	ENSMUSG00000060429.11	Sntb1	257387	0	4.23682	4.60128	3.31297	2.75418	3.85393	5.08325	4.17001	4.23896	4.6524	3.69035	3.34013	2.84954	3.38037	15.2988	1.3272	0.473196	2.80475	0.00503559	NA	15.2988	1.2895	0.548772	2.3498	0.0187837	NA	15.2988	1.34481	0.508427	2.64504	0.00816824	0.090618	15.2988	0.158616	0.595404	0.266401	0.789931	0.974554	15.2988	0.0176113	0.466383
37083	chr18	13917617	13918031	415	*	ENSMUSG00000024420.8	Zfp521	54701	0	4.82306	4.60128	3.60557	3.84889	4.66648	4.61475	4.27931	4.2948	4.79865	5.50238	4.76765	4.89291	4.52134	23.6702	-0.20903	0.372578	-0.561038	0.574771	0.821907	23.6702	1.28934	0.444274	2.90213	0.00370634	0.121691	23.6702	-0.0272767	0.401795	-0.0678872	0.945875	0.984499	23.6702	1.06118	0.454036	2.3372	0.0194286	0.410764	23.6702	0.181754	0.416505
35829	chr17	62793034	62793334	301	*	ENSMUSG00000048915.12	Efna5	87982	0	4.06642	3.92279	3.60557	2.75418	3.85393	4.18854	3.92292	4.83635	4.43101	3.83114	3.16769	2.84954	4.45409	14.6036	0.365097	0.477664	0.764338	0.444666	NA	14.6036	1.28934	0.542606	2.3762	0.017492	NA	14.6036	0.381528	0.519578	0.734302	0.462765	0.783918	14.6036	0.462032	0.572123	0.807574	0.419336	0.891886	14.6036	0.0164304	0.518526
50291	chr3	54732851	54733160	310	*	ENSMUSG00000027752.15	Exosc8	2232	0	4.23682	4.10349	3.46668	2.75418	3.47177	4.05893	4.38091	4.34855	4.48962	4.13265	4.0851	3.3662	4.2312	16.535	0.0606016	0.430385	0.140808	0.888022	NA	16.535	1.28914	0.514724	2.50452	0.0122619	NA	16.535	0.275827	0.458421	0.601688	0.547382	0.833696	16.535	0.852119	0.534055	1.59557	0.110586	0.697816	16.535	0.215225	0.46907
6656	chr10	60266984	60267309	326	*	ENSMUSG00000004207.14	Psap	10317	0	3.87315	3.82317	2.94553	2.94569	4.28589	3.75848	3.62457	4.23896	4.6524	3.16021	3.8768	2.84954	2.86307	14.2061	0.77594	0.498776	1.55569	0.119782	NA	14.2061	1.28719	0.575325	2.23732	0.0252656	NA	14.2061	0.658123	0.545646	1.20614	0.227765	0.593936	14.2061	0.341171	0.614904	0.554837	0.579006	0.934581	14.2061	-0.117817	0.526337
61493	chr5	47465166	47465643	478	*	ENSMUSG00000106402.1	Gm17824	168858	0	3.06208	3.60058	3.60557	3.64309	3.76746	5.32796	4.47582	4.8735	4.60015	5.00436	2.7451	3.25333	3.64447	16.237	1.43092	0.459875	3.11154	0.00186115	NA	16.237	1.28689	0.484317	2.65712	0.00788108	NA	16.237	0.102288	0.560772	0.182406	0.855264	0.958098	16.237	-0.394183	0.541797	-0.727547	0.466891	0.908236	16.237	-1.32863	0.522758
22924	chr13	115824630	115825941	1312	*	ENSMUSG00000061669.6	Rpl34-ps2	327839	0	4.92633	4.77129	4.6125	4.64065	5.51046	6.36578	6.37802	6.26678	5.16515	5.96653	5.13857	5.22768	5.19227	43.0509	0.942948	0.315731	2.98655	0.00282141	0.0662251	43.0509	1.28562	0.373271	3.44421	0.000572738	0.0385901	43.0509	-0.349119	0.377383	-0.925106	0.354911	0.711109	43.0509	0.580928	0.38639	1.50348	0.132716	0.726933	43.0509	-1.29207	0.368814
72988	chr7	70640881	70641643	763	*	ENSMUSG00000089401.1	Gm24880	110772	0	6.31776	5.302	4.2385	2.94569	5.31091	5.67623	5.70053	4.90971	4.60015	5.1726	4.70593	4.7752	5.4556	34.2702	0.557806	0.34251	1.62858	0.103401	0.378033	34.2702	1.28519	0.451233	2.84817	0.00439715	0.135218	34.2702	0.900632	0.368923	2.44125	0.0146366	0.132301	34.2702	1.38177	0.455201	3.03553	0.00240117	0.163212	34.2702	0.342827	0.364981
36382	chr17	81652995	81655015	2021	*	ENSMUSG00000054640.14	Slc8a1	3387	0	7.59392	7.07218	5.71133	5.36551	7.04689	7.74195	7.03718	6.74885	6.47005	7.12186	6.29607	6.81684	7.16236	111.974	0.506153	0.269614	1.87732	0.0604742	0.290199	111.974	1.28357	0.323376	3.9693	7.20849e-05	0.0102896	111.974	0.556392	0.298245	1.86555	0.0621042	0.313883	111.974	1.27769	0.325511	3.92518	8.66663e-05	0.0254676	111.974	0.0502394	0.297252
79190	chr8	101564167	101564453	287	*	ENSMUSG00000087985.1	Gm22223	24458	0	2.8682	2.33557	3.31297	2.94569	3.93551	4.51941	4.56487	4.34855	4.30612	4.28731	2.97181	3.90375	4.14853	14.1524	0.591568	0.426076	1.38841	0.165012	NA	14.1524	1.28314	0.520656	2.46446	0.013722	NA	14.1524	-1.29843	0.604755	-2.14703	0.0317908	0.213708	14.1524	0.708899	0.544343	1.3023	0.192813	0.783741	14.1524	-1.89	0.59765
52994	chr3	144723448	144723824	377	*	ENSMUSG00000037062.13	Sh3glb1	3112	0	4.76852	4.01597	4.32146	2.94569	4.61788	5.27057	5.12937	4.79823	4.75153	5.2992	4.42865	4.89291	4.81733	25.2292	0.273866	0.357403	0.766267	0.443517	0.739824	25.2292	1.28288	0.441606	2.90504	0.00367204	0.121012	25.2292	-0.312908	0.412746	-0.758113	0.448384	0.77485	25.2292	1.03125	0.45177	2.28269	0.0224488	0.432599	25.2292	-0.586774	0.414308
49070	chr2	177464452	177465827	1376	*	ENSMUSG00000078866.10	Gm14420	0	0	7.43664	7.12543	5.82942	5.66688	6.53437	7.47604	7.28009	7.8203	6.31662	6.36424	5.96825	6.1777	6.12994	104.182	1.05903	0.431021	2.45703	0.0140091	0.14175	104.182	1.28242	0.48609	2.63823	0.00833391	0.194551	104.182	1.20529	0.478281	2.52004	0.0117342	0.114914	104.182	0.35221	0.492221	0.715553	0.474268	0.909578	104.182	0.146256	0.474222
5846	chr10	22480010	22480996	987	*	ENSMUSG00000097473.1	Gm26585	26489	0	5.74181	5.33853	3.14092	3.94173	5.51046	6.3381	5.77707	5.3127	3.0277	5.1726	2.7451	3.74582	4.7628	29.4961	2.00345	0.655621	3.0558	0.00224463	0.059586	29.4961	1.2822	0.759734	1.68769	0.0914706	0.588989	29.4961	1.63851	0.728358	2.24959	0.0244748	0.182694	29.4961	0.404239	0.777034	0.520233	0.602901	0.940297	29.4961	-0.364936	0.706549
21972	chr13	80535732	80536271	540	*	ENSMUSG00000074794.9	Arrdc3	347112	0	4.15413	3.92279	3.31297	3.94173	4.08602	4.86793	4.72801	5.17071	5.05302	4.33539	3.8768	4.11231	3.86762	19.7245	0.621719	0.400274	1.55323	0.120367	NA	19.7245	1.28015	0.452709	2.82775	0.0046877	0.140285	19.7245	0.0799542	0.458923	0.174221	0.861691	0.960102	19.7245	0.313217	0.482273	0.64946	0.516041	0.91921	19.7245	-0.541764	0.44993
56256	chr4	116604016	116605211	1196	*	ENSMUSG00000085408.1	C530005A16Rik	6385	0	6.13579	6.18672	3.95647	4.18903	5.842	5.84302	5.29471	5.3127	5.26919	5.34689	4.70593	3.90375	4.70611	37.5298	1.27722	0.313107	4.07918	4.51942e-05	0.00904255	37.5298	1.27908	0.376896	3.39371	0.000689526	0.0435746	37.5298	1.75551	0.329295	5.33111	9.76146e-08	1.8642e-05	37.5298	0.390332	0.400838	0.97379	0.330161	0.860632	37.5298	0.478287	0.305178
69181	chr6	101287198	101288655	1458	*	ENSMUSG00000108076.1	RP23-296N5.4	0	0	5.49539	5.33853	4.96191	4.79794	5.39983	5.48761	5.73931	6.20983	5.81895	6.29299	5.27235	5.03627	5.4208	45.0372	0.304029	0.282339	1.07682	0.28156	0.608252	45.0372	1.27825	0.31414	4.06903	4.72098e-05	0.00763196	45.0372	0.18067	0.311749	0.579538	0.562227	0.841419	45.0372	0.374703	0.330709	1.13303	0.257202	0.823916	45.0372	-0.123359	0.312498
22385	chr13	98893020	98893349	330	*	ENSMUSG00000062461.7	Gm5453	10874	0	3.64993	4.26406	3.46668	3.40297	4.28589	4.18854	4.17001	4.59084	4.16939	4.97431	4.26708	3.97667	3.64447	16.9319	0.258738	0.410676	0.630029	0.528676	NA	16.9319	1.27699	0.474817	2.68943	0.00715749	NA	16.9319	0.0138504	0.459471	0.0301442	0.975952	0.993335	16.9319	0.591705	0.498896	1.18603	0.23561	0.811205	16.9319	-0.244887	0.462116
22668	chr13	108159811	108160181	371	*	ENSMUSG00000021694.18	Ercc8	1079	0	5.31685	4.92335	2.94553	3.74965	4.51547	4.51941	3.78144	4.2948	4.6524	4.84743	4.0851	4.11231	4.5856	19.9622	0.0569324	0.388635	0.146493	0.883532	0.959856	19.9622	1.27688	0.469045	2.7223	0.00648297	0.168308	19.9622	0.892389	0.394135	2.26417	0.0235635	0.178334	19.9622	0.915896	0.484151	1.89176	0.0585231	0.586689	19.9622	0.835457	0.403848
24487	chr14	54544291	54544606	316	*	ENSMUSG00000022177.8	Haus4	9754	0	3.76586	4.10349	3.46668	3.11474	3.67547	3.37855	3.92292	4.54553	4.30612	4.55432	3.8768	3.90375	3.38037	15.5038	-0.0715983	0.443987	-0.161262	0.871887	NA	15.5038	1.27559	0.486279	2.62316	0.00871192	NA	15.5038	0.213572	0.466943	0.457384	0.647395	0.881303	15.5038	0.499366	0.515639	0.968441	0.332824	0.861703	15.5038	0.285171	0.484938
10453	chr11	36477770	36478070	301	*	ENSMUSG00000086375.1	Gm12127	199728	0	4.06642	3.60058	2.94553	1.95358	4.22229	4.18854	3.62457	3.6917	3.55245	3.61445	2.7451	2.99706	3.05685	11.2203	1.21641	0.496322	2.45085	0.0142518	NA	11.2203	1.27547	0.625143	2.04028	0.0413221	NA	11.2203	0.999855	0.542645	1.84256	0.0653934	0.323065	11.2203	0.5214	0.666652	0.782117	0.434146	0.897667	11.2203	-0.216557	0.498853
35051	chr17	43024155	43024918	764	*	ENSMUSG00000023915.4	Tnfrsf21	7599	0	4.38921	5.0165	4.05673	3.52802	4.51547	5.14843	3.62457	4.90971	5.16515	4.97431	4.26708	4.55477	3.96746	22.7137	0.256107	0.384282	0.666456	0.50512	0.782167	22.7137	1.27456	0.437286	2.91471	0.00356014	0.118912	22.7137	0.461539	0.411532	1.12152	0.262069	0.629871	22.7137	0.525424	0.458885	1.145	0.252208	0.821554	22.7137	0.205432	0.414068
38564	chr18	67772437	67773280	844	*	ENSMUSG00000097835.1	Gm26910	1576	0	5.19805	5.18648	3.73226	4.18903	4.80316	5.01499	4.05175	4.97952	5.42748	5.19882	4.57394	4.93011	5.06281	27.7481	-0.199163	0.338023	-0.589202	0.555726	0.811581	27.7481	1.27299	0.396084	3.21394	0.00130929	0.0644298	27.7481	0.325828	0.352049	0.92552	0.354695	0.710952	27.7481	0.930557	0.407472	2.28373	0.0223872	0.431984	27.7481	0.524992	0.366803
50094	chr3	49872723	49873963	1241	*	ENSMUSG00000102943.1	Gm37550	91835	0	5.85084	5.92364	4.05673	4.33311	5.79905	6.5459	5.81387	5.75226	5.36623	5.11867	4.99111	5.64056	5.67821	45.4009	0.608828	0.292949	2.07827	0.0376845	0.22902	45.4009	1.27293	0.381611	3.33568	0.000850897	0.0493883	45.4009	0.416407	0.324845	1.28187	0.19989	0.56153	45.4009	1.31943	0.385557	3.42213	0.000621332	0.0824124	45.4009	-0.192421	0.320916
56564	chr4	120184568	120184973	406	*	ENSMUSG00000028635.7	Edn2	23361	0	4.59129	4.77129	3.95647	3.11474	4.92801	4.61475	4.64874	4.71881	4.48962	5.0338	4.57394	4.17562	4.96957	22.8673	0.171635	0.356332	0.481672	0.630039	0.851115	22.8673	1.2729	0.446813	2.84885	0.0043877	0.135168	22.8673	0.096723	0.392106	0.246676	0.805159	0.941982	22.8673	1.08251	0.457018	2.36863	0.0178543	0.398743	22.8673	-0.0749123	0.39662
70612	chr6	144273285	144273754	470	*	ENSMUSG00000087157.1	Sox5os2	207470	0	3.64993	4.26406	3.73226	3.84889	4.71349	4.70417	4.72801	4.8735	5.42748	4.63337	2.47599	3.97667	3.86762	20.1152	1.16003	0.413681	2.80417	0.00504466	0.0872914	20.1152	1.27229	0.444474	2.86247	0.00420356	0.131475	20.1152	0.399669	0.478027	0.836082	0.403109	0.746027	20.1152	-0.187212	0.490067	-0.382013	0.702451	0.958893	20.1152	-0.760361	0.450332
9988	chr11	20469499	20470059	561	*	ENSMUSG00000083878.3	Gm12034	23086	0	4.06642	4.71682	3.31297	4.11122	4.75902	4.86793	4.47582	4.83635	5.26919	4.84743	4.50313	4.4043	4.38355	23.6351	0.295543	0.356244	0.829609	0.40676	0.714356	23.6351	1.26654	0.420044	3.01526	0.00256758	0.097707	23.6351	0.00248635	0.400297	0.00621127	0.995044	0.998867	23.6351	0.682781	0.43836	1.55758	0.119332	0.711408	23.6351	-0.293057	0.401471
84471	chr9	85410528	85411317	790	*	ENSMUSG00000065274.1	Gm25125	61416	0	4.52703	4.66021	4.15048	3.94173	5.24843	4.94333	5.29471	5.3395	5.36623	5.06265	4.70593	4.11231	4.70611	28.0388	0.693742	0.327228	2.12006	0.0340013	0.217232	28.0388	1.26482	0.385155	3.28392	0.00102375	0.0555384	28.0388	0.0885972	0.376863	0.235091	0.814138	0.944814	28.0388	0.491747	0.406357	1.21014	0.226227	0.805183	28.0388	-0.605145	0.367861
23234	chr14	14116449	14117619	1171	*	ENSMUSG00000021737.3	Psmd6	3364	0	6.37364	5.79808	4.2385	4.02896	5.842	6.49669	5.57752	5.46648	4.79865	5.6235	4.99111	5.06998	5.845	43.6954	0.674321	0.321721	2.09598	0.0360838	0.224142	43.6954	1.26444	0.411488	3.07284	0.0021203	0.0873724	43.6954	0.776798	0.351771	2.20825	0.0272269	0.194536	43.6954	1.26691	0.416004	3.04543	0.00232352	0.161836	43.6954	0.102477	0.346918
21604	chr13	63505991	63508028	2038	*	ENSMUSG00000021461.16	Fancc	8712	0	5.5928	5.97095	5.51382	5.18736	5.96366	6.19118	6.7063	6.68759	6.52712	6.56913	5.5782	5.34249	5.10727	62.4066	0.970766	0.268353	3.61749	0.000297469	0.0238088	62.4066	1.26345	0.295678	4.27305	1.92816e-05	0.00430001	62.4066	0.45329	0.302621	1.49788	0.134164	0.467656	62.4066	-0.00242048	0.314476	-0.00769687	0.993859	0.999696	62.4066	-0.517476	0.292671
77273	chr8	33897908	33898504	597	*	ENSMUSG00000098166.1	Gm26978	12160	0	4.45976	4.82378	4.05673	3.52802	4.22229	3.75848	4.47582	4.40037	5.42748	5.0338	4.17896	4.29449	4.7628	21.3376	-0.251938	0.397252	-0.634203	0.525948	0.79433	21.3376	1.2616	0.441108	2.86007	0.00423543	0.132125	21.3376	0.232816	0.414547	0.561616	0.574378	0.847081	21.3376	0.666113	0.458736	1.45206	0.146485	0.742642	21.3376	0.484754	0.433812
22462	chr13	100752237	100752552	316	*	ENSMUSG00000061474.11	Mrps36	7577	0	4.23682	4.18601	3.60557	2.75418	3.76746	5.08325	3.92292	4.54553	4.6524	3.89669	3.49414	3.97667	3.96746	17.3021	0.515029	0.433539	1.18796	0.234848	NA	17.3021	1.26132	0.520817	2.42181	0.0154433	0.270539	17.3021	0.393478	0.476858	0.825147	0.409288	0.750146	17.3021	0.680647	0.543502	1.25234	0.210448	0.796628	17.3021	-0.121551	0.470757
84599	chr9	90100336	90101614	1279	*	ENSMUSG00000096976.1	Gm26882	6157	0	6.00034	5.97095	4.39991	3.74965	5.8837	6.06181	5.81387	5.17071	5.16515	5.52329	4.35013	5.06998	5.4208	41.0871	0.918393	0.294391	3.11963	0.00181076	0.0541798	41.0871	1.25703	0.379366	3.31349	0.000921382	0.0519451	41.0871	0.98574	0.319409	3.08613	0.00202779	0.0341787	41.0871	0.968585	0.389435	2.48715	0.0128769	0.352492	41.0871	0.0673469	0.308273
36615	chr17	85860295	85860790	496	*	ENSMUSG00000100345.1	Gm29418	36250	0	4.06642	3.71616	3.95647	3.52802	4.01273	4.51941	4.64874	5.01319	5.05302	4.74437	3.76017	4.17562	3.96746	19.0158	0.410271	0.391297	1.04849	0.294413	NA	19.0158	1.25436	0.430848	2.91139	0.00359828	0.119588	19.0158	-0.0999205	0.451109	-0.2215	0.824703	0.948086	19.0158	0.263824	0.461516	0.571645	0.567562	0.931629	19.0158	-0.510192	0.448531
53459	chr3	158314327	158315937	1611	*	ENSMUSG00000106448.1	Gm43486	19912	0	5.56105	5.40894	4.15048	4.33311	5.5882	6.52151	5.91895	5.64893	5.42748	5.27476	5.13857	4.69103	4.86989	38.6978	1.16189	0.302803	3.83713	0.000124481	0.0153903	38.6978	1.25306	0.374911	3.34229	0.000830896	0.0486494	38.6978	0.604129	0.341239	1.7704	0.0766605	0.351957	38.6978	0.678921	0.38949	1.7431	0.081316	0.642787	38.6978	-0.557764	0.326165
69281	chr6	109371083	109372819	1737	*	ENSMUSG00000107404.1	RP24-446B12.2	14102	0	5.39094	4.82378	4.90924	5.10945	6.05776	6.76954	6.72574	6.11995	6.07006	6.48638	5.67802	6.31057	5.27254	58.5567	0.71008	0.291189	2.43856	0.0147461	0.144834	58.5567	1.25147	0.346977	3.6068	0.000310001	0.0262156	58.5567	-0.717691	0.350067	-2.05015	0.0403493	0.245557	58.5567	0.838189	0.354149	2.36677	0.0179442	0.399209	58.5567	-1.42777	0.346286
28192	chr15	79961055	79961547	493	*	ENSMUSG00000053411.16	Cbx7	9571	0	4.38921	4.01597	3.14092	2.94569	3.76746	3.75848	3.78144	2.24046	4.70281	4.59438	3.16769	2.84954	4.06083	14.9358	0.364981	0.535187	0.681969	0.495259	NA	14.9358	1.25145	0.605348	2.06733	0.0387031	NA	14.9358	0.839146	0.563159	1.49007	0.136206	0.471086	14.9358	0.438691	0.63615	0.689602	0.490444	0.912119	14.9358	0.474165	0.562121
38938	chr18	77709006	77709620	615	*	ENSMUSG00000047466.9	8030462N17Rik	4389	0	5.5286	5.26451	3.73226	3.40297	4.66648	5.27057	4.87456	4.75907	4.6524	4.81389	4.82685	4.55477	4.92059	26.7124	0.170133	0.327726	0.519132	0.603668	0.837596	26.7124	1.25132	0.430347	2.90771	0.00364091	0.120377	26.7124	0.656408	0.342889	1.91435	0.0555756	0.294987	26.7124	1.26982	0.436562	2.90867	0.0036297	0.200897	26.7124	0.486275	0.347441
708	chr1	44395496	44396327	832	*	ENSMUSG00000100769.1	Gm28893	2686	0	5.19805	4.82378	3.95647	4.26287	5.28001	6.15991	5.73931	5.39164	5.01362	5.50238	4.57394	4.69103	4.52134	32.4118	1.17021	0.320183	3.65482	0.000257358	0.0225039	32.4118	1.24902	0.387581	3.22261	0.00127028	0.0632536	32.4118	0.434634	0.36657	1.18568	0.23575	0.602649	32.4118	0.502009	0.407074	1.23321	0.217497	0.800938	32.4118	-0.735579	0.349018
8557	chr10	111523074	111523388	315	*	ENSMUSG00000100113.1	Gm28592	15411	0	4.59129	4.47569	3.14092	3.52802	4.46141	4.61475	4.80314	4.94504	4.60015	3.83114	3.98471	4.11231	4.70611	19.7691	0.336652	0.387453	0.868884	0.384911	NA	19.7691	1.24623	0.487243	2.55771	0.0105363	0.220486	19.7691	0.247022	0.426161	0.579644	0.562155	0.841419	19.7691	1.01437	0.499516	2.03071	0.0422841	0.528709	19.7691	-0.0896299	0.426249
52330	chr3	122502439	122502877	439	*	ENSMUSG00000087743.1	Gm25153	37711	0	3.97302	4.82378	2.94553	3.40297	4.80316	4.61475	3.78144	4.4504	4.43101	4.18607	3.8768	3.13088	4.2312	17.9959	0.75127	0.422333	1.77886	0.0752633	NA	17.9959	1.24609	0.514915	2.42	0.0155205	0.270998	17.9959	0.721614	0.459221	1.57139	0.116092	0.436765	17.9959	0.636851	0.53932	1.18084	0.237665	0.812237	17.9959	-0.0296556	0.444791
70374	chr6	136464404	136464789	386	*	ENSMUSG00000091408.3	Gm6728	22396	0	3.64993	4.26406	2.71947	3.26604	4.3468	4.30746	4.72801	3.92189	4.75153	3.69035	4.17896	3.65987	4.14853	16.2233	0.496668	0.415014	1.19675	0.231404	NA	16.2233	1.24467	0.537376	2.3162	0.0205472	NA	16.2233	-0.00376717	0.474545	-0.0079385	0.993666	0.998464	16.2233	1.05763	0.550393	1.92159	0.0546571	0.573392	16.2233	-0.500435	0.469637
17304	chr12	59072155	59072545	391	*	ENSMUSG00000020994.4	Pnn	5235	0	5.06858	4.40854	3.73226	2.94569	4.71349	5.63134	4.27931	4.8735	4.36992	4.28731	3.49414	3.82695	4.2312	20.6928	1.13019	0.409039	2.76305	0.00572644	0.0919827	20.6928	1.24424	0.500799	2.48451	0.012973	0.24705	20.6928	0.936509	0.449248	2.08461	0.0371044	0.234211	20.6928	0.556711	0.525377	1.05964	0.289308	0.843482	20.6928	-0.193686	0.42584
32066	chr16	74794183	74794556	374	*	ENSMUSG00000098143.1	Gm26937	166683	0	3.06208	3.18507	2.45129	2.75418	4.3468	4.41733	3.44854	3.6917	3.93642	3.53433	3.16769	3.74582	2.86307	11.0278	0.874888	0.473255	1.84866	0.0645067	NA	11.0278	1.24393	0.613171	2.02869	0.0424901	NA	11.0278	-0.239018	0.580011	-0.412092	0.680272	0.895249	11.0278	0.82616	0.637632	1.29567	0.195089	0.784647	11.0278	-1.11391	0.559962
46041	chr2	121965930	121966577	648	*	ENSMUSG00000074881.4	Mageb3	9837	0	5.27832	5.26451	3.46668	3.40297	4.71349	4.70417	4.87456	4.83635	4.16939	4.67132	3.63328	3.97667	3.64447	21.5762	1.0399	0.380571	2.73247	0.00628621	0.0958704	21.5762	1.24273	0.45437	2.73507	0.00623678	0.164644	21.5762	1.56503	0.39433	3.96882	7.22286e-05	0.00287738	21.5762	0.375211	0.486471	0.771293	0.440533	0.900907	21.5762	0.52513	0.367647
8484	chr10	108431803	108432761	959	*	ENSMUSG00000093762.1	Gm25591	3735	0	6.15718	5.66054	4.2385	3.40297	5.07926	5.63134	5.24167	5.07828	5.36623	4.63337	4.70593	4.81551	4.7628	32.767	0.566144	0.326038	1.73644	0.0824865	0.338015	32.767	1.24227	0.41106	3.02211	0.00251022	0.0965555	32.767	1.19359	0.341499	3.49514	0.000473811	0.0117779	32.767	0.954209	0.422216	2.26	0.0238213	0.440121	32.767	0.627442	0.336069
4414	chr1	172363916	172365313	1398	*	ENSMUSG00000050229.3	Pigm	11232	0	5.71321	5.99404	4.96191	4.695	5.94409	6.44574	5.98498	6.0241	6.08914	6.01161	5.64551	5.66283	5.89657	55.428	0.395123	0.252044	1.56767	0.116957	0.40163	55.428	1.2417	0.30821	4.02873	5.60785e-05	0.00856681	55.428	0.126021	0.281608	0.447505	0.65451	0.884257	55.428	0.933435	0.315871	2.95511	0.00312555	0.186584	55.428	-0.269102	0.280833
45588	chr2	109241448	109242939	1492	*	ENSMUSG00000027115.14	Kif18a	37798	0	5.71321	4.60128	3.84872	2.94569	5.70912	6.47144	5.88477	5.3658	4.6524	2.9291	4.64144	5.10293	4.86989	32.4151	1.19443	0.580681	2.05695	0.0396911	0.235215	32.4151	1.24159	0.710937	1.74641	0.080739	0.564096	32.4151	0.384457	0.653797	0.588037	0.556508	0.838529	32.4151	1.52022	0.711886	2.13547	0.0327222	0.488936	32.4151	-0.809975	0.645772
36328	chr17	80175414	80175858	445	*	ENSMUSG00000088453.1	Gm25706	20545	0	3.64993	4.77129	3.46668	3.26604	4.40524	4.05893	4.64874	4.40037	4.36992	4.74437	4.0851	3.90375	3.96746	18.5917	0.440507	0.400983	1.09857	0.271957	NA	18.5917	1.24091	0.480124	2.58456	0.00975032	0.211468	18.5917	0.361084	0.439248	0.82205	0.411048	0.751443	18.5917	0.669635	0.502104	1.33366	0.182316	0.773368	18.5917	-0.0794225	0.435621
53415	chr3	156373184	156373988	805	*	ENSMUSG00000104573.1	Gm42886	108597	0	4.06642	3.92279	3.31297	3.26604	4.66648	5.88186	5.29471	4.94504	4.48962	3.61445	4.50313	4.04608	4.14853	22.0597	1.13642	0.39357	2.88747	0.00388348	0.0773127	22.0597	1.23847	0.516405	2.39825	0.0164738	0.279105	22.0597	-0.253206	0.477725	-0.530025	0.596095	0.857518	22.0597	1.02274	0.528309	1.93587	0.0528841	0.56632	22.0597	-1.38963	0.460792
68974	chr6	97410110	97410494	385	*	ENSMUSG00000108185.1	RP24-231N5.1	39255	0	5.27832	4.92335	3.73226	3.40297	4.3468	4.18854	3.92292	4.97952	4.54595	4.63337	3.63328	3.56846	3.96746	19.5963	0.489792	0.409888	1.19494	0.23211	NA	19.5963	1.23819	0.44611	2.77553	0.00551113	0.15363	19.5963	1.45586	0.408007	3.56823	0.000359402	0.00960811	19.5963	0.170762	0.4832	0.353398	0.72379	0.962812	19.5963	0.966071	0.40095
21562	chr13	62883692	62884444	753	*	ENSMUSG00000069805.10	Fbp1	3837	0	4.45976	5.10399	4.47431	3.40297	4.80316	4.61475	4.56487	5.14055	5.3346	5.11867	4.8837	3.97667	3.86762	24.5893	0.402873	0.376572	1.06984	0.284689	0.611304	24.5893	1.23703	0.417399	2.96366	0.00304	0.107817	24.5893	0.550647	0.405049	1.35946	0.174001	0.528342	24.5893	0.296531	0.442421	0.670246	0.502701	0.916462	24.5893	0.147774	0.403108
25599	chr14	97865955	97867581	1627	*	ENSMUSG00000089549.1	Gm25831	100409	0	5.4266	5.14583	4.67693	4.74739	5.863	6.25176	5.91895	5.88551	5.7725	6.06961	4.8837	5.64056	5.58698	46.1141	0.595716	0.27396	2.17447	0.0296701	0.203218	46.1141	1.23647	0.328839	3.76012	0.000169829	0.0179412	46.1141	-0.136112	0.317593	-0.428572	0.668235	0.890357	46.1141	0.732602	0.339687	2.15669	0.0310295	0.480358	46.1141	-0.731828	0.313559
55673	chr4	103667075	103669001	1927	*	ENSMUSG00000028519.16	Dab1	47715	0	6.09204	5.5085	4.85457	5.29687	6.29262	6.56989	6.97355	6.53367	6.10797	6.256	5.67802	5.86843	6.29277	66.6677	0.666267	0.266388	2.50111	0.0123804	0.133768	66.6677	1.23631	0.320773	3.85415	0.000116131	0.0141408	66.6677	-0.14397	0.30669	-0.46943	0.638762	0.877109	66.6677	0.888492	0.327358	2.71413	0.00664508	0.265791	66.6677	-0.810237	0.303187
85089	chr9	106819298	106819745	448	*	ENSMUSG00000040325.16	Vprbp	2128	0	4.76852	4.01597	3.31297	3.26604	4.15576	3.75848	5.00758	4.34855	4.48962	4.47069	3.49414	4.04608	4.52134	18.6844	0.324429	0.408727	0.793755	0.427338	NA	18.6844	1.23595	0.500763	2.46813	0.0135822	0.253233	18.6844	0.371285	0.443575	0.837028	0.402577	0.745593	18.6844	0.865456	0.51718	1.67341	0.0942459	0.671159	18.6844	0.0468557	0.444018
25724	chr14	103695467	103696292	826	*	ENSMUSG00000089707.1	Slain1os	3149	0	4.87562	4.47569	4.2385	4.40008	5.31091	5.48761	5.73931	5.81088	4.88852	5.66171	5.18456	4.73373	4.7628	33.1072	0.630266	0.319679	1.97156	0.0486597	0.260336	33.1072	1.23419	0.377532	3.26911	0.00107886	0.0572308	33.1072	-0.21794	0.375522	-0.580365	0.561669	0.841231	33.1072	0.597302	0.392706	1.52099	0.128262	0.723546	33.1072	-0.848206	0.369905
2857	chr1	132293812	132294540	729	*	ENSMUSG00000042115.4	Klhdc8a	4085	0	4.71183	5.18648	4.15048	3.52802	4.84599	4.18854	5.06976	4.94504	5.23534	4.91227	4.35013	4.4043	4.70611	26.9732	0.28315	0.34906	0.811179	0.417263	0.721628	26.9732	1.233	0.410734	3.00194	0.00268262	0.100032	26.9732	0.496304	0.372905	1.33091	0.183217	0.54013	26.9732	0.673434	0.428291	1.57238	0.115864	0.705287	26.9732	0.213154	0.374477
37808	chr18	46730896	46731251	356	*	ENSMUSG00000033022.7	Cdo1	2553	0	4.38921	3.47492	3.31297	3.40297	4.46141	4.18854	4.05175	4.05719	4.79865	4.59438	3.63328	4.04608	3.96746	15.7644	0.38397	0.417833	0.918956	0.358119	NA	15.7644	1.2318	0.489612	2.51587	0.0118739	NA	15.7644	0.0996666	0.468339	0.212809	0.831476	0.950128	15.7644	0.592734	0.513544	1.1542	0.248417	0.819192	15.7644	-0.284304	0.466654
18409	chr12	91923763	91924646	884	*	ENSMUSG00000066389.1	Rpl31-ps1	32489	0	4.38921	4.10349	4.54506	4.02896	4.84599	5.27057	5.18661	5.69116	5.26919	5.45964	4.35013	3.90375	4.64712	26.6758	0.810472	0.345093	2.34856	0.0188461	0.162708	26.6758	1.23113	0.375974	3.2745	0.00105848	0.0565463	26.6758	-0.0622543	0.408571	-0.152371	0.878894	0.966046	26.6758	0.0129097	0.406335	0.031771	0.974655	0.997494	26.6758	-0.872727	0.396259
51414	chr3	95733140	95733431	292	*	ENSMUSG00000098737.1	Mir7014	1541	0	3.97302	4.60128	3.31297	3.52802	4.46141	4.41733	4.05175	4.83635	4.75153	4.07718	3.98471	3.74582	4.2312	18.3414	0.366072	0.404342	0.905352	0.365279	NA	18.3414	1.23112	0.474378	2.59523	0.00945265	0.207755	18.3414	0.355887	0.440227	0.808416	0.418851	0.756287	18.3414	0.604705	0.497406	1.21572	0.224093	0.804284	18.3414	-0.0101854	0.439144
18477	chr12	98048971	98051356	2386	*	ENSMUSG00000021003.9	Galc	208102	0	7.67771	7.57918	5.8008	5.46271	7.25189	8.25239	7.36932	6.89148	6.47005	7.10809	6.66386	6.4706	7.27382	128.435	0.85241	0.276664	3.08103	0.00206289	0.0573875	128.435	1.22987	0.330988	3.71574	0.000202612	0.0196764	128.435	0.793669	0.307039	2.58491	0.00974051	0.10188	128.435	1.21985	0.333044	3.66274	0.000249531	0.0485379	128.435	-0.058741	0.304216
69280	chr6	109182978	109183583	606	*	ENSMUSG00000107641.1	RP23-348F12.2	30658	0	5.35437	5.54022	2.45129	3.64309	4.80316	5.67623	4.47582	4.83635	4.54595	3.16021	3.63328	3.65987	2.63916	20.3541	1.76244	0.46713	3.77291	0.000161354	0.0179515	20.3541	1.22952	0.557063	2.20714	0.0273043	0.358653	20.3541	2.1671	0.496533	4.36446	1.27435e-05	0.000757366	20.3541	0.224834	0.594632	0.378106	0.705352	0.959348	20.3541	0.404661	0.449889
64227	chr5	123129519	123129805	287	*	ENSMUSG00000029449.11	Rhof	2886	0	3.97302	3.82317	2.45129	3.40297	4.40524	4.05893	4.64874	4.40037	4.30612	3.69035	4.17896	3.82695	3.38037	16.3086	0.6075	0.415815	1.46099	0.144019	NA	16.3086	1.22949	0.529539	2.3218	0.0202435	NA	16.3086	0.0795013	0.476648	0.166792	0.867533	0.962057	16.3086	0.878843	0.547906	1.60401	0.108713	0.695202	16.3086	-0.527999	0.467433
53285	chr3	152926241	152927191	951	*	ENSMUSG00000090017.1	Gm16213	6000	0	4.31503	4.40854	4.6125	3.84889	5.18312	4.70417	5.06976	5.25757	5.69988	5.37016	4.64144	4.35044	4.45409	28.472	0.564549	0.336248	1.67897	0.0931582	0.359034	28.472	1.22897	0.373056	3.29433	0.000986564	0.0543637	28.472	-0.12006	0.392701	-0.305727	0.759812	0.926426	28.472	0.224858	0.398141	0.564771	0.57223	0.932401	28.472	-0.684609	0.38683
50428	chr3	60517188	60517645	458	*	ENSMUSG00000104235.1	Gm37589	18105	0	3.87315	4.71682	3.84872	3.40297	4.22229	5.32796	5.18661	4.54553	5.09137	4.70831	4.17896	4.35044	4.14853	20.8815	0.735388	0.382506	1.92255	0.0545361	0.275309	20.8815	1.22815	0.461999	2.65835	0.00785245	0.188148	20.8815	0.13053	0.438339	0.297783	0.765868	0.928682	20.8815	0.645638	0.481199	1.34173	0.179685	0.771577	20.8815	-0.604858	0.427991
49062	chr2	177073012	177075219	2208	*	ENSMUSG00000078872.9	Gm14401	0	0	6.72826	6.75834	5.24297	5.10945	6.00204	5.9925	4.72801	7.19272	5.94996	5.39305	6.39718	5.66283	6.10823	70.3753	-0.400085	0.502916	-0.795531	0.426304	0.727458	70.3753	1.22754	0.564643	2.174	0.029705	0.371806	70.3753	0.668069	0.549585	1.21559	0.224142	0.590185	70.3753	0.925267	0.567981	1.62904	0.103304	0.687395	70.3753	1.06815	0.556001
87255	chrX	169883476	169884150	675	*	ENSMUSG00000072844.6	G530011O06Rik	94766	0	5.68404	5.4429	2.71947	4.11122	5.51046	5.80309	5.12937	4.49875	4.70281	5.0338	4.76765	4.45622	4.7628	29.3999	0.870362	0.32702	2.66149	0.00777955	0.106269	29.3999	1.22699	0.436509	2.81091	0.0049402	0.145472	29.3999	0.936831	0.35428	2.64432	0.00818545	0.0907742	29.3999	1.11281	0.445303	2.49899	0.0124548	0.348262	29.3999	0.0664692	0.342129
5567	chr10	8544732	8545098	367	*	ENSMUSG00000047712.7	Ust	25906	0	1.6325	4.60128	3.31297	2.94569	3.47177	3.37855	3.62457	4.59084	4.09584	4.01949	2.97181	3.13088	3.38037	13.344	0.359046	0.547211	0.656139	0.511735	NA	13.344	1.2232	0.577041	2.11977	0.0340251	NA	13.344	0.673545	0.577564	1.16618	0.243541	0.611143	13.344	0.0438072	0.622958	0.0703213	0.943938	0.994185	13.344	0.314498	0.576349
81062	chr8	125801465	125801798	334	*	ENSMUSG00000031851.14	Ntpcr	71501	0	4.06642	3.47492	2.45129	2.53329	3.35802	3.75848	3.78144	3.92189	3.31381	3.35937	3.8768	2.28683	2.86307	11.7225	0.568817	0.521536	1.09066	0.275423	NA	11.7225	1.22113	0.644451	1.89484	0.0581138	NA	11.7225	0.765812	0.553692	1.3831	0.166634	0.517298	11.7225	0.711033	0.674721	1.05382	0.291966	0.844579	11.7225	0.196995	0.541531
71040	chr7	14622184	14623362	1179	*	ENSMUSG00000041596.12	Nlrp5-ps	0	0	5.79735	5.89938	4.85457	3.94173	5.68573	6.47144	5.98498	6.08871	5.51473	5.14588	5.39476	4.96637	5.19227	44.186	0.896711	0.31366	2.85886	0.00425162	0.0803165	44.186	1.22028	0.380737	3.20506	0.00135036	0.0658226	44.186	0.679394	0.34733	1.95605	0.0504593	0.279647	44.186	0.760652	0.391473	1.94305	0.0520099	0.562825	44.186	-0.217317	0.33858
29123	chr15	91670606	91671921	1316	*	ENSMUSG00000036273.15	Lrrk2	1253	0	4.97532	4.66021	4.32146	4.64065	5.42829	6.06181	5.24167	5.64893	5.30227	5.98171	5.04196	4.85473	5.4208	37.4184	0.49873	0.311069	1.60327	0.108874	0.387623	37.4184	1.22028	0.365503	3.33862	0.000841943	0.049082	37.4184	-0.301151	0.364018	-0.827298	0.408068	0.749339	37.4184	0.643326	0.378382	1.7002	0.0890929	0.662661	37.4184	-0.799881	0.361252
45390	chr2	103084668	103084945	278	*	ENSMUSG00000010911.12	Apip	10992	0	4.71183	4.77129	3.31297	3.11474	4.40524	4.51941	4.17001	4.63477	3.93642	4.33539	3.76017	3.74582	4.06083	16.8807	0.546281	0.401601	1.36026	0.173748	NA	16.8807	1.21949	0.492645	2.4754	0.0133088	NA	16.8807	0.932263	0.420439	2.21736	0.0265988	0.191744	16.8807	0.707906	0.514986	1.37461	0.169252	0.76245	16.8807	0.385982	0.412296
44013	chr2	51732105	51732509	405	*	ENSMUSG00000085014.1	Gm13490	95	0	3.97302	3.60058	3.84872	3.11474	4.01273	3.58098	2.39239	5.01319	3.93642	4.77954	2.7451	2.84954	3.38037	12.8298	0.586318	0.535596	1.0947	0.273648	NA	12.8298	1.21791	0.514585	2.36678	0.0179437	NA	12.8298	0.866458	0.563891	1.53657	0.124398	0.452173	12.8298	-0.557357	0.581522	-0.958446	0.337838	0.863935	12.8298	0.280141	0.550175
32231	chr16	87434933	87435523	591	*	ENSMUSG00000052299.8	Ltn1	2326	0	4.76852	4.66021	3.60557	3.64309	4.61788	4.78837	3.92292	4.34855	5.05302	4.84743	4.17896	4.23628	4.14853	21.8195	0.32041	0.376673	0.850631	0.394975	0.704851	21.8195	1.21543	0.440455	2.75949	0.00578911	0.157348	21.8195	0.548894	0.400834	1.36938	0.17088	0.523694	21.8195	0.606496	0.46155	1.31404	0.188832	0.779974	21.8195	0.228485	0.401317
25513	chr14	79701024	79701302	279	*	ENSMUSG00000076453.1	Mir759	37128	0	4.38921	4.33811	2.94553	3.40297	4.46141	4.30746	4.47582	4.05719	4.6524	4.23758	3.98471	3.3662	2.86307	15.8974	1.03177	0.429375	2.40297	0.0162627	NA	15.8974	1.21438	0.502633	2.41604	0.0156904	NA	15.8974	0.969651	0.464981	2.08536	0.037037	0.23399	15.8974	0.283383	0.540628	0.524173	0.600158	0.939749	15.8974	-0.062123	0.436565
32709	chr16	94651127	94652475	1349	*	ENSMUSG00000081692.1	Gm15971	30749	0	5.06858	5.5085	4.79776	4.11122	5.39983	5.585	5.57752	6.05677	5.23534	5.54389	5.04196	4.64702	5.06281	38.6544	0.61443	0.314301	1.95491	0.0505937	0.265344	38.6544	1.21402	0.362746	3.34676	0.000817625	0.0481526	38.6544	0.401995	0.348441	1.1537	0.248624	0.616482	38.6544	0.453293	0.379563	1.19425	0.232381	0.809467	38.6544	-0.212435	0.342754
8304	chr10	98976332	98976695	364	*	ENSMUSG00000019943.9	Atp2b1	61179	0	5.06858	4.66021	3.31297	3.64309	4.92801	5.43633	3.44854	4.79823	4.70281	4.38191	4.0851	3.56846	3.86762	20.9619	1.03021	0.41208	2.50003	0.0124183	0.133903	20.9619	1.21339	0.485869	2.49735	0.0125124	0.242791	20.9619	1.09423	0.444699	2.46061	0.0138701	0.128256	20.9619	0.372006	0.514451	0.723113	0.46961	0.908935	20.9619	0.0640173	0.422639
9766	chr11	8617960	8618639	680	*	ENSMUSG00000020422.13	Tns3	45895	0	4.23682	4.66021	3.46668	4.26287	4.84599	5.43633	5.12937	4.90971	5.12873	5.22458	4.50313	4.35044	4.45409	25.5302	0.724625	0.338804	2.13877	0.0324539	0.212468	25.5302	1.21125	0.402467	3.00957	0.00261622	0.0984733	25.5302	0.0360405	0.39321	0.091657	0.926971	0.980279	25.5302	0.52266	0.422915	1.23585	0.216513	0.800288	25.5302	-0.688585	0.383387
62597	chr5	105909183	105910795	1613	*	ENSMUSG00000105341.1	Gm43817	29599	0	5.85084	6.14607	4.79776	3.94173	5.70912	5.88186	4.38091	5.86721	5.30227	5.52329	4.42865	4.35044	4.96957	39.2862	0.895971	0.352047	2.54503	0.0109268	0.126099	39.2862	1.2085	0.397195	3.04259	0.0023455	0.0929735	39.2862	1.44259	0.373705	3.86023	0.000113278	0.00403201	39.2862	0.193887	0.419033	0.4627	0.643579	0.949185	39.2862	0.546617	0.361269
64011	chr5	121534202	121534557	356	*	ENSMUSG00000082265.1	Gm15547	3306	0	3.87315	3.92279	3.60557	2.75418	4.15576	3.75848	3.62457	4.23896	4.16939	4.55432	3.76017	3.3662	2.374	13.9508	0.685701	0.47472	1.44443	0.148617	NA	13.9508	1.20828	0.51462	2.3479	0.0188794	NA	13.9508	0.685044	0.512868	1.33571	0.181643	0.537941	13.9508	0.0565587	0.561406	0.100745	0.919753	0.990578	13.9508	-0.000657653	0.496215
18384	chr12	91326300	91326904	605	*	ENSMUSG00000061533.15	Cep128	57504	0	4.65282	4.66021	3.60557	3.26604	5.28001	5.48761	4.64874	4.63477	4.84428	4.18607	4.35013	3.90375	4.30938	22.6619	1.04042	0.358466	2.90243	0.00370279	0.0755651	22.6619	1.20813	0.462323	2.61318	0.00897043	0.202179	22.6619	0.495755	0.405792	1.2217	0.221823	0.587462	22.6619	0.805482	0.479357	1.68034	0.0928917	0.667781	22.6619	-0.544667	0.386882
10168	chr11	29242056	29242450	395	*	ENSMUSG00000020462.14	Cfap36	4958	0	4.15413	4.26406	3.46668	3.26604	4.51547	4.78837	4.05175	4.59084	3.84958	4.81389	3.76017	4.69103	5.06281	19.3054	-0.137838	0.392887	-0.350834	0.725713	NA	19.3054	1.20696	0.496878	2.42909	0.0151367	0.267649	19.3054	-0.421437	0.443593	-0.950054	0.342085	0.700821	19.3054	1.33442	0.501154	2.66269	0.00775186	0.28279	19.3054	-0.2836	0.456098
70799	chr6	148912852	148913361	510	*	ENSMUSG00000108258.1	RP24-325P20.7	7173	0	3.76586	4.66021	3.31297	3.74965	4.80316	4.78837	4.47582	4.97952	4.48962	4.55432	4.17896	4.23628	4.14853	20.421	0.538539	0.372669	1.44509	0.148434	0.450201	20.421	1.2061	0.450639	2.67641	0.00744146	0.181407	20.421	0.0997224	0.423329	0.235567	0.813768	0.944727	20.421	0.678979	0.470046	1.44449	0.1486	0.744563	20.421	-0.438817	0.417324
59518	chr4	150519313	150519919	607	*	ENSMUSG00000085213.1	Gm13091	48624	0	4.82306	5.10399	3.46668	3.74965	5.0429	4.61475	4.05175	5.0461	4.75153	4.42698	3.34013	4.29449	3.22766	21.9015	0.965795	0.408666	2.36329	0.0181137	0.159209	21.9015	1.20598	0.46104	2.61579	0.00890218	0.201215	21.9015	1.28396	0.431963	2.97239	0.00295492	0.0447111	21.9015	0.141059	0.496366	0.284183	0.77627	0.972031	21.9015	0.318167	0.40946
80000	chr8	118132809	118133198	390	*	ENSMUSG00000065028.1	Gm25200	11854	0	3.87315	4.71682	3.60557	2.75418	4.08602	4.05893	3.62457	4.23896	4.43101	4.33539	3.16769	3.56846	3.51846	15.1287	0.552394	0.454075	1.21653	0.223785	NA	15.1287	1.20545	0.505922	2.38267	0.0171876	NA	15.1287	0.984165	0.47148	2.0874	0.0368524	0.233397	15.1287	0.247239	0.54466	0.453933	0.649877	0.950708	15.1287	0.431771	0.461165
55012	chr4	70265760	70266231	472	*	ENSMUSG00000080902.1	Gm11226	16386	0	4.23682	4.18601	3.46668	2.94569	4.84599	4.30746	4.27931	4.05719	4.70281	4.18607	3.63328	3.65987	3.76035	16.5707	0.907427	0.41065	2.20973	0.0271237	NA	16.5707	1.20505	0.499079	2.41454	0.0157551	NA	16.5707	0.563251	0.458018	1.22976	0.218788	0.583989	16.5707	0.516815	0.52752	0.979707	0.327231	0.859657	16.5707	-0.344176	0.437416
22609	chr13	106957360	106958302	943	*	ENSMUSG00000021692.8	Dimt1	10230	0	5.31685	5.54022	4.15048	3.74965	5.00561	5.48761	5.00758	5.10975	5.01362	5.1726	4.42865	4.64702	4.86989	29.6371	0.520149	0.318682	1.63219	0.10264	0.376629	29.6371	1.20327	0.389372	3.09028	0.00199966	0.0838037	29.6371	0.795732	0.338762	2.34894	0.0188269	0.15476	29.6371	0.746774	0.404412	1.84657	0.0648098	0.603472	29.6371	0.275583	0.333909
53968	chr4	33595463	33595748	286	*	ENSMUSG00000096184.1	Gm23304	33212	0	3.38574	3.92279	2.94553	3.40297	3.93551	4.18854	3.62457	3.84917	4.75153	4.23758	3.63328	2.49973	3.64447	13.6266	0.682375	0.482038	1.4156	0.156892	NA	13.6266	1.20244	0.528813	2.27384	0.0229755	NA	13.6266	0.415572	0.536023	0.775288	0.438169	0.768307	13.6266	0.11153	0.572404	0.194845	0.845515	0.98153	13.6266	-0.266802	0.520718
85563	chr9	115139577	115140762	1186	*	ENSMUSG00000098127.1	Gm4665	45295	0	5.11304	5.37417	5.06181	5.0271	5.63779	5.80309	6.22248	5.97368	5.86396	6.66631	5.5782	5.68476	4.81733	49.2168	0.490414	0.305274	1.60647	0.10817	0.386341	49.2168	1.20207	0.34429	3.49145	0.000480412	0.0349775	49.2168	-0.170402	0.350552	-0.486096	0.626899	0.872118	49.2168	0.382838	0.357225	1.0717	0.283855	0.840729	49.2168	-0.660817	0.348405
18311	chr12	87327701	87328011	311	*	ENSMUSG00000097667.1	Gm26764	4476	0	4.45976	4.77129	3.46668	2.94569	4.40524	4.41733	3.92292	3.99113	4.36992	4.55432	3.63328	3.90375	3.64447	16.5873	0.567708	0.414046	1.37112	0.170336	NA	16.5873	1.20189	0.495968	2.42331	0.0153796	NA	16.5873	0.93202	0.433806	2.14847	0.0316762	0.213217	16.5873	0.58245	0.522115	1.11556	0.264611	0.827293	16.5873	0.364312	0.424393
38100	chr18	56799645	56800011	367	*	ENSMUSG00000087597.1	Gm15345	29927	0	2.64415	3.92279	3.46668	3.64309	4.46141	3.75848	4.17001	4.4504	4.93143	4.67132	3.76017	4.17562	4.30938	17.2122	0.093962	0.408452	0.230044	0.818057	NA	17.2122	1.20064	0.464774	2.58327	0.00978689	0.211888	17.2122	-0.735092	0.496664	-1.48006	0.138858	0.475513	17.2122	0.588235	0.486117	1.21007	0.226253	0.805183	17.2122	-0.829054	0.504139
87133	chrX	157599980	157600357	378	*	ENSMUSG00000046873.18	Mbtps2	1264	0	4.31503	4.18601	2.45129	3.26604	4.22229	4.94333	4.38091	3.77258	4.43101	3.83114	3.98471	3.3662	3.96746	16.1345	0.787006	0.415435	1.89441	0.05817	NA	16.1345	1.20029	0.544355	2.20497	0.027456	NA	16.1345	0.507792	0.461566	1.10015	0.271266	0.638929	16.1345	0.930057	0.561244	1.65713	0.0974923	0.677002	16.1345	-0.279213	0.446011
22602	chr13	106836145	106836801	657	*	ENSMUSG00000100833.1	Gm28988	15098	0	5.06858	5.10399	3.73226	3.94173	4.71349	5.32796	5.29471	5.07828	4.48962	5.24989	4.17896	5.16665	4.06083	26.1809	0.533351	0.360981	1.47751	0.13954	0.437294	26.1809	1.19815	0.43811	2.73482	0.00624149	0.164644	26.1809	0.509052	0.394981	1.2888	0.197468	0.558789	26.1809	0.792872	0.451578	1.75578	0.0791259	0.638381	26.1809	-0.0242994	0.390449
69271	chr6	108772712	108773580	869	*	ENSMUSG00000030105.8	Arl8b	9518	0	5.35437	5.68912	4.39991	4.64065	5.53684	5.53713	5.70053	5.69116	5.7245	5.66171	5.5076	5.68476	5.38514	41.8998	0.0527461	0.268794	0.196232	0.844428	0.945845	41.8998	1.19614	0.32873	3.63867	0.000274051	0.0241126	41.8998	-0.00555707	0.295929	-0.0187784	0.985018	0.996284	41.8998	1.03962	0.335443	3.09923	0.00194022	0.150199	41.8998	-0.0583032	0.301381
52724	chr3	135653360	135653903	544	*	ENSMUSG00000106149.1	Gm43430	662	0	4.87562	4.82378	4.05673	3.52802	4.56758	4.86793	5.00758	5.17071	5.01362	4.59438	4.50313	3.56846	4.2312	23.3265	0.719838	0.371076	1.93987	0.0523961	0.269896	23.3265	1.19602	0.426204	2.80621	0.0050128	0.146374	23.3265	0.766371	0.400835	1.91194	0.0558845	0.295921	23.3265	0.335916	0.452877	0.741738	0.458246	0.905782	23.3265	0.0465338	0.388778
69820	chr6	121086000	121086640	641	*	ENSMUSG00000097011.2	Gm4651	21535	0	4.06642	4.40854	4.05673	3.84889	4.75902	4.18854	4.38091	4.83635	5.42748	4.97431	4.82685	3.56846	3.38037	22.8056	0.479271	0.404582	1.18461	0.236173	0.560699	22.8056	1.19561	0.436583	2.73855	0.00617102	0.16391	22.8056	0.221418	0.451203	0.490729	0.623618	0.870674	22.8056	0.0940464	0.467302	0.201254	0.8405	0.980701	22.8056	-0.257852	0.446709
55335	chr4	88756510	88758159	1650	*	ENSMUSG00000081501.5	Gm13286	0	0	4.92633	5.33853	4.6125	4.26287	5.0429	5.01499	4.56487	3.92189	6.59543	5.11867	4.26708	4.69103	4.81733	36.3216	0.291355	0.606286	0.480556	0.630832	0.851453	36.3216	1.19557	0.669384	1.78608	0.0740867	0.54575	36.3216	0.553351	0.667281	0.829262	0.406956	0.748562	36.3216	0.174889	0.682633	0.256198	0.797798	0.975748	36.3216	0.261997	0.66833
78496	chr8	84217618	84218213	596	*	ENSMUSG00000097296.1	Gm26532	8697	0	4.31503	4.66021	3.84872	3.52802	4.75902	4.30746	4.17001	4.90971	5.20067	4.23758	3.98471	4.04608	4.30938	22.0859	0.370475	0.390228	0.949382	0.342426	0.662832	22.0859	1.19524	0.445154	2.685	0.00725293	0.178933	22.0859	0.401276	0.423391	0.947766	0.343248	0.701857	22.0859	0.459851	0.469061	0.980364	0.326906	0.85946	22.0859	0.0308003	0.422256
26910	chr15	39907118	39908352	1235	*	ENSMUSG00000022305.12	Lrp12	35641	0	6.19903	6.37437	4.85457	5.29687	5.82068	6.15991	5.73931	5.92143	6.07006	6.68499	5.5076	5.90625	5.73598	57.8447	0.178057	0.27789	0.640744	0.521689	0.79191	57.8447	1.19479	0.318272	3.75398	0.00017405	0.0181053	57.8447	0.564379	0.298173	1.89279	0.0583859	0.303273	57.8447	0.649112	0.327635	1.9812	0.0475685	0.547125	57.8447	0.386323	0.300854
53408	chr3	155487585	155489153	1569	*	ENSMUSG00000103295.1	Scp2-ps1	25287	0	4.97532	4.66021	5.10927	5.26128	6.19661	6.98113	6.80099	6.45007	6.03113	6.53865	5.22912	5.28623	5.79152	58.0381	1.24096	0.276766	4.48381	7.33216e-06	0.00298958	58.0381	1.19408	0.319507	3.73726	0.000186035	0.0188155	58.0381	-0.648613	0.346822	-1.87016	0.0614612	0.311932	58.0381	0.271928	0.333744	0.814781	0.415198	0.891122	58.0381	-1.88958	0.336226
36014	chr17	67985335	67985914	580	*	ENSMUSG00000024043.13	Arhgap28	18205	0	5.71321	5.37417	2.94553	4.11122	4.92801	5.53713	4.87456	4.90971	4.6524	4.81389	3.76017	4.55477	4.5856	26.0351	0.787873	0.352821	2.23307	0.0255444	0.189423	26.0351	1.19395	0.438392	2.72347	0.00646005	0.16793	26.0351	1.22751	0.372343	3.29671	0.000978227	0.0200742	26.0351	0.741405	0.454911	1.62978	0.103148	0.687255	26.0351	0.439635	0.359915
26568	chr15	27880492	27881385	894	*	ENSMUSG00000022263.9	Trio	144462	0	5.56105	5.37417	4.2385	4.40008	5.73213	5.14843	5.44303	5.3395	5.54268	5.54389	4.8837	4.85473	5.58698	36.9632	0.353941	0.300472	1.17795	0.238816	0.56361	36.9632	1.19385	0.363738	3.28217	0.00103013	0.0556977	36.9632	0.336785	0.328906	1.02396	0.305856	0.671376	36.9632	0.848815	0.374038	2.26933	0.0232483	0.437606	36.9632	-0.0171561	0.328678
73594	chr7	89247914	89248632	719	*	ENSMUSG00000094780.1	Gm24659	42666	0	4.97532	5.0165	4.05673	4.18903	4.84599	5.585	5.53407	5.25757	5.23534	5.32324	4.26708	4.69103	4.81733	28.9427	0.725602	0.322901	2.24713	0.0246317	0.185641	28.9427	1.19367	0.382479	3.12089	0.00180304	0.0786386	28.9427	0.391094	0.361029	1.08327	0.278687	0.645967	28.9427	0.516665	0.401152	1.28795	0.197762	0.786207	28.9427	-0.334508	0.351687
747	chr1	50616988	50617890	903	*	ENSMUSG00000084531.1	Gm25843	57225	0	5.0227	4.66021	3.73226	3.11474	5.53684	5.9925	5.6197	4.90971	3.75717	4.70831	4.64144	5.16665	5.15039	28.2946	0.718102	0.322813	2.22451	0.0261141	0.191442	28.2946	1.19356	0.463523	2.57498	0.0100246	0.214532	28.2946	-0.170445	0.377342	-0.4517	0.651485	0.88271	28.2946	1.67029	0.461541	3.61894	0.000295813	0.0537571	28.2946	-0.888547	0.370854
30879	chr16	26185388	26186332	945	*	ENSMUSG00000038168.5	P3h2	79603	0	5.79735	5.57126	3.84872	4.02896	5.37079	5.9925	4.9426	5.14055	5.36623	4.70831	4.50313	4.45622	4.64712	30.9665	0.980756	0.332381	2.9507	0.00317053	0.0702368	30.9665	1.19354	0.407493	2.92897	0.00340086	0.115427	30.9665	1.18911	0.356474	3.33576	0.00085066	0.0180726	30.9665	0.621512	0.424848	1.4629	0.143493	0.739332	30.9665	0.208356	0.340978
21955	chr13	78909386	78910210	825	*	ENSMUSG00000088435.1	Gm25383	251508	0	5.90241	5.79808	3.46668	3.52802	5.0429	5.67623	5.00758	4.6774	4.97311	4.13265	3.98471	4.55477	4.96957	27.2578	0.714549	0.346057	2.06483	0.0389389	0.232797	27.2578	1.19315	0.458452	2.60256	0.00925311	0.205444	27.2578	1.32369	0.363595	3.64057	0.000272033	0.00783822	27.2578	1.13633	0.46649	2.43591	0.0148546	0.372939	27.2578	0.609145	0.354235
46862	chr2	147256489	147256910	422	*	ENSMUSG00000089316.1	Gm22261	5703	0	4.76852	4.40854	3.46668	3.84889	4.84599	4.78837	5.00758	4.6774	5.26919	4.38191	3.8768	4.55477	4.14853	22.1631	0.665985	0.368913	1.80526	0.0710333	0.314184	22.1631	1.19225	0.442828	2.69235	0.00709507	0.176788	22.1631	0.370933	0.41146	0.901503	0.367321	0.71947	22.1631	0.603873	0.462753	1.30496	0.191908	0.783353	22.1631	-0.295052	0.402177
13968	chr11	99293148	99293530	383	*	ENSMUSG00000020913.3	Krt24	7885	0	3.52388	3.82317	3.14092	3.11474	4.22229	3.58098	3.92292	4.4504	4.16939	4.01949	2.47599	2.84954	3.05685	12.2676	1.27255	0.503621	2.52681	0.0115103	NA	12.2676	1.19132	0.524547	2.27113	0.0231388	NA	12.2676	0.96353	0.554538	1.73754	0.0822925	0.365588	12.2676	-0.349418	0.596582	-0.585701	0.558077	0.929338	12.2676	-0.309024	0.50476
75497	chr7	133202218	133202749	532	*	ENSMUSG00000030970.16	Ctbp2	77863	0	3.97302	3.92279	3.60557	4.26287	4.66648	4.86793	4.72801	5.17071	5.23534	4.97431	4.76765	4.55477	4.38355	24.3914	0.180231	0.340859	0.528756	0.596975	0.833727	24.3914	1.19123	0.393628	3.02629	0.00247574	0.0959165	24.3914	-0.659918	0.413445	-1.59614	0.110457	0.425881	24.3914	0.617808	0.411085	1.50287	0.132872	0.726948	24.3914	-0.840149	0.417456
320	chr1	34127375	34129016	1642	*	ENSMUSG00000105982.1	mmu-mir-6896	10015	0	7.92219	7.39196	4.6125	5.06886	6.29262	6.92643	6.72574	5.88551	5.94996	6.21804	5.96825	6.14643	7.2039	88.7918	0.114806	0.296258	0.38752	0.698371	0.884155	88.7918	1.18965	0.368893	3.22493	0.00126005	0.0630863	88.7918	1.14363	0.3197	3.57718	0.000347322	0.00936449	88.7918	1.71466	0.3677	4.6632	3.11335e-06	0.00308774	88.7918	1.02882	0.321801
22917	chr13	115346011	115347554	1544	*	ENSMUSG00000096021.1	Gm25985	229883	0	4.65282	4.87442	5.24297	4.89401	5.90411	6.59349	6.2496	6.20983	6.16302	6.32906	5.43336	5.78967	5.23296	50.7291	0.749642	0.268682	2.79008	0.00526953	0.0888388	50.7291	1.18945	0.311517	3.81824	0.000134405	0.015392	50.7291	-0.770084	0.336054	-2.29155	0.0219318	0.170569	50.7291	0.456258	0.324135	1.40762	0.159245	0.754918	50.7291	-1.51973	0.33058
39336	chr18	88672793	88674985	2193	*	ENSMUSG00000056153.14	Socs6	252495	0	6.8903	6.78506	5.32568	5.52405	7.00025	7.85366	7.33175	6.7687	6.60872	6.40986	6.37752	6.49563	6.57189	98.6073	0.946199	0.235636	4.01551	5.93167e-05	0.0102622	98.6073	1.18895	0.290622	4.09105	4.29429e-05	0.0073091	98.6073	0.356943	0.265598	1.34392	0.178974	0.534886	98.6073	1.07098	0.294324	3.63877	0.000273942	0.0518402	98.6073	-0.589256	0.260727
86982	chrX	138103651	138106539	2889	*	ENSMUSG00000084118.1	Gm14989	17837	0	6.04692	5.94749	5.10927	5.29687	6.61086	7.32916	7.08313	6.62363	5.97068	6.44315	5.70982	6.3385	6.40386	74.7451	0.841324	0.260783	3.22614	0.0012547	0.0455234	74.7451	1.18894	0.318002	3.73879	0.000184911	0.0187918	74.7451	-0.195351	0.302072	-0.646704	0.517823	0.816949	74.7451	1.00066	0.322662	3.10126	0.001927	0.149361	74.7451	-1.03668	0.297596
32142	chr16	78357570	78359524	1955	*	ENSMUSG00000022863.14	Btg3	17667	0	6.46223	6.12531	5.24297	4.93975	5.863	6.19118	5.66068	6.0241	5.84163	6.72162	5.5782	5.36982	5.4556	56.0639	0.457869	0.289558	1.58127	0.113816	0.396193	56.0639	1.18648	0.326274	3.63644	0.000276427	0.0242593	56.0639	0.851722	0.310527	2.74283	0.00609121	0.0745187	56.0639	0.381434	0.339323	1.1241	0.26097	0.825852	56.0639	0.393853	0.30868
67828	chr6	66903835	66904583	749	*	ENSMUSG00000053442.4	4930597O21Rik	7313	0	3.97302	5.22602	3.73226	4.11122	4.96733	5.21079	4.47582	4.83635	5.42748	4.91227	3.8768	4.45622	4.2312	25.089	0.720532	0.378985	1.90121	0.0572741	0.28259	25.089	1.18553	0.431309	2.74868	0.00598365	0.160575	25.089	0.535117	0.418317	1.27921	0.200822	0.562821	25.089	0.300508	0.456106	0.658855	0.509989	0.918115	25.089	-0.185415	0.407724
49065	chr2	177313999	177315144	1146	*	ENSMUSG00000078868.3	Gm14412	9162	0	5.74181	6.01676	5.06181	4.64065	5.63779	6.25176	5.48927	6.56806	6.1986	4.74437	5.54333	5.13515	5.58698	48.8022	0.400431	0.360288	1.11142	0.266388	0.592495	48.8022	1.18407	0.411271	2.87905	0.00398874	0.127079	48.8022	0.467237	0.396301	1.179	0.2384	0.60492	48.8022	0.584014	0.420718	1.38814	0.165095	0.759652	48.8022	0.0668058	0.395669
3760	chr1	156997799	156998326	528	*	ENSMUSG00000103325.1	Gm10531	45220	0	4.38921	4.66021	4.2385	4.02896	4.66648	4.61475	4.56487	5.14055	4.84428	5.66171	4.26708	4.69103	4.52134	25.4358	0.108727	0.357286	0.304312	0.76089	0.911427	25.4358	1.18249	0.393641	3.00398	0.00266472	0.0996175	25.4358	0.0163776	0.393897	0.0415783	0.966835	0.990865	25.4358	0.404138	0.414419	0.975192	0.329465	0.860306	25.4358	-0.0923491	0.40047
53425	chr3	156978958	156982234	3277	*	ENSMUSG00000106018.1	Gm43527	18182	0	5.76985	6.01676	5.01272	5.74625	6.58581	7.46329	6.94065	6.65596	6.25036	6.81783	6.04504	6.22336	6.31189	81.0483	0.834938	0.263384	3.17004	0.00152416	0.0500833	81.0483	1.18119	0.312302	3.78221	0.000155444	0.0169801	81.0483	-0.304755	0.30693	-0.992914	0.320752	0.684284	81.0483	0.77705	0.318418	2.44035	0.0146731	0.371407	81.0483	-1.13969	0.302605
86993	chrX	139508557	139509385	829	*	ENSMUSG00000042498.16	D330045A20Rik	28189	0	3.87315	3.92279	3.31297	4.18903	5.34116	5.91969	5.66068	5.2854	4.16939	5.14588	3.16769	3.65987	4.38355	23.5458	1.89513	0.391566	4.83987	1.29925e-06	0.000942345	23.5458	1.18112	0.451741	2.61461	0.00893301	0.201787	23.5458	0.079824	0.483512	0.165092	0.868871	0.962394	23.5458	-0.0114739	0.487623	-0.0235303	0.981227	0.998468	23.5458	-1.81531	0.447431
4463	chr1	174433501	174436110	2610	*	ENSMUSG00000066671.3	Olfr220	6048	0	5.79735	5.47607	5.54868	4.79794	6.97153	7.57419	7.28009	6.61268	6.16302	6.28077	5.88714	6.06517	5.845	76.1305	1.35851	0.248913	5.45778	4.82125e-08	9.32492e-05	76.1305	1.18065	0.304598	3.87608	0.000106151	0.01327	76.1305	-0.301436	0.299121	-1.00774	0.313581	0.677903	76.1305	0.748063	0.312286	2.39545	0.0166002	0.388549	76.1305	-1.65995	0.289596
43927	chr2	46669301	46670929	1629	*	ENSMUSG00000089144.1	Gm25264	62217	0	6.25961	5.94749	4.85457	4.695	5.8837	6.22179	6.40239	6.16559	5.51473	5.99674	5.09107	5.59496	5.31105	52.1056	0.823544	0.276618	2.97719	0.00290904	0.0671959	52.1056	1.18063	0.330128	3.57629	0.000348508	0.0281418	52.1056	0.764604	0.303199	2.52179	0.0116761	0.114627	52.1056	0.605476	0.342082	1.76997	0.0767317	0.632732	52.1056	-0.0589407	0.295323
86301	chrX	18254477	18255018	542	*	ENSMUSG00000065068.1	n-R5s5	68543	0	5.11304	5.47607	3.14092	4.46409	5.0429	5.01499	4.87456	5.20024	4.60015	5.37016	4.17896	4.81551	4.2312	25.9488	0.54229	0.36093	1.50248	0.132973	0.427786	25.9488	1.18005	0.420048	2.80933	0.00496446	0.145813	25.9488	0.875126	0.384142	2.27813	0.0227187	0.174565	25.9488	0.513168	0.439035	1.16885	0.242462	0.815299	25.9488	0.332836	0.378717
61526	chr5	50036566	50037400	835	*	ENSMUSG00000029090.12	Adgra3	21605	0	4.71183	4.33811	3.73226	4.02896	4.40524	5.14843	4.56487	5.01319	4.79865	5.19882	4.50313	3.90375	4.06083	22.4344	0.575313	0.370126	1.55437	0.120096	0.406577	22.4344	1.17965	0.415974	2.83587	0.00457017	0.137802	22.4344	0.39598	0.408769	0.968712	0.332689	0.693498	22.4344	0.280795	0.442997	0.633854	0.526176	0.9215	22.4344	-0.179333	0.401296
87241	chrX	168660040	168660431	392	*	ENSMUSG00000031358.17	Msl3	13466	0	4.82306	4.66021	2.12161	3.84889	4.15576	4.51941	3.92292	4.23896	3.93642	4.74437	3.49414	3.56846	3.38037	15.0869	0.775205	0.450332	1.72141	0.085177	NA	15.0869	1.17887	0.51153	2.30459	0.0211894	NA	15.0869	1.33494	0.466492	2.86166	0.00421433	0.0576053	15.0869	0.243601	0.54826	0.444317	0.656813	0.951381	15.0869	0.559734	0.447683
67762	chr6	61080169	61080572	404	*	ENSMUSG00000108087.1	RP23-120I17.2	10913	0	4.31503	4.10349	3.73226	3.52802	3.85393	4.61475	4.47582	5.10975	4.30612	4.67132	4.0851	3.97667	4.14853	18.2385	0.251164	0.400926	0.62646	0.531013	NA	18.2385	1.17849	0.453577	2.59821	0.0093711	0.206866	18.2385	0.154212	0.441163	0.349558	0.726671	0.914189	18.2385	0.470718	0.477543	0.985709	0.324276	0.857794	18.2385	-0.096952	0.444029
22973	chr13	118379123	118380700	1578	*	ENSMUSG00000097411.1	B430218F22Rik	5929	0	5.92753	5.7716	4.54506	4.98408	6.17996	6.7275	5.81387	6.07282	5.64936	6.0409	4.8837	5.39665	5.52279	50.3063	0.996064	0.285993	3.48282	0.000496159	0.0305131	50.3063	1.17831	0.339421	3.47153	0.000517498	0.0362327	50.3063	0.561593	0.320306	1.7533	0.0795507	0.358823	50.3063	0.527879	0.352228	1.49868	0.133956	0.727459	50.3063	-0.434471	0.310272
8315	chr10	99188856	99190002	1147	*	ENSMUSG00000089994.1	Gm16239	4245	0	5.19805	5.10399	5.19977	4.79794	5.34116	5.9925	6.16667	6.22428	5.79591	6.37578	5.31432	5.54788	6.0638	48.3107	0.174623	0.29421	0.593534	0.552824	0.809988	48.3107	1.17753	0.338039	3.48342	0.000495059	0.0355891	48.3107	-0.537348	0.341708	-1.57253	0.115827	0.436074	48.3107	0.687248	0.346836	1.98148	0.0475375	0.54694	48.3107	-0.711971	0.344225
26971	chr15	43663674	43664273	600	*	ENSMUSG00000022337.6	Emc2	186444	0	5.97648	6.10424	2.71947	2.27236	3.85393	5.32796	3.24801	3.6917	3.31381	3.53433	3.34013	2.68521	3.22766	18.1808	1.38703	0.488266	2.84074	0.00450094	NA	18.1808	1.17687	0.641362	1.83496	0.066512	0.521412	18.1808	3.11803	0.486964	6.403	1.52354e-10	1.16639e-07	18.1808	0.682079	0.671835	1.01525	0.309988	0.85306	18.1808	1.731	0.436878
17262	chr12	56831120	56831437	318	*	ENSMUSG00000089894.2	Gm15524	138155	0	3.76586	3.18507	2.45129	2.75418	3.09944	3.14299	1.93867	3.84917	3.65844	3.4495	2.47599	3.47087	2.86307	9.26129	-0.211221	0.584527	-0.361353	0.717835	NA	9.26129	1.17659	0.629227	1.8699	0.0614977	NA	9.26129	0.517465	0.582013	0.889094	0.373952	0.72444	9.26129	0.488168	0.666266	0.732692	0.463746	0.907711	9.26129	0.728686	0.616767
44589	chr2	73619332	73619729	398	*	ENSMUSG00000086544.1	Chn1os3	22805	0	4.23682	4.18601	3.14092	3.11474	4.80316	4.18854	4.38091	4.34855	4.30612	3.9594	3.34013	3.74582	3.86762	16.231	0.892335	0.408745	2.18311	0.0290276	NA	16.231	1.17597	0.507833	2.31567	0.0205763	NA	16.231	0.570398	0.455037	1.25352	0.210017	0.574446	16.231	0.60913	0.533664	1.14141	0.253699	0.822565	16.231	-0.321937	0.434633
50404	chr3	59024706	59025273	568	*	ENSMUSG00000105945.1	Gm43570	18547	0	4.97532	5.06091	3.84872	4.11122	4.66648	5.21079	5.24167	5.10975	5.39718	4.81389	4.35013	4.04608	3.64447	24.9879	1.04123	0.361707	2.87865	0.00399379	0.0782401	24.9879	1.17572	0.4036	2.91308	0.00357885	0.119207	24.9879	1.02809	0.391099	2.62872	0.00857081	0.0935969	24.9879	0.0473306	0.436989	0.108311	0.913749	0.990254	24.9879	-0.013139	0.369053
32306	chr16	90092288	90092570	283	*	ENSMUSG00000002489.15	Tiam1	112207	0	3.64993	4.01597	3.31297	2.53329	3.93551	3.75848	3.44854	4.4504	4.01833	3.4495	2.47599	3.56846	3.64447	11.9769	0.442335	0.496025	0.891759	0.372522	NA	11.9769	1.17445	0.569126	2.06361	0.0390547	NA	11.9769	0.546658	0.532791	1.02603	0.304878	0.67068	11.9769	0.439373	0.602391	0.729381	0.465769	0.907967	11.9769	0.104323	0.527793
61700	chr5	65673877	65674678	802	*	ENSMUSG00000107158.1	Gm42728	0	0	5.0227	5.06091	4.15048	3.74965	5.21614	5.14843	4.64874	4.8735	5.16515	5.1726	3.49414	3.82695	4.86989	26.23	0.896737	0.364997	2.45683	0.0140168	0.141769	26.23	1.17437	0.416992	2.8163	0.00485806	0.14379	26.23	0.899784	0.395702	2.27389	0.0229723	0.175702	26.23	0.239234	0.444036	0.538773	0.590043	0.937176	26.23	0.00304735	0.379548
83288	chr9	60351038	60351791	754	*	ENSMUSG00000088550.1	Gm22099	68071	0	3.38574	3.92279	4.05673	4.52537	4.51547	3.58098	4.38091	5.2854	5.39718	5.64273	4.0851	2.68521	3.86762	21.0754	0.690899	0.42824	1.61335	0.106669	0.383735	21.0754	1.17425	0.405407	2.89647	0.00377392	0.122858	21.0754	0.0787363	0.49596	0.158755	0.873862	0.964215	21.0754	-0.758332	0.460572	-1.6465	0.0996609	0.680595	21.0754	-0.612163	0.482595
38162	chr18	59654738	59655724	987	*	ENSMUSG00000098287.1	Mir6355	75107	0	4.82306	4.60128	4.32146	2.94569	5.75478	5.88186	5.57752	4.8735	4.75153	4.97431	4.35013	4.93011	5.4556	29.8273	0.775931	0.320207	2.42322	0.0153836	0.147368	29.8273	1.17424	0.429392	2.73466	0.00624455	0.164644	29.8273	-0.279704	0.380137	-0.735797	0.461854	0.78347	29.8273	1.29006	0.433348	2.97695	0.00291127	0.179819	29.8273	-1.05563	0.372657
211	chr1	21101451	21101839	389	*	ENSMUSG00000099971.1	Gm28287	21336	0	4.31503	4.66021	3.46668	3.40297	4.08602	4.61475	4.17001	4.23896	4.60015	4.70831	3.63328	3.82695	3.64447	17.4288	0.606563	0.411001	1.47582	0.139992	NA	17.4288	1.17342	0.466505	2.51535	0.0118913	0.235564	17.4288	0.835073	0.435057	1.91946	0.0549266	0.293143	17.4288	0.305823	0.499337	0.612459	0.540234	0.924771	17.4288	0.22851	0.423945
4305	chr1	171073363	171075046	1684	*	ENSMUSG00000098356.1	Gm27552	1075	0	7.50497	8.06681	5.51382	6.20538	7.06513	7.69909	7.12765	6.67713	6.59543	7.65446	5.85906	5.78967	6.27339	126.991	1.34639	0.301035	4.47254	7.72957e-06	0.00313467	126.991	1.17218	0.33911	3.45664	0.000546947	0.0375069	126.991	1.84283	0.329289	5.5964	2.18851e-08	5.70162e-06	126.991	0.0813731	0.349159	0.233055	0.815719	0.977412	126.991	0.496444	0.321008
36830	chr17	93591342	93592107	766	*	ENSMUSG00000094473.1	Gm25935	344527	0	4.38921	4.87442	3.60557	3.74965	4.92801	6.25176	5.98498	4.75907	4.30612	5.14588	5.13857	5.28623	5.01695	31.3468	0.6458	0.338475	1.90797	0.0563953	0.280199	31.3468	1.17207	0.457581	2.56144	0.0104238	0.218881	31.3468	-0.519502	0.403318	-1.28807	0.197722	0.559218	31.3468	1.54926	0.457324	3.38768	0.000704871	0.0876512	31.3468	-1.1653	0.39884
18652	chr12	101777357	101779630	2274	*	ENSMUSG00000021186.8	Fbln5	39424	0	6.2397	6.03913	5.61596	6.10857	6.69526	7.25711	6.85496	6.87326	7.00003	7.24023	6.11795	6.72459	7.04157	98.3314	0.265735	0.252016	1.05444	0.291683	0.618048	98.3314	1.17164	0.29089	4.02777	5.63082e-05	0.00857158	98.3314	-0.544978	0.290165	-1.87816	0.0603587	0.309184	98.3314	0.801906	0.295432	2.71435	0.00664059	0.265791	98.3314	-0.810713	0.290908
86142	chr9	123584299	123585605	1307	*	ENSMUSG00000025243.14	Slc6a20b	46959	0	5.06858	5.14583	4.6125	4.695	5.6132	5.95656	5.18661	5.7916	6.01126	5.56421	5.13857	5.36982	4.2312	38.584	0.623304	0.313448	1.98854	0.0467517	0.255508	38.584	1.17114	0.356818	3.28216	0.00103014	0.0556977	38.584	0.104753	0.356271	0.294026	0.768738	0.929794	38.584	0.363271	0.373307	0.973116	0.330496	0.860732	38.584	-0.518551	0.350929
27627	chr15	75689188	75689602	415	*	ENSMUSG00000000934.8	Top1mt	10387	0	3.87315	4.47569	2.94553	3.84889	4.66648	4.18854	3.24801	4.71881	4.60015	4.42698	4.17896	3.3662	3.64447	17.1746	0.490541	0.437168	1.12209	0.261825	NA	17.1746	1.17057	0.487633	2.40052	0.0163719	0.278246	17.1746	0.497232	0.474685	1.0475	0.29487	0.661754	17.1746	0.278208	0.518926	0.536123	0.591874	0.937755	17.1746	0.00669125	0.468875
5091	chr1	188633667	188633945	279	*	ENSMUSG00000077235.1	Gm25095	10613	0	3.64993	3.71616	3.14092	2.94569	4.3468	4.78837	4.05175	4.6774	3.55245	3.83114	3.49414	3.74582	2.86307	14.567	1.05168	0.453148	2.32083	0.0202958	NA	14.567	1.16983	0.546957	2.1388	0.0324519	NA	14.567	0.273011	0.526607	0.518434	0.604156	0.861277	14.567	0.439186	0.579187	0.758279	0.448284	0.902423	14.567	-0.778672	0.500682
19761	chr12	120028627	120029105	479	*	ENSMUSG00000098707.1	Gm27236	28099	0	3.23297	3.82317	2.94553	1.54377	3.67547	3.14299	3.78144	2.63591	3.75717	3.53433	6.35758	5.90625	5.67821	19.9379	-2.52703	0.410808	-6.15136	7.682e-10	2.8973e-06	19.9379	1.16979	0.644777	1.81425	0.069639	0.531523	19.9379	-2.54795	0.459542	-5.54454	2.94735e-08	7.246e-06	19.9379	3.92492	0.608424	6.45096	1.11143e-10	6.0626e-07	19.9379	-0.0209167	0.526763
84467	chr9	84516711	84517503	793	*	ENSMUSG00000099927.1	Gm8226	92726	0	5.11304	4.92335	3.31297	3.52802	5.42829	5.95656	5.24167	4.79823	4.48962	4.23758	4.42865	4.23628	3.64447	24.8859	1.47333	0.349097	4.22041	2.43857e-05	0.00621432	24.8859	1.16931	0.460677	2.53825	0.011141	0.22707	24.8859	0.919223	0.391069	2.35054	0.0187463	0.154357	24.8859	0.766378	0.478308	1.60227	0.109096	0.695302	24.8859	-0.554111	0.361988
52182	chr3	116786566	116787225	660	*	ENSMUSG00000033400.14	Agl	20940	0	4.31503	4.18601	3.84872	4.18903	4.51547	5.08325	4.47582	5.07828	4.54595	5.60401	4.42865	4.04608	3.86762	21.6115	0.601304	0.388353	1.54834	0.12154	0.409188	21.6115	1.16832	0.423481	2.75884	0.00580064	0.157555	21.6115	0.13462	0.441306	0.30505	0.760328	0.926574	21.6115	0.0935717	0.452944	0.206585	0.836334	0.980264	21.6115	-0.466684	0.433569
66141	chr5	147697797	147698125	329	*	ENSMUSG00000029648.13	Flt1	27885	0	3.87315	4.60128	3.31297	2.94569	4.08602	4.41733	3.44854	4.18088	4.30612	4.13265	3.63328	3.56846	3.51846	15.013	0.497526	0.440999	1.12818	0.259245	NA	15.013	1.16777	0.515381	2.26585	0.0234606	NA	15.013	0.763945	0.465384	1.64154	0.100686	0.406002	15.013	0.489934	0.545128	0.898749	0.368786	0.875282	15.013	0.26642	0.458188
7988	chr10	87103338	87103793	456	*	ENSMUSG00000047129.11	1700113H08Rik	45292	0	3.87315	3.33726	3.46668	3.52802	4.46141	4.94333	4.47582	5.01319	3.93642	4.59438	4.17896	4.55477	3.96746	18.4515	0.370784	0.389316	0.952397	0.340896	NA	18.4515	1.16549	0.474655	2.45544	0.0140714	0.25717	18.4515	-0.689594	0.479051	-1.4395	0.150009	0.493132	18.4515	0.829129	0.489247	1.6947	0.0901318	0.663852	18.4515	-1.06038	0.478239
70236	chr6	128762280	128765899	3620	*	ENSMUSG00000107866.1	RP24-127M20.12	17635	0	8.57834	8.95363	6.68189	7.50795	7.77395	8.35949	8.53439	8.0886	7.78218	8.85225	7.9575	8.32507	8.38201	289.053	0.0181384	0.277312	0.065408	0.947849	0.982347	289.053	1.16451	0.314554	3.70208	0.000213835	0.0203168	289.053	0.545399	0.307223	1.77525	0.0758561	0.350256	289.053	1.08268	0.315515	3.43146	0.00060034	0.0813591	289.053	0.527261	0.308226
45518	chr2	105986158	105988409	2252	*	ENSMUSG00000093363.1	Gm22002	4347	0	7.60952	7.58679	5.40391	5.63943	7.14447	7.91113	7.18496	6.82667	6.52712	6.65688	6.43571	6.50799	7.04157	114.441	0.767017	0.24309	3.15528	0.00160343	0.0510115	114.441	1.16425	0.29711	3.91859	8.9069e-05	0.0118877	114.441	0.918765	0.267318	3.43697	0.000588264	0.0137681	114.441	1.17342	0.299532	3.91749	8.9475e-05	0.0259436	114.441	0.151748	0.264231
9995	chr11	20589202	20589587	386	*	ENSMUSG00000083555.1	Gm12035	14012	0	4.31503	4.26406	3.46668	3.84889	4.28589	4.18854	4.27931	4.71881	4.84428	4.77954	3.63328	3.82695	3.51846	17.8979	0.619651	0.406335	1.52497	0.127265	NA	17.8979	1.16381	0.432919	2.68828	0.00718205	0.178019	17.8979	0.654158	0.437469	1.49532	0.13483	0.468634	17.8979	-0.00328672	0.473886	-0.00693568	0.994466	0.999752	17.8979	0.0345067	0.425545
12118	chr11	74374915	74375654	740	*	ENSMUSG00000058275.2	Olfr412	10243	0	4.76852	4.92335	3.73226	4.02896	4.75902	3.75848	3.62457	5.41702	4.84428	4.63337	4.17896	3.3662	4.5856	23.5384	0.125267	0.421066	0.297501	0.766084	0.913623	23.5384	1.16354	0.450702	2.58162	0.00983373	0.212058	23.5384	0.786768	0.434778	1.80959	0.0703601	0.33615	23.5384	0.216847	0.477543	0.454089	0.649764	0.950708	23.5384	0.661501	0.442273
53416	chr3	156628652	156629810	1159	*	ENSMUSG00000104696.1	Gm42946	16509	0	3.87315	4.60128	4.6125	4.74739	5.31091	5.95656	5.77707	6.22428	5.3346	5.73523	4.35013	4.45622	4.14853	33.56	1.39711	0.340872	4.09864	4.15586e-05	0.00863948	33.56	1.16334	0.364371	3.19274	0.00140931	0.0677771	33.56	-0.0467686	0.415811	-0.112475	0.910446	0.975653	33.56	-0.369572	0.398157	-0.928206	0.3533	0.869194	33.56	-1.44388	0.393344
51862	chr3	105000921	105001861	941	*	ENSMUSG00000105355.1	Gm42956	6888	0	5.0227	4.77129	4.73861	4.79794	5.0429	5.63134	5.73931	5.81088	6.08914	5.80518	4.93841	5.16665	5.15039	38.9688	0.384096	0.29437	1.3048	0.19196	0.509705	38.9688	1.16327	0.328613	3.53993	0.00040023	0.0312525	38.9688	-0.199444	0.33998	-0.586636	0.557448	0.838864	38.9688	0.335666	0.345537	0.971432	0.331333	0.860959	38.9688	-0.58354	0.339105
86868	chrX	107723432	107724019	588	*	ENSMUSG00000031241.17	Tbx22	55467	0	4.45976	3.18507	3.95647	4.02896	4.40524	5.32796	5.53407	5.10975	4.75153	5.37016	4.64144	4.11231	3.38037	22.1779	1.04785	0.4023	2.60466	0.00919659	0.115138	22.1779	1.16316	0.454917	2.55687	0.0105619	0.220527	22.1779	-0.182605	0.48401	-0.377276	0.705968	0.90532	22.1779	0.138378	0.481953	0.287119	0.774021	0.971821	22.1779	-1.23046	0.467469
25631	chr14	99898621	99899346	726	*	ENSMUSG00000087144.1	Gm5958	62806	0	5.15617	5.60164	4.05673	3.74965	5.00561	5.43633	5.00758	5.25757	4.93143	4.81389	4.35013	3.74582	4.2312	26.8006	1.08525	0.351465	3.0878	0.00201646	0.0569441	26.8006	1.16316	0.406554	2.86102	0.00422285	0.131948	26.8006	1.34173	0.372803	3.59904	0.000319398	0.00882702	26.8006	0.217211	0.4358	0.498418	0.61819	0.94426	26.8006	0.25648	0.349743
39326	chr18	87025226	87026514	1289	*	ENSMUSG00000024647.14	Cbln2	314115	0	5.68404	5.33853	3.73226	3.74965	5.4562	6.41958	5.91895	5.0461	4.97311	4.47069	4.99111	5.00174	5.01695	34.6369	0.974051	0.308484	3.15754	0.00159106	0.0508609	34.6369	1.16303	0.42421	2.74164	0.00611338	0.16297	34.6369	0.531007	0.345917	1.53507	0.124766	0.452525	34.6369	1.32838	0.427407	3.10801	0.00188351	0.147167	34.6369	-0.443044	0.33472
44729	chr2	75933215	75934015	801	*	ENSMUSG00000075273.4	Ttc30b	4569	0	4.76852	4.92335	4.15048	4.18903	4.88758	4.18854	4.80314	5.60544	5.30227	4.88021	4.70593	4.23628	4.14853	26.301	0.329997	0.360591	0.915156	0.36011	0.677646	26.301	1.16251	0.392135	2.96456	0.00303116	0.107599	26.301	0.497053	0.386614	1.28566	0.198563	0.560113	26.301	0.212327	0.41732	0.508787	0.610901	0.942771	26.301	0.167056	0.386814
43998	chr2	51129497	51129928	432	*	ENSMUSG00000017144.8	Rnd3	19182	0	4.38921	4.60128	3.60557	3.40297	4.66648	4.86793	4.27931	4.8735	4.36992	4.47069	3.34013	3.74582	3.76035	17.2805	1.04428	0.403293	2.58939	0.00961464	NA	17.2805	1.16102	0.460107	2.52338	0.0116233	0.232926	17.2805	0.914898	0.439418	2.08207	0.0373363	0.235111	17.2805	0.150682	0.49755	0.302849	0.762005	0.969881	17.2805	-0.129384	0.41286
52883	chr3	142085491	142087246	1756	*	ENSMUSG00000052430.15	Bmpr1b	82178	0	5.5286	5.60164	5.01272	4.52537	6.29262	6.22179	6.0169	6.25275	5.9076	5.48117	5.3551	5.49921	5.79152	50.8385	0.638501	0.272655	2.34179	0.0191914	0.164275	50.8385	1.16044	0.330359	3.51266	0.00044364	0.0333796	50.8385	0.00582807	0.311999	0.0186798	0.985097	0.996284	50.8385	0.80314	0.338929	2.36964	0.0178054	0.398614	50.8385	-0.632673	0.307715
78485	chr8	84145762	84146204	443	*	ENSMUSG00000036686.16	Cc2d1a	1731	0	4.15413	4.71682	2.94553	3.40297	4.3468	4.05893	4.47582	4.54553	4.43101	3.76246	4.0851	3.25333	3.86762	16.4798	0.60423	0.424854	1.42221	0.154967	NA	16.4798	1.15915	0.510658	2.26992	0.0232122	NA	16.4798	0.764971	0.454257	1.684	0.0921811	0.38817	16.4798	0.594793	0.535121	1.11151	0.266349	0.829172	16.4798	0.160741	0.444068
22965	chr13	117880598	117881307	710	*	ENSMUSG00000088155.1	Gm26349	155306	0	4.31503	4.18601	3.84872	3.74965	4.61788	5.67623	5.12937	4.90971	5.26919	4.42698	3.98471	3.82695	3.22766	21.5712	1.52307	0.3991	3.81625	0.000135494	0.0162991	21.5712	1.15644	0.44783	2.58231	0.00981411	0.212052	21.5712	0.570933	0.462371	1.23479	0.216907	0.58206	21.5712	-0.0875394	0.487541	-0.179553	0.857504	0.982979	21.5712	-0.952134	0.427715
3424	chr1	142741792	142742558	767	*	ENSMUSG00000102818.1	Gm37796	12634	0	4.52703	4.60128	2.94553	3.94173	4.28589	5.63134	5.48927	4.71881	4.79865	4.38191	4.82685	4.89291	4.38355	24.3355	0.489678	0.364352	1.34397	0.178959	0.492342	24.3355	1.15617	0.474236	2.43796	0.0147705	0.264168	24.3355	-0.165681	0.41997	-0.394506	0.693208	0.900397	24.3355	1.24636	0.478977	2.60214	0.00926451	0.306974	24.3355	-0.655359	0.416987
20238	chr13	30966132	30967380	1249	*	ENSMUSG00000021357.13	Exoc2	6666	0	5.31685	5.14583	4.67693	5.0271	6.05776	6.22179	6.37802	5.77207	5.88594	6.26844	5.27235	5.42298	5.55524	48.8625	0.806757	0.26391	3.05693	0.00223614	0.059497	48.8625	1.15413	0.314106	3.67433	0.000238473	0.0219414	48.8625	-0.195106	0.312401	-0.624539	0.532274	0.825501	48.8625	0.56957	0.326188	1.74614	0.0807868	0.641456	48.8625	-1.00186	0.305306
55647	chr4	102429464	102430161	698	*	ENSMUSG00000077260.1	Gm24869	306650	0	4.52703	4.40854	4.15048	4.02896	5.07926	5.53713	5.53407	5.46648	5.12873	4.94362	4.26708	4.81551	4.38355	28.6403	0.874444	0.326921	2.67479	0.00747759	0.104067	28.6403	1.15375	0.388476	2.96994	0.00297856	0.106576	28.6403	-0.0641176	0.387543	-0.165446	0.868593	0.962343	28.6403	0.465141	0.408215	1.13945	0.254515	0.822696	28.6403	-0.938562	0.375254
68034	chr6	75539946	75540504	559	*	ENSMUSG00000107830.1	RP23-346B1.1	32953	0	3.64993	3.47492	4.05673	3.52802	4.08602	5.01499	5.77707	5.07828	4.54595	5.00436	4.17896	4.11231	3.86762	20.3937	1.06046	0.406228	2.6105	0.00904092	0.114344	20.3937	1.15357	0.469599	2.45651	0.0140296	0.25708	20.3937	-0.533974	0.511394	-1.04415	0.296414	0.663244	20.3937	0.272099	0.495326	0.549333	0.582777	0.935269	20.3937	-1.59443	0.494755
45504	chr2	105446654	105448728	2075	*	ENSMUSG00000086764.1	4930527A07Rik	27772	0	5.79735	5.54022	5.10927	5.77177	6.63548	6.63956	6.85496	6.40004	6.41062	6.97025	5.83042	6.3385	6.1724	74.3416	0.580079	0.253269	2.29036	0.0220004	0.175425	74.3416	1.15356	0.295687	3.90129	9.56818e-05	0.0123249	74.3416	-0.472136	0.297823	-1.58529	0.1129	0.430566	74.3416	0.661078	0.302976	2.18195	0.0291131	0.470446	74.3416	-1.05221	0.295434
54654	chr4	57169514	57169830	317	*	ENSMUSG00000085967.1	Gm12530	2240	0	3.38574	3.18507	3.31297	2.75418	3.85393	3.91651	3.78144	4.23896	4.43101	3.53433	3.34013	3.13088	3.51846	12.43	0.572374	0.477285	1.19923	0.230439	NA	12.43	1.1532	0.541513	2.1296	0.033205	NA	12.43	-0.0428229	0.556202	-0.0769917	0.93863	0.982512	12.43	0.315087	0.578908	0.544277	0.586251	0.936009	12.43	-0.615197	0.545896
8276	chr10	97536923	97537569	647	*	ENSMUSG00000036446.4	Lum	27931	0	5.11304	4.18601	4.32146	3.74965	5.11471	5.53713	4.72801	5.0461	4.97311	5.39305	4.0851	4.45622	3.96746	24.7251	0.99214	0.363755	2.72749	0.00638179	0.0964699	24.7251	1.15315	0.412518	2.79539	0.00518374	0.149472	24.7251	0.54158	0.408629	1.32536	0.185052	0.542366	24.7251	0.160096	0.440124	0.363752	0.716043	0.961422	24.7251	-0.450559	0.391151
78329	chr8	80053708	80054369	662	*	ENSMUSG00000064325.3	Hhip	3636	0	3.97302	4.01597	3.84872	3.84889	4.40524	5.08325	4.56487	5.25757	4.6524	4.84743	3.34013	2.68521	4.38355	19.8691	1.14916	0.423838	2.71131	0.00670171	0.0983495	19.8691	1.15279	0.451265	2.55457	0.0106319	0.221486	19.8691	0.421354	0.487718	0.863929	0.387627	0.734089	19.8691	-0.264971	0.496325	-0.533866	0.593434	0.937962	19.8691	-0.727804	0.460528
49074	chr2	177513164	177514357	1194	*	ENSMUSG00000094786.1	Gm14403	14948	0	5.5286	5.54022	4.05673	4.02896	4.40524	4.18854	4.17001	5.99068	4.43101	4.38191	5.09107	5.03627	5.4556	31.3455	-0.967655	0.404878	-2.38999	0.0168487	0.154069	31.3455	1.15277	0.455811	2.52906	0.0114369	0.230996	31.3455	0.339397	0.406738	0.834435	0.404036	0.74671	31.3455	1.21151	0.459716	2.63535	0.00840501	0.29401	31.3455	1.30705	0.439502
38607	chr18	69442922	69443578	657	*	ENSMUSG00000053477.15	Tcf4	99565	0	3.76586	4.01597	3.84872	3.94173	4.51547	4.41733	3.92292	5.07828	5.09137	4.81389	4.0851	3.97667	3.86762	19.1727	0.372398	0.389015	0.957283	0.338425	NA	19.1727	1.15152	0.413347	2.78583	0.00533906	0.151727	19.1727	-0.0849453	0.446405	-0.190288	0.849084	0.955869	19.1727	0.0844767	0.446614	0.189149	0.849976	0.981962	19.1727	-0.457343	0.445001
77678	chr8	57292823	57294611	1789	*	ENSMUSG00000100510.6	AV026068	26247	0	6.17826	6.20662	5.32568	5.96111	6.775	7.46329	6.76385	6.74885	6.48453	7.14228	6.14145	6.60318	6.77844	91.1184	0.497367	0.263628	1.88662	0.0592113	0.287023	91.1184	1.15143	0.308604	3.73109	0.000190652	0.0189726	91.1184	-0.34718	0.302424	-1.14799	0.250973	0.619298	91.1184	0.861941	0.312937	2.75436	0.00588072	0.250363	91.1184	-0.844547	0.301294
50724	chr3	81535148	81536274	1127	*	ENSMUSG00000102710.1	Gm4857	20550	0	5.74181	5.92364	4.6125	4.79794	5.8837	6.3381	6.13793	6.15054	5.5701	5.69894	4.57394	5.03627	4.96957	45.9356	1.25778	0.287046	4.38181	1.17699e-05	0.00405395	45.9356	1.14996	0.331303	3.47103	0.000518459	0.0362638	45.9356	0.973903	0.316833	3.07387	0.00211303	0.0352343	45.9356	0.180794	0.352074	0.513512	0.607593	0.941639	45.9356	-0.283879	0.298944
77664	chr8	56931667	56933147	1481	*	ENSMUSG00000101485.1	Gm29173	257296	0	6.35525	6.18672	4.32146	4.64065	5.75478	6.09526	5.57752	5.7916	5.54268	5.48117	4.82685	5.39665	5.27254	44.6862	0.630289	0.279461	2.25537	0.02411	0.183635	44.6862	1.14959	0.339742	3.3837	0.00071516	0.0443745	44.6862	1.09399	0.295825	3.69811	0.000217211	0.00661226	44.6862	0.728311	0.351145	2.07411	0.0380693	0.51243	44.6862	0.463704	0.290045
51618	chr3	99572985	99575045	2061	*	ENSMUSG00000083938.2	Gm12448	27922	0	5.76985	5.33853	5.61596	6.06795	6.03942	6.09526	6.5838	7.01298	6.39537	7.40135	5.74093	5.66283	5.81851	72.0573	0.521264	0.285946	1.82295	0.0683113	0.307873	72.0573	1.14896	0.307538	3.736	0.000186972	0.0188233	72.0573	-0.174461	0.328075	-0.531772	0.594884	0.857118	72.0573	-0.127263	0.321499	-0.395843	0.692221	0.957692	72.0573	-0.695725	0.325894
203	chr1	20811442	20812056	615	*	ENSMUSG00000041859.10	Mcm3	8255	0	5.19805	4.77129	4.05673	3.74965	5.11471	5.27057	4.56487	5.01319	4.97311	5.00436	4.26708	4.50634	5.06281	26.3803	0.381583	0.336705	1.13328	0.257095	0.583089	26.3803	1.14771	0.40822	2.8115	0.00493114	0.145312	26.3803	0.361751	0.367764	0.983651	0.325287	0.687803	26.3803	0.786991	0.421447	1.86736	0.0618517	0.594738	26.3803	-0.0198313	0.366675
77668	chr8	56981915	56984841	2927	*	ENSMUSG00000101485.1	Gm29173	307544	0	6.7139	6.77176	5.58271	5.82148	6.94222	7.76292	7.49927	7.054	6.39537	6.97784	6.06975	6.55637	7.19363	106.675	0.754379	0.277625	2.71726	0.00658252	0.0976782	106.675	1.1467	0.327448	3.50193	0.000461893	0.0342014	106.675	0.0627968	0.313655	0.20021	0.841317	0.95335	106.675	0.984936	0.330552	2.97967	0.00288555	0.178863	106.675	-0.691583	0.311098
70795	chr6	148737336	148738220	885	*	ENSMUSG00000107405.1	RP24-336O24.2	35337	0	5.0227	4.77129	4.15048	4.26287	5.0429	5.88186	5.12937	5.01319	5.42748	5.45964	5.09107	4.81551	5.10727	31.145	0.379721	0.315002	1.20546	0.228027	0.5515	31.145	1.1465	0.381108	3.00833	0.00262691	0.0987323	31.145	-0.103743	0.359321	-0.288719	0.772796	0.931235	31.145	0.825804	0.39168	2.10836	0.0349996	0.498678	31.145	-0.483464	0.358564
21714	chr13	67923664	67924445	782	*	ENSMUSG00000064063.5	BC048507	60337	0	3.52388	3.92279	3.73226	3.94173	4.56758	4.86793	4.80314	5.10975	3.93642	5.34689	4.42865	4.04608	3.86762	20.5061	0.642423	0.398556	1.61187	0.106989	0.384403	20.5061	1.14511	0.451319	2.53725	0.0111728	0.227431	20.5061	-0.41251	0.482995	-0.854068	0.393068	0.738243	20.5061	0.298171	0.47636	0.625936	0.531357	0.922602	20.5061	-1.05493	0.47498
81234	chr8	128473859	128474337	479	*	ENSMUSG00000084523.1	Mir1903	114617	0	4.06642	4.53985	3.60557	3.84889	5.07926	5.27057	4.27931	4.94504	4.36992	5.0338	4.42865	3.56846	4.06083	20.8108	0.952327	0.385208	2.47224	0.0134268	0.139082	20.8108	1.14505	0.448241	2.55453	0.0106332	0.221486	20.8108	0.309486	0.441247	0.701389	0.483061	0.796812	20.8108	0.315687	0.474879	0.664773	0.506196	0.917581	20.8108	-0.642842	0.423826
45306	chr2	95128920	95129827	908	*	ENSMUSG00000084906.1	Gm13794	264414	0	3.87315	4.47569	4.47431	4.11122	4.88758	5.67623	5.44303	5.53763	5.30227	5.34689	4.42865	4.4043	3.22766	26.5962	1.25918	0.360683	3.49109	0.000481051	0.030138	26.5962	1.14438	0.393358	2.90927	0.00362272	0.119973	26.5962	0.0837858	0.431794	0.194041	0.846144	0.95499	26.5962	-0.176706	0.427562	-0.413288	0.679396	0.955113	26.5962	-1.17539	0.409068
70482	chr6	140444506	140445520	1015	*	ENSMUSG00000030231.10	Plekha5	20451	0	5.31685	5.26451	4.67693	4.79794	5.5882	5.32796	5.66068	5.75226	5.9076	5.90414	5.39476	5.54788	5.38514	42.7667	0.0926023	0.26935	0.343799	0.730998	0.899348	42.7667	1.14438	0.313811	3.64672	0.000265614	0.0236616	42.7667	-0.163264	0.30228	-0.540109	0.589122	0.853907	42.7667	0.730097	0.324084	2.2528	0.0242716	0.443405	42.7667	-0.255867	0.307084
711	chr1	44590597	44592269	1673	*	ENSMUSG00000102319.1	Gm37626	29711	0	5.46141	5.5085	5.01272	4.79794	5.63779	6.44574	5.6197	5.93906	5.64936	6.36424	4.93841	4.96637	4.64712	43.9488	1.09731	0.309146	3.5495	0.000385969	0.0267611	43.9488	1.14342	0.341699	3.34628	0.000819026	0.0481998	43.9488	0.641571	0.346297	1.85266	0.0639309	0.318982	43.9488	-0.045356	0.364132	-0.124559	0.900872	0.988764	43.9488	-0.455744	0.331979
44356	chr2	68426914	68427679	766	*	ENSMUSG00000027030.15	Stk39	44588	0	4.15413	4.60128	4.47431	3.84889	5.14932	4.78837	4.64874	5.22919	5.20067	5.39305	4.99111	4.50634	4.70611	27.3423	0.178604	0.332343	0.53741	0.590985	0.830497	27.3423	1.14336	0.380748	3.00293	0.00267391	0.0998127	27.3423	-0.351212	0.384797	-0.912721	0.361389	0.715953	27.3423	0.579389	0.396744	1.46036	0.144191	0.739541	27.3423	-0.529816	0.388738
54043	chr4	40732682	40736776	4095	*	ENSMUSG00000065452.1	Mir207	9764	0	7.80512	7.55609	6.46183	6.14808	7.09207	7.28636	7.4765	7.13271	7.08802	7.92967	6.43571	5.90625	6.6491	129.13	0.943389	0.264181	3.571	0.000355626	0.0258815	129.13	1.14158	0.294085	3.88181	0.000103683	0.0130241	129.13	1.3428	0.288661	4.65182	3.2902e-06	0.000266625	129.13	0.0437	0.303061	0.144195	0.885346	0.986776	129.13	0.399409	0.283772
17241	chr12	55926422	55926878	457	*	ENSMUSG00000065244.1	Gm22296	15498	0	3.64993	4.53985	3.84872	3.64309	4.01273	5.21079	4.27931	3.84917	4.54595	5.54389	3.63328	3.65987	3.51846	18.1287	1.00956	0.4757	2.12226	0.0338163	NA	18.1287	1.14073	0.515241	2.21398	0.0268305	0.356004	18.1287	0.598989	0.532129	1.12565	0.260315	0.628264	18.1287	-0.150098	0.553694	-0.271085	0.786326	0.973996	18.1287	-0.410567	0.510882
49128	chr2	178684398	178685103	706	*	ENSMUSG00000039155.15	Cdh26	253866	0	4.92633	4.53985	4.32146	4.40008	5.34116	4.86793	5.24167	5.6702	5.54268	5.14588	4.57394	4.50634	5.06281	31.1301	0.470801	0.322998	1.4576	0.144952	0.445516	31.1301	1.14047	0.366311	3.1134	0.00184946	0.0798656	31.1301	0.0167142	0.367503	0.0454805	0.963724	0.989961	31.1301	0.381417	0.385276	0.989984	0.322182	0.856794	31.1301	-0.454087	0.364387
17680	chr12	76815221	76815519	299	*	ENSMUSG00000021062.15	Rab15	7388	0	3.97302	4.10349	2.94553	2.94569	4.01273	4.30746	3.44854	4.05719	4.23938	3.61445	3.49414	2.99706	3.05685	13.4937	0.854731	0.473996	1.80325	0.0713497	NA	13.4937	1.14025	0.547635	2.08213	0.0373309	NA	13.4937	0.937251	0.506574	1.85018	0.0642883	0.320009	13.4937	0.267629	0.58955	0.453954	0.649862	0.950708	13.4937	0.0825205	0.48107
85250	chr9	108521701	108522194	494	*	ENSMUSG00000006673.14	Qrich1	4894	0	5.06858	5.40894	3.60557	3.64309	4.46141	4.61475	4.56487	4.34855	4.88852	4.81389	3.49414	3.97667	4.45409	21.9449	0.534558	0.380948	1.40323	0.160548	0.467377	21.9449	1.13942	0.441142	2.58289	0.00979758	0.211979	21.9449	1.27045	0.389229	3.26401	0.00109848	0.0218584	21.9449	0.4376	0.466233	0.938586	0.347943	0.867044	21.9449	0.735889	0.381921
32143	chr16	78366408	78367894	1487	*	ENSMUSG00000022863.14	Btg3	9297	0	6.31776	5.87472	4.85457	4.26287	5.79905	5.88186	5.06976	5.56059	5.62342	5.83893	4.76765	4.85473	4.86989	42.7855	0.824255	0.303176	2.71873	0.00655324	0.0975178	42.7855	1.1394	0.345958	3.29346	0.000989625	0.054495	42.7855	1.30895	0.32001	4.09033	4.30758e-05	0.00191749	42.7855	0.267528	0.365722	0.731509	0.464469	0.907831	42.7855	0.484693	0.309008
18324	chr12	87764826	87765517	692	*	ENSMUSG00000095724.1	Gm21319	10237	0	2.64415	3.18507	2.45129	3.11474	4.80316	4.30746	4.17001	4.71881	3.55245	2.49351	4.57394	3.65987	3.38037	16.2483	0.562916	0.482046	1.16776	0.242902	NA	16.2483	1.13698	0.6287	1.80847	0.070534	NA	16.2483	-1.10756	0.623182	-1.77727	0.0755238	0.349507	16.2483	1.23074	0.634933	1.93838	0.0525772	0.565749	16.2483	-1.67048	0.617959
86892	chrX	115717550	115718433	884	*	ENSMUSG00000081124.1	Gm14906	35413	0	5.97648	5.82408	1.0822	3.26604	5.00561	5.43633	4.72801	3.99113	2.86011	3.69035	3.63328	3.56846	4.2312	20.8217	1.3052	0.394806	3.30593	0.000946623	0.0401594	20.8217	1.13656	0.596893	1.90414	0.0568926	0.48919	20.8217	2.15063	0.409187	5.25587	1.4733e-07	2.52621e-05	20.8217	1.37812	0.600131	2.29637	0.0216549	0.427494	20.8217	0.845431	0.37785
29168	chr15	93262584	93263043	460	*	ENSMUSG00000036197.15	Gxylt1	12117	0	4.06642	5.18648	3.73226	3.52802	4.96733	4.86793	4.56487	5.01319	4.60015	4.42698	4.26708	4.35044	3.76035	21.4039	0.695413	0.381764	1.82158	0.0685191	0.308307	21.4039	1.13644	0.456627	2.48876	0.0128189	0.245823	21.4039	0.606965	0.417918	1.45235	0.146403	0.487501	21.4039	0.567472	0.476926	1.18985	0.234103	0.810222	21.4039	-0.0884474	0.407401
51809	chr3	103472838	103473180	343	*	ENSMUSG00000065029.1	Gm25199	27037	0	4.15413	3.82317	3.46668	3.11474	4.3468	4.18854	4.64874	4.6774	4.09584	4.18607	3.76017	3.13088	4.45409	15.9889	0.587805	0.421791	1.39359	0.163441	NA	15.9889	1.13642	0.506153	2.24521	0.0247545	NA	15.9889	0.154916	0.478104	0.324022	0.745922	0.921454	15.9889	0.611009	0.528319	1.15652	0.24747	0.818183	15.9889	-0.432889	0.469743
18598	chr12	100425684	100426730	1047	*	ENSMUSG00000033530.7	Ttc7b	94091	0	5.11304	5.4429	4.32146	4.18903	5.51046	5.71977	5.91895	5.22919	5.36623	5.43778	4.93841	5.54788	5.4556	38.0964	0.368228	0.282275	1.3045	0.192063	0.50974	38.0964	1.13616	0.360901	3.1481	0.00164333	0.0742186	38.0964	-0.0643946	0.320306	-0.201041	0.840667	0.953156	38.0964	1.13991	0.365987	3.11462	0.00184179	0.145076	38.0964	-0.432623	0.319862
81709	chr9	22122611	22122992	382	*	ENSMUSG00000013822.6	Elof1	5462	0	4.31503	3.82317	2.71947	3.40297	4.08602	3.75848	3.24801	4.05719	4.54595	3.83114	2.97181	3.56846	3.96746	13.9306	0.228639	0.469058	0.487444	0.625944	NA	13.9306	1.13569	0.533915	2.12709	0.0334123	NA	13.9306	0.560238	0.492994	1.1364	0.25579	0.623913	13.9306	0.497929	0.562085	0.885861	0.375692	0.878721	13.9306	0.331599	0.497624
27247	chr15	59538385	59539365	981	*	ENSMUSG00000032501.8	Trib1	108984	0	5.62386	5.60164	4.73861	4.18903	5.18312	5.38316	4.72801	5.71181	5.69988	5.2992	5.3551	5.25725	5.23296	38.2305	-0.161145	0.298518	-0.539817	0.589323	0.829677	38.2305	1.1352	0.345576	3.28495	0.00102	0.055447	38.2305	0.33981	0.312718	1.08663	0.277198	0.644813	38.2305	0.832014	0.35494	2.3441	0.019073	0.409332	38.2305	0.500955	0.324208
29289	chr15	96276904	96277348	445	*	ENSMUSG00000097536.2	2610037D02Rik	7146	0	4.82306	4.66021	3.31297	3.64309	4.28589	4.05893	4.05175	5.01319	4.48962	4.01949	3.63328	3.74582	3.05685	18.266	0.678582	0.437777	1.55006	0.121126	NA	18.266	1.13517	0.473296	2.39844	0.0164652	0.279105	18.266	1.2971	0.449204	2.88754	0.00388264	0.0543171	18.266	0.0296544	0.514602	0.057626	0.954047	0.995214	18.266	0.618513	0.43383
9359	chr10	128980234	128981771	1538	*	ENSMUSG00000069430.2	Olfr9	8077	0	5.39094	5.7716	5.06181	5.33159	6.14609	6.61671	6.49594	6.23859	6.5685	6.13897	5.67802	5.72764	5.73598	63.5042	0.711505	0.250638	2.83878	0.00452869	0.0827528	63.5042	1.13459	0.293088	3.87115	0.000108325	0.013479	63.5042	-0.122168	0.291683	-0.418837	0.675335	0.893133	63.5042	0.518696	0.303891	1.70685	0.0878497	0.658778	63.5042	-0.833672	0.286653
45874	chr2	118886661	118887279	619	*	ENSMUSG00000040007.8	Bahd1	13097	0	4.23682	4.47569	3.14092	3.94173	5.00561	4.41733	4.38091	4.83635	4.88852	4.28731	4.0851	4.4043	4.2312	22.0736	0.433992	0.372586	1.16481	0.244096	0.569294	22.0736	1.13449	0.447441	2.5355	0.0112286	0.228136	22.0736	0.110768	0.418805	0.264486	0.791406	0.937672	22.0736	0.686656	0.464865	1.47711	0.139647	0.734412	22.0736	-0.323224	0.41594
52757	chr3	136910676	136911399	724	*	ENSMUSG00000106398.1	Gm43357	35144	0	4.87562	4.77129	4.2385	3.40297	5.4562	5.53713	4.87456	5.14055	4.79865	4.84743	4.70593	4.73373	4.64712	26.1312	0.647755	0.323517	2.00223	0.0452603	0.251161	26.1312	1.13423	0.408496	2.77661	0.0054929	0.153485	26.1312	0.130994	0.36858	0.355402	0.722289	0.912426	26.1312	0.884324	0.419707	2.107	0.0351173	0.499442	26.1312	-0.516761	0.36154
38091	chr18	56712384	56712847	464	*	ENSMUSG00000024590.8	Lmnb1	4570	0	4.82306	4.26406	3.95647	3.64309	4.80316	4.94333	4.47582	4.90971	4.79865	4.91227	3.8768	4.50634	4.86989	23.241	0.283863	0.355166	0.79924	0.424151	0.725795	23.241	1.13374	0.422882	2.68098	0.00734063	0.180174	23.241	0.0892364	0.394862	0.225994	0.821206	0.946868	23.241	0.7234	0.438012	1.65155	0.0986261	0.678893	23.241	-0.194627	0.396366
75603	chr7	135886588	135886992	405	*	ENSMUSG00000098031.1	Gm9341	65805	0	3.87315	3.60058	3.31297	3.64309	3.23451	4.70417	3.62457	4.94504	4.70281	3.83114	3.49414	3.97667	3.76035	15.509	0.160244	0.467061	0.343089	0.731532	NA	15.509	1.13347	0.508786	2.22779	0.0258946	NA	15.509	-0.0328986	0.520249	-0.0632362	0.949578	0.985695	15.509	0.302149	0.537362	0.562282	0.573924	0.932723	15.509	-0.193142	0.526812
8531	chr10	111005440	111006495	1056	*	ENSMUSG00000035798.13	Zdhhc17	3570	0	5.62386	5.84962	4.32146	4.52537	5.21614	5.91969	5.18661	5.25757	5.54268	5.73523	4.93841	5.44884	5.31105	39.1713	0.200958	0.29916	0.671741	0.501748	0.780037	39.1713	1.13268	0.358012	3.16381	0.00155718	0.0718831	39.1713	0.492292	0.320524	1.5359	0.124563	0.452253	39.1713	0.859305	0.366873	2.34224	0.0191683	0.409586	39.1713	0.291334	0.323414
77713	chr8	60598193	60599239	1047	*	ENSMUSG00000031647.10	Mfap3l	33587	0	6.00034	5.54022	3.31297	3.52802	5.07926	5.88186	5.6197	4.90971	3.43806	4.67132	3.49414	3.13088	2.63916	25.6894	2.56182	0.437392	5.85703	4.71227e-09	1.4218e-05	25.6894	1.13237	0.490772	2.30733	0.0210364	0.316024	25.6894	2.8152	0.461807	6.09605	1.08718e-09	5.39119e-07	25.6894	-0.343232	0.550926	-0.62301	0.533278	0.923	25.6894	0.253385	0.380747
43794	chr2	38220267	38221116	850	*	ENSMUSG00000105046.1	AL929186.1	4005	0	5.31685	4.71682	4.32146	3.74965	5.00561	5.38316	4.9426	5.2854	4.93143	5.14588	4.35013	4.64702	3.86762	27.4062	0.798801	0.345862	2.3096	0.0209106	0.170943	27.4062	1.13003	0.398013	2.83917	0.00452314	0.137309	27.4062	0.73182	0.377247	1.9399	0.0523924	0.285768	27.4062	0.308658	0.4218	0.731763	0.464313	0.907773	27.4062	-0.066981	0.364476
75573	chr7	135483603	135483929	327	*	ENSMUSG00000050866.7	Clrn3	44724	0	3.64993	3.71616	3.31297	3.11474	4.61788	3.14299	3.78144	4.4504	4.09584	4.18607	3.76017	3.56846	4.45409	15.8667	0.101414	0.43676	0.232196	0.816385	NA	15.8667	1.12954	0.521511	2.1659	0.0303192	NA	15.8667	-0.302264	0.499451	-0.605192	0.545051	0.832689	15.8667	0.821658	0.537598	1.52839	0.126417	0.721403	15.8667	-0.403678	0.507482
61522	chr5	49984680	49985837	1158	*	ENSMUSG00000104634.1	Gm42461	40121	0	4.38921	4.92335	3.95647	4.18903	5.00561	5.01499	5.00758	5.14055	5.26919	5.09093	4.17896	4.45622	4.7628	29.0858	0.540737	0.329763	1.63977	0.101052	0.373596	29.0858	1.12911	0.380749	2.9655	0.00302193	0.107418	29.0858	0.203526	0.370529	0.549286	0.582809	0.851202	29.0858	0.427275	0.401611	1.0639	0.287374	0.841946	29.0858	-0.337211	0.364925
49483	chr3	8006416	8007418	1003	*	ENSMUSG00000100010.5	1700010I02Rik	51526	0	4.38921	4.77129	4.54506	4.46409	5.24843	5.9925	4.72801	5.62735	5.51473	5.64273	4.8837	5.36982	6.01797	35.8287	-0.104314	0.328704	-0.31735	0.750978	0.907456	35.8287	1.12896	0.3879	2.91043	0.00360927	0.119733	35.8287	-0.934268	0.389006	-2.40168	0.0163199	0.141809	35.8287	1.02917	0.393258	2.61704	0.0088696	0.301677	35.8287	-0.829954	0.396147
16882	chr12	32127669	32128058	390	*	ENSMUSG00000002997.15	Prkar2b	66372	0	4.92633	4.40854	3.60557	3.64309	4.40524	5.14843	4.17001	4.79823	4.48962	4.74437	4.64144	4.55477	4.14853	20.766	0.147742	0.36776	0.401735	0.687879	0.879111	20.766	1.12832	0.446622	2.52635	0.0115256	0.231915	20.766	0.232483	0.398324	0.583653	0.559454	0.839859	20.766	0.895289	0.458486	1.95271	0.0508541	0.558263	20.766	0.0847413	0.403887
83492	chr9	62432666	62432965	300	*	ENSMUSG00000084540.1	n-R5s84	82063	0	4.23682	4.53985	3.46668	3.26604	4.61788	4.18854	4.17001	4.6774	4.48962	4.01949	3.49414	3.13088	2.04887	16.4981	1.48286	0.466507	3.17864	0.00147968	NA	16.4981	1.12725	0.490054	2.30026	0.0214334	NA	16.4981	1.51116	0.497392	3.03816	0.00238024	0.03846	16.4981	-0.401079	0.556413	-0.72083	0.471014	0.909083	16.4981	0.0282996	0.441917
53261	chr3	152487971	152488381	411	*	ENSMUSG00000039068.16	Zzz3	92497	0	4.65282	4.87442	2.94553	3.11474	4.88758	4.61475	3.78144	4.05719	3.84958	4.23758	3.34013	3.65987	3.05685	15.6647	1.22088	0.43464	2.80895	0.00497034	NA	15.6647	1.12693	0.531123	2.12178	0.033856	NA	15.6647	1.46464	0.459414	3.18805	0.00143236	0.0265585	15.6647	0.400303	0.565105	0.708369	0.478716	0.910313	15.6647	0.243753	0.422889
87082	chrX	150902600	150903905	1306	*	ENSMUSG00000081194.1	Gm8424	22253	0	4.97532	5.33853	3.95647	4.74739	5.24843	5.9925	5.70053	5.62735	5.16515	5.66171	3.98471	4.73373	5.19227	34.173	0.953155	0.334358	2.8507	0.00436234	0.0812418	34.173	1.1248	0.386298	2.91174	0.00359422	0.119521	34.173	0.457628	0.376614	1.21511	0.224324	0.590342	34.173	0.319789	0.404856	0.789884	0.429596	0.895414	34.173	-0.495527	0.364399
25890	chr14	116551061	116551679	619	*	ENSMUSG00000104296.1	Gm38045	198535	0	5.23874	4.71682	4.2385	4.33311	5.07926	5.08325	5.34586	5.69116	4.97311	5.34689	4.42865	4.11231	4.96957	28.0356	0.661759	0.342336	1.93307	0.0532275	0.271937	28.0356	1.12468	0.385624	2.91653	0.00353949	0.118681	28.0356	0.486455	0.377869	1.28736	0.197967	0.559561	28.0356	0.254098	0.407668	0.623295	0.533091	0.923	28.0356	-0.175304	0.369794
64869	chr5	132530160	132530812	653	*	ENSMUSG00000105598.1	Gm43186	4435	0	5.23874	5.22602	3.14092	3.94173	4.75902	4.41733	5.18661	5.0461	4.30612	4.55432	4.17896	4.04608	4.52134	22.8449	0.594956	0.36738	1.61946	0.105349	0.381461	22.8449	1.12439	0.447035	2.51521	0.0118962	0.235603	22.8449	1.01762	0.38663	2.63203	0.00848767	0.0930148	22.8449	0.682765	0.464419	1.47015	0.141521	0.73731	22.8449	0.422664	0.378749
46834	chr2	146324684	146325631	948	*	ENSMUSG00000042938.8	Gm14117	19136	0	5.39094	5.06091	4.79776	4.58416	5.18312	6.12795	4.9426	5.49059	5.7245	6.06961	4.57394	5.36982	5.23296	37.5224	0.381298	0.330118	1.15504	0.248075	0.573396	37.5224	1.12416	0.373496	3.00983	0.00261391	0.0984733	37.5224	0.123842	0.368519	0.336054	0.73683	0.918061	37.5224	0.437337	0.387153	1.12962	0.258635	0.825186	37.5224	-0.257456	0.367888
8283	chr10	98308160	98309369	1210	*	ENSMUSG00000102310.1	Gm37631	177503	0	5.95221	5.47607	4.54506	3.84889	5.70912	5.95656	5.48927	5.53763	5.20067	5.14588	4.82685	5.34249	6.01797	39.6141	0.252432	0.310695	0.812476	0.416519	0.721211	39.6141	1.12412	0.393662	2.85553	0.00429644	0.133138	39.6141	0.25813	0.341357	0.756186	0.449538	0.775724	39.6141	1.30238	0.39599	3.28893	0.0010057	0.106204	39.6141	0.00569772	0.342922
18392	chr12	91630913	91632352	1440	*	ENSMUSG00000020962.13	Gtf2a1	40425	0	6.21951	6.06116	4.2385	4.26287	5.77709	6.63956	5.95234	5.46648	5.42748	5.09093	4.70593	4.4043	5.52279	42.8119	1.23686	0.316697	3.9055	9.40291e-05	0.0133071	42.8119	1.12398	0.393064	2.85953	0.00424276	0.13229	42.8119	1.22703	0.345814	3.54823	0.000387829	0.0101891	42.8119	0.721122	0.40475	1.78165	0.0748067	0.628074	42.8119	-0.00983419	0.330439
32090	chr16	76323295	76323694	400	*	ENSMUSG00000048490.13	Nrip1	50132	0	4.45976	4.53985	3.31297	3.74965	4.01273	4.41733	3.01503	4.6774	4.6524	4.51311	3.49414	3.82695	2.374	16.6978	0.585053	0.46101	1.26907	0.204417	NA	16.6978	1.12367	0.473326	2.37399	0.017597	NA	16.6978	1.19489	0.47177	2.53277	0.0113164	0.112431	16.6978	-0.189454	0.522296	-0.362733	0.716804	0.961595	16.6978	0.609832	0.459524
46636	chr2	139369673	139370231	559	*	ENSMUSG00000081799.1	Gm14071	14108	0	3.97302	4.33811	3.14092	2.75418	4.40524	4.61475	4.9426	4.05719	4.01833	3.83114	4.26708	4.04608	3.38037	16.2999	0.745278	0.394463	1.88935	0.0588453	NA	16.2999	1.1235	0.536153	2.09549	0.0361276	NA	16.2999	0.238658	0.449008	0.531523	0.595056	0.857148	16.2999	1.09831	0.546184	2.01087	0.0443387	0.5351	16.2999	-0.506621	0.436081
67056	chr6	36676680	36678131	1452	*	ENSMUSG00000080336.1	Gm25111	21265	0	6.54569	6.16654	4.79776	4.46409	5.14932	5.585	5.12937	5.75226	5.59701	5.80518	4.64144	4.64702	5.10727	41.6075	0.490986	0.304176	1.61415	0.106494	0.383486	41.6075	1.12274	0.334193	3.35955	0.000780691	0.0468339	41.6075	1.59259	0.307302	5.1825	2.18928e-07	3.44273e-05	41.6075	0.183505	0.355617	0.516017	0.605842	0.941082	41.6075	1.10161	0.303224
44224	chr2	60799527	60799924	398	*	ENSMUSG00000026971.15	Itgb6	76883	0	4.52703	4.77129	3.60557	3.26604	4.46141	4.86793	4.72801	4.4504	4.48962	4.51311	3.8768	4.11231	4.38355	20.1597	0.55667	0.366824	1.51754	0.12913	0.421901	20.1597	1.1224	0.456201	2.46032	0.0138813	0.256199	20.1597	0.539704	0.398584	1.35405	0.175719	0.530771	20.1597	0.760664	0.473243	1.60734	0.107979	0.69464	20.1597	-0.016966	0.391344
20335	chr13	35537972	35538312	341	*	ENSMUSG00000059288.13	Cdyl	121549	0	2.05337	2.82196	2.94553	2.53329	4.01273	4.30746	3.78144	3.99113	4.16939	2.79799	2.7451	1.73461	1.62848	10.2463	2.25483	0.622411	3.62273	0.000291506	NA	10.2463	1.12233	0.622658	1.80248	0.07147	NA	10.2463	0.513681	0.771333	0.665965	0.505433	0.809708	10.2463	-0.812766	0.743005	-1.09389	0.274003	0.833545	10.2463	-1.74115	0.665836
66502	chr6	6159354	6160739	1386	*	ENSMUSG00000015112.15	Slc25a13	56433	0	6.09204	5.7716	5.01272	4.79794	5.77709	5.80309	5.57752	6.00749	5.92893	6.05532	5.9943	5.82958	5.76402	52.4223	-0.139531	0.25311	-0.551268	0.58145	0.82536	52.4223	1.12201	0.300354	3.73561	0.000187257	0.0188233	52.4223	0.0778802	0.272524	0.285774	0.775051	0.932077	52.4223	0.982406	0.306049	3.20997	0.0013275	0.121829	52.4223	0.217412	0.280903
16171	chr11	121546580	121547048	469	*	ENSMUSG00000039238.6	Zfp750	27246	0	4.06642	4.18601	3.84872	2.94569	4.71349	4.05893	3.62457	4.97952	4.36992	3.9594	3.34013	3.74582	3.22766	16.1225	0.838433	0.458675	1.82794	0.067558	NA	16.1225	1.12155	0.503831	2.22604	0.0260112	NA	16.1225	0.702977	0.50233	1.39943	0.161684	0.510274	16.1225	0.0324633	0.543985	0.0596768	0.952413	0.995044	16.1225	-0.135456	0.482639
25780	chr14	105527703	105528069	367	*	ENSMUSG00000022116.7	4930449E01Rik	28914	0	4.38921	4.01597	2.94553	3.52802	4.61788	4.70417	4.27931	4.83635	4.09584	3.83114	3.49414	3.56846	4.70611	17.3854	0.552884	0.422313	1.30918	0.190473	NA	17.3854	1.12101	0.520559	2.15348	0.031281	0.381856	17.3854	0.200752	0.474416	0.423155	0.672182	0.892098	17.3854	0.809175	0.536085	1.50942	0.131193	0.725325	17.3854	-0.352132	0.468066
40364	chr19	29015620	29017326	1707	*	ENSMUSG00000063754.7	Gm10136	11777	0	5.87686	5.74463	5.40391	5.2248	6.05776	6.39293	6.30235	6.43773	6.08914	6.64739	5.67802	6.14643	6.55594	64.5241	0.0732964	0.261459	0.280337	0.779219	0.918682	64.5241	1.12092	0.305144	3.67342	0.000239325	0.0219696	64.5241	-0.367685	0.296744	-1.23906	0.215322	0.580469	64.5241	0.876217	0.31045	2.82241	0.00476644	0.227445	64.5241	-0.440981	0.300104
9046	chr10	123200011	123200312	302	*	ENSMUSG00000099088.1	Gm27920	3039	0	4.59129	4.77129	4.15048	1.95358	3.93551	4.51941	4.05175	4.4504	4.36992	4.47069	3.34013	3.3662	3.38037	16.6753	0.86421	0.455268	1.89824	0.0576639	NA	16.6753	1.12078	0.494581	2.26612	0.0234441	NA	16.6753	1.41211	0.470462	3.00154	0.0026862	0.0419147	16.6753	-0.0283594	0.53989	-0.0525281	0.958108	0.995776	16.6753	0.5479	0.446314
50717	chr3	81148767	81150521	1755	*	ENSMUSG00000085106.1	Gm16000	108329	0	5.95221	6.08286	5.51382	5.29687	6.16313	6.59349	6.66661	6.53367	6.54105	6.44315	6.06975	5.94311	5.87102	70.5857	0.517078	0.235301	2.19751	0.0279838	0.197386	70.5857	1.11873	0.273847	4.08524	4.40311e-05	0.00737382	70.5857	0.0588245	0.266338	0.220864	0.825199	0.948188	70.5857	0.567475	0.283118	2.00437	0.0450299	0.538077	70.5857	-0.458253	0.264039
21829	chr13	73470318	73470612	295	*	ENSMUSG00000021608.14	Lpcat1	3120	0	4.45976	3.71616	3.14092	3.52802	4.28589	4.41733	4.64874	4.6774	4.48962	3.9594	3.34013	3.3662	3.96746	17.4004	0.923479	0.423682	2.17965	0.0292832	NA	17.4004	1.11869	0.48854	2.28987	0.0220289	0.324338	17.4004	0.59371	0.471701	1.25866	0.208154	0.572124	17.4004	0.24416	0.523347	0.466536	0.640832	0.948169	17.4004	-0.329769	0.449515
79269	chr8	104537746	104538520	775	*	ENSMUSG00000031883.12	Car7	3045	0	5.15617	5.22602	3.73226	4.40008	4.88758	5.01499	5.06976	5.46648	4.70281	5.27476	4.82685	4.7752	4.06083	27.2663	0.398764	0.343532	1.16078	0.245733	0.571108	27.2663	1.11855	0.395955	2.82495	0.00472885	0.141054	27.2663	0.612755	0.368082	1.66472	0.0959682	0.396775	27.2663	0.50521	0.413517	1.22174	0.221807	0.803607	27.2663	0.213991	0.366511
52214	chr3	119772685	119774107	1423	*	ENSMUSG00000028134.11	Ptbp2	10358	0	5.5928	5.4429	4.67693	4.26287	5.24843	5.43633	5.48927	5.73218	5.20067	5.66171	4.42865	4.7752	4.81733	34.2028	0.712553	0.309768	2.30028	0.0214325	0.17302	34.2028	1.11773	0.348982	3.20281	0.00136091	0.0661214	34.2028	0.85185	0.332803	2.55962	0.0104785	0.10692	34.2028	0.226535	0.370796	0.610942	0.541238	0.92494	34.2028	0.139296	0.323445
10063	chr11	23283400	23284675	1276	*	ENSMUSG00000056342.16	Usp34	22219	0	6.15718	5.47607	4.2385	4.58416	5.53684	5.32796	5.00758	5.53763	5.09137	5.78801	4.93841	4.17562	4.81733	34.6227	0.689034	0.336274	2.04902	0.04046	0.237375	34.6227	1.11772	0.378384	2.95394	0.00313744	0.109464	34.6227	1.23122	0.354511	3.47299	0.000514687	0.0124812	34.6227	0.238314	0.399035	0.597227	0.550356	0.927246	34.6227	0.542182	0.346086
69404	chr6	113798979	113799729	751	*	ENSMUSG00000108297.1	RP23-392K24.6	0	0	4.59129	4.66021	4.47431	4.11122	4.56758	4.18854	4.72801	5.10975	5.30227	5.64273	4.35013	3.97667	4.52134	25.1098	0.25183	0.364625	0.690653	0.489783	0.772175	25.1098	1.11745	0.378069	2.95568	0.00311978	0.109154	25.1098	0.359874	0.392383	0.917149	0.359064	0.714087	25.1098	-0.0138295	0.407934	-0.0339014	0.972956	0.997494	25.1098	0.108045	0.39507
85431	chr9	111259531	111261830	2300	*	ENSMUSG00000032498.9	Mlh1	9960	0	6.6994	6.39186	5.61596	5.61144	6.16313	6.81039	6.76385	6.57935	6.41062	7.05883	5.88714	5.74861	6.34938	78.4857	0.583908	0.266132	2.19405	0.0282315	0.198134	78.4857	1.11743	0.302179	3.69791	0.000217382	0.0205408	78.4857	0.547523	0.293251	1.86708	0.0618905	0.313243	78.4857	0.406314	0.311304	1.3052	0.191825	0.783302	78.4857	-0.0363846	0.290561
22698	chr13	109242734	109243689	956	*	ENSMUSG00000076946.2	Mir582	81054	0	3.76586	4.33811	4.79776	3.94173	5.00561	5.01499	5.00758	5.3658	5.42748	5.66171	4.8837	5.00174	4.81733	28.1898	0.104386	0.321589	0.324594	0.745489	0.905114	28.1898	1.11717	0.361747	3.08828	0.00201321	0.0841523	28.1898	-0.863304	0.395535	-2.18262	0.0290635	0.202505	28.1898	0.514514	0.377053	1.36457	0.17239	0.764433	28.1898	-0.96769	0.400644
5255	chr1	191748300	191748728	429	*	ENSMUSG00000095504.1	Gm22446	13574	0	4.92633	4.97068	2.12161	3.64309	4.56758	4.51941	3.92292	4.54553	3.17783	4.28731	2.97181	3.13088	2.86307	15.2893	1.49801	0.486657	3.07817	0.00208275	NA	15.2893	1.11687	0.54311	2.05643	0.0397411	NA	15.2893	2.09064	0.503873	4.14914	3.33721e-05	0.00157522	15.2893	-0.120767	0.599141	-0.201566	0.840256	0.98066	15.2893	0.592626	0.448523
23204	chr14	12337330	12337994	665	*	ENSMUSG00000077158.1	Gm24578	3425	0	4.71183	4.77129	3.73226	3.84889	5.39983	5.63134	4.80314	4.83635	4.84428	4.88021	4.26708	4.89291	4.64712	26.8695	0.697596	0.324972	2.14663	0.0318225	0.210603	26.8695	1.11679	0.414322	2.69547	0.00702893	0.175957	26.8695	0.101957	0.372872	0.273437	0.784517	0.935398	26.8695	0.898389	0.425325	2.11224	0.0346657	0.497551	26.8695	-0.595639	0.364582
4475	chr1	174971404	174972484	1081	*	ENSMUSG00000050069.3	Grem2	49584	0	4.65282	5.10399	4.05673	4.26287	5.37079	6.41958	5.29471	5.3395	5.36623	5.00436	4.99111	5.06998	4.92059	34.2984	0.783324	0.321582	2.43585	0.014857	0.145147	34.2984	1.11679	0.399204	2.79754	0.00514926	0.148852	34.2984	-0.103838	0.375133	-0.276802	0.781932	0.934402	34.2984	0.86702	0.408511	2.12239	0.0338047	0.493454	34.2984	-0.887162	0.367513
62096	chr5	84263595	84264078	484	*	ENSMUSG00000079067.5	Hmgn2-ps1	140281	0	3.87315	2.82196	3.46668	3.64309	4.75902	4.86793	4.17001	4.6774	4.60015	4.55432	3.76017	4.11231	2.374	16.4153	1.08008	0.428346	2.52152	0.0116851	NA	16.4153	1.11677	0.481464	2.31952	0.020367	NA	16.4153	-0.201558	0.527938	-0.381784	0.702622	0.904097	16.4153	0.0630351	0.518655	0.121536	0.903267	0.988825	16.4153	-1.28164	0.504875
46617	chr2	137853071	137854730	1660	*	ENSMUSG00000086214.1	Gm14062	22100	0	5.15617	5.302	5.64845	5.96111	6.24541	7.11759	7.05266	6.97075	6.95914	6.82627	5.85906	6.03133	5.61804	77.0761	0.993403	0.257825	3.85302	0.000116672	0.0148353	77.0761	1.11559	0.287018	3.88684	0.000101559	0.0128498	77.0761	-0.634512	0.315924	-2.00843	0.0445973	0.260772	77.0761	0.0354423	0.29987	0.118192	0.905915	0.988988	77.0761	-1.62792	0.309105
63721	chr5	118817259	118819535	2277	*	ENSMUSG00000106708.1	Gm43782	57929	0	6.2397	6.18672	5.77159	6.12846	6.62323	6.44574	6.94065	6.78828	7.02005	7.33787	6.23183	6.25302	6.89713	95.1304	0.194439	0.249698	0.778696	0.436159	0.734841	95.1304	1.11537	0.281442	3.96308	7.39898e-05	0.0103956	95.1304	-0.281831	0.282859	-0.996364	0.319073	0.682973	95.1304	0.533219	0.287881	1.85222	0.0639944	0.600427	95.1304	-0.476269	0.284421
1304	chr1	73073006	73073452	447	*	ENSMUSG00000026182.6	Tnp1	57096	0	3.38574	4.10349	3.73226	3.26604	3.76746	5.08325	3.78144	4.71881	4.75153	4.13265	3.49414	3.3662	3.86762	16.7081	0.763684	0.45066	1.69459	0.0901528	NA	16.7081	1.11464	0.496832	2.24349	0.0248655	NA	16.7081	0.228348	0.51431	0.443989	0.657051	0.885407	16.7081	0.081346	0.533668	0.152428	0.878849	0.985551	16.7081	-0.535337	0.498921
44592	chr2	73721805	73723126	1322	*	ENSMUSG00000056486.17	Chn1	52219	0	5.19805	5.57126	5.32568	5.14893	5.82068	6.09526	6.27621	6.3482	6.08914	6.50752	5.5782	5.72764	5.99449	56.9739	0.287678	0.258033	1.11489	0.264899	0.591249	56.9739	1.11434	0.295104	3.77611	0.000159299	0.0172143	56.9739	-0.387269	0.299567	-1.29276	0.196093	0.55694	56.9739	0.553011	0.304984	1.81325	0.0697937	0.61653	56.9739	-0.674947	0.300424
52639	chr3	132140859	132141500	642	*	ENSMUSG00000028031.6	Dkk2	55566	0	4.15413	3.92279	4.05673	4.26287	5.42829	5.38316	5.34586	5.17071	5.26919	5.27476	4.64144	5.16665	4.52134	27.9693	0.579583	0.309997	1.86964	0.0615336	0.29286	27.9693	1.11422	0.375191	2.96976	0.00298035	0.106592	27.9693	-0.823766	0.396333	-2.07847	0.037666	0.236193	27.9693	0.689218	0.388689	1.77319	0.0761978	0.631914	27.9693	-1.40335	0.391594
51795	chr3	103180931	103181432	502	*	ENSMUSG00000098153.1	Gm27024	487	0	4.92633	4.10349	3.60557	4.11122	4.71349	5.01499	4.72801	4.90971	4.97311	4.97431	4.17896	4.17562	4.06083	22.8852	0.703368	0.361307	1.94673	0.0515667	0.267611	22.8852	1.11303	0.410363	2.71231	0.00668158	0.171329	22.8852	0.450029	0.401042	1.12215	0.261799	0.629564	22.8852	0.264663	0.43737	0.605122	0.545098	0.92574	22.8852	-0.25334	0.389615
77626	chr8	53607299	53607803	505	*	ENSMUSG00000039396.10	Neil3	31261	0	3.38574	3.92279	3.46668	3.40297	4.28589	4.70417	4.27931	4.8735	3.93642	4.42698	3.98471	4.35044	4.45409	16.389	0.142007	0.394384	0.360072	0.718793	NA	16.389	1.11253	0.480595	2.31491	0.0206178	NA	16.389	-0.642947	0.472831	-1.35978	0.173899	0.528259	16.389	0.91461	0.492576	1.85679	0.0633411	0.598156	16.389	-0.784954	0.478364
66661	chr6	21768962	21769578	617	*	ENSMUSG00000106709.1	Gm42582	82839	0	4.23682	3.60058	4.05673	4.02896	4.08602	5.08325	4.47582	4.71881	5.48623	5.0338	3.63328	2.84954	3.86762	19.6523	1.15969	0.433399	2.67581	0.00745487	NA	19.6523	1.11163	0.435458	2.55279	0.0106865	0.222106	19.6523	0.513765	0.494985	1.03794	0.299298	0.665909	19.6523	-0.611941	0.490265	-1.24819	0.211963	0.797535	19.6523	-0.64593	0.465081
67777	chr6	61668740	61669815	1076	*	ENSMUSG00000107757.1	RP23-252K4.1	268132	0	5.27832	4.47569	4.15048	3.94173	5.4562	6.41958	5.98498	4.71881	4.79865	5.60401	4.0851	4.93011	5.31105	33.6846	1.14234	0.356385	3.20535	0.001349	0.047044	33.6846	1.11113	0.443178	2.50719	0.0121697	0.239079	33.6846	0.0623512	0.414333	0.150486	0.880381	0.966327	33.6846	0.863384	0.452384	1.90852	0.0563238	0.578977	33.6846	-1.07999	0.40199
4437	chr1	172542014	172543103	1090	*	ENSMUSG00000049598.9	Vsig8	12834	0	5.27832	5.302	4.2385	5.0271	5.07926	5.585	5.34586	5.46648	5.94996	5.88811	4.93841	5.54788	4.81733	38.6329	0.174569	0.312668	0.558321	0.576625	0.822766	38.6329	1.11102	0.351082	3.16456	0.00155316	0.0717799	38.6329	0.134802	0.343595	0.392329	0.694815	0.900917	38.6329	0.473819	0.364649	1.29938	0.193812	0.784489	38.6329	-0.0397665	0.347065
6449	chr10	50881469	50882047	579	*	ENSMUSG00000019913.3	Sim1	13603	0	5.23874	5.37417	3.73226	3.84889	4.96733	5.01499	5.24167	4.71881	5.01362	4.81389	4.93841	5.00174	4.92059	27.2149	0.118057	0.310127	0.380673	0.703446	0.88673	27.2149	1.1108	0.402299	2.76113	0.00576024	0.156987	27.2149	0.362395	0.331128	1.09443	0.273768	0.641234	27.2149	1.22232	0.406645	3.00586	0.00264835	0.172878	27.2149	0.244338	0.33661
31956	chr16	66144666	66145994	1329	*	ENSMUSG00000095506.1	Gm22448	108791	0	6.68474	5.97095	4.85457	4.93975	6.22933	6.7275	6.35324	6.05677	5.69988	6.13897	4.76765	5.59496	5.70738	57.3048	1.03232	0.286284	3.60594	0.000311026	0.0242574	57.3048	1.1095	0.339746	3.26568	0.001092	0.0576105	57.3048	0.960794	0.314448	3.05549	0.00224693	0.0367647	57.3048	0.541479	0.350823	1.54345	0.122721	0.715613	57.3048	-0.0715278	0.30469
17298	chr12	58994929	58995580	652	*	ENSMUSG00000020986.13	Sec23a	16436	0	4.52703	5.14583	4.05673	4.33311	5.14932	5.14843	5.24167	5.6702	5.16515	4.88021	3.98471	4.81551	4.96957	28.0201	0.531455	0.344493	1.54272	0.1229	0.411544	28.0201	1.10935	0.398402	2.7845	0.00536099	0.151917	28.0201	0.214783	0.38576	0.55678	0.577678	0.848749	28.0201	0.479796	0.415288	1.15533	0.247954	0.818815	28.0201	-0.316672	0.381365
31793	chr16	56396412	56397272	861	*	ENSMUSG00000035258.14	Abi3bp	80573	0	4.97532	4.87442	4.15048	4.64065	4.96733	5.43633	4.80314	5.25757	5.67484	5.54389	4.26708	4.64702	4.52134	28.8689	0.600206	0.331541	1.81035	0.0702409	0.312421	28.8689	1.10888	0.360755	3.07377	0.00211375	0.0872228	28.8689	0.442971	0.365331	1.21252	0.225314	0.591623	28.8689	0.0758263	0.386556	0.196159	0.844486	0.981442	28.8689	-0.157235	0.358213
8598	chr10	112159143	112161035	1893	*	ENSMUSG00000035694.15	Caps2	2585	0	6.51289	6.32059	5.82942	5.98312	6.57312	7.13378	6.94065	6.90948	6.88465	7.19535	6.37752	6.61465	5.97063	93.619	0.538092	0.237086	2.2696	0.0232316	0.180546	93.619	1.10846	0.269884	4.10715	4.00572e-05	0.00701063	93.619	0.0672775	0.267525	0.251481	0.801442	0.9406	93.619	0.448831	0.277668	1.61643	0.106001	0.691786	93.619	-0.470815	0.265636
17005	chr12	38815875	38816658	784	*	ENSMUSG00000004151.16	Etv1	36494	0	3.52388	4.01597	4.2385	3.94173	4.08602	4.41733	4.27931	5.17071	5.01362	5.24989	3.8768	3.97667	3.76035	19.2102	0.388381	0.395783	0.981297	0.326447	NA	19.2102	1.10726	0.397266	2.78721	0.00531634	0.151505	19.2102	-0.0933678	0.455956	-0.204774	0.837749	0.952053	19.2102	-0.224534	0.437728	-0.512953	0.607984	0.94182	19.2102	-0.481749	0.453861
20	chr1	5296746	5297476	731	*	ENSMUSG00000104046.1	Gm37567	10262	0	5.49539	5.40894	2.94553	3.74965	5.24843	5.76203	4.87456	4.2948	4.60015	4.47069	4.64144	3.90375	3.86762	24.994	1.21379	0.355824	3.4112	0.000646776	0.0339511	24.994	1.107	0.465314	2.37905	0.0173575	0.287454	24.994	1.34112	0.381917	3.51155	0.000445501	0.0112983	24.994	0.795495	0.480925	1.6541	0.0981082	0.6776	24.994	0.127333	0.35757
13796	chr11	97877100	97878078	979	*	ENSMUSG00000070336.3	Fbxo47	6075	0	6.21951	5.7716	5.36533	4.93975	5.31091	5.63134	5.73931	5.41702	5.69988	7.04444	5.27235	5.44884	5.76402	50.765	0.0514891	0.362163	0.142171	0.886945	0.961098	50.765	1.10687	0.399191	2.77279	0.00555788	0.154133	50.765	0.511743	0.391795	1.30615	0.191502	0.551011	50.765	0.355332	0.409338	0.868064	0.385359	0.882302	50.765	0.460254	0.396274
21870	chr13	73907425	73908516	1092	*	ENSMUSG00000095943.1	Gm25197	16193	0	5.49539	5.0165	4.47431	4.64065	5.842	5.48761	5.44303	5.58319	5.36623	5.88811	5.47096	5.39665	5.64844	42.1076	0.120066	0.28102	0.427251	0.669197	0.869849	42.1076	1.10625	0.340238	3.2514	0.00114837	0.0596077	42.1076	-0.237417	0.317997	-0.7466	0.455305	0.779576	42.1076	0.972121	0.346652	2.80432	0.00504234	0.234481	42.1076	-0.357483	0.321951
73842	chr7	98342856	98343170	315	*	ENSMUSG00000049580.12	Tsku	18157	0	4.06642	3.82317	3.46668	3.11474	4.15576	3.75848	4.05175	4.6774	4.16939	4.01949	4.0851	3.90375	3.64447	16.3229	0.142901	0.421573	0.338971	0.734631	NA	16.3229	1.10525	0.491416	2.2491	0.0245059	NA	16.3229	0.0666033	0.463184	0.143794	0.885663	0.967889	16.3229	0.648691	0.512357	1.26609	0.20548	0.793271	16.3229	-0.0762979	0.470447
12562	chr11	78709321	78709679	359	*	ENSMUSG00000085115.1	Gm11197	81	0	4.06642	4.10349	3.60557	2.53329	3.67547	3.91651	3.78144	4.54553	4.23938	3.53433	3.16769	2.49973	2.374	12.5427	1.21412	0.536928	2.26123	0.0237449	NA	12.5427	1.10503	0.541177	2.0419	0.0411619	NA	12.5427	1.54014	0.559904	2.75072	0.00594645	0.0733874	12.5427	-0.509915	0.619556	-0.823033	0.410489	0.890359	12.5427	0.32602	0.507757
8515	chr10	110756395	110757761	1367	*	ENSMUSG00000020185.16	E2f7	10955	0	5.74181	5.54022	4.39991	4.695	5.8837	5.76203	5.53407	5.5143	5.3346	5.95118	4.70593	4.89291	5.23296	40.0628	0.803239	0.295049	2.72239	0.00648119	0.0971161	40.0628	1.1049	0.344627	3.20607	0.00134562	0.0656954	40.0628	0.700998	0.323471	2.16711	0.0302261	0.207471	40.0628	0.41471	0.361011	1.14875	0.250661	0.820426	40.0628	-0.102241	0.313938
25671	chr14	101469250	101469930	681	*	ENSMUSG00000033083.16	Tbc1d4	139260	0	4.15413	4.87442	4.39991	3.74965	5.0429	5.14843	5.24167	4.94504	5.16515	5.32324	4.57394	4.17562	4.70611	26.4974	0.677049	0.337814	2.00421	0.0450481	0.250441	26.4974	1.10467	0.392385	2.81527	0.0048736	0.144091	26.4974	0.079794	0.388406	0.20544	0.837229	0.951853	26.4974	0.410866	0.412621	0.995747	0.319373	0.856135	26.4974	-0.597255	0.379914
24176	chr14	37356124	37356472	349	*	ENSMUSG00000077786.1	Gm23909	81147	0	4.06642	4.10349	4.05673	2.94569	4.56758	4.70417	4.80314	4.90971	4.84428	3.9594	3.63328	3.82695	3.76035	18.9699	0.989884	0.408061	2.42582	0.0152738	NA	18.9699	1.10446	0.466552	2.36729	0.0179191	0.291711	18.9699	0.359913	0.467346	0.770121	0.441228	0.77064	18.9699	0.18394	0.499428	0.368302	0.712648	0.960613	18.9699	-0.629971	0.445943
52699	chr3	134874906	134876546	1641	*	ENSMUSG00000028172.5	Tacr3	45898	0	6.02382	5.40894	4.39991	3.94173	5.863	6.76954	5.53407	5.07828	5.3346	5.2992	4.8837	5.42298	5.73598	42.1599	0.756099	0.321144	2.35439	0.0185529	0.161155	42.1599	1.10429	0.412049	2.67999	0.00736234	0.180487	42.1599	0.360898	0.359773	1.00313	0.3158	0.679731	42.1599	1.26165	0.41467	3.04254	0.00234589	0.162221	42.1599	-0.395201	0.35416
24449	chr14	54025193	54025631	439	*	ENSMUSG00000105823.1	Trdv3	24233	0	3.52388	3.60058	4.2385	3.11474	3.09944	3.75848	4.38091	3.92189	5.39718	4.77954	4.42865	4.23628	4.38355	18.4831	-0.59873	0.458205	-1.30669	0.19132	NA	18.4831	1.10407	0.49043	2.25123	0.0243708	0.339762	18.4831	-0.838314	0.5191	-1.61494	0.106325	0.417814	18.4831	0.622302	0.505933	1.23001	0.218694	0.801727	18.4831	-0.239584	0.548717
15434	chr11	116758032	116758898	867	*	ENSMUSG00000056032.12	BC018473	5864	0	5.95221	4.82378	4.32146	4.46409	5.5882	5.63134	4.9426	5.77207	5.5701	4.94362	5.54333	5.10293	5.10727	35.7669	0.173434	0.335291	0.517264	0.604972	0.838161	35.7669	1.10355	0.397464	2.77649	0.00549491	0.153485	35.7669	0.239901	0.366945	0.65378	0.513254	0.814257	35.7669	0.893156	0.404862	2.20607	0.0273789	0.461981	35.7669	0.0664673	0.370102
44839	chr2	79920560	79920853	294	*	ENSMUSG00000059173.19	Pde1a	208604	0	3.23297	3.60058	2.71947	3.94173	4.15576	4.78837	4.27931	4.18088	4.84428	4.47069	2.97181	3.56846	2.63916	15.0055	1.35986	0.466754	2.91344	0.00357474	NA	15.0055	1.10327	0.492258	2.24123	0.0250109	NA	15.0055	0.312871	0.554672	0.564065	0.57271	0.846423	15.0055	-0.370785	0.551041	-0.672881	0.501023	0.916191	15.0055	-1.04699	0.514297
41987	chr2	11853570	11853961	392	*	ENSMUSG00000103542.1	Gm34768	46120	0	5.23874	5.10399	3.95647	4.74739	4.92801	4.41733	5.91895	5.01319	5.20067	6.01161	4.70593	4.93011	4.64712	31.4525	0.459937	0.373972	1.22987	0.218746	0.540652	31.4525	1.10326	0.421563	2.61707	0.00886881	0.200957	31.4525	0.412709	0.411263	1.00352	0.315612	0.679543	31.4525	0.369942	0.437463	0.845653	0.397747	0.886922	31.4525	-0.047228	0.408943
7977	chr10	86817081	86817546	466	*	ENSMUSG00000089959.1	Gm16268	21547	0	3.87315	3.92279	2.94553	3.64309	4.51547	4.41733	3.62457	4.05719	4.88852	4.07718	3.49414	3.47087	4.30938	17.1383	0.489466	0.433508	1.12908	0.258863	NA	17.1383	1.1025	0.504333	2.18606	0.0288111	0.367869	17.1383	0.104135	0.49011	0.212474	0.831737	0.950227	17.1383	0.490036	0.528975	0.926388	0.354245	0.86964	17.1383	-0.385331	0.484793
30191	chr16	8447511	8448004	494	*	ENSMUSG00000084475.1	Gm25782	1781	0	3.87315	4.40854	3.46668	3.74965	4.56758	3.75848	4.38091	3.92189	5.12873	4.70831	4.35013	3.25333	3.22766	17.1464	0.672821	0.450435	1.49371	0.13525	NA	17.1464	1.10138	0.49205	2.23835	0.0251981	0.345475	17.1464	0.524715	0.495545	1.05886	0.289662	0.65625	17.1464	0.061622	0.526833	0.116967	0.906886	0.989251	17.1464	-0.148106	0.48357
53232	chr3	152215535	152220159	4625	*	ENSMUSG00000028034.15	Fubp1	5112	0	7.42787	7.66799	6.13485	5.84571	7.39575	7.55027	7.36932	7.11731	6.90633	7.19535	6.41657	6.53238	6.55594	124.48	0.940585	0.20274	4.63936	3.49493e-06	0.00192428	124.48	1.10088	0.238218	4.62132	3.81304e-06	0.00134051	124.48	1.0569	0.221186	4.7783	1.76785e-06	0.000166261	124.48	0.519076	0.245691	2.11272	0.034625	0.497551	124.48	0.11631	0.215424
82863	chr9	54708404	54708870	467	*	ENSMUSG00000093441.1	Mir5710	90	0	3.38574	3.82317	3.31297	3.11474	4.80316	4.05893	3.78144	4.4504	3.84958	4.28731	3.98471	3.82695	4.06083	15.9807	0.410504	0.413924	0.991738	0.321325	NA	15.9807	1.10052	0.510293	2.15663	0.0310343	NA	15.9807	-0.355897	0.491778	-0.723694	0.469253	0.787699	15.9807	0.809956	0.526497	1.53839	0.123954	0.717708	15.9807	-0.766401	0.489429
50301	chr3	55147983	55148386	404	*	ENSMUSG00000048655.17	Ccdc169	10643	0	5.15617	4.77129	3.95647	3.84889	5.00561	6.19118	3.44854	4.23896	4.43101	5.69894	4.57394	4.23628	4.64712	26.88	0.798876	0.637785	1.25258	0.210359	0.530994	26.88	1.10039	0.731092	1.50514	0.132288	0.667714	26.88	0.502286	0.711627	0.705828	0.480295	0.795171	26.88	0.624324	0.740583	0.843016	0.39922	0.88719	26.88	-0.29659	0.705795
8956	chr10	121742229	121743067	839	*	ENSMUSG00000053684.8	BC048403	2291	0	5.46141	5.10399	4.15048	4.46409	5.28001	5.43633	6.16667	5.17071	5.30227	5.6235	5.22912	5.03627	5.52279	36.8249	0.402805	0.305206	1.31978	0.186908	0.503464	36.8249	1.09924	0.376492	2.9197	0.00350368	0.118096	36.8249	0.0241319	0.343932	0.0701648	0.944062	0.984068	36.8249	0.982397	0.383154	2.56397	0.0103482	0.323638	36.8249	-0.378673	0.342935
77673	chr8	57094563	57095580	1018	*	ENSMUSG00000100510.6	AV026068	225278	0	4.45976	3.92279	5.01272	4.40008	4.92801	5.21079	5.29471	5.56059	5.7725	6.01161	4.17896	4.45622	4.7628	31.0393	0.670408	0.333377	2.01096	0.0443299	0.24854	31.0393	1.09854	0.346603	3.16945	0.00152728	0.0709095	31.0393	-0.289429	0.401018	-0.721737	0.470456	0.788704	31.0393	-0.248668	0.376732	-0.660064	0.509213	0.918047	31.0393	-0.959837	0.392942
1618	chr1	80330190	80331670	1481	*	ENSMUSG00000103525.1	Gm37262	2195	0	6.2397	6.33874	4.85457	4.52537	5.98298	6.76954	5.57752	5.69116	5.45715	6.05532	5.04196	5.10293	5.97063	51.9948	0.764337	0.317167	2.40989	0.0159573	0.150103	51.9948	1.09843	0.379002	2.89821	0.00375303	0.122548	51.9948	0.873532	0.347002	2.51737	0.0118235	0.115464	51.9948	0.761294	0.387051	1.96691	0.0491936	0.552851	51.9948	0.109195	0.341234
81246	chr8	128698166	128699860	1695	*	ENSMUSG00000025809.15	Itgb1	12511	0	5.68404	6.03913	4.47431	4.18903	5.37079	5.48761	5.06976	5.58319	5.39718	5.1726	5.22912	4.93011	4.52134	35.7715	0.415485	0.307365	1.35176	0.176451	0.489028	35.7715	1.09782	0.361657	3.03553	0.00240116	0.0942516	35.7715	0.979538	0.321616	3.04567	0.00232162	0.0377322	35.7715	0.610597	0.375536	1.62593	0.103964	0.68816	35.7715	0.564053	0.3198
68515	chr6	88786794	88787181	388	*	ENSMUSG00000107719.1	RP23-82I13.5	269	0	3.76586	4.77129	2.94553	4.02896	4.66648	4.30746	4.64874	4.75907	4.88852	4.23758	3.98471	3.56846	3.96746	19.6008	0.770597	0.40899	1.88415	0.0595451	NA	19.6008	1.09711	0.465007	2.35934	0.0183077	0.295249	19.6008	0.555736	0.451792	1.23007	0.218671	0.583791	19.6008	0.243024	0.495009	0.490949	0.623463	0.945385	19.6008	-0.214861	0.437093
60274	chr5	5210919	5211694	776	*	ENSMUSG00000105864.1	Gm10484	35766	0	5.5286	5.68912	3.60557	4.02896	4.66648	5.48761	4.87456	4.6774	5.05302	4.91227	4.35013	4.17562	4.70611	26.875	0.62353	0.344445	1.81024	0.0702583	0.312443	26.875	1.09663	0.41444	2.64605	0.00814374	0.19197	26.875	1.23436	0.35816	3.44639	0.000568128	0.0134047	26.875	0.60842	0.431778	1.4091	0.158805	0.75432	26.875	0.610829	0.349835
9086	chr10	125844120	125844398	279	*	ENSMUSG00000020105.8	Lrig3	121820	0	2.64415	3.18507	3.14092	2.94569	3.67547	4.70417	3.24801	4.40037	4.01833	3.61445	2.47599	2.03698	2.86307	10.6904	1.69279	0.569424	2.97282	0.00295079	NA	10.6904	1.09625	0.574449	1.90835	0.0563459	NA	10.6904	0.560611	0.675045	0.83048	0.406267	0.748126	10.6904	-0.673695	0.666338	-1.01104	0.311996	0.854247	10.6904	-1.13218	0.604813
23815	chr14	28474851	28475384	534	*	ENSMUSG00000021994.14	Wnt5a	29365	0	3.23297	3.33726	3.31297	4.26287	4.46141	4.05893	4.87456	5.07828	4.84428	4.84743	4.57394	3.97667	4.06083	19.6009	0.310569	0.38356	0.8097	0.418113	NA	19.6009	1.09537	0.427326	2.56331	0.010368	0.218289	19.6009	-0.999786	0.49762	-2.00913	0.044523	0.260593	19.6009	0.345853	0.450798	0.767202	0.442962	0.901655	19.6009	-1.31035	0.498315
33395	chr17	15891243	15892589	1347	*	ENSMUSG00000096849.1	Gm25598	53587	0	5.87686	5.14583	5.28492	5.26128	6.21306	7.25711	6.76385	6.25275	6.05072	6.65688	6.11795	6.2964	6.52351	70.0337	0.468387	0.27857	1.6814	0.0926855	0.358274	70.0337	1.09502	0.333844	3.28005	0.0010379	0.0559294	70.0337	-0.780932	0.32892	-2.37423	0.0175856	0.148175	70.0337	1.06983	0.33686	3.17588	0.00149383	0.129856	70.0337	-1.24932	0.327949
45477	chr2	104964155	104965006	852	*	ENSMUSG00000027170.12	Eif3m	52073	0	5.65426	5.40894	3.95647	4.18903	5.14932	5.53713	5.29471	5.20024	4.75153	5.34689	4.17896	4.23628	4.52134	28.7261	1.03894	0.331581	3.13329	0.00172858	0.0531115	28.7261	1.09494	0.385112	2.84318	0.00446662	0.136696	28.7261	1.26114	0.352988	3.57277	0.00035323	0.00947404	28.7261	0.248041	0.410385	0.604411	0.54557	0.926052	28.7261	0.222203	0.333182
10616	chr11	46219227	46219840	614	*	ENSMUSG00000048721.2	Fndc9	15690	0	4.31503	4.60128	3.46668	3.52802	4.88758	4.51941	4.17001	4.63477	4.60015	4.33539	4.64144	4.11231	3.86762	21.8304	0.378039	0.372532	1.01478	0.31021	0.63546	21.8304	1.09474	0.456184	2.39977	0.0164054	0.278639	21.8304	0.248705	0.410629	0.605667	0.544736	0.832514	21.8304	0.78542	0.471292	1.66652	0.0956091	0.673461	21.8304	-0.129334	0.409308
22942	chr13	116884449	116885516	1068	*	ENSMUSG00000021725.8	Parp8	139999	0	4.87562	5.06091	4.2385	4.695	5.34116	6.02757	5.73931	5.81088	5.36623	5.43778	5.39476	5.28623	4.70611	38.3578	0.554442	0.30003	1.84796	0.0646086	0.299152	38.3578	1.0939	0.358546	3.05092	0.00228139	0.091241	38.3578	-0.195241	0.349085	-0.559293	0.575961	0.847922	38.3578	0.691689	0.369484	1.87204	0.0612006	0.593549	38.3578	-0.749683	0.345334
6725	chr10	60912915	60913432	518	*	ENSMUSG00000099279.1	Mir6408	9590	0	3.97302	3.01491	3.31297	2.94569	4.3468	3.75848	3.62457	3.84917	4.16939	4.33539	3.63328	3.13088	3.38037	14.5654	0.6708	0.462421	1.45063	0.146884	NA	14.5654	1.0934	0.526073	2.07841	0.0376714	NA	14.5654	0.209782	0.526322	0.398581	0.690202	0.899118	14.5654	0.27336	0.562741	0.485766	0.627133	0.945624	14.5654	-0.461017	0.511984
1020	chr1	59895277	59895565	289	*	ENSMUSG00000103131.1	Gm37977	7587	0	3.52388	4.01597	3.31297	3.26604	4.01273	3.75848	3.44854	4.49875	4.30612	4.07718	3.76017	2.99706	3.38037	12.9401	0.442729	0.470462	0.941052	0.346678	NA	12.9401	1.09305	0.505445	2.16255	0.030576	NA	12.9401	0.448515	0.509375	0.88052	0.378577	0.727946	12.9401	0.104143	0.546531	0.190553	0.848876	0.981676	12.9401	0.0057859	0.504138
18332	chr12	88376928	88377376	449	*	ENSMUSG00000021044.14	Adck1	16373	0	4.06642	4.77129	4.05673	3.64309	4.40524	5.21079	3.92292	4.59084	5.20067	4.84743	4.76765	4.35044	4.38355	23.3202	0.0841835	0.376912	0.22335	0.823263	0.937616	23.3202	1.09249	0.436201	2.50456	0.0122603	0.239768	23.3202	-0.0398085	0.417292	-0.0953973	0.923999	0.979295	23.3202	0.685487	0.45066	1.52107	0.128242	0.723491	23.3202	-0.123992	0.424391
36282	chr17	79364644	79365103	460	*	ENSMUSG00000036533.8	Cdc42ep3	9552	0	3.64993	3.60058	3.95647	3.40297	4.22229	4.30746	4.38091	4.54553	5.01362	4.59438	3.16769	3.74582	4.38355	17.1953	0.471841	0.413055	1.14232	0.253321	NA	17.1953	1.09231	0.452137	2.41588	0.0156974	0.272243	17.1953	-0.246842	0.488117	-0.505702	0.613066	0.865615	17.1953	0.173114	0.483526	0.358025	0.720325	0.962216	17.1953	-0.718682	0.483478
20042	chr13	21847245	21848191	947	*	ENSMUSG00000069303.5	Hist1h2br	13501	0	6.04692	5.94749	3.73226	3.64309	4.80316	5.38316	3.78144	4.6774	4.84428	4.63337	4.35013	4.17562	5.55524	28.6958	-0.0327921	0.383928	-0.085412	0.931934	0.976655	28.6958	1.09203	0.473497	2.3063	0.0210939	0.316475	28.6958	1.20843	0.393261	3.07283	0.00212039	0.0353368	28.6958	1.19695	0.477726	2.50552	0.0122273	0.345748	28.6958	1.24122	0.402549
11129	chr11	57854915	57855404	490	*	ENSMUSG00000037335.13	Hand1	22096	0	4.06642	3.33726	3.14092	3.26604	4.3468	3.37855	3.24801	3.51492	4.36992	4.55432	3.8768	1.73461	3.51846	13.8048	0.637274	0.52842	1.206	0.227818	NA	13.8048	1.0913	0.572148	1.90738	0.0564715	NA	13.8048	0.562971	0.577516	0.974813	0.329653	0.691428	13.8048	0.0272166	0.614531	0.0442884	0.964675	0.996255	13.8048	-0.0743031	0.564428
66379	chr5	151641811	151642560	750	*	ENSMUSG00000106759.1	RP24-211L21.1	5819	0	5.19805	4.33811	4.05673	4.40008	4.88758	5.84302	5.00758	5.22919	5.5701	5.06265	3.63328	4.04608	4.2312	28.4316	1.33497	0.372845	3.58049	0.000342953	0.0255426	28.4316	1.09089	0.403388	2.70431	0.00684454	0.17339	28.4316	0.869999	0.416135	2.09067	0.0365578	0.2324	28.4316	-0.261181	0.440361	-0.593106	0.55311	0.928224	28.4316	-0.464969	0.388486
74383	chr7	110158319	110158916	598	*	ENSMUSG00000101585.6	1600010M07Rik	7116	0	5.19805	5.06091	3.95647	3.84889	4.75902	4.61475	4.87456	5.17071	4.79865	4.81389	4.57394	4.04608	3.86762	24.3231	0.604703	0.357284	1.6925	0.0905511	0.353929	24.3231	1.09083	0.405353	2.69106	0.00712247	0.177122	24.3231	0.991658	0.374544	2.64764	0.00810557	0.0902014	24.3231	0.296082	0.431187	0.686667	0.492293	0.912661	24.3231	0.386956	0.365537
73693	chr7	94045657	94046529	873	*	ENSMUSG00000108532.1	RP23-231J2.1	2965	0	4.31503	3.60058	3.46668	3.11474	5.14932	5.585	5.06976	4.59084	4.60015	3.53433	3.98471	4.50634	4.06083	19.8929	1.09397	0.376401	2.90639	0.00365625	0.075169	19.8929	1.09072	0.501038	2.17692	0.0294866	0.371034	19.8929	-0.23765	0.458805	-0.517975	0.604475	0.861452	19.8929	1.00542	0.511008	1.96752	0.0491237	0.552851	19.8929	-1.33162	0.441706
40819	chr19	43646993	43647284	292	*	ENSMUSG00000092871.1	Gm22646	24546	0	3.87315	4.18601	3.14092	2.53329	4.15576	2.86133	3.92292	4.05719	4.01833	3.35937	3.16769	2.68521	3.76035	11.9004	0.612837	0.500975	1.22329	0.22122	NA	11.9004	1.09031	0.587083	1.85717	0.0632877	NA	11.9004	0.866107	0.530202	1.63354	0.102355	0.409533	11.9004	0.444724	0.619995	0.717303	0.473187	0.909254	11.9004	0.253269	0.516956
68044	chr6	77213006	77214821	1816	*	ENSMUSG00000060780.2	Lrrtm1	27867	0	5.97648	5.79808	5.88503	5.52405	6.84	7.34315	7.15659	6.65596	6.54105	7.08718	6.06975	6.40607	6.75068	89.5696	0.68593	0.244562	2.80472	0.00503599	0.0872262	89.5696	1.08994	0.287653	3.78908	0.000151209	0.016653	89.5696	-0.555691	0.28857	-1.92567	0.0541457	0.290611	89.5696	0.737881	0.29298	2.51854	0.0117842	0.341686	89.5696	-1.24162	0.285757
53389	chr3	154700555	154701091	537	*	ENSMUSG00000092522.1	Gm20389	10251	0	5.06858	4.47569	4.15048	3.74965	4.75902	5.27057	5.00758	5.07828	5.05302	4.84743	4.17896	4.60164	4.14853	25.5274	0.685573	0.34591	1.98194	0.0474864	0.257405	25.5274	1.08915	0.403384	2.70004	0.00693315	0.174536	25.5274	0.476033	0.38252	1.24447	0.213328	0.578153	25.5274	0.412991	0.424917	0.971933	0.331084	0.860843	25.5274	-0.20954	0.372689
84695	chr9	96350224	96350763	540	*	ENSMUSG00000032412.8	Atp1b3	13678	0	4.82306	4.66021	3.60557	3.94173	5.21614	5.53713	4.47582	4.63477	4.79865	5.00436	4.35013	4.85473	4.7628	25.1438	0.470687	0.337156	1.39605	0.1627	0.470215	25.1438	1.08856	0.423816	2.56848	0.0102145	0.216918	25.1438	0.0605315	0.381498	0.158668	0.87393	0.964227	25.1438	0.944195	0.433175	2.1797	0.0292793	0.471518	25.1438	-0.410155	0.378441
45786	chr2	116964154	116964608	455	*	ENSMUSG00000087910.1	Gm24914	916	0	4.45976	3.92279	2.71947	3.64309	4.61788	4.61475	4.17001	4.12036	4.48962	4.23758	2.97181	4.04608	3.64447	16.3655	0.888334	0.419935	2.11541	0.0343952	NA	16.3655	1.08848	0.500456	2.17497	0.0296327	NA	16.3655	0.595274	0.466196	1.27687	0.201647	0.563869	16.3655	0.4184	0.529073	0.790817	0.429051	0.895298	16.3655	-0.29306	0.446136
21804	chr13	72560044	72561478	1435	*	ENSMUSG00000093587.2	Gm20554	65534	0	4.15413	4.71682	4.96191	4.89401	5.31091	5.21079	5.39526	5.95647	5.7725	6.19216	5.22912	4.85473	5.06281	38.5925	0.271715	0.296389	0.916752	0.359273	0.676889	38.5925	1.08805	0.317478	3.42717	0.000609912	0.0400811	38.5925	-0.601848	0.357369	-1.68411	0.0921611	0.388115	38.5925	0.122119	0.336826	0.362558	0.716935	0.961595	38.5925	-0.873563	0.358761
66630	chr6	17806237	17807149	913	*	ENSMUSG00000097700.1	Gm26738	28035	0	6.21951	6.35667	3.73226	3.84889	5.37079	5.48761	4.27931	4.83635	4.75153	4.88021	4.70593	4.17562	4.45409	30.7437	0.735237	0.339234	2.16734	0.0302087	0.20539	30.7437	1.08774	0.418298	2.60039	0.00931178	0.206313	30.7437	1.89582	0.344351	5.5055	3.68118e-08	8.41043e-06	30.7437	0.688837	0.433828	1.58781	0.112329	0.700303	30.7437	1.16059	0.332927
86901	chrX	130549055	130549826	772	*	ENSMUSG00000083024.1	Gm14982	12070	0	5.46141	3.60058	3.60557	3.64309	4.84599	5.76203	5.29471	4.83635	4.70281	4.38191	4.50313	4.4043	4.7628	24.7511	0.787423	0.384158	2.04974	0.0403899	0.237101	24.7511	1.08664	0.485814	2.23675	0.0253029	0.346145	24.7511	0.257072	0.434657	0.591436	0.554228	0.837257	24.7511	0.993889	0.494032	2.01179	0.0442423	0.534657	24.7511	-0.530351	0.425577
45410	chr2	103608374	103608693	320	*	ENSMUSG00000032724.5	Abtb2	42063	0	3.52388	4.01597	3.14092	3.52802	3.85393	4.18854	3.78144	4.18088	4.43101	4.47069	2.7451	2.49973	3.64447	13.5713	1.00596	0.487451	2.06372	0.0390442	NA	13.5713	1.08598	0.498231	2.17967	0.0292821	NA	13.5713	0.850952	0.531664	1.60055	0.109478	0.424257	13.5713	-0.374389	0.561791	-0.666421	0.505142	0.91729	13.5713	-0.155011	0.497659
48659	chr2	169565750	169566225	476	*	ENSMUSG00000078912.2	Gm11011	21519	0	4.15413	3.60058	2.45129	2.94569	3.09944	2.86133	3.92292	3.77258	3.93642	3.35937	3.49414	2.28683	1.03276	10.7686	0.915506	0.592567	1.54498	0.12235	NA	10.7686	1.08508	0.621343	1.74634	0.0807514	NA	10.7686	1.51436	0.605136	2.50251	0.0123316	0.118857	10.7686	-0.209853	0.692641	-0.302975	0.761909	0.969865	10.7686	0.598853	0.566156
19689	chr12	117513205	117513654	450	*	ENSMUSG00000041992.8	Rapgef5	2824	0	3.23297	4.18601	2.71947	3.40297	4.22229	5.01499	4.80314	4.40037	3.84958	4.01949	4.17896	3.65987	4.06083	17.5759	0.752113	0.401701	1.87232	0.0611619	NA	17.5759	1.08479	0.522079	2.07782	0.0377255	0.417566	17.5759	-0.185154	0.479655	-0.386015	0.699486	0.902841	17.5759	0.925921	0.53518	1.73011	0.0836102	0.648086	17.5759	-0.937267	0.467616
2554	chr1	120176846	120177289	444	*	ENSMUSG00000026388.15	3110009E18Rik	55658	0	3.87315	4.47569	3.73226	3.64309	4.40524	4.86793	4.56487	4.54553	4.97311	4.59438	3.76017	3.56846	3.51846	18.4731	1.05096	0.4031	2.6072	0.00912848	NA	18.4731	1.08309	0.44047	2.45895	0.0139343	0.256673	18.4731	0.637899	0.451277	1.41354	0.157497	0.503809	18.4731	-0.0788702	0.482614	-0.163423	0.870185	0.984797	18.4731	-0.413064	0.424699
18491	chr12	98405718	98407458	1741	*	ENSMUSG00000021886.6	Gpr65	137082	0	6.94051	6.47627	5.44149	5.26128	6.65969	7.22725	6.7063	6.10441	6.25036	6.78359	6.01989	6.37942	6.21365	80.3877	0.666134	0.255844	2.60367	0.00922317	0.115262	80.3877	1.08274	0.306963	3.52727	0.000419868	0.0322892	80.3877	0.513923	0.283528	1.8126	0.0698936	0.334836	80.3877	0.882965	0.311774	2.83207	0.00462477	0.224405	80.3877	-0.15221	0.280358
23174	chr14	11712990	11713322	333	*	ENSMUSG00000021745.13	Ptprg	159457	0	4.38921	4.01597	2.94553	3.26604	4.22229	3.58098	4.27931	4.2948	3.93642	4.07718	3.98471	3.47087	3.86762	14.2431	0.337083	0.42834	0.786952	0.43131	NA	14.2431	1.0811	0.517565	2.08882	0.0367235	NA	14.2431	0.472346	0.458946	1.0292	0.303387	0.669422	14.2431	0.713052	0.537462	1.3267	0.184607	0.774814	14.2431	0.135263	0.458782
9044	chr10	123191081	123191642	562	*	ENSMUSG00000020124.9	Usp15	5292	0	4.97532	4.26406	4.05673	3.40297	4.61788	5.08325	4.17001	4.59084	4.79865	4.91227	4.64144	3.90375	3.86762	21.3799	0.521616	0.384747	1.35574	0.175183	0.486963	21.3799	1.08105	0.444231	2.43352	0.0149527	0.265738	21.3799	0.522571	0.418501	1.24867	0.211785	0.576535	21.3799	0.439375	0.466111	0.94264	0.345865	0.866567	21.3799	0.000955138	0.412821
78552	chr8	84796726	84797324	599	*	ENSMUSG00000001911.16	Nfix	3019	0	4.71183	4.92335	3.31297	3.84889	4.96733	3.91651	4.64874	4.49875	4.6524	4.74437	4.17896	4.17562	3.76035	22.0123	0.597285	0.378386	1.57851	0.114449	0.39723	22.0123	1.08084	0.444255	2.43292	0.0149775	0.266121	22.0123	0.803307	0.402998	1.99333	0.0462256	0.265852	22.0123	0.470416	0.467307	1.00665	0.314101	0.854839	22.0123	0.206022	0.394099
61528	chr5	50042228	50044755	2528	*	ENSMUSG00000029090.12	Adgra3	14250	0	5.97648	6.64621	5.54868	5.63943	6.12885	6.61671	6.49594	6.46232	6.64784	6.843	6.01989	6.08179	5.79152	75.0382	0.444352	0.251986	1.7634	0.0778332	0.328302	75.0382	1.08063	0.284247	3.80172	0.000143696	0.0161347	75.0382	0.384013	0.27759	1.38338	0.166547	0.517243	75.0382	0.383797	0.294092	1.30502	0.191885	0.783353	75.0382	-0.0603383	0.276338
75509	chr7	133569214	133570928	1715	*	ENSMUSG00000030976.2	Tex36	31186	0	5.31685	5.40894	5.32568	5.06886	5.6132	5.9925	5.48927	6.38725	6.10797	6.256	5.3551	5.61794	4.86989	50.1115	0.38382	0.278932	1.37603	0.168811	0.478698	50.1115	1.07966	0.302934	3.564	0.000365243	0.0290607	50.1115	0.0375647	0.314005	0.119631	0.904776	0.973966	50.1115	0.132578	0.31945	0.41502	0.678127	0.954661	50.1115	-0.346256	0.313238
49636	chr3	19202858	19204754	1897	*	ENSMUSG00000027601.13	Mtfr1	15530	0	6.56182	6.16654	5.9902	5.29687	6.27705	6.7275	6.76385	6.52202	6.47005	7.12186	5.54333	6.23827	6.43907	77.613	0.471466	0.282147	1.671	0.0947226	0.362067	77.613	1.07931	0.319796	3.37501	0.000738122	0.0451893	77.613	0.252103	0.31418	0.802417	0.422312	0.757792	77.613	0.459418	0.327315	1.4036	0.160438	0.755607	77.613	-0.219363	0.31297
38927	chr18	77525697	77526537	841	*	ENSMUSG00000025427.14	Rnf165	38609	0	4.87562	5.26451	4.15048	4.40008	5.0429	4.94333	4.72801	5.49059	5.30227	5.1726	5.18456	4.73373	5.06281	30.3801	-0.0709558	0.31653	-0.224168	0.822627	0.937434	30.3801	1.07925	0.364816	2.95834	0.00309297	0.108724	30.3801	0.0960065	0.340579	0.281892	0.778026	0.933102	30.3801	0.735028	0.376202	1.95381	0.0507232	0.558004	30.3801	0.166962	0.350842
29112	chr15	90813389	90814281	893	*	ENSMUSG00000067870.5	Rpl31-ps8	48732	0	4.23682	4.01597	4.54506	4.18903	5.00561	5.585	5.66068	5.3127	5.5701	5.34689	3.98471	4.64702	4.30938	28.478	1.0907	0.333367	3.27178	0.00106875	0.0423179	28.478	1.07739	0.370705	2.90632	0.00365705	0.120762	28.478	-0.246306	0.411722	-0.598235	0.549683	0.834702	28.478	-0.00797712	0.398972	-0.0199942	0.984048	0.998997	28.478	-1.33701	0.394511
8299	chr10	98929535	98930213	679	*	ENSMUSG00000019943.9	Atp2b1	14382	0	5.06858	5.0165	3.84872	2.94569	4.56758	5.27057	4.56487	4.71881	3.84958	4.59438	3.98471	3.97667	3.76035	19.4648	0.946699	0.391979	2.41518	0.0157276	NA	19.4648	1.07714	0.47612	2.26234	0.0236767	0.337072	19.4648	1.18369	0.417247	2.83692	0.00455516	0.0608628	19.4648	0.509198	0.499325	1.01977	0.307836	0.851722	19.4648	0.236996	0.397159
44842	chr2	80243546	80244863	1318	*	ENSMUSG00000050114.7	Prdx6b	47608	0	5.39094	5.26451	4.39991	4.18903	5.79905	6.47144	5.73931	5.6702	5.12873	5.11867	4.99111	5.36982	5.4208	40.1284	0.760278	0.292011	2.60359	0.0092252	0.115262	40.1284	1.07679	0.372312	2.89217	0.00382595	0.12385	40.1284	0.0500792	0.335576	0.149234	0.881369	0.966495	40.1284	1.02417	0.378217	2.70788	0.00677153	0.267912	40.1284	-0.710199	0.328928
50893	chr3	86624141	86625596	1456	*	ENSMUSG00000094392.1	Gm3788	46571	0	5.92753	6.35667	3.73226	5.0271	5.39983	5.63134	5.66068	6.00749	5.20067	5.41559	4.99111	5.06998	4.38355	41.0279	0.724262	0.331969	2.18172	0.0291304	0.201369	41.0279	1.07658	0.378815	2.84197	0.00448364	0.136729	41.0279	1.33553	0.351417	3.80041	0.000144458	0.00487914	41.0279	0.323308	0.395623	0.817213	0.413807	0.89109	41.0279	0.611265	0.343436
62325	chr5	98198592	98199509	918	*	ENSMUSG00000045238.9	A730035I17Rik	12607	0	4.76852	4.71682	3.95647	4.33311	5.18312	6.12795	5.44303	5.0461	5.09137	5.41559	5.04196	5.59496	5.06281	33.0618	0.344661	0.311347	1.107	0.268294	0.594447	33.0618	1.07649	0.392938	2.73958	0.00615179	0.163615	33.0618	-0.547117	0.368414	-1.48506	0.137527	0.47316	33.0618	1.15219	0.396997	2.90226	0.00370479	0.202782	33.0618	-0.891778	0.368452
32057	chr16	74464474	74465069	596	*	ENSMUSG00000052516.17	Robo2	52648	0	5.11304	5.57126	4.2385	3.52802	5.11471	6.15991	5.06976	5.3127	4.43101	4.91227	3.8768	4.7752	4.81733	28.4132	0.978829	0.370144	2.64446	0.00818225	0.108914	28.4132	1.07624	0.45178	2.38222	0.0172087	0.28609	28.4132	0.822373	0.407782	2.0167	0.043727	0.258144	28.4132	0.690683	0.464889	1.48569	0.13736	0.731347	28.4132	-0.156456	0.394702
13549	chr11	95698716	95699118	403	*	ENSMUSG00000045075.3	Gm9796	24	0	3.97302	4.60128	3.60557	3.11474	4.66648	3.14299	4.05175	4.2948	4.70281	4.07718	3.76017	3.74582	3.76035	17.1148	0.43314	0.436161	0.993075	0.320673	NA	17.1148	1.0757	0.499288	2.15448	0.0312029	0.381365	17.1148	0.606046	0.466399	1.29942	0.193801	0.553897	17.1148	0.421835	0.525754	0.802344	0.422354	0.892831	17.1148	0.172906	0.462626
82901	chr9	55114811	55115470	660	*	ENSMUSG00000032307.16	Ube2q2	33383	0	4.15413	4.26406	3.95647	3.26604	4.92801	4.51941	4.87456	4.40037	4.88852	4.63337	3.63328	4.04608	3.51846	21.6979	1.08539	0.383302	2.83167	0.00463052	0.0834611	21.6979	1.07545	0.440017	2.44412	0.0145207	0.261935	21.6979	0.466537	0.438042	1.06505	0.286854	0.653651	21.6979	0.150588	0.474139	0.317602	0.750787	0.96827	21.6979	-0.61885	0.412915
2428	chr1	115524353	115525082	730	*	ENSMUSG00000100515.6	Gm17916	159541	0	4.15413	3.82317	3.60557	3.40297	5.14932	6.09526	5.53407	4.90971	4.43101	4.07718	3.8768	4.50634	3.76035	23.5585	1.5599	0.371357	4.20054	2.66278e-05	0.00665086	23.5585	1.07518	0.475841	2.25954	0.0238497	0.337862	23.5585	-0.125171	0.459578	-0.272362	0.785344	0.935789	23.5585	0.658654	0.49353	1.33458	0.182014	0.772999	23.5585	-1.68507	0.433348
35517	chr17	49675143	49675989	847	*	ENSMUSG00000023999.14	Kif6	60006	0	5.95221	5.71714	3.14092	4.74739	5.53684	5.76203	4.64874	5.22919	5.01362	5.37016	4.8837	5.34249	6.25375	39.1256	-0.219438	0.360239	-0.609145	0.542428	0.803454	39.1256	1.07508	0.441979	2.43241	0.0149987	0.266321	39.1256	0.235931	0.388979	0.60654	0.544156	0.832124	39.1256	1.4761	0.441531	3.34314	0.000828359	0.0960104	39.1256	0.455369	0.397716
8062	chr10	91222250	91223426	1177	*	ENSMUSG00000019961.16	Tmpo	50667	0	4.82306	5.68912	4.79776	5.06886	4.75902	5.21079	5.57752	5.86721	5.99111	6.11163	5.54333	5.10293	5.38514	41.7607	-0.159534	0.309328	-0.515745	0.606033	0.838489	41.7607	1.07484	0.335534	3.20339	0.00135822	0.0660301	41.7607	-0.0213281	0.335562	-0.0635594	0.949321	0.985654	41.7607	0.411191	0.348223	1.18083	0.237671	0.812237	41.7607	0.138206	0.345892
61622	chr5	57882698	57884067	1370	*	ENSMUSG00000104564.1	Gm17977	15666	0	5.23874	4.66021	4.79776	4.84677	5.28001	6.56989	6.04812	5.8299	5.45715	6.20516	5.27235	5.22768	5.61804	44.1833	0.658736	0.320023	2.0584	0.0395515	0.234729	44.1833	1.07412	0.372617	2.88264	0.00394363	0.126183	44.1833	-0.415335	0.376972	-1.10177	0.270564	0.638132	44.1833	0.573556	0.382546	1.49931	0.133793	0.727343	44.1833	-1.07407	0.372734
14906	chr11	111740034	111741312	1279	*	ENSMUSG00000081666.1	Gm11677	14409	0	4.59129	4.33811	5.28492	4.79794	5.53684	6.06181	6.27621	6.42527	5.94996	5.8719	4.76765	4.4043	4.96957	43.588	1.28297	0.311122	4.12367	3.7288e-05	0.00833549	43.588	1.07338	0.333578	3.21779	0.0012918	0.0638597	43.588	-0.259433	0.384034	-0.675548	0.499327	0.806322	43.588	-0.347788	0.360805	-0.963924	0.335084	0.862653	43.588	-1.5424	0.367157
32069	chr16	75091342	75093487	2146	*	ENSMUSG00000098143.1	Gm26937	130101	0	6.09204	6.32059	5.44149	5.74625	6.7185	7.63231	7.28009	6.79797	6.62188	6.55904	6.11795	6.54442	5.67821	87.9506	1.08535	0.264737	4.09972	4.13658e-05	0.00863948	87.9506	1.0726	0.310179	3.45801	0.000544178	0.0373807	87.9506	0.0442293	0.304326	0.145335	0.884446	0.967555	87.9506	0.571448	0.317053	1.80238	0.0714863	0.620142	87.9506	-1.04112	0.298041
82757	chr9	50729380	50729662	283	*	ENSMUSG00000032064.17	Dixdc1	9854	0	3.38574	4.26406	1.69356	3.74965	4.51547	4.05893	3.78144	4.18088	4.43101	3.53433	3.8768	2.28683	3.38037	13.3528	0.98908	0.508543	1.94493	0.0517837	NA	13.3528	1.07254	0.581554	1.84426	0.0651456	NA	13.3528	0.682284	0.564331	1.20901	0.226657	0.59297	13.3528	0.190129	0.618983	0.307163	0.758719	0.969189	13.3528	-0.306795	0.53889
8503	chr10	110102080	110102958	879	*	ENSMUSG00000102410.1	Gm36935	64300	0	5.31685	5.26451	3.95647	4.40008	5.00561	6.06181	5.84975	5.07828	5.39718	5.22458	4.57394	4.55477	4.70611	32.8201	1.08662	0.324431	3.34929	0.000810183	0.0373779	32.8201	1.07217	0.387202	2.76902	0.00562245	0.155106	32.8201	0.70273	0.36166	1.94307	0.052008	0.284693	32.8201	0.425994	0.405407	1.05078	0.29336	0.844701	32.8201	-0.383886	0.345368
41205	chr19	47798201	47799724	1524	*	ENSMUSG00000099069.1	Mir8090	43043	0	4.82306	4.82378	5.58271	5.39864	5.53684	5.80309	6.44993	6.42527	6.28387	6.85129	5.88714	5.59496	4.92059	56.3215	0.452995	0.300006	1.50995	0.131055	0.425029	56.3215	1.07102	0.325878	3.28657	0.00101415	0.0552111	56.3215	-0.716447	0.361064	-1.98427	0.0472259	0.269127	56.3215	0.0293008	0.339985	0.0861826	0.931321	0.992591	56.3215	-1.16944	0.35963
66344	chr5	150892378	150892809	432	*	ENSMUSG00000107047.1	Gm43298	9735	0	3.76586	3.92279	3.31297	3.11474	4.40524	4.78837	4.47582	4.34855	4.09584	4.13265	3.34013	3.74582	4.2312	16.7015	0.770092	0.398842	1.93082	0.0535054	NA	16.7015	1.0705	0.497503	2.15174	0.0314175	NA	16.7015	0.0283063	0.467386	0.0605631	0.951707	0.986322	16.7015	0.668108	0.51811	1.28951	0.19722	0.785857	16.7015	-0.741786	0.452997
5564	chr10	8447807	8448298	492	*	ENSMUSG00000047712.7	Ust	70526	0	3.64993	3.60058	4.05673	3.40297	5.18312	4.51941	5.12937	4.79823	4.23938	5.09093	3.98471	4.11231	3.05685	18.9028	1.25035	0.400459	3.12229	0.00179453	NA	18.9028	1.07028	0.45505	2.352	0.0186727	0.298432	18.9028	-0.194989	0.497205	-0.39217	0.694933	0.90094	18.9028	0.0575758	0.488747	0.117803	0.906224	0.989156	18.9028	-1.44534	0.47231
83926	chr9	67302126	67302442	317	*	ENSMUSG00000076379.2	Mir190a	65399	0	3.64993	3.33726	2.94553	3.11474	4.40524	3.14299	3.44854	4.23896	3.93642	3.83114	4.0851	3.25333	3.86762	13.3305	0.117659	0.461386	0.255011	0.798714	NA	13.3305	1.06995	0.550842	1.94238	0.0520905	NA	13.3305	-0.268964	0.526916	-0.510449	0.609737	0.864031	13.3305	0.786256	0.568201	1.38376	0.166431	0.760443	13.3305	-0.386623	0.535127
17051	chr12	40823519	40823972	454	*	ENSMUSG00000056899.10	Immp2l	200117	0	4.06642	3.71616	2.94553	3.11474	3.57721	4.05893	4.56487	4.23896	3.93642	3.83114	3.16769	3.56846	2.86307	14.1786	0.895969	0.466213	1.9218	0.054631	NA	14.1786	1.06968	0.538819	1.98523	0.0471193	NA	14.1786	0.704812	0.51193	1.37677	0.168583	0.520177	14.1786	0.245535	0.578115	0.424717	0.671043	0.953586	14.1786	-0.191157	0.486624
49115	chr2	178519021	178519357	337	*	ENSMUSG00000039155.15	Cdh26	88489	0	3.52388	3.47492	2.71947	3.26604	4.56758	3.91651	4.17001	4.34855	3.75717	3.83114	2.47599	3.25333	2.86307	13.3924	1.47204	0.483981	3.04153	0.00235381	NA	13.3924	1.06962	0.541313	1.97597	0.0481584	NA	13.3924	0.633801	0.560018	1.13175	0.25774	0.625407	13.3924	-0.112947	0.599348	-0.18845	0.850524	0.982068	13.3924	-0.83824	0.508649
45635	chr2	110949170	110950700	1531	*	ENSMUSG00000074968.11	Ano3	222	0	6.02382	5.97095	5.28492	5.06886	6.22933	7.05097	6.87251	6.32157	6.44064	5.8719	5.5076	6.13054	5.64844	64.7345	0.949592	0.272452	3.48535	0.000491491	0.0304607	64.7345	1.06954	0.323689	3.30421	0.000952435	0.0529542	64.7345	0.199081	0.310566	0.641028	0.521505	0.819202	64.7345	0.638729	0.331661	1.92585	0.0541235	0.571514	64.7345	-0.75051	0.303776
10218	chr11	32182419	32182850	432	*	ENSMUSG00000081613.1	Gm12109	2154	0	4.97532	4.77129	3.60557	4.02896	4.56758	4.70417	4.47582	4.83635	4.70281	5.00436	4.57394	4.55477	5.10727	23.5352	-0.187821	0.345001	-0.544407	0.586161	0.827976	23.5352	1.06942	0.411671	2.59776	0.00938342	0.207008	23.5352	0.118231	0.365756	0.323251	0.746505	0.921632	23.5352	0.968645	0.420116	2.30566	0.0211297	0.422768	23.5352	0.306052	0.380742
61377	chr5	39052788	39053256	469	*	ENSMUSG00000106924.1	Gm42857	49756	0	4.65282	4.47569	4.15048	3.26604	5.0429	5.585	4.80314	4.90971	4.43101	4.88021	4.82685	4.45622	4.96957	24.346	0.425213	0.338403	1.25653	0.208924	0.529335	24.346	1.06866	0.431366	2.47737	0.0132353	0.249612	24.346	-0.195008	0.391295	-0.498365	0.618227	0.868146	24.346	1.05645	0.438132	2.41126	0.0158977	0.382017	24.346	-0.62022	0.389453
16631	chr12	21393438	21393956	519	*	ENSMUSG00000052593.15	Adam17	19805	0	4.59129	4.92335	3.31297	3.74965	4.22229	4.70417	4.87456	4.2948	4.84428	4.51311	3.49414	3.25333	4.45409	19.1786	0.831225	0.408885	2.03291	0.042062	NA	19.1786	1.06805	0.470291	2.27103	0.0231451	0.332978	19.1786	1.0115	0.436687	2.31631	0.0205413	0.163703	19.1786	0.272429	0.499613	0.545279	0.585561	0.935899	19.1786	0.180278	0.419292
55265	chr4	86631617	86633045	1429	*	ENSMUSG00000081169.1	Gm12551	365	0	5.92753	5.84962	4.90924	4.98408	6.00204	6.30989	5.95234	5.8299	5.86396	6.2308	5.39476	5.03627	5.27254	50.9292	0.874689	0.266692	3.27977	0.00103893	0.0418357	50.9292	1.06774	0.306848	3.47971	0.000501955	0.0357302	50.9292	0.672567	0.294307	2.28525	0.022298	0.172448	50.9292	0.290466	0.322824	0.899768	0.368244	0.874905	50.9292	-0.202122	0.284541
52248	chr3	121441598	121445624	4027	*	ENSMUSG00000106022.1	Gm42929	13551	0	7.25017	7.3298	6.2663	6.04721	7.14447	7.01647	6.90698	7.02127	6.93824	7.58159	6.35758	6.06517	6.42157	117.767	0.756097	0.23269	3.24937	0.00115661	0.0435616	117.767	1.0673	0.259129	4.1188	3.80847e-05	0.00672388	117.767	1.01746	0.252957	4.02227	5.76404e-05	0.00241509	117.767	0.126325	0.269062	0.4695	0.638712	0.947857	117.767	0.261363	0.248688
86124	chr9	123263418	123264102	685	*	ENSMUSG00000054871.4	Tmem158	2628	0	4.87562	4.87442	4.15048	4.26287	4.80316	5.21079	4.80314	5.14055	5.51473	5.0338	4.70593	4.29449	4.64712	27.5847	0.404666	0.333891	1.21197	0.225524	0.548599	27.5847	1.06644	0.375944	2.83669	0.00455841	0.13778	27.5847	0.343291	0.365462	0.939332	0.34756	0.705068	27.5847	0.351422	0.396418	0.886494	0.375351	0.878421	27.5847	-0.0613751	0.363571
84399	chr9	82552707	82554076	1370	*	ENSMUSG00000098420.1	Gm27249	27715	0	4.71183	4.77129	5.28492	5.26128	5.51046	6.22179	6.5838	6.26678	5.97068	6.62822	5.64551	5.88746	5.15039	52.3862	0.553449	0.300419	1.84226	0.0654373	0.300884	52.3862	1.06619	0.33872	3.14771	0.00164555	0.0742186	52.3862	-0.884696	0.367873	-2.40489	0.0161771	0.141046	52.3862	0.336877	0.349704	0.963321	0.335386	0.862852	52.3862	-1.43815	0.365353
16401	chr12	10121978	10123072	1095	*	ENSMUSG00000020622.15	Nt5c1b	246900	0	6.46223	6.03913	5.06181	4.98408	5.68573	6.15991	6.37802	6.07282	5.79591	6.26844	5.61225	5.47424	6.01797	55.9281	0.373334	0.273434	1.36535	0.172142	0.483212	55.9281	1.06583	0.320922	3.32114	0.00089649	0.0511145	55.9281	0.560153	0.296794	1.88734	0.059114	0.305347	55.9281	0.709089	0.328846	2.15629	0.0310609	0.480358	55.9281	0.186819	0.296417
68040	chr6	77080903	77082984	2082	*	ENSMUSG00000060780.2	Lrrtm1	159704	0	7.79151	7.45987	5.40391	5.33159	6.94222	7.73136	7.15659	6.62363	5.99111	6.53865	5.83042	6.25302	7.2141	106.691	0.762291	0.299224	2.54756	0.010848	0.125743	106.691	1.06544	0.358906	2.96858	0.00299178	0.106764	106.691	1.09158	0.32945	3.31333	0.000921906	0.0192075	106.691	1.20414	0.360372	3.34138	0.000833622	0.0963645	106.691	0.329286	0.326739
84990	chr9	104161911	104162461	551	*	ENSMUSG00000099773.1	Hmgb1-rs16	7349	0	4.31503	4.40854	2.45129	3.94173	4.40524	4.05893	4.47582	4.05719	4.6524	4.47069	3.63328	3.65987	3.51846	17.4622	0.778691	0.423138	1.84028	0.0657278	NA	17.4622	1.06535	0.47997	2.21962	0.0264446	0.354023	17.4622	0.806394	0.456145	1.76785	0.0770866	0.352758	17.4622	0.210974	0.514266	0.410243	0.681628	0.955651	17.4622	0.0277032	0.438441
24171	chr14	36911402	36912615	1214	*	ENSMUSG00000065894.1	n-R5s46	55357	0	4.31503	4.10349	3.84872	4.11122	5.94409	6.09526	4.64874	5.77207	4.60015	4.13265	3.76017	4.23628	4.38355	27.2699	1.5947	0.421389	3.78438	0.000154094	0.0173339	27.2699	1.06384	0.489451	2.17353	0.0297403	0.371929	27.2699	0.0577388	0.501649	0.115098	0.908367	0.975113	27.2699	0.177939	0.51262	0.347117	0.728503	0.963723	27.2699	-1.53696	0.478059
39341	chr18	88784791	88785940	1150	*	ENSMUSG00000056153.14	Socs6	141540	0	5.46141	4.82378	4.79776	3.84889	5.5882	6.19118	5.73931	5.41702	5.48623	5.32324	4.57394	5.28623	4.5856	36.1402	0.989254	0.31747	3.11605	0.0018329	0.0544858	36.1402	1.06378	0.379599	2.80238	0.00507276	0.147275	36.1402	0.304533	0.3625	0.840089	0.400858	0.744328	36.1402	0.520355	0.393873	1.32112	0.18646	0.777335	36.1402	-0.684722	0.350596
53374	chr3	154485602	154485891	290	*	ENSMUSG00000028199.18	Cryz	110819	0	2.8682	3.71616	3.14092	3.26604	3.76746	4.78837	2.73704	4.34855	4.23938	3.9594	3.34013	3.90375	3.05685	13.4517	0.490811	0.482327	1.01759	0.308873	NA	13.4517	1.06352	0.545255	1.9505	0.0511169	NA	13.4517	-0.163288	0.563135	-0.289963	0.771845	0.931001	13.4517	0.330818	0.575987	0.574349	0.565732	0.931319	13.4517	-0.6541	0.557298
49072	chr2	177497488	177499722	2235	*	ENSMUSG00000094786.1	Gm14403	0	0	7.47121	7.44319	6.2663	6.08841	6.62323	7.46329	6.74492	7.88084	6.80612	6.68499	6.69597	6.65963	6.53982	122.011	0.351546	0.292734	1.20091	0.229788	0.553575	122.011	1.06287	0.329189	3.22874	0.00124336	0.0626795	122.011	0.830196	0.320614	2.5894	0.00961439	0.101134	122.011	0.460273	0.334287	1.37688	0.16855	0.761903	122.011	0.478651	0.320674
34890	chr17	35261794	35264760	2967	*	ENSMUSG00000073411.11	H2-D1	0	0	8.03046	7.3298	7.14746	6.77121	7.19504	7.67717	7.80368	7.90346	7.6599	8.40273	6.81769	6.85603	7.03007	177.491	0.673643	0.252131	2.6718	0.00754454	0.104786	177.491	1.06219	0.277896	3.82225	0.000132238	0.0152583	177.491	0.822845	0.27812	2.95859	0.00309046	0.0461538	177.491	-0.0656005	0.284468	-0.230608	0.81762	0.977796	177.491	0.149202	0.276104
76061	chr7	142669457	142669783	327	*	ENSMUSG00000048583.16	Igf2	2640	0	4.92633	4.33811	3.31297	3.74965	4.80316	4.51941	4.05175	4.4504	4.43101	4.74437	3.34013	3.65987	3.76035	17.9685	0.974919	0.412097	2.36575	0.0179936	NA	17.9685	1.06185	0.459946	2.30863	0.0209639	0.315348	17.9685	1.11911	0.439109	2.54858	0.0108161	0.109144	17.9685	0.051514	0.498362	0.103367	0.917672	0.990537	17.9685	0.144187	0.413977
69369	chr6	113458321	113459043	723	*	ENSMUSG00000043088.16	Il17re	0	0	5.46141	5.33853	3.73226	4.26287	5.37079	4.51941	5.39526	5.20024	5.23534	4.67132	4.70593	4.64702	3.96746	29.7319	0.717086	0.343828	2.0856	0.0370151	0.227182	29.7319	1.06177	0.404996	2.62168	0.00874969	0.199324	29.7319	0.950163	0.367789	2.58344	0.00978194	0.102108	29.7319	0.47313	0.423335	1.11763	0.263727	0.826945	29.7319	0.233076	0.357866
22983	chr13	118593526	118594942	1417	*	ENSMUSG00000100727.6	1700003P14Rik	38165	0	5.5286	5.40894	4.79776	4.52537	5.98298	6.70602	5.73931	6.00749	5.79591	5.1726	5.61225	5.86843	5.64844	47.7686	0.475378	0.291852	1.62883	0.103349	0.377955	47.7686	1.06127	0.360032	2.94772	0.00320128	0.110606	47.7686	-0.255561	0.335941	-0.76073	0.446818	0.773832	47.7686	1.08756	0.363777	2.98965	0.00279301	0.176256	47.7686	-0.730939	0.334345
26136	chr14	122056684	122057308	625	*	ENSMUSG00000071229.3	Timm8a2	22009	0	3.87315	4.40854	3.73226	3.74965	4.56758	4.94333	4.64874	5.2854	3.93642	4.67132	3.98471	4.11231	4.38355	20.3193	0.570275	0.392281	1.45374	0.146018	0.447174	20.3193	1.06114	0.455601	2.3291	0.019854	0.306443	20.3193	-0.00164815	0.450676	-0.00365706	0.997082	0.999313	20.3193	0.457877	0.476306	0.961309	0.336397	0.863303	20.3193	-0.571923	0.44419
22587	chr13	104692425	104693504	1080	*	ENSMUSG00000084860.1	2610204G07Rik	7493	0	4.59129	5.47607	4.67693	5.10945	5.5882	6.52151	6.04812	5.99068	5.67484	6.13897	4.82685	5.39665	5.27254	45.2328	0.897671	0.30825	2.91215	0.00358945	0.0743835	45.2328	1.06113	0.352515	3.01019	0.00261087	0.0984733	45.2328	-0.0961835	0.360327	-0.266934	0.78952	0.937193	45.2328	0.289316	0.366849	0.788649	0.430317	0.895811	45.2328	-0.993855	0.351958
42041	chr2	14144938	14145820	883	*	ENSMUSG00000103901.1	Gm37499	3999	0	5.35437	5.26451	4.54506	3.40297	5.18312	5.71977	5.29471	5.3658	5.05302	4.74437	4.93841	5.03627	5.15039	31.1348	0.362306	0.315214	1.1494	0.250392	0.575869	31.1348	1.06055	0.395629	2.68067	0.00734741	0.180231	31.1348	0.272106	0.34718	0.78376	0.433181	0.765045	31.1348	1.03192	0.401854	2.5679	0.0102318	0.321616	31.1348	-0.090201	0.346792
70566	chr6	143143725	143144237	513	*	ENSMUSG00000107398.1	RP23-91C8.3	8637	0	4.45976	5.0165	3.60557	4.26287	4.46141	5.48761	4.72801	4.63477	5.39718	4.88021	4.26708	4.23628	3.38037	23.9198	0.940436	0.394	2.38689	0.0169915	0.15456	23.9198	1.0603	0.437796	2.4219	0.0154394	0.270539	23.9198	0.780818	0.432632	1.80481	0.0711046	0.337973	23.9198	0.0414311	0.467787	0.0885682	0.929425	0.992504	23.9198	-0.159618	0.415035
82832	chr9	54043853	54044303	451	*	ENSMUSG00000074345.3	Tnfaip8l3	24107	0	3.76586	3.71616	3.46668	2.53329	3.76746	4.05893	4.27931	4.40037	3.93642	3.61445	3.34013	3.25333	3.76035	14.1506	0.612138	0.456862	1.33988	0.180286	NA	14.1506	1.06003	0.537966	1.97043	0.0487889	NA	14.1506	0.307937	0.51099	0.602628	0.546756	0.83334	14.1506	0.456761	0.567515	0.804844	0.42091	0.892083	14.1506	-0.304201	0.49935
30420	chr16	15629093	15630442	1350	*	ENSMUSG00000022673.4	Mcm4	6957	0	5.31685	5.71714	4.54506	4.26287	5.51046	6.09526	5.73931	5.2854	5.62342	5.37016	4.8837	4.35044	5.19227	38.2443	0.977554	0.306063	3.19396	0.00140337	0.0478992	38.2443	1.06	0.363548	2.9157	0.00354893	0.118784	38.2443	0.723756	0.338581	2.13761	0.0325482	0.2169	38.2443	0.44208	0.379822	1.16391	0.24446	0.816592	38.2443	-0.253798	0.325484
30246	chr16	10453500	10455665	2166	*	ENSMUSG00000050908.12	Tvp23a	6137	0	6.25961	6.40914	6.01534	6.10857	6.26132	6.39293	6.76385	6.51027	6.93824	7.64495	6.39718	6.35227	6.66405	93.5	0.00503062	0.274851	0.0183031	0.985397	0.995326	93.5	1.05995	0.3044	3.4821	0.000497501	0.0356484	93.5	-0.140988	0.305969	-0.460791	0.644949	0.879979	93.5	0.417712	0.310703	1.34441	0.178816	0.770683	93.5	-0.146018	0.309398
70681	chr6	145545566	145546668	1103	*	ENSMUSG00000054966.13	Lmntd1	67650	0	5.15617	5.18648	5.40391	4.26287	5.34116	5.84302	5.77707	5.46648	5.92893	6.34088	5.22912	5.42298	5.48959	42.8564	0.268916	0.313165	0.858704	0.390504	0.701358	42.8564	1.05938	0.353812	2.99418	0.00275181	0.101438	42.8564	-0.221722	0.356524	-0.621898	0.534009	0.826365	42.8564	0.475763	0.36489	1.30385	0.192284	0.783353	42.8564	-0.490638	0.357829
22559	chr13	104024899	104025663	765	*	ENSMUSG00000021710.10	Nln	83950	0	5.19805	5.26451	4.05673	4.84677	5.28001	5.53713	5.24167	5.22919	5.54268	5.80518	4.8837	4.89291	4.86989	35.2489	0.481136	0.307825	1.56302	0.118048	0.403464	35.2489	1.05934	0.349809	3.02833	0.00245913	0.0955949	35.2489	0.360076	0.338966	1.06228	0.28811	0.655013	35.2489	0.375201	0.366798	1.02291	0.306352	0.850969	35.2489	-0.12106	0.335727
45606	chr2	109895956	109897471	1516	*	ENSMUSG00000027162.7	Lin7c	5102	0	5.76985	5.54022	4.6125	4.98408	5.70912	5.84302	5.34586	5.6702	5.7487	6.08375	5.22912	5.49921	5.4208	44.7634	0.260541	0.277232	0.939795	0.347323	0.667239	44.7634	1.05919	0.320191	3.30801	0.000939627	0.0525418	44.7634	0.270313	0.302976	0.892192	0.37229	0.723239	44.7634	0.593611	0.331184	1.79239	0.0730707	0.623672	44.7634	0.00977116	0.304543
26420	chr15	12875018	12876987	1970	*	ENSMUSG00000104911.1	AC133189.1	32921	0	6.15718	5.92364	5.01272	5.39864	6.57312	6.86958	6.27621	6.47446	6.08914	6.19216	6.09405	6.44513	6.92223	74.3248	0.0617035	0.254083	0.242848	0.808123	0.93122	74.3248	1.058	0.310722	3.40497	0.000661717	0.0423136	74.3248	-0.490128	0.289721	-1.69172	0.0906989	0.38503	74.3248	1.32645	0.311467	4.25872	2.05603e-05	0.0104327	74.3248	-0.551831	0.292571
59489	chr4	150206497	150206895	399	*	ENSMUSG00000028972.11	Car6	5164	0	4.45976	3.82317	3.60557	3.74965	4.51547	4.18854	4.56487	4.90971	4.97311	4.01949	3.76017	3.74582	3.22766	17.731	0.894716	0.426383	2.09839	0.0358711	NA	17.731	1.05749	0.461089	2.29346	0.0218214	0.32221	17.731	0.610081	0.472894	1.2901	0.197016	0.558176	17.731	-0.0848077	0.501534	-0.169097	0.865721	0.984187	17.731	-0.284636	0.452104
53372	chr3	154401416	154402695	1280	*	ENSMUSG00000093738.2	AI606473	70594	0	4.45976	4.66021	4.6125	4.695	4.96733	5.585	4.64874	5.46648	5.5701	5.95118	4.76765	4.50634	4.30938	31.316	0.585995	0.334692	1.75085	0.0799717	0.333043	31.316	1.05698	0.353188	2.99268	0.00276538	0.101844	31.316	0.0311526	0.384165	0.0810918	0.935369	0.981911	31.316	-0.126588	0.380397	-0.332777	0.739302	0.965662	31.316	-0.554842	0.377931
53778	chr4	21674221	21675039	819	*	ENSMUSG00000082672.1	Gm11876	3180	0	4.97532	4.66021	4.39991	4.18903	5.77709	5.80309	5.57752	5.49059	5.3346	5.09093	4.99111	4.73373	4.70611	33.3137	0.941165	0.295111	3.18919	0.00142674	0.0483035	33.3137	1.05667	0.358305	2.94907	0.00318733	0.110319	33.3137	0.0162143	0.348049	0.0465862	0.962843	0.989719	33.3137	0.539058	0.373785	1.44216	0.149257	0.74484	33.3137	-0.924951	0.335718
32166	chr16	83859253	83861707	2455	*	ENSMUSG00000095070.1	Gm24508	432827	0	7.95919	8.13071	5.15523	5.2248	7.28339	8.01963	7.2265	6.47446	6.07006	6.09776	5.67802	5.96119	6.45636	111.269	1.49355	0.258568	5.77622	7.63971e-09	2.05811e-05	111.269	1.05626	0.319843	3.30244	0.000958486	0.0532538	111.269	1.99538	0.281402	7.09085	1.33288e-12	2.52887e-09	111.269	0.895225	0.324676	2.75729	0.00582832	0.249716	111.269	0.501834	0.271299
65393	chr5	138088362	138088965	604	*	ENSMUSG00000029729.12	Zkscan1	3277	0	4.65282	4.77129	3.73226	4.02896	5.00561	4.61475	4.17001	4.59084	5.12873	4.94362	4.76765	4.4043	4.2312	23.2361	0.206833	0.358887	0.576317	0.564401	0.816551	23.2361	1.05551	0.416688	2.53309	0.0113061	0.229275	23.2361	0.247214	0.389984	0.633909	0.52614	0.822266	23.2361	0.615585	0.432537	1.4232	0.154679	0.750139	23.2361	0.0403817	0.393777
50542	chr3	67067465	67068330	866	*	ENSMUSG00000065245.1	Gm22295	11506	0	4.38921	4.40854	4.32146	5.06886	4.66648	4.70417	5.06976	5.44196	5.51473	6.2308	4.35013	4.60164	4.96957	31.2955	0.156239	0.354389	0.440869	0.659308	0.865067	31.2955	1.05541	0.366063	2.88314	0.00393734	0.126125	31.2955	-0.277117	0.404958	-0.68431	0.493779	0.802915	31.2955	-0.0952866	0.389873	-0.244404	0.806918	0.976925	31.2955	-0.433356	0.409545
6408	chr10	45228946	45231462	2517	*	ENSMUSG00000098418.1	Gm27723	15624	0	8.57834	8.67162	6.2238	6.22398	7.0097	7.25711	7.59752	6.90948	6.87369	7.80717	6.56302	6.71396	7.58801	162.366	0.27711	0.286068	0.968685	0.332702	0.654984	162.366	1.05536	0.326808	3.22929	0.00124097	0.0626409	162.366	1.60551	0.310984	5.16269	2.43425e-07	3.74694e-05	162.366	0.812148	0.329561	2.46433	0.0137269	0.36154	162.366	1.3284	0.31149
19753	chr12	119352433	119354165	1733	*	ENSMUSG00000041886.6	Macc1	89244	0	5.49539	5.37417	4.73861	4.695	5.53684	6.79011	6.2496	5.88551	5.9076	5.39305	5.54333	5.54788	4.38355	48.0743	1.01446	0.329317	3.08049	0.00206659	0.057405	48.0743	1.05534	0.388573	2.71595	0.00660865	0.170308	48.0743	0.181657	0.376706	0.482223	0.629647	0.873248	48.0743	0.56002	0.398907	1.40389	0.160353	0.755607	48.0743	-0.8328	0.367766
2259	chr1	93120950	93121252	303	*	ENSMUSG00000101378.1	Gm28086	2850	0	3.52388	3.60058	2.12161	3.74965	3.47177	3.75848	1.93867	4.34855	4.01833	4.07718	4.0851	2.49973	3.22766	12.5327	-0.11469	0.541109	-0.211954	0.832143	NA	12.5327	1.05433	0.561999	1.87603	0.0606513	NA	12.5327	0.219228	0.568827	0.385403	0.699939	0.903052	12.5327	0.1968	0.597573	0.329333	0.741904	0.966309	12.5327	0.333918	0.591284
45423	chr2	103728224	103728817	594	*	ENSMUSG00000027185.14	Nat10	32452	0	4.71183	5.4429	3.95647	4.11122	4.92801	3.91651	4.27931	5.25757	5.30227	4.47069	4.17896	3.65987	4.2312	24.2265	0.493458	0.404638	1.2195	0.222653	0.544848	24.2265	1.05403	0.431203	2.4444	0.0145093	0.261835	24.2265	1.14958	0.419004	2.7436	0.00607697	0.0743966	24.2265	-0.0146023	0.462204	-0.0315928	0.974797	0.997494	24.2265	0.656122	0.413633
77444	chr8	44943225	44943659	435	*	ENSMUSG00000070047.12	Fat1	7777	0	3.52388	3.60058	3.14092	4.18903	4.40524	4.41733	4.56487	4.4504	4.70281	5.09093	4.26708	4.23628	3.22766	18.0044	0.492704	0.406598	1.21177	0.225599	NA	18.0044	1.05318	0.451304	2.33363	0.0196151	0.30487	18.0044	-0.464596	0.493581	-0.941278	0.346563	0.70462	18.0044	0.228617	0.478449	0.477828	0.632772	0.946578	18.0044	-0.957301	0.48893
60494	chr5	23690571	23694246	3676	*	ENSMUSG00000062604.11	Srpk2	5953	0	7.03597	8.39635	5.68024	6.0048	7.25189	7.25711	6.8192	7.13271	6.1986	7.14902	5.83042	5.31464	6.0638	110.612	1.38181	0.325707	4.24251	2.21037e-05	0.00589153	110.612	1.05241	0.363533	2.89495	0.00379221	0.123204	110.612	2.13222	0.355095	6.00465	1.91749e-09	8.32591e-07	110.612	-0.0959947	0.374776	-0.256139	0.797843	0.975748	110.612	0.750408	0.345856
7545	chr10	79923373	79923865	493	*	ENSMUSG00000019564.12	Arid3a	3177	0	4.65282	5.18648	3.73226	3.94173	4.71349	4.51941	4.47582	4.83635	5.09137	4.59438	4.64144	4.23628	4.38355	24.2146	0.179602	0.357159	0.502862	0.615061	0.842881	24.2146	1.05178	0.413865	2.54136	0.0110422	0.226318	24.2146	0.551024	0.375472	1.46755	0.142226	0.481027	24.2146	0.605788	0.430584	1.4069	0.159457	0.755157	24.2146	0.371422	0.380403
23110	chr14	8161330	8161981	652	*	ENSMUSG00000021748.8	Pdhb	11010	0	4.15413	4.97068	3.46668	4.11122	4.71349	4.61475	4.72801	4.8735	4.75153	4.88021	4.64144	4.23628	4.5856	24.4453	0.215184	0.352729	0.610056	0.541825	0.80308	24.4453	1.0517	0.415828	2.52916	0.0114336	0.230987	24.4453	0.145507	0.387346	0.375651	0.707177	0.905787	24.4453	0.681943	0.430568	1.58382	0.113234	0.701559	24.4453	-0.0696774	0.390863
53308	chr3	153501159	153501488	330	*	ENSMUSG00000104908.1	1700015C17Rik	22948	0	3.64993	4.01597	3.14092	2.75418	4.3468	4.61475	3.44854	3.84917	4.09584	3.76246	3.76017	3.56846	3.05685	13.568	0.784759	0.447255	1.75461	0.0793255	NA	13.568	1.05134	0.552297	1.90358	0.0569654	NA	13.568	0.385837	0.503286	0.766636	0.443298	0.771812	13.568	0.60668	0.57704	1.05136	0.293091	0.84465	13.568	-0.398922	0.485607
38296	chr18	61125888	61126265	378	*	ENSMUSG00000098389.1	Mir6983	8419	0	4.23682	4.47569	3.31297	3.74965	4.75902	4.18854	4.27931	4.12036	5.05302	4.33539	2.47599	3.56846	3.86762	18.1778	1.10037	0.440393	2.49862	0.0124678	NA	18.1778	1.05114	0.479129	2.19385	0.0282465	0.364605	18.1778	0.99201	0.478962	2.07117	0.0383433	0.238643	18.1778	-0.13161	0.523831	-0.251245	0.801625	0.976322	18.1778	-0.108364	0.448836
29190	chr15	93554249	93554537	289	*	ENSMUSG00000036158.12	Prickle1	41353	0	4.23682	4.10349	3.14092	3.64309	3.76746	3.58098	3.44854	4.34855	4.16939	4.63337	3.8768	1.35159	3.22766	14.0739	0.622573	0.51847	1.20079	0.229833	NA	14.0739	1.05052	0.514262	2.04276	0.0410757	NA	14.0739	1.21011	0.531436	2.27706	0.0227824	0.174785	14.0739	-0.405368	0.574312	-0.705832	0.480293	0.91054	14.0739	0.58754	0.515567
45643	chr2	112327710	112328049	340	*	ENSMUSG00000027131.3	Emc4	39977	0	3.97302	4.01597	3.46668	2.94569	4.56758	4.78837	4.27931	4.34855	4.16939	4.01949	3.63328	3.65987	4.14853	15.7839	0.771812	0.39951	1.9319	0.0533723	NA	15.7839	1.05023	0.498716	2.10587	0.0352158	NA	15.7839	0.179458	0.459491	0.390557	0.696124	0.901369	15.7839	0.67089	0.518715	1.29337	0.195884	0.785195	15.7839	-0.592354	0.444874
86708	chrX	99224849	99225141	293	*	ENSMUSG00000031217.8	Efnb1	88718	0	4.15413	4.33811	2.71947	3.26604	4.22229	3.58098	3.24801	3.99113	4.01833	3.9594	3.16769	2.84954	2.04887	12.0708	1.16761	0.523358	2.231	0.0256811	NA	12.0708	1.05004	0.547605	1.91751	0.0551729	NA	12.0708	1.64452	0.539216	3.04983	0.00228969	0.0373187	12.0708	-0.317187	0.617204	-0.513909	0.607315	0.941639	12.0708	0.476904	0.489635
32325	chr16	90190647	90191135	489	*	ENSMUSG00000022982.9	Sod1	29606	0	4.76852	4.71682	4.05673	3.52802	4.46141	5.14843	4.64874	5.07828	4.54595	4.70831	3.34013	3.97667	3.76035	21.8071	1.06828	0.390035	2.73893	0.00616396	0.0953126	21.8071	1.04988	0.428296	2.45129	0.0142346	0.25857	21.8071	1.06028	0.420616	2.52078	0.0117096	0.114794	21.8071	-0.0690263	0.467186	-0.147749	0.882541	0.986316	21.8071	-0.00799909	0.394172
36016	chr17	67991102	67992028	927	*	ENSMUSG00000024043.13	Arhgap28	12091	0	5.39094	4.87442	4.67693	3.94173	5.34116	5.43633	4.27931	4.90971	5.67484	5.39305	4.50313	4.50634	4.70611	29.7661	0.564651	0.355061	1.59029	0.111769	0.392555	29.7661	1.04967	0.397128	2.64316	0.00821352	0.192839	29.7661	0.601794	0.386362	1.55759	0.11933	0.442699	29.7661	0.242603	0.417285	0.581383	0.560982	0.929888	29.7661	0.0371431	0.380905
18502	chr12	98744304	98744983	680	*	ENSMUSG00000021012.15	Zc3h14	1984	0	4.71183	4.77129	3.14092	4.18903	4.56758	4.05893	4.64874	4.90971	5.09137	4.23758	4.26708	4.4043	4.30938	23.1721	0.139128	0.379131	0.366966	0.713644	0.891181	23.1721	1.04922	0.435195	2.41093	0.0159118	0.273812	23.1721	0.427701	0.402455	1.06273	0.287905	0.654832	23.1721	0.586334	0.45239	1.29608	0.194948	0.784647	23.1721	0.288572	0.408758
50830	chr3	84512364	84513957	1594	*	ENSMUSG00000041842.15	Fhdc1	31934	0	6.40973	5.7716	5.01272	4.46409	6.39711	6.83039	6.35324	5.71181	5.3346	6.13897	5.27235	5.68476	6.10823	57.577	0.816349	0.289536	2.81951	0.00480976	0.0852254	57.577	1.04894	0.357619	2.93311	0.00335582	0.114332	57.577	0.399912	0.324442	1.23262	0.217718	0.582764	57.577	1.0035	0.362054	2.77169	0.00557665	0.245529	57.577	-0.416437	0.318917
87259	chrX	169986539	169987821	1283	*	ENSMUSG00000086695.1	Gm15247	0	0	6.63986	5.87472	4.85457	5.0271	5.0429	5.32796	6.42635	6.42527	5.79591	5.54389	4.99111	5.44884	5.23296	50.3719	0.473452	0.349951	1.35291	0.176085	0.488337	50.3719	1.04885	0.391931	2.67612	0.00744808	0.181484	50.3719	1.08155	0.375533	2.88003	0.00397637	0.055279	50.3719	0.308143	0.40426	0.762241	0.445916	0.901928	50.3719	0.608095	0.373569
9605	chr11	5472469	5473136	668	*	ENSMUSG00000085232.3	Gm11962	22309	0	3.97302	3.92279	3.14092	3.11474	4.15576	3.14299	4.47582	4.23896	4.23938	3.76246	3.49414	2.68521	3.38037	14.2771	0.93719	0.473054	1.98115	0.0475745	NA	14.2771	1.04875	0.52918	1.98183	0.0474977	NA	14.2771	0.82616	0.514868	1.60461	0.10858	0.422444	14.2771	0.0732143	0.574229	0.1275	0.898545	0.988506	14.2771	-0.11103	0.486815
77374	chr8	37177446	37178036	591	*	ENSMUSG00000065277.1	Gm25126	139541	0	3.64993	3.33726	3.95647	4.11122	4.40524	5.14843	4.72801	5.3395	4.84428	4.88021	3.8768	3.82695	3.86762	19.8721	0.950263	0.385788	2.46317	0.0137714	0.140472	19.8721	1.04802	0.410659	2.55204	0.0107094	0.222154	19.8721	-0.385234	0.486269	-0.792224	0.42823	0.761941	19.8721	-0.197053	0.449586	-0.438298	0.66117	0.951381	19.8721	-1.3355	0.468241
19881	chr13	13445749	13447477	1729	*	ENSMUSG00000005397.7	Nid1	8146	0	6.74248	5.89938	5.64845	5.4937	6.41144	7.03383	6.85496	6.46232	6.4257	6.86773	6.31687	6.82674	7.17286	89.7951	-0.0405628	0.270283	-0.150076	0.880705	0.959133	89.7951	1.04758	0.319856	3.27516	0.00105602	0.056524	89.7951	-0.44099	0.304606	-1.44774	0.14769	0.489383	89.7951	1.26305	0.320777	3.93747	8.23437e-05	0.0246118	89.7951	-0.400428	0.307753
53346	chr3	153885252	153885960	709	*	ENSMUSG00000005493.15	Msh4	20177	0	4.38921	5.10399	4.2385	4.02896	5.00561	4.70417	4.38091	5.5143	4.88852	4.91227	4.64144	4.4043	4.52134	24.4778	0.238214	0.3588	0.663917	0.506743	0.782945	24.4778	1.04746	0.401895	2.60629	0.0091528	0.204005	24.4778	0.286483	0.389873	0.734811	0.462455	0.783834	24.4778	0.405649	0.420603	0.964445	0.334823	0.862519	24.4778	0.0482691	0.392684
70955	chr7	6243812	6245355	1544	*	ENSMUSG00000053367.15	Gm6792	7354	0	6.11408	6.08286	5.32568	6.12846	6.57312	7.30077	6.74492	6.52202	6.30034	7.39002	5.9943	6.41921	6.72238	85.57	0.490785	0.302198	1.62405	0.104365	0.379552	85.57	1.04732	0.345441	3.03185	0.00243062	0.094945	85.57	-0.316745	0.34461	-0.919141	0.358022	0.713314	85.57	0.630371	0.350299	1.79952	0.0719365	0.621002	85.57	-0.80753	0.343589
3864	chr1	160933523	160934705	1183	*	ENSMUSG00000103739.1	Gm37653	18198	0	5.95221	6.08286	4.6125	4.84677	5.6132	6.06181	5.73931	5.93906	5.30227	5.91999	4.93841	5.49921	5.48959	45.7589	0.467796	0.284938	1.64175	0.100642	0.372627	45.7589	1.04712	0.335033	3.12543	0.00177544	0.0778895	45.7589	0.689834	0.307133	2.24605	0.024701	0.183676	45.7589	0.623003	0.34554	1.80298	0.0713908	0.620142	45.7589	0.222038	0.304873
8391	chr10	102158073	102159735	1663	*	ENSMUSG00000098139.1	Gm26988	300462	0	5.79735	5.57126	4.54506	4.74739	6.32325	6.5459	6.30235	5.86721	5.62342	5.50238	5.04196	5.80976	5.55524	49.9238	0.882169	0.262625	3.35905	0.000782117	0.0368304	49.9238	1.047	0.330724	3.16578	0.00154668	0.0715215	49.9238	0.169922	0.300989	0.564546	0.572382	0.84633	49.9238	0.893929	0.337447	2.64909	0.0080708	0.287938	49.9238	-0.712246	0.293194
25741	chr14	104294077	104294707	631	*	ENSMUSG00000048349.9	Pou4f1	173291	0	3.06208	3.82317	2.71947	3.74965	4.88758	5.38316	4.80314	4.4504	4.43101	4.07718	4.0851	4.23628	4.06083	18.3266	0.934821	0.372179	2.51175	0.0120134	NA	18.3266	1.04691	0.482709	2.16883	0.0300957	0.374063	18.3266	-0.688602	0.48305	-1.42553	0.154004	0.499249	18.3266	0.849906	0.495935	1.71374	0.0865756	0.655115	18.3266	-1.62342	0.468721
9514	chr11	4806469	4807090	622	*	ENSMUSG00000009073.16	Nf2	42445	0	4.82306	5.18648	4.05673	3.94173	5.0429	4.30746	4.38091	4.8735	5.20067	4.91227	3.8768	3.90375	4.45409	23.8295	0.598964	0.372488	1.60801	0.107834	0.385772	23.8295	1.0468	0.407763	2.56718	0.010253	0.21745	23.8295	0.962977	0.391669	2.45865	0.013946	0.128649	23.8295	0.104972	0.437122	0.240143	0.810219	0.977102	23.8295	0.364013	0.38272
45934	chr2	119805798	119806466	669	*	ENSMUSG00000027298.17	Tyro3	8064	0	4.87562	4.26406	4.32146	3.64309	4.61788	4.86793	4.9426	5.10975	5.23534	4.63337	4.42865	4.60164	4.2312	24.8993	0.376335	0.354949	1.06025	0.289031	0.615491	24.8993	1.04627	0.406448	2.57418	0.0100477	0.21468	24.8993	0.168764	0.394543	0.427745	0.668837	0.890521	24.8993	0.456236	0.42532	1.07269	0.283411	0.840297	24.8993	-0.207571	0.39346
25474	chr14	78934897	78937074	2178	*	ENSMUSG00000058997.7	Vwa8	85718	0	7.37408	6.89953	5.44149	5.43103	6.85055	7.53816	6.76385	6.65596	6.36438	6.35261	5.83042	6.4706	6.85864	94.3196	0.640041	0.269982	2.37068	0.0177555	0.157719	94.3196	1.04616	0.323562	3.23324	0.00122393	0.0620909	94.3196	0.711793	0.297667	2.39124	0.0167917	0.144279	94.3196	1.03123	0.326344	3.15995	0.00157799	0.133709	94.3196	0.0717523	0.295319
22181	chr13	94176831	94177108	278	*	ENSMUSG00000087319.1	Gm15907	36713	0	3.38574	4.01597	2.12161	3.74965	4.22229	4.05893	3.24801	3.92189	4.36992	4.13265	3.8768	2.03698	2.86307	12.3011	0.960756	0.525276	1.82905	0.067392	NA	12.3011	1.04486	0.564607	1.85059	0.0642283	NA	12.3011	0.755125	0.577587	1.30738	0.191084	0.55057	12.3011	-0.149027	0.615942	-0.24195	0.808819	0.977102	12.3011	-0.205631	0.549074
62078	chr5	81224696	81225018	323	*	ENSMUSG00000107226.1	Gm43594	24230	0	3.64993	3.33726	3.46668	3.11474	4.15576	4.61475	4.64874	4.34855	4.23938	4.18607	3.49414	3.25333	3.22766	14.0223	1.22365	0.436138	2.80564	0.00502167	NA	14.0223	1.04471	0.494827	2.11127	0.0347492	NA	14.0223	0.196878	0.521803	0.377303	0.705948	0.90532	14.0223	0.0330031	0.539015	0.0612284	0.951177	0.994865	14.0223	-1.02677	0.487952
61576	chr5	53146335	53147025	691	*	ENSMUSG00000077316.1	n-R5s171	3174	0	3.87315	4.40854	3.95647	3.84889	4.84599	4.78837	4.87456	5.14055	5.01362	4.47069	4.0851	4.17562	4.45409	22.8845	0.61963	0.359203	1.72501	0.0845255	0.34196	22.8845	1.04424	0.413724	2.524	0.0116027	0.232711	22.8845	-0.0815406	0.41995	-0.194167	0.846045	0.954985	22.8845	0.366272	0.436293	0.839511	0.401183	0.887507	22.8845	-0.70117	0.411991
19286	chr12	110624047	110624517	471	*	ENSMUSG00000018707.13	Dync1h1	22594	0	4.45976	4.47569	3.84872	2.94569	4.15576	3.75848	4.05175	3.92189	4.84428	4.38191	4.17896	2.68521	3.64447	17.0308	0.477871	0.457771	1.04391	0.296527	NA	17.0308	1.04389	0.499203	2.09112	0.0365172	0.410652	17.0308	0.952843	0.476653	1.99903	0.0456053	0.263872	17.0308	0.141142	0.533959	0.264331	0.791525	0.974554	17.0308	0.474972	0.470541
25882	chr14	115779274	115780055	782	*	ENSMUSG00000093497.1	Gm20713	91222	0	4.38921	4.53985	4.96191	4.11122	5.42829	5.80309	6.40239	5.71181	5.64936	5.41559	4.99111	5.72764	5.10727	39.3743	0.594722	0.313413	1.89757	0.0577534	0.283786	39.3743	1.0438	0.375457	2.78008	0.00543448	0.152923	39.3743	-0.895064	0.388567	-2.3035	0.0212506	0.167103	39.3743	0.774164	0.383492	2.01872	0.0435164	0.531998	39.3743	-1.48979	0.385112
64723	chr5	129881541	129882631	1091	*	ENSMUSG00000106840.1	Gm42790	4593	0	5.76985	5.7716	4.2385	4.52537	5.0429	4.30746	5.24167	5.10975	5.12873	5.82215	4.26708	3.3662	4.45409	31.5961	0.909238	0.375273	2.42287	0.0153984	0.147438	31.5961	1.04373	0.390813	2.67065	0.0075704	0.18352	31.5961	1.76692	0.386101	4.57631	4.7326e-06	0.000355152	31.5961	-0.347239	0.427538	-0.812183	0.416687	0.891338	31.5961	0.85768	0.367693
10205	chr11	31810636	31811083	448	*	ENSMUSG00000085772.7	D630024D03Rik	13440	0	3.23297	4.33811	3.73226	3.26604	4.22229	4.18854	3.92292	4.23896	4.79865	4.38191	4.17896	4.04608	4.06083	17.9097	0.0366863	0.408064	0.0899033	0.928364	NA	17.9097	1.04371	0.468644	2.22708	0.025942	0.350607	17.9097	-0.211236	0.458785	-0.460426	0.64521	0.880103	17.9097	0.632133	0.486771	1.29863	0.194073	0.784609	17.9097	-0.247923	0.469031
70234	chr6	128753525	128754803	1279	*	ENSMUSG00000107866.1	RP24-127M20.12	8880	0	5.82434	6.14607	4.32146	4.46409	4.08602	4.18854	4.05175	4.18088	5.5701	5.93567	4.70593	4.69103	3.96746	31.1249	-0.413597	0.422723	-0.978412	0.327871	0.650489	31.1249	1.04365	0.429963	2.4273	0.0152117	0.268269	31.1249	1.53824	0.408477	3.76579	0.000166022	0.00543095	31.1249	0.106955	0.451032	0.237134	0.812552	0.977241	31.1249	1.95184	0.433683
53801	chr4	22969087	22972169	3083	*	ENSMUSG00000028244.6	1700025O08Rik	30651	0	6.02382	5.7716	6.30758	5.98312	7.17838	7.60934	7.61847	7.28522	6.85152	7.35546	6.04504	6.83657	6.95908	110.386	0.807525	0.248421	3.25063	0.00115148	0.0434723	110.386	1.0436	0.28564	3.65355	0.000258641	0.02323	110.386	-0.781052	0.295822	-2.64028	0.00828384	0.0915977	110.386	0.528792	0.290956	1.81743	0.0691518	0.614161	110.386	-1.58858	0.292773
77657	chr8	56706103	56709660	3558	*	ENSMUSG00000101485.1	Gm29173	31732	0	6.78432	6.61677	6.06434	6.3479	6.81866	7.14978	7.35691	7.229	7.15292	7.35546	6.31687	6.59162	6.92223	110.038	0.48492	0.224682	2.15824	0.0309088	0.207586	110.038	1.04301	0.254414	4.09967	4.13747e-05	0.00713265	110.038	0.0704152	0.252704	0.278646	0.780516	0.934016	110.038	0.420928	0.261042	1.61249	0.106855	0.693152	110.038	-0.414505	0.251521
18348	chr12	89301771	89302435	665	*	ENSMUSG00000098757.1	Gm27313	3187	0	4.45976	5.14583	4.54506	3.74965	5.18312	5.71977	4.9426	5.22919	5.09137	5.22458	4.70593	5.22768	5.27254	30.6631	0.20845	0.320108	0.651187	0.514926	0.787753	30.6631	1.04295	0.39027	2.67239	0.00753137	0.182684	30.6631	-0.262586	0.365666	-0.718102	0.472694	0.789854	30.6631	0.955287	0.397131	2.40547	0.0161517	0.384663	30.6631	-0.471036	0.368367
74308	chr7	108960731	108961578	848	*	ENSMUSG00000097220.1	Gm26599	0	0	4.71183	4.66021	4.15048	3.74965	5.37079	5.67623	4.27931	4.8735	5.26919	4.67132	4.17896	4.29449	4.38355	26.0142	0.971382	0.360156	2.69712	0.0069943	0.100354	26.0142	1.04285	0.422969	2.46555	0.0136802	0.254412	26.0142	0.41461	0.408431	1.01513	0.310045	0.674867	26.0142	0.355505	0.444545	0.799705	0.423882	0.893407	26.0142	-0.556772	0.392494
41949	chr2	10100665	10101442	778	*	ENSMUSG00000037262.7	Kin	20071	0	5.23874	5.302	4.54506	4.26287	5.18312	5.53713	4.80314	5.44196	5.54268	5.24989	5.13857	5.13515	5.15039	34.8882	0.0574725	0.298149	0.192764	0.847144	0.946807	34.8882	1.0427	0.350098	2.9783	0.00289848	0.104765	34.8882	0.133464	0.323691	0.41232	0.680105	0.895207	34.8882	0.765241	0.359972	2.12584	0.033517	0.492014	34.8882	0.0759919	0.330113
70876	chr7	4514978	4515302	325	*	ENSMUSG00000064179.13	Tnnt1	1079	0	4.06642	3.71616	3.14092	3.52802	4.22229	3.58098	3.78144	4.12036	4.60015	4.23758	3.98471	3.25333	3.38037	14.7065	0.412466	0.449719	0.917164	0.359057	NA	14.7065	1.04241	0.493729	2.1113	0.0347468	NA	14.7065	0.378905	0.489555	0.773978	0.438944	0.76878	14.7065	0.212121	0.52816	0.401623	0.687961	0.956858	14.7065	-0.0335611	0.486063
79117	chr8	95311166	95311587	422	*	ENSMUSG00000090206.7	Tepp	599	0	3.87315	4.33811	3.46668	3.74965	4.40524	4.30746	4.38091	4.79823	4.6524	4.33539	4.35013	3.56846	3.86762	19.2746	0.458967	0.395826	1.15952	0.246246	NA	19.2746	1.04231	0.447935	2.32692	0.0199695	0.307397	19.2746	0.20195	0.441764	0.457145	0.647567	0.881333	19.2746	0.339708	0.474425	0.716042	0.473966	0.90944	19.2746	-0.257017	0.437344
45447	chr2	104034709	104035299	591	*	ENSMUSG00000087739.1	Gm24644	5369	0	5.65426	5.14583	3.95647	4.18903	5.14932	5.01499	4.56487	5.14055	5.12873	4.97431	4.70593	4.50634	4.81733	28.0532	0.28715	0.329362	0.871839	0.383296	0.695913	28.0532	1.04191	0.386016	2.69914	0.00695183	0.174733	28.0532	0.770678	0.344495	2.23712	0.0252782	0.186028	28.0532	0.620382	0.400595	1.54865	0.121465	0.714777	28.0532	0.483527	0.345891
53303	chr3	153285227	153285503	277	*	ENSMUSG00000105023.1	1700012D16Rik	13145	0	3.64993	4.40854	2.71947	3.94173	4.56758	4.94333	4.72801	4.49875	4.54595	4.33539	4.0851	3.97667	4.45409	17.9784	0.585546	0.380593	1.53851	0.123924	NA	17.9784	1.04104	0.469655	2.2166	0.0266506	0.355166	17.9784	-0.101468	0.443586	-0.228744	0.819068	0.946213	17.9784	0.745548	0.484673	1.53825	0.123988	0.717708	17.9784	-0.687014	0.436597
18539	chr12	99373813	99374471	659	*	ENSMUSG00000033731.9	3300002A11Rik	32658	0	4.06642	5.302	3.84872	3.64309	4.3468	4.94333	3.92292	4.4504	5.09137	4.59438	4.42865	4.04608	3.86762	22.0135	0.339263	0.407187	0.833187	0.404739	0.712666	22.0135	1.04037	0.460317	2.26011	0.0238143	0.337543	22.0135	0.725301	0.430148	1.68617	0.0917638	0.38744	22.0135	0.40625	0.481959	0.842914	0.399276	0.88719	22.0135	0.386038	0.430132
9839	chr11	12299907	12300290	384	*	ENSMUSG00000086584.8	Gm12002	14223	0	3.38574	4.01597	3.95647	3.74965	4.71349	4.51941	4.56487	4.79823	5.01362	4.70831	4.26708	3.97667	4.45409	19.3656	0.400887	0.368491	1.08792	0.276632	NA	19.3656	1.04019	0.419635	2.47879	0.0131828	0.24925	19.3656	-0.526492	0.449142	-1.17222	0.241109	0.608022	19.3656	0.404773	0.441494	0.916825	0.359235	0.87146	19.3656	-0.927379	0.447283
81152	chr8	127054813	127055271	459	*	ENSMUSG00000088710.1	Gm22730	7900	0	4.76852	4.60128	3.95647	3.52802	4.66648	5.08325	4.80314	5.01319	4.43101	4.67132	4.17896	4.45622	4.52134	21.7468	0.460681	0.351929	1.30902	0.190528	0.507943	21.7468	1.04001	0.425924	2.44177	0.0146155	0.263116	21.7468	0.300037	0.388775	0.771751	0.440262	0.769764	21.7468	0.69378	0.440836	1.57378	0.115538	0.704217	21.7468	-0.160643	0.385253
83750	chr9	64988425	64988714	290	*	ENSMUSG00000093119.1	Gm25640	16631	0	4.38921	4.40854	3.14092	1.95358	3.76746	3.37855	4.27931	3.99113	3.65844	2.79799	3.63328	3.13088	2.63916	11.9961	0.742014	0.505182	1.4688	0.141886	NA	11.9961	1.0399	0.625191	1.66333	0.0962459	NA	11.9961	1.31925	0.521852	2.52801	0.011471	0.113508	11.9961	0.62826	0.652143	0.963378	0.335358	0.862852	11.9961	0.577235	0.501899
2552	chr1	120159477	120160474	998	*	ENSMUSG00000026388.15	3110009E18Rik	38289	0	4.38921	4.71682	4.85457	4.79794	4.96733	5.76203	4.80314	5.84868	6.03113	5.6235	4.57394	5.10293	4.70611	35.324	0.393585	0.322552	1.22022	0.22238	0.544412	35.324	1.03975	0.3439	3.02341	0.00249946	0.0963255	35.324	-0.276888	0.376174	-0.736065	0.461691	0.783316	35.324	0.00479639	0.365385	0.013127	0.989526	0.99958	35.324	-0.670474	0.375009
48985	chr2	173768390	173768839	450	*	ENSMUSG00000054455.4	Vapb	30878	0	4.15413	4.77129	3.73226	3.64309	5.11471	4.51941	4.27931	4.54553	4.93143	4.51311	4.17896	3.97667	3.96746	20.6792	0.723492	0.38116	1.89813	0.0576788	0.283613	20.6792	1.03973	0.444093	2.34125	0.0192194	0.301794	20.6792	0.485167	0.422335	1.14877	0.250649	0.619027	20.6792	0.378301	0.468297	0.807823	0.419193	0.891762	20.6792	-0.238324	0.410103
2929	chr1	132921018	132921602	585	*	ENSMUSG00000106377.1	AC124095.1	2141	0	4.15413	4.01597	3.95647	4.33311	4.96733	4.41733	4.64874	4.8735	5.3346	5.24989	4.57394	4.23628	4.2312	24.3921	0.398732	0.354093	1.12607	0.260138	0.586662	24.3921	1.03971	0.38723	2.685	0.00725308	0.178933	24.3921	-0.275117	0.416312	-0.660843	0.508713	0.811404	24.3921	0.190561	0.411922	0.462615	0.64364	0.949185	24.3921	-0.673849	0.41453
24645	chr14	56969840	56970190	351	*	ENSMUSG00000096144.1	B020004C17Rik	44943	0	4.71183	4.01597	3.14092	3.84889	4.88758	4.30746	4.17001	4.94504	4.70281	3.69035	3.8768	3.74582	4.64712	18.3539	0.410667	0.426874	0.962034	0.336033	NA	18.3539	1.03953	0.50213	2.07025	0.0384294	0.420529	18.3539	0.28229	0.471193	0.599097	0.549108	0.834521	18.3539	0.626218	0.518669	1.20736	0.227295	0.805645	18.3539	-0.128377	0.469215
35813	chr17	62671480	62671993	514	*	ENSMUSG00000048915.12	Efna5	209323	0	5.11304	5.0165	4.05673	3.64309	3.85393	5.01499	4.38091	4.4504	5.16515	4.84743	4.35013	4.11231	3.96746	21.4895	0.303016	0.391755	0.773482	0.439237	0.736957	21.4895	1.03947	0.434234	2.3938	0.0166747	0.280556	21.4895	0.958632	0.403797	2.37404	0.0175944	0.148236	21.4895	0.31095	0.45813	0.678738	0.497304	0.914742	21.4895	0.655616	0.404948
25069	chr14	67052349	67053177	829	*	ENSMUSG00000022052.8	Ppp2r2a	19293	0	5.62386	5.26451	3.84872	4.52537	5.11471	5.14843	5.39526	5.60544	4.88852	5.11867	3.8768	4.29449	4.5856	29.7097	0.967295	0.345505	2.79966	0.00511568	0.0878706	29.7097	1.03944	0.385331	2.69753	0.00698567	0.175263	29.7097	1.20936	0.368121	3.28521	0.00101905	0.0206451	29.7097	0.0488961	0.412982	0.118398	0.905753	0.988922	29.7097	0.24206	0.350376
29677	chr15	100263471	100263787	317	*	ENSMUSG00000045631.9	Tmprss12	17049	0	4.31503	4.47569	3.46668	3.11474	4.22229	4.18854	3.78144	4.40037	4.09584	4.23758	3.34013	4.45622	3.86762	16.6395	0.0976225	0.415921	0.234714	0.81443	NA	16.6395	1.03919	0.495174	2.09864	0.0358487	NA	16.6395	0.422136	0.438366	0.962975	0.33556	0.695915	16.6395	0.769292	0.510898	1.50576	0.132128	0.726181	16.6395	0.324513	0.447301
5726	chr10	17930793	17931277	485	*	ENSMUSG00000039879.8	Heca	16789	0	4.45976	4.53985	4.32146	3.11474	4.46141	4.94333	4.17001	4.6774	4.97311	4.74437	3.76017	4.04608	3.51846	19.1098	0.780131	0.401932	1.94095	0.0522638	NA	19.1098	1.03891	0.437462	2.37485	0.017556	0.289038	19.1098	0.734313	0.436748	1.68132	0.0927006	0.389324	19.1098	-0.00625834	0.472784	-0.0132372	0.989439	0.99958	19.1098	-0.0458174	0.420857
53235	chr3	152227389	152229388	2000	*	ENSMUSG00000028034.15	Fubp1	16966	0	6.37364	6.5867	5.24297	4.64065	5.96366	6.12795	5.73931	6.00749	5.5701	6.24346	4.93841	5.10293	4.70611	51.5955	1.0411	0.289417	3.59724	0.000321617	0.0247713	51.5955	1.03803	0.320368	3.24012	0.00119481	0.0611898	51.5955	1.58241	0.305571	5.17853	2.23646e-07	3.49801e-05	51.5955	-0.0283714	0.341987	-0.0829605	0.933883	0.99268	51.5955	0.541307	0.290993
22145	chr13	93338197	93339341	1145	*	ENSMUSG00000007617.17	Homer1	34439	0	5.87686	5.60164	4.73861	5.18736	5.68573	6.22179	5.70053	5.88551	5.48623	6.44315	5.47096	6.01411	5.52279	50.0891	0.176704	0.297852	0.593262	0.553006	0.810122	50.0891	1.03799	0.344933	3.00927	0.00261879	0.0984733	50.0891	0.0425739	0.330483	0.128823	0.897498	0.97146	50.0891	0.733661	0.351964	2.08448	0.0371169	0.509014	50.0891	-0.13413	0.33302
70818	chr6	149173895	149174490	596	*	ENSMUSG00000068250.13	Amn1	14221	0	4.71183	4.97068	3.84872	4.11122	4.92801	5.21079	4.47582	5.10975	5.20067	4.59438	4.50313	3.82695	4.7628	24.7901	0.530878	0.360395	1.47304	0.14074	0.439119	24.7901	1.03789	0.415108	2.5003	0.012409	0.241598	24.7901	0.478033	0.39412	1.21291	0.225164	0.591393	24.7901	0.420857	0.434631	0.96831	0.33289	0.861703	24.7901	-0.0528449	0.388801
4942	chr1	184448913	184449433	521	*	ENSMUSG00000104419.1	2900092O11Rik	5932	0	4.82306	4.18601	3.46668	3.94173	4.96733	5.27057	4.9426	4.94504	4.43101	4.70831	4.26708	4.96637	4.92059	24.3633	0.299757	0.337747	0.887518	0.3748	0.688943	24.3633	1.03742	0.43051	2.40974	0.015964	0.27422	24.3633	-0.240285	0.388906	-0.617849	0.536675	0.828199	24.3633	1.09031	0.436167	2.49974	0.0124284	0.348217	24.3633	-0.540042	0.389862
4457	chr1	173377323	173377912	590	*	ENSMUSG00000005338.13	Cadm3	9627	0	5.06858	4.82378	4.47431	3.84889	4.84599	5.63134	5.18661	5.2854	4.70281	5.41559	4.42865	4.96637	4.5856	28.2471	0.547208	0.339001	1.61418	0.106489	0.383486	28.2471	1.03703	0.397431	2.60933	0.00907188	0.203214	28.2471	0.26412	0.378401	0.69799	0.485183	0.797725	28.2471	0.538862	0.412411	1.30662	0.191343	0.782757	28.2471	-0.283087	0.373673
69275	chr6	108835864	108836778	915	*	ENSMUSG00000030104.9	Edem1	7222	0	5.0227	5.10399	3.73226	4.695	4.80316	4.94333	4.64874	5.07828	5.51473	5.32324	4.64144	4.69103	4.38355	27.0469	0.226332	0.340721	0.664272	0.506516	0.782888	27.0469	1.03667	0.373258	2.77736	0.00548019	0.153433	27.0469	0.498713	0.362127	1.37718	0.168458	0.519958	27.0469	0.283144	0.393804	0.718998	0.472142	0.909083	27.0469	0.272381	0.365302
81829	chr9	29332478	29333210	733	*	ENSMUSG00000085638.1	Gm15521	259299	0	3.87315	3.47492	4.39991	4.79794	5.07926	4.61475	4.80314	5.41702	5.26919	6.0409	4.70593	4.11231	4.45409	26.4258	0.462428	0.359293	1.28705	0.198077	0.51687	26.4258	1.03595	0.372518	2.78095	0.00541995	0.152827	26.4258	-0.787958	0.453429	-1.73778	0.08225	0.365539	26.4258	-0.20344	0.40103	-0.507293	0.611949	0.943266	26.4258	-1.25039	0.450474
22608	chr13	106954794	106956347	1554	*	ENSMUSG00000021692.8	Dimt1	7664	0	5.79735	5.89938	4.73861	4.79794	6.07586	6.3381	5.70053	5.77207	5.7725	5.78801	5.22912	5.47424	5.06281	47.5888	0.797932	0.267119	2.98718	0.00281563	0.0661432	47.5888	1.03522	0.318022	3.2552	0.00113314	0.0590839	47.5888	0.585855	0.295345	1.98363	0.0472973	0.269347	47.5888	0.522525	0.330512	1.58096	0.113887	0.702371	47.5888	-0.212076	0.287105
42023	chr2	13265086	13265368	283	*	ENSMUSG00000026727.10	Rsu1	6046	0	4.97532	4.71682	3.31297	3.74965	3.67547	4.18854	4.64874	4.71881	4.01833	4.70831	2.97181	4.04608	4.81733	18.4309	0.0503186	0.434202	0.115888	0.907742	NA	18.4309	1.0348	0.496378	2.08471	0.0370958	0.414336	18.4309	0.746775	0.449234	1.66233	0.0964468	0.397464	18.4309	0.624094	0.513022	1.21651	0.223792	0.804167	18.4309	0.696457	0.459081
22910	chr13	115051085	115052442	1358	*	ENSMUSG00000042275.8	Pelo	37745	0	4.92633	4.47569	4.54506	4.58416	5.42829	6.44574	5.29471	5.8299	5.48623	5.34689	4.8837	4.89291	5.01695	37.0388	0.882285	0.321863	2.74118	0.00612192	0.094894	37.0388	1.03421	0.373866	2.76624	0.0056706	0.155929	37.0388	-0.222757	0.382463	-0.582427	0.560279	0.840384	37.0388	0.380177	0.389015	0.977281	0.32843	0.860062	37.0388	-1.10504	0.373126
50501	chr3	65950164	65952282	2119	*	ENSMUSG00000103041.1	Gm37305	5475	0	6.31776	6.12531	5.01272	4.93975	5.94409	5.88186	6.47312	5.93906	5.88594	6.11163	5.13857	5.42298	5.64844	53.399	0.708527	0.264856	2.67514	0.00746983	0.104016	53.399	1.03378	0.309082	3.34469	0.000823755	0.0483801	53.399	0.817056	0.287092	2.84597	0.00442763	0.0596244	53.399	0.459092	0.321276	1.42897	0.153014	0.749599	53.399	0.108529	0.280804
22959	chr13	117425710	117429260	3551	*	ENSMUSG00000094518.1	Gm6421	67087	0	7.4966	7.02812	5.61596	6.38144	7.23587	7.66608	7.29318	7.09389	6.87369	7.24023	6.84658	7.18319	6.33076	125.083	0.574269	0.252936	2.27041	0.0231824	0.180406	125.083	1.03329	0.293825	3.51669	0.000436962	0.0330315	125.083	0.448832	0.28092	1.59772	0.110104	0.42521	125.083	0.787033	0.297327	2.64703	0.00812019	0.288459	125.083	-0.125437	0.279437
77670	chr8	57013341	57014399	1059	*	ENSMUSG00000100510.6	AV026068	306459	0	5.39094	4.53985	4.32146	4.46409	5.5882	6.12795	5.88477	5.53763	5.05302	5.52329	4.82685	5.19749	4.30938	36.28	1.05083	0.317181	3.31303	0.000922922	0.0398152	36.28	1.03328	0.377857	2.73457	0.00624618	0.164644	36.28	0.188843	0.367116	0.514394	0.606976	0.862776	36.28	0.462739	0.392896	1.17777	0.23889	0.813034	36.28	-0.861987	0.354111
37125	chr18	15307083	15307454	372	*	ENSMUSG00000024411.9	Aqp4	96229	0	2.64415	3.82317	3.31297	1.95358	3.93551	3.14299	4.05175	4.05719	3.84958	2.9291	3.49414	3.3662	3.51846	10.7727	0.361359	0.5061	0.714007	0.475223	NA	10.7727	1.03325	0.619793	1.66709	0.0954971	NA	10.7727	-0.10941	0.579631	-0.188757	0.850283	0.956119	10.7727	0.794638	0.637956	1.2456	0.212911	0.797786	10.7727	-0.470768	0.578658
8446	chr10	105981811	105983208	1398	*	ENSMUSG00000088415.1	Gm24237	52067	0	6.2397	5.99404	5.01272	4.64065	6.36802	6.9449	6.40239	6.0241	5.86396	5.60401	5.09107	5.82958	5.99449	58.2009	0.898686	0.271853	3.30578	0.000947138	0.0401594	58.2009	1.03301	0.33596	3.0748	0.00210641	0.087009	58.2009	0.43029	0.305335	1.40924	0.158765	0.505822	58.2009	0.890405	0.341732	2.60557	0.0091722	0.305306	58.2009	-0.468397	0.298416
64349	chr5	124215226	124215686	461	*	ENSMUSG00000090220.1	Pitpnm2os1	14038	0	3.52388	4.66021	3.73226	3.94173	4.40524	4.41733	4.72801	4.49875	4.88852	5.0338	4.93841	4.45622	4.38355	22.2888	-0.09065	0.369461	-0.245357	0.80618	0.930323	22.2888	1.0324	0.430485	2.39822	0.0164749	0.279105	22.2888	-0.415845	0.419581	-0.991095	0.321639	0.68513	22.2888	0.800434	0.441635	1.81243	0.0699193	0.616703	22.2888	-0.325195	0.431254
49083	chr2	178077236	178078577	1342	*	ENSMUSG00000078861.8	Zfp931	0	0	6.79801	6.32059	5.47811	5.46271	6.39711	7.42434	6.98972	6.56806	6.08914	6.71255	4.42865	4.64702	4.52134	72.8304	2.48728	0.309156	8.0454	8.59612e-16	5.89468e-12	72.8304	1.03207	0.322021	3.20499	0.00135068	0.0658226	72.8304	2.08364	0.33839	6.15751	7.38998e-10	3.97946e-07	72.8304	-0.958064	0.357805	-2.67762	0.00741477	0.277292	72.8304	-0.403646	0.301957
2634	chr1	125437538	125437849	312	*	ENSMUSG00000026341.16	Actr3	1810	0	4.15413	3.60058	3.46668	3.26604	3.23451	4.05893	3.78144	4.59084	4.01833	4.28731	2.1449	2.99706	3.64447	13.5348	0.681547	0.505492	1.34828	0.177567	NA	13.5348	1.03201	0.508441	2.02976	0.042381	NA	13.5348	0.922597	0.532529	1.73248	0.0831877	0.367824	13.5348	-0.339205	0.567677	-0.597533	0.550152	0.927246	13.5348	0.24105	0.513756
53632	chr4	10995293	10995615	323	*	ENSMUSG00000049969.3	Plekhf2	12311	0	4.23682	3.71616	2.94553	3.84889	4.01273	4.18854	4.05175	4.49875	4.43101	4.42698	2.1449	2.49973	3.22766	14.4604	1.54014	0.505919	3.04424	0.00233266	NA	14.4604	1.03185	0.479365	2.15254	0.0313548	NA	14.4604	1.45508	0.542133	2.68399	0.00727491	0.0838739	14.4604	-0.90461	0.572259	-1.58077	0.113931	0.702466	14.4604	-0.0850613	0.473783
54506	chr4	47653100	47653390	291	*	ENSMUSG00000098518.1	Gm27668	49210	0	4.59129	4.10349	3.60557	3.11474	4.40524	5.43633	4.72801	4.12036	3.55245	4.91227	4.42865	4.23628	4.64712	20.3683	0.464095	0.394666	1.17592	0.239627	0.564429	20.3683	1.03169	0.508928	2.02718	0.0426443	0.437623	20.3683	-0.0771011	0.451065	-0.170931	0.864278	0.961039	20.3683	1.14894	0.513846	2.23596	0.0253543	0.449744	20.3683	-0.541196	0.448209
4271	chr1	170430836	170432189	1354	*	ENSMUSG00000042800.5	1700015E13Rik	122032	0	5.71321	5.06091	4.73861	4.98408	5.66196	6.09526	5.70053	6.0241	5.94996	5.64273	5.09107	5.13515	5.01695	44.6635	0.750875	0.285625	2.62888	0.0085666	0.111506	44.6635	1.03168	0.322629	3.19773	0.00138513	0.0669343	44.6635	0.345853	0.321013	1.07738	0.28131	0.648228	44.6635	0.219749	0.339824	0.646654	0.517856	0.919617	44.6635	-0.405022	0.313105
36062	chr17	70365264	70367839	2576	*	ENSMUSG00000097282.1	5031415H12Rik	387742	0	6.60915	6.88725	5.32568	5.36551	6.59839	7.47604	6.78254	6.49843	6.23331	6.32906	5.8012	6.19308	6.01797	81.4593	0.976428	0.253137	3.85731	0.000114642	0.0148121	81.4593	1.03103	0.303015	3.40258	0.000667535	0.0424832	81.4593	0.743884	0.280711	2.65	0.00804916	0.0897876	81.4593	0.687667	0.309698	2.22045	0.0263886	0.456509	81.4593	-0.232544	0.274035
52338	chr3	122600717	122603930	3214	*	ENSMUSG00000039735.15	Fnbp1l	15784	0	6.78432	6.28359	5.51382	5.52405	6.86103	7.08467	6.27621	6.49843	6.26721	6.7749	5.9943	6.01411	6.04107	79.2247	0.771968	0.252503	3.05726	0.00223372	0.0594815	79.2247	1.03066	0.293567	3.51082	0.000446728	0.0335805	79.2247	0.544665	0.280325	1.94298	0.0520187	0.284693	79.2247	0.507001	0.301752	1.68019	0.0929202	0.667801	79.2247	-0.227303	0.275521
18521	chr12	99230457	99231011	555	*	ENSMUSG00000093419.1	Gm19898	14659	0	4.59129	4.47569	4.15048	3.64309	5.14932	5.32796	4.27931	5.0461	4.70281	4.88021	4.26708	4.11231	4.30938	23.5752	0.802067	0.357017	2.24658	0.024667	0.185731	23.5752	1.03015	0.415065	2.48189	0.0130687	0.247917	23.5752	0.324615	0.404326	0.802855	0.422058	0.757629	23.5752	0.33852	0.438095	0.772709	0.439695	0.900627	23.5752	-0.477452	0.391266
77864	chr8	69834943	69835407	465	*	ENSMUSG00000031860.17	Pbx4	2451	0	3.97302	3.60058	3.60557	2.94569	4.40524	3.91651	3.44854	4.63477	4.23938	3.76246	3.76017	3.82695	3.64447	15.5986	0.295442	0.441598	0.669029	0.503477	NA	15.5986	1.02966	0.507577	2.02858	0.0425009	NA	15.5986	0.0502412	0.493765	0.101751	0.918954	0.978191	15.5986	0.497148	0.531502	0.935364	0.349601	0.86746	15.5986	-0.245201	0.495237
73980	chr7	99322264	99322652	389	*	ENSMUSG00000070436.11	Serpinh1	30577	0	3.64993	4.10349	3.73226	2.94569	4.46141	3.58098	3.92292	4.71881	4.6524	3.26322	3.49414	2.84954	3.96746	15.9093	0.648986	0.487391	1.33155	0.183008	NA	15.9093	1.0291	0.53754	1.91446	0.0555615	NA	15.9093	0.452202	0.538774	0.839315	0.401292	0.744494	15.9093	0.115047	0.572563	0.200933	0.840751	0.980746	15.9093	-0.196784	0.526805
26962	chr15	43301620	43303090	1471	*	ENSMUSG00000022336.2	Eif3e	18883	0	6.57777	6.68929	3.84872	4.02896	5.51046	5.585	5.29471	4.97952	5.09137	4.70831	4.99111	4.73373	4.81733	37.9706	0.645257	0.294054	2.19435	0.0282105	0.198043	37.9706	1.02878	0.381355	2.69769	0.00698233	0.175263	37.9706	1.82834	0.296964	6.15676	7.42483e-10	3.97946e-07	37.9706	0.942186	0.389694	2.41776	0.0156163	0.379013	37.9706	1.18308	0.289068
62113	chr5	88519015	88519466	452	*	ENSMUSG00000067149.6	Jchain	8424	0	4.59129	5.10399	3.73226	3.84889	4.3468	5.43633	4.72801	4.94504	4.75153	4.59438	4.17896	4.85473	4.92059	23.9592	0.16674	0.357986	0.465773	0.641378	0.856242	23.9592	1.0284	0.438006	2.3479	0.0188796	0.299659	23.9592	0.177706	0.391363	0.454071	0.649778	0.88218	23.9592	0.957857	0.445863	2.14832	0.031688	0.483497	23.9592	0.0109662	0.395749
5453	chr10	3346090	3346569	480	*	ENSMUSG00000040653.5	Ppp1r14c	19580	0	4.87562	3.82317	3.14092	2.94569	3.76746	3.75848	3.62457	3.84917	3.84958	4.18607	4.42865	3.74582	3.05685	14.5829	-0.12062	0.464489	-0.259683	0.795109	NA	14.5829	1.02815	0.550908	1.86628	0.0620027	NA	14.5829	0.641552	0.470952	1.36225	0.17312	0.527097	14.5829	0.875012	0.56447	1.55015	0.121106	0.714213	14.5829	0.762172	0.490336
25845	chr14	113590285	113591891	1607	*	ENSMUSG00000086415.1	Gm4487	99624	0	5.5928	5.06091	4.67693	4.52537	5.98298	7.05097	6.54054	5.73218	5.7725	5.24989	5.43336	5.72764	5.38514	49.1313	1.05139	0.292991	3.58846	0.000332643	0.0251658	49.1313	1.02781	0.366584	2.80376	0.00505101	0.147067	49.1313	-0.186139	0.344833	-0.539795	0.589338	0.853939	49.1313	0.96025	0.371786	2.5828	0.00980008	0.315148	49.1313	-1.23752	0.336432
22920	chr13	115673161	115674367	1207	*	ENSMUSG00000061669.6	Rpl34-ps2	479413	0	4.97532	4.26406	4.54506	4.84677	5.51046	6.19118	6.22248	5.62735	5.7245	5.77063	4.8837	5.16665	5.4556	39.795	0.810488	0.29377	2.75892	0.00579922	0.0924823	39.795	1.02773	0.346035	2.97001	0.00297789	0.106576	39.795	-0.5485	0.36046	-1.52167	0.128092	0.457795	39.795	0.496397	0.358479	1.38473	0.166135	0.760443	39.795	-1.35899	0.353172
22921	chr13	115686836	115688652	1817	*	ENSMUSG00000061669.6	Rpl34-ps2	465128	0	6.00034	5.57126	5.06181	5.10945	6.46737	7.32916	6.5838	6.36134	5.94996	5.91999	5.70982	6.4706	6.38593	68.1778	0.60173	0.275589	2.18344	0.0290038	0.200954	68.1778	1.02726	0.338177	3.03765	0.00238434	0.093961	68.1778	-0.442054	0.320278	-1.38022	0.167519	0.518564	68.1778	1.1729	0.340048	3.44921	0.000562223	0.0788151	68.1778	-1.04378	0.318048
53397	chr3	154802704	154803505	802	*	ENSMUSG00000092522.1	Gm20389	91360	0	3.97302	4.40854	4.2385	4.11122	4.80316	4.86793	4.38091	5.2854	5.39718	4.74437	4.50313	4.45622	4.92059	25.4166	0.0736029	0.349564	0.210556	0.833233	0.941098	25.4166	1.02712	0.391393	2.62426	0.00868382	0.198104	25.4166	-0.44711	0.405557	-1.10246	0.270262	0.637774	25.4166	0.485271	0.407808	1.18995	0.234066	0.810222	25.4166	-0.520712	0.412432
17334	chr12	68348948	68350237	1290	*	ENSMUSG00000084660.1	n-R5s61	250732	0	5.74181	5.68912	4.79776	4.89401	5.8837	6.5459	6.30235	5.95647	5.59701	5.95118	5.39476	5.49921	5.70738	51.1963	0.718096	0.262944	2.73098	0.00631463	0.0961863	51.1963	1.02702	0.318454	3.22503	0.00125959	0.0630863	51.1963	0.179378	0.298468	0.600996	0.547843	0.83399	51.1963	0.71066	0.327052	2.17292	0.0297861	0.474641	51.1963	-0.538717	0.292803
78615	chr8	86730558	86731346	789	*	ENSMUSG00000074178.2	Gm10638	14352	0	5.56105	4.26406	4.2385	3.74965	4.88758	5.14843	4.56487	4.63477	5.23534	5.0338	4.70593	4.17562	4.92059	25.943	0.276426	0.372235	0.742611	0.457717	0.75051	25.943	1.02647	0.433893	2.36571	0.0179955	0.292621	25.943	0.449193	0.402107	1.1171	0.263952	0.631575	25.943	0.644478	0.446989	1.44182	0.149353	0.744996	25.943	0.172767	0.403787
52834	chr3	139069553	139070460	908	*	ENSMUSG00000028149.12	Rap1gds1	4740	0	5.76985	5.33853	4.47431	4.64065	5.4562	5.88186	5.24167	5.3658	5.54268	5.73523	5.3551	5.03627	5.27254	37.7741	0.328898	0.291239	1.12931	0.258769	0.584692	37.7741	1.02632	0.343578	2.98717	0.00281576	0.1029	37.7741	0.359259	0.317562	1.1313	0.257927	0.625441	37.7741	0.677501	0.353936	1.91419	0.0555958	0.576474	37.7741	0.0303607	0.317834
73170	chr7	75873518	75873820	303	*	ENSMUSG00000055652.14	Klhl25	25207	0	4.23682	4.10349	2.45129	3.11474	4.28589	3.75848	3.01503	3.84917	3.55245	3.83114	3.63328	2.68521	2.63916	12.4305	0.893158	0.505972	1.76523	0.0775248	NA	12.4305	1.02529	0.582452	1.76029	0.0783579	NA	12.4305	1.25001	0.52865	2.36454	0.0180524	0.150496	12.4305	0.21762	0.625453	0.34794	0.727886	0.963706	12.4305	0.356856	0.499383
33560	chr17	24390966	24391278	313	*	ENSMUSG00000073437.10	D330041H03Rik	23263	0	3.76586	3.47492	2.94553	3.52802	3.85393	3.37855	2.73704	4.23896	4.36992	4.07718	3.76017	3.3662	3.51846	13.0829	-0.0939972	0.481864	-0.19507	0.845338	NA	13.0829	1.0246	0.508507	2.01492	0.0439127	NA	13.0829	0.0907769	0.513061	0.176932	0.859562	0.959346	13.0829	0.289622	0.540433	0.535907	0.592023	0.937765	13.0829	0.184774	0.533394
52570	chr3	130998680	130998965	286	*	ENSMUSG00000104859.1	A430072C10Rik	27404	0	4.82306	3.71616	3.31297	3.26604	3.76746	4.41733	3.92292	4.12036	4.23938	4.33539	3.63328	3.82695	3.64447	15.3245	0.338627	0.4386	0.772062	0.440077	NA	15.3245	1.02458	0.503658	2.03428	0.0419235	NA	15.3245	0.698593	0.460131	1.51825	0.128952	0.459124	15.3245	0.465714	0.528926	0.880491	0.378593	0.879934	15.3245	0.359966	0.459903
35766	chr17	57047545	57047872	328	*	ENSMUSG00000091390.1	Gm17168	5769	0	4.76852	4.60128	3.60557	3.84889	4.08602	4.51941	4.72801	4.23896	4.30612	5.27476	3.98471	4.17562	4.5856	21.4775	0.176397	0.397691	0.443552	0.657367	0.864407	21.4775	1.02377	0.456129	2.24447	0.0248019	0.342727	21.4775	0.436221	0.4244	1.02786	0.304018	0.669989	21.4775	0.567831	0.473235	1.19989	0.230182	0.807602	21.4775	0.259825	0.429495
44310	chr2	65797711	65798175	465	*	ENSMUSG00000044647.16	Csrnp3	47591	0	3.06208	3.71616	3.31297	3.52802	3.85393	3.91651	3.44854	4.4504	4.84428	3.69035	3.49414	3.3662	3.64447	14.7962	0.286551	0.472373	0.606622	0.544102	NA	14.7962	1.0237	0.499276	2.05036	0.0403291	NA	14.7962	-0.0755935	0.536513	-0.140898	0.887951	0.968561	14.7962	0.075562	0.536797	0.140765	0.888056	0.98734	14.7962	-0.362145	0.538433
22790	chr13	112067155	112067467	313	*	ENSMUSG00000086092.1	Gm15323	61652	0	3.76586	4.77129	3.46668	3.52802	4.3468	4.30746	4.47582	4.12036	4.6524	4.55432	4.17896	4.04608	3.96746	17.5394	0.330654	0.397452	0.831933	0.405447	NA	17.5394	1.02367	0.468458	2.18519	0.0288748	0.36817	17.5394	0.311963	0.43336	0.719871	0.471604	0.78936	17.5394	0.609291	0.487015	1.25107	0.210908	0.796744	17.5394	-0.0186906	0.433523
46857	chr2	146957618	146960618	3001	*	ENSMUSG00000027433.5	Xrn2	52377	0	7.56221	7.83073	6.91346	6.66628	7.53313	8.20721	7.94309	7.58304	7.42482	8.26678	7.39838	7.50621	7.43073	184.397	0.467672	0.239013	1.95668	0.0503847	0.264908	184.397	1.02352	0.272225	3.75982	0.000170037	0.0179412	184.397	0.257557	0.266508	0.966415	0.333837	0.694214	184.397	0.658409	0.275072	2.39359	0.0166843	0.389204	184.397	-0.210115	0.265985
61782	chr5	67411306	67411930	625	*	ENSMUSG00000097840.1	Gm26756	15749	0	5.23874	5.5085	3.84872	4.18903	5.00561	5.01499	5.06976	4.8735	4.75153	5.32324	4.35013	3.90375	4.45409	27.0273	0.82723	0.34635	2.38842	0.0169208	0.154354	27.0273	1.02327	0.394336	2.59492	0.00946128	0.207794	27.0273	1.18941	0.364783	3.26061	0.00111175	0.022007	27.0273	0.210055	0.420077	0.500038	0.617048	0.944225	27.0273	0.362184	0.349657
79320	chr8	105480893	105482468	1576	*	ENSMUSG00000039199.5	Zdhhc1	1881	0	6.13579	6.39186	5.32568	5.26128	5.73213	5.48761	5.95234	6.13533	6.25036	6.47569	6.16458	6.06517	6.0638	62.732	-0.362981	0.24846	-1.46092	0.144037	0.444094	62.732	1.02319	0.28138	3.63633	0.000276554	0.0242593	62.732	0.176016	0.261369	0.673439	0.500668	0.807158	62.732	0.820221	0.287081	2.85711	0.00427522	0.216807	62.732	0.538997	0.273095
70419	chr6	137459054	137459587	534	*	ENSMUSG00000107759.1	RP23-341E13.1	27748	0	3.76586	4.40854	2.94553	3.52802	4.66648	4.86793	4.38091	4.6774	4.36992	3.35937	4.35013	3.90375	2.374	17.7806	0.948765	0.447145	2.12183	0.0338522	NA	17.7806	1.02218	0.539443	1.89488	0.0581079	0.49293	17.7806	0.397671	0.506853	0.78459	0.432694	0.76469	17.7806	0.520144	0.561463	0.926407	0.354234	0.86964	17.7806	-0.551094	0.488353
32457	chr16	91704900	91705388	489	*	ENSMUSG00000085169.1	Gm10785	15988	0	4.23682	4.71682	4.15048	3.40297	4.80316	4.61475	4.17001	5.01319	4.60015	4.67132	4.17896	4.29449	4.06083	21.205	0.409118	0.374847	1.09143	0.275086	0.601987	21.205	1.02212	0.4276	2.39037	0.0168315	0.282009	21.205	0.32735	0.410935	0.796598	0.425684	0.760004	21.205	0.406615	0.449457	0.90468	0.365635	0.874064	21.205	-0.0817679	0.408583
3431	chr1	143770240	143770941	702	*	ENSMUSG00000018199.8	Trove2	6126	0	5.31685	4.87442	4.47431	4.18903	5.24843	5.585	5.6197	5.46648	5.01362	5.41559	3.76017	5.34249	4.86989	32.677	0.66558	0.336828	1.97602	0.0481523	0.259034	32.677	1.02202	0.39502	2.58727	0.00967389	0.210719	32.677	0.288061	0.377965	0.762137	0.445978	0.773397	32.677	0.520962	0.40876	1.27449	0.202488	0.790292	32.677	-0.377519	0.371488
53217	chr3	152024573	152025829	1257	*	ENSMUSG00000104659.1	Gm43619	36118	0	4.97532	4.33811	5.36533	5.46271	5.70912	6.02757	6.32802	6.13533	6.37996	6.68499	5.43336	5.59496	5.4208	51.946	0.545395	0.275129	1.98232	0.047443	0.257395	51.946	1.02132	0.300979	3.39335	0.000690442	0.0435746	51.946	-0.82648	0.342371	-2.41399	0.015779	0.138952	51.946	0.0755589	0.31584	0.239232	0.810926	0.977102	51.946	-1.37188	0.339486
51385	chr3	95256695	95257147	453	*	ENSMUSG00000028115.16	Bnipl	5501	0	4.15413	3.60058	3.31297	3.52802	4.71349	3.14299	3.92292	4.49875	4.54595	4.07718	3.8768	3.47087	3.38037	16.1015	0.612591	0.448722	1.36519	0.172193	NA	16.1015	1.02078	0.497853	2.05037	0.0403285	NA	16.1015	0.346399	0.499653	0.693279	0.488134	0.79985	16.1015	0.165545	0.531732	0.311331	0.755549	0.96864	16.1015	-0.266193	0.488863
17705	chr12	77306964	77307827	864	*	ENSMUSG00000021065.15	Fut8	68859	0	5.11304	5.33853	4.32146	4.46409	5.00561	6.28112	5.34586	5.88551	4.70281	5.2992	4.76765	4.55477	5.06281	32.9668	0.836211	0.360669	2.3185	0.0204223	0.168976	32.9668	1.02074	0.418517	2.43895	0.0147301	0.263762	32.9668	0.442251	0.403806	1.09521	0.273425	0.640916	32.9668	0.422789	0.432857	0.976739	0.328698	0.860306	32.9668	-0.393959	0.394839
3858	chr1	160743515	160743817	303	*	ENSMUSG00000104053.1	Gm38126	11869	0	3.97302	4.47569	3.31297	3.40297	4.40524	4.70417	4.17001	4.63477	4.36992	3.83114	3.34013	4.11231	3.51846	15.4947	0.751351	0.422362	1.77893	0.0752516	NA	15.4947	1.0201	0.496416	2.05493	0.0398861	NA	15.4947	0.555008	0.465826	1.19145	0.233477	0.600099	15.4947	0.402233	0.522866	0.769285	0.441724	0.901181	15.4947	-0.196343	0.450958
52771	chr3	137827109	137828113	1005	*	ENSMUSG00000105427.1	Gm31678	23639	0	5.15617	5.7716	4.79776	4.58416	5.37079	6.02757	5.70053	5.81088	5.59701	5.6235	5.18456	5.00174	4.81733	41.1377	0.709086	0.294697	2.40615	0.0161216	0.150841	41.1377	1.01937	0.337839	3.01731	0.00255027	0.0975744	41.1377	0.505986	0.32596	1.5523	0.120591	0.444945	41.1377	0.327026	0.354044	0.92369	0.355648	0.870106	41.1377	-0.2031	0.318468
55550	chr4	99661703	99662013	311	*	ENSMUSG00000092763.1	Gm23366	3960	0	3.87315	3.01491	2.94553	3.11474	4.22229	4.18854	3.62457	4.05719	3.93642	3.89669	3.76017	3.47087	3.05685	13.3357	0.649202	0.453244	1.43235	0.152045	NA	13.3357	1.01937	0.537784	1.89549	0.0580271	NA	13.3357	0.0543625	0.524901	0.103567	0.917513	0.977895	13.3357	0.464621	0.566412	0.820287	0.412052	0.89044	13.3357	-0.59484	0.512148
67774	chr6	61215051	61217340	2290	*	ENSMUSG00000097924.2	A730020E08Rik	34240	0	8.00709	7.63165	7.07758	7.17659	7.7289	8.37319	8.4197	7.92574	7.64708	8.65325	7.17741	7.85463	8.199	225.252	0.397845	0.28004	1.42067	0.155412	0.46001	225.252	1.0192	0.316372	3.22151	0.00127517	0.0633704	225.252	0.0265431	0.313432	0.0846851	0.932512	0.981321	225.252	0.680316	0.318237	2.13777	0.0325357	0.487902	225.252	-0.371302	0.31332
23424	chr14	21491768	21492057	290	*	ENSMUSG00000021767.16	Kat6b	10333	0	3.23297	4.26406	2.71947	2.75418	3.57721	3.58098	3.44854	3.92189	3.84958	3.04928	3.16769	3.56846	3.64447	11.645	0.060965	0.496206	0.122862	0.902216	NA	11.645	1.0178	0.600786	1.69412	0.0902433	NA	11.645	0.389479	0.521438	0.746933	0.455104	0.779472	11.645	0.846249	0.617381	1.37071	0.170466	0.76354	11.645	0.328514	0.534234
16753	chr12	27575046	27576578	1533	*	ENSMUSG00000077344.1	Gm24326	55224	0	4.23682	4.18601	5.32568	5.26128	4.51547	5.14843	5.18661	6.40004	6.25036	6.21804	5.09107	4.60164	4.38355	40.267	0.237229	0.320427	0.740355	0.459085	0.751475	40.267	1.01766	0.306533	3.31988	0.000900547	0.0512008	40.267	-0.523047	0.383361	-1.36437	0.172451	0.526199	40.267	-0.601135	0.337552	-1.78087	0.0749341	0.628418	40.267	-0.760276	0.385795
18195	chr12	86091422	86092053	632	*	ENSMUSG00000007867.8	Ift43	8860	0	5.4266	4.82378	3.84872	3.74965	4.80316	4.61475	4.64874	4.59084	4.23938	5.22458	4.50313	4.17562	3.51846	24.0673	0.613605	0.38606	1.5894	0.111969	0.393068	24.0673	1.01653	0.442168	2.29896	0.0215074	0.319642	24.0673	1.08148	0.405213	2.66892	0.00760956	0.0862751	24.0673	0.34181	0.465361	0.734506	0.462641	0.90741	24.0673	0.467875	0.396356
47346	chr2	155902514	155902790	277	*	ENSMUSG00000005882.18	Uqcc1	27519	0	3.06208	3.92279	3.31297	3.26604	3.93551	3.37855	3.78144	4.40037	4.30612	3.9594	3.63328	3.3662	2.374	13.1013	0.580879	0.489245	1.1873	0.23511	NA	13.1013	1.01652	0.514768	1.97472	0.0483	NA	13.1013	0.377426	0.541267	0.697302	0.485614	0.798088	13.1013	-0.0776702	0.562351	-0.138117	0.890148	0.987453	13.1013	-0.203452	0.529316
29808	chr15	101320036	101320523	488	*	ENSMUSG00000075408.5	6030408B16Rik	26823	0	3.97302	4.92335	3.73226	3.52802	4.96733	4.51941	4.17001	4.63477	4.88852	4.18607	4.57394	4.4043	4.30938	22.4419	0.206218	0.375247	0.549552	0.582626	0.825945	22.4419	1.01648	0.455395	2.2321	0.0256087	0.348315	22.4419	0.10378	0.413853	0.250765	0.801996	0.94073	22.4419	0.85432	0.466168	1.83265	0.0668553	0.607979	22.4419	-0.102439	0.417627
68430	chr6	87638236	87638675	440	*	ENSMUSG00000107593.1	RP24-475M20.4	19078	0	3.87315	4.01597	4.47431	4.11122	4.3468	4.94333	5.00758	5.17071	4.97311	5.58425	4.0851	4.17562	4.52134	24.5917	0.509307	0.363288	1.40194	0.160934	0.467818	24.5917	1.01609	0.386768	2.62713	0.00861074	0.197163	24.5917	-0.343662	0.434885	-0.790236	0.42939	0.762641	24.5917	-0.0269971	0.41528	-0.0650093	0.948167	0.994638	24.5917	-0.852968	0.430129
85875	chr9	120412952	120413514	563	*	ENSMUSG00000082356.1	Gm15565	28040	0	4.31503	3.82317	3.31297	4.02896	4.46141	4.61475	3.01503	5.17071	4.88852	3.61445	3.63328	2.99706	3.76035	17.0561	0.780565	0.4912	1.5891	0.112038	NA	17.0561	1.01588	0.515479	1.97074	0.0487531	0.462436	17.0561	0.66046	0.538714	1.22599	0.220201	0.585584	17.0561	-0.274542	0.557743	-0.492238	0.622551	0.945226	17.0561	-0.120105	0.522332
50293	chr3	54745678	54746462	785	*	ENSMUSG00000027796.2	Smad9	9119	0	5.06858	4.97068	4.6125	4.11122	4.88758	4.61475	4.64874	5.3658	5.23534	5.43778	5.31432	4.45622	5.01695	30.641	-0.213004	0.330512	-0.644468	0.519272	0.790346	30.641	1.0153	0.366988	2.76659	0.00566461	0.155858	30.641	0.0759947	0.351596	0.216142	0.828877	0.949178	30.641	0.597802	0.379592	1.57485	0.11529	0.703958	30.641	0.288999	0.366086
45427	chr2	103751561	103752064	504	*	ENSMUSG00000027185.14	Nat10	9205	0	4.45976	4.66021	3.84872	2.94569	5.00561	4.78837	4.64874	4.49875	4.09584	4.51311	2.47599	4.04608	4.06083	20.4411	1.16966	0.400128	2.92321	0.00346438	0.0731789	20.4411	1.0149	0.477259	2.12652	0.0334602	0.394809	20.4411	0.885594	0.441422	2.00623	0.0448317	0.261581	20.4411	0.311177	0.506268	0.614648	0.538787	0.924384	20.4411	-0.284066	0.413462
49080	chr2	177956368	177957857	1490	*	ENSMUSG00000078862.10	Gm14326	0	0	6.81156	6.73111	5.82942	5.55377	6.86103	7.50121	7.1422	7.03773	6.31662	6.62822	5.74093	5.47424	5.64844	88.683	1.58033	0.25548	6.18573	6.18144e-10	2.74278e-06	88.683	1.01477	0.287714	3.52703	0.000420254	0.0322892	88.683	1.16949	0.283539	4.12461	3.71368e-05	0.00170947	88.683	-0.0769764	0.302824	-0.254195	0.799345	0.975987	88.683	-0.410844	0.269002
86547	chrX	71560322	71562277	1956	*	ENSMUSG00000015217.11	Hmgb3	4403	0	7.13631	6.45978	5.19977	5.55377	6.52122	7.05097	6.22248	6.28067	6.1449	6.67568	5.77138	5.74861	6.50701	76.4836	0.589574	0.286826	2.05551	0.0398298	0.23551	76.4836	1.01449	0.333717	3.03996	0.0023661	0.0935598	76.4836	0.796054	0.313995	2.53525	0.0112369	0.112042	76.4836	0.669896	0.339702	1.97201	0.0486083	0.550631	76.4836	0.206479	0.311514
42354	chr2	25921389	25921855	467	*	ENSMUSG00000058740.14	Kcnt1	57654	0	4.82306	4.71682	4.05673	3.52802	5.07926	4.41733	3.92292	4.90971	4.70281	4.67132	4.17896	4.64702	4.14853	22.0839	0.258269	0.373674	0.691161	0.489464	0.771949	22.0839	1.01446	0.4346	2.33423	0.0195837	0.30472	22.0839	0.426098	0.401349	1.06167	0.288388	0.65516	22.0839	0.593721	0.450821	1.31698	0.187847	0.778755	22.0839	0.16783	0.403755
18169	chr12	85597446	85597876	431	*	ENSMUSG00000034271.15	Jdp2	1228	0	3.06208	3.60058	2.71947	3.52802	4.46141	3.91651	3.92292	4.12036	4.36992	3.89669	3.76017	3.47087	2.63916	13.4289	0.864172	0.460982	1.87463	0.0608432	NA	13.4289	1.01384	0.524467	1.93309	0.0532254	NA	13.4289	-0.00291944	0.547862	-0.00532879	0.995748	0.999022	13.4289	0.181127	0.561883	0.322357	0.747182	0.967516	13.4289	-0.867091	0.527282
32052	chr16	74307139	74307984	846	*	ENSMUSG00000104758.1	mmu-mir-691	34082	0	5.87686	5.66054	4.39991	3.52802	5.21614	5.38316	5.12937	5.10975	4.88852	4.91227	4.26708	4.23628	4.52134	29.0898	0.933904	0.329248	2.83647	0.00456148	0.0829615	29.0898	1.01338	0.389088	2.6045	0.00920075	0.20462	29.0898	1.47599	0.343073	4.30225	1.69071e-05	0.000934506	29.0898	0.354669	0.411113	0.862705	0.3883	0.8832	29.0898	0.542084	0.325504
24492	chr14	54590602	54590922	321	*	ENSMUSG00000064742.1	Gm24705	9424	0	3.97302	4.01597	2.71947	3.11474	4.01273	4.18854	4.47582	3.51492	4.23938	3.76246	2.97181	3.56846	3.22766	13.6619	0.991216	0.454163	2.18251	0.0290718	NA	13.6619	1.01277	0.550005	1.84139	0.0655641	NA	13.6619	0.7527	0.500183	1.50485	0.132363	0.464518	13.6619	0.408421	0.582482	0.701174	0.483195	0.910761	13.6619	-0.238517	0.471799
3421	chr1	140661002	140662140	1139	*	ENSMUSG00000102368.1	4930590L20Rik	4597	0	5.11304	4.71682	4.2385	4.11122	5.6132	6.12795	5.24167	5.0461	5.26919	5.11867	4.17896	4.89291	4.52134	30.9861	1.14437	0.321977	3.5542	0.000379125	0.0265285	30.9861	1.01207	0.387428	2.61228	0.00899406	0.202267	30.9861	0.35602	0.37076	0.960242	0.336933	0.697159	30.9861	0.43147	0.405123	1.06504	0.28686	0.841734	30.9861	-0.788351	0.353597
44430	chr2	70872552	70872851	300	*	ENSMUSG00000085868.1	Gm13632	4977	0	1.6325	4.01597	3.31297	2.94569	4.08602	4.18854	4.05175	4.2948	4.01833	3.83114	2.7451	2.84954	3.76035	12.7709	1.00638	0.496673	2.02624	0.0427407	NA	12.7709	1.01188	0.55706	1.81646	0.0692991	NA	12.7709	0.109028	0.587098	0.185707	0.852675	0.95705	12.7709	0.0565368	0.600032	0.094223	0.924932	0.991681	12.7709	-0.897349	0.5603
66418	chr6	4634530	4635212	683	*	ENSMUSG00000107932.1	RP23-288L22.4	24295	0	5.31685	5.302	4.15048	4.74739	4.75902	4.70417	5.34586	5.25757	5.45715	5.66171	4.35013	4.35044	4.86989	30.8887	0.431628	0.336559	1.28247	0.199677	0.518694	30.8887	1.01157	0.360894	2.80296	0.00506354	0.147251	30.8887	0.797806	0.355147	2.24641	0.0246779	0.183539	30.8887	0.0482973	0.385259	0.125363	0.900236	0.988725	30.8887	0.366178	0.352458
4040	chr1	165318706	165319070	365	*	ENSMUSG00000040836.15	Gpr161	22916	0	3.64993	3.92279	3.60557	2.75418	3.93551	4.51941	3.62457	3.99113	4.43101	4.01949	3.76017	3.13088	3.38037	14.2644	0.680777	0.455563	1.49436	0.135081	NA	14.2644	1.01153	0.515122	1.96368	0.0495676	NA	14.2644	0.40448	0.507149	0.797557	0.425128	0.759608	14.2644	0.225411	0.55058	0.409405	0.682242	0.955733	14.2644	-0.276296	0.492421
22469	chr13	100853960	100854843	884	*	ENSMUSG00000100596.1	Gm29502	6526	0	5.35437	5.63139	4.47431	4.74739	5.51046	5.80309	5.34586	5.81088	5.26919	5.66171	5.5076	5.72764	5.4208	41.3468	-0.00803132	0.279382	-0.0287467	0.977067	0.992621	41.3468	1.01153	0.335584	3.01425	0.00257619	0.097707	41.3468	-0.0662053	0.308011	-0.214945	0.82981	0.949692	41.3468	0.971018	0.340799	2.84924	0.00438244	0.219323	41.3468	-0.058174	0.314412
10591	chr11	45855104	45856361	1258	*	ENSMUSG00000006169.19	Clint1	3052	0	5.39094	5.74463	5.10927	4.02896	5.37079	5.585	5.53407	5.58319	5.69988	5.60401	5.3551	5.22768	4.81733	39.6227	0.345997	0.298295	1.15991	0.246084	0.571527	39.6227	1.01146	0.343448	2.94502	0.0032293	0.111103	39.6227	0.438907	0.323694	1.35593	0.175121	0.529862	39.6227	0.523115	0.355862	1.46999	0.141564	0.737486	39.6227	0.0929097	0.323622
30764	chr16	22147160	22148853	1694	*	ENSMUSG00000033581.16	Igf2bp2	14445	0	6.4962	6.03913	5.44149	5.0271	5.863	5.76203	6.35324	6.05677	6.16302	6.44315	5.43336	5.59496	5.38514	60.5006	0.540895	0.269539	2.00674	0.044777	0.249839	60.5006	1.01123	0.301283	3.35643	0.00078956	0.0472955	60.5006	0.818898	0.289627	2.82742	0.00469249	0.0621742	60.5006	0.243932	0.314916	0.774595	0.438579	0.899949	60.5006	0.278003	0.28624
45483	chr2	105048101	105048702	602	*	ENSMUSG00000083487.1	Gm13888	15813	0	5.65426	5.26451	3.60557	3.84889	4.80316	4.51941	4.17001	4.34855	5.01362	4.67132	3.98471	4.45622	4.14853	23.9961	0.338493	0.371572	0.910974	0.362309	0.679291	23.9961	1.01123	0.431116	2.3456	0.0189964	0.300219	23.9961	1.28961	0.374593	3.4427	0.000575947	0.0135562	23.9961	0.522674	0.450212	1.16095	0.245661	0.817213	23.9961	0.951119	0.374473
62211	chr5	92396300	92396985	686	*	ENSMUSG00000060183.6	Cxcl11	30814	0	4.31503	5.10399	4.05673	4.33311	5.00561	4.94333	4.56487	4.90971	5.64936	4.88021	4.70593	4.23628	4.45409	27.3488	0.415019	0.359975	1.15291	0.248947	0.574119	27.3488	1.01122	0.400426	2.52535	0.0115583	0.232282	27.3488	0.315021	0.395929	0.795652	0.426234	0.760581	27.3488	0.269887	0.421209	0.640743	0.52169	0.920456	27.3488	-0.0999981	0.393885
70552	chr6	142743362	142743826	465	*	ENSMUSG00000030282.14	Cmas	12859	0	3.97302	3.60058	3.84872	3.94173	3.93551	4.41733	4.27931	4.94504	4.88852	4.74437	3.16769	3.3662	2.63916	16.1581	1.18012	0.454318	2.59758	0.00938843	NA	16.1581	1.01111	0.427463	2.36538	0.0180118	NA	16.1581	0.756777	0.507699	1.4906	0.136066	0.470886	16.1581	-0.865809	0.501924	-1.72498	0.0845313	0.650004	16.1581	-0.423348	0.467765
31979	chr16	70607274	70608410	1137	*	ENSMUSG00000022707.16	Gbe1	293324	0	5.5286	5.302	4.15048	4.58416	5.96366	6.09526	5.44303	5.53763	4.97311	5.50238	4.70593	4.73373	5.34857	36.0414	0.930732	0.305277	3.04881	0.00229751	0.0600497	36.0414	1.01053	0.369221	2.73691	0.00620184	0.16425	36.0414	0.477143	0.342994	1.39111	0.164192	0.513858	36.0414	0.585174	0.381776	1.53277	0.125333	0.719826	36.0414	-0.453589	0.331945
45585	chr2	108826935	108828834	1900	*	ENSMUSG00000083424.3	Rpl35a-ps4	46423	0	7.18918	6.70336	5.15523	5.18736	6.64764	7.24226	6.51841	6.37435	6.01126	6.06961	5.8012	6.08179	5.76402	75.0091	0.941597	0.255211	3.68948	0.000224715	0.0209586	75.0091	1.01042	0.308998	3.26998	0.00107557	0.0571488	75.0091	1.08158	0.278392	3.88509	0.000102293	0.00374041	75.0091	0.741171	0.315543	2.34887	0.0188303	0.408124	75.0091	0.13998	0.27137
37246	chr18	25496792	25497107	316	*	ENSMUSG00000084537.1	Gm25845	101346	0	3.76586	4.71682	3.84872	2.94569	4.22229	3.91651	4.27931	4.12036	4.30612	4.67132	2.7451	1.73461	3.96746	15.3035	1.21417	0.505651	2.40121	0.0163412	NA	15.3035	1.01037	0.5245	1.92634	0.0540615	NA	15.3035	1.38755	0.537863	2.57975	0.00988711	0.102911	15.3035	-0.448762	0.584303	-0.76803	0.442469	0.901655	15.3035	0.173382	0.497315
86967	chrX	136735171	136737046	1876	*	ENSMUSG00000087368.7	BC065397	4777	0	6.3918	6.20662	3.95647	4.40008	5.28001	5.9925	5.53407	5.20024	5.26919	5.06265	5.47096	5.00174	4.81733	40.2454	0.503459	0.29611	1.70024	0.0890854	0.35094	40.2454	1.01021	0.372203	2.71413	0.00664502	0.170889	40.2454	1.21236	0.309476	3.91748	8.9481e-05	0.00338222	40.2454	0.945531	0.378994	2.49485	0.0126012	0.349586	40.2454	0.708904	0.306066
41290	chr19	53363126	53363483	358	*	ENSMUSG00000067085.1	Gm10197	8282	0	3.52388	4.60128	3.84872	3.26604	4.40524	4.41733	4.17001	4.18088	4.70281	4.63337	4.35013	4.11231	3.05685	18.1078	0.422785	0.419321	1.00826	0.313329	NA	18.1078	1.01015	0.477795	2.1142	0.0344984	0.400216	18.1078	0.238636	0.464605	0.513631	0.60751	0.862963	18.1078	0.397906	0.501241	0.793841	0.427288	0.894628	18.1078	-0.184149	0.461714
9102	chr10	125983906	125985135	1230	*	ENSMUSG00000020105.8	Lrig3	17686	0	4.71183	5.26451	5.19977	4.33311	5.31091	5.14843	5.39526	5.64893	5.67484	6.02633	5.8012	5.42298	5.15039	39.7277	-0.189354	0.303394	-0.62412	0.532549	0.797771	39.7277	1.00992	0.341833	2.95444	0.00313239	0.109394	39.7277	-0.472789	0.342442	-1.38064	0.167389	0.518418	39.7277	0.682086	0.350346	1.94689	0.0515476	0.561096	39.7277	-0.283435	0.352347
72948	chr7	68945538	68946860	1323	*	ENSMUSG00000065940.1	Gm23795	5375	0	7.19953	7.10437	4.90924	5.0271	6.02085	6.66205	6.44993	6.10441	4.79865	6.47569	5.18456	5.52375	6.79212	70.1281	0.394338	0.504347	0.781878	0.434286	0.733331	70.1281	1.00972	0.579218	1.74324	0.0812914	0.565202	70.1281	1.15771	0.55645	2.08053	0.0374769	0.235481	70.1281	1.06144	0.581025	1.82685	0.0677227	0.610532	70.1281	0.763374	0.556249
69923	chr6	124683426	124684322	897	*	ENSMUSG00000004270.13	Lpcat3	20398	0	5.62386	5.54022	4.15048	4.26287	5.31091	5.48761	5.29471	5.14055	5.20067	5.19882	4.99111	4.7752	4.70611	33.8967	0.552695	0.296923	1.86141	0.0626868	0.295441	33.8967	1.00919	0.359203	2.80953	0.00496135	0.145813	33.8967	0.779946	0.316579	2.46367	0.0137522	0.127528	33.8967	0.641426	0.372503	1.72194	0.0850807	0.651769	33.8967	0.227251	0.311173
78390	chr8	83078500	83079795	1296	*	ENSMUSG00000031709.15	Tbc1d9	85556	0	6.57777	5.92364	5.06181	5.10945	6.07586	6.66205	6.22248	6.22428	5.59701	6.28077	5.70982	5.86843	5.92168	61.9984	0.495273	0.27118	1.82636	0.0677955	0.306441	61.9984	1.00847	0.322128	3.13065	0.00174421	0.0769433	61.9984	0.454406	0.298574	1.52192	0.128029	0.457665	61.9984	0.769256	0.328428	2.34224	0.0191686	0.409586	61.9984	-0.0408675	0.296656
64722	chr5	129878247	129880838	2592	*	ENSMUSG00000106840.1	Gm42790	1299	0	6.95279	7.43478	6.04005	5.69383	6.41144	6.30989	6.19485	6.73882	6.72305	7.10116	6.04504	6.01411	6.58767	89.6425	0.0789586	0.250451	0.315266	0.75256	0.907996	89.6425	1.00846	0.2766	3.64591	0.000266452	0.0236778	89.6425	0.987999	0.263876	3.74419	0.00018098	0.005771	89.6425	0.369351	0.284724	1.29722	0.194555	0.784609	89.6425	0.909041	0.267394
47135	chr2	153215059	153215531	473	*	ENSMUSG00000074671.6	Tspyl3	9909	0	4.92633	4.47569	2.71947	4.11122	4.84599	4.51941	4.56487	4.54553	4.70281	4.42698	4.42865	3.97667	4.45409	21.1605	0.404114	0.371974	1.08641	0.277299	0.603979	21.1605	1.00842	0.450653	2.23769	0.0252416	0.345717	21.1605	0.45137	0.403233	1.11938	0.262979	0.630573	21.1605	0.723305	0.464943	1.55568	0.119783	0.711685	21.1605	0.0472558	0.401206
64184	chr5	122781696	122781988	293	*	ENSMUSG00000105613.1	Gm43684	2170	0	4.38921	3.71616	3.60557	2.53329	3.76746	4.51941	4.17001	4.18088	4.16939	3.83114	3.49414	3.56846	3.05685	14.7855	0.802034	0.454186	1.76587	0.0774175	NA	14.7855	1.00787	0.526366	1.91476	0.0555226	NA	14.7855	0.744348	0.493259	1.50904	0.131289	0.46259	14.7855	0.290858	0.560307	0.519104	0.603688	0.940555	14.7855	-0.0576868	0.473204
6334	chr10	43495032	43495714	683	*	ENSMUSG00000038214.14	Bend3	15891	0	4.45976	5.40894	3.95647	3.64309	4.88758	4.30746	4.47582	4.4504	5.12873	4.63337	3.34013	3.82695	3.96746	23.0404	0.915601	0.405845	2.25604	0.0240683	0.183576	23.0404	1.00785	0.442607	2.27707	0.0227818	0.32994	23.0404	1.33363	0.425387	3.1351	0.00171797	0.0303825	23.0404	-0.0583202	0.479426	-0.121646	0.90318	0.988825	23.0404	0.418027	0.403931
85356	chr9	110329290	110329692	403	*	ENSMUSG00000106123.1	Gm42638	871	0	4.59129	4.26406	3.46668	3.64309	4.01273	4.41733	4.05175	4.40037	4.6524	4.47069	3.34013	3.65987	3.76035	17.5093	0.584754	0.419186	1.39498	0.163023	NA	17.5093	1.00782	0.452608	2.2267	0.0259671	0.350701	17.5093	0.884643	0.43968	2.01201	0.0442184	0.259634	17.5093	0.0479576	0.490717	0.0977295	0.922147	0.990988	17.5093	0.299889	0.428548
44262	chr2	62643539	62644019	481	*	ENSMUSG00000026896.14	Ifih1	2235	0	4.82306	4.66021	2.71947	4.33311	4.84599	4.94333	5.00758	4.83635	4.75153	4.59438	4.64144	4.60164	3.64447	21.9546	0.579011	0.368187	1.5726	0.115812	0.39935	21.9546	1.00749	0.442226	2.27821	0.0227138	0.32967	21.9546	0.38842	0.407434	0.953332	0.340422	0.699776	21.9546	0.634349	0.457353	1.387	0.165441	0.759803	21.9546	-0.190591	0.401039
56455	chr4	118326283	118326959	677	*	ENSMUSG00000006395.16	Hyi	33030	0	3.87315	3.33726	4.32146	4.695	4.15576	5.14843	5.29471	5.3658	5.45715	5.66171	4.35013	4.29449	3.96746	26.0174	0.707944	0.367045	1.92877	0.0537598	0.273259	26.0174	1.00711	0.37924	2.65561	0.00791662	0.189179	26.0174	-0.631159	0.464753	-1.35805	0.174448	0.528962	26.0174	-0.327305	0.412674	-0.793131	0.427701	0.894823	26.0174	-1.3391	0.455415
60337	chr5	13144321	13145604	1284	*	ENSMUSG00000105334.1	Gm42680	8362	0	6.00034	5.92364	5.28492	5.10945	5.98298	6.74868	6.49594	5.88551	6.08914	6.49699	5.43336	5.99669	6.42157	62.0471	0.419377	0.28161	1.48921	0.136432	0.432984	62.0471	1.00664	0.332386	3.02851	0.00245762	0.0955824	62.0471	-0.0479785	0.317987	-0.150882	0.880069	0.966307	62.0471	0.829722	0.33736	2.45945	0.0139149	0.363386	62.0471	-0.467355	0.317241
78364	chr8	80958962	80960012	1051	*	ENSMUSG00000098001.1	Gm27048	20294	0	5.15617	5.0165	4.05673	5.0271	5.11471	5.585	5.53407	5.6702	5.48623	5.68045	4.70593	5.22768	4.64712	34.9299	0.512736	0.313455	1.63576	0.10189	0.375278	34.9299	1.00651	0.351482	2.86362	0.00418828	0.131108	34.9299	0.188826	0.351392	0.537366	0.591015	0.854985	34.9299	0.273762	0.368664	0.742577	0.457738	0.905529	34.9299	-0.323909	0.3477
229	chr1	22579439	22580044	606	*	ENSMUSG00000097642.1	Gm26866	160719	0	5.4266	5.22602	2.71947	3.11474	4.88758	4.78837	4.56487	4.34855	3.75717	3.26322	3.76017	3.82695	4.2312	18.6399	0.855438	0.389931	2.19382	0.0282482	NA	18.6399	1.0065	0.539368	1.86607	0.0620318	0.507008	18.6399	1.43839	0.405991	3.54291	0.000395744	0.0103379	18.6399	1.11375	0.546157	2.03924	0.0414259	0.525049	18.6399	0.582949	0.388446
16574	chr12	17538181	17538478	298	*	ENSMUSG00000011179.7	Odc1	6394	0	3.64993	4.33811	3.31297	3.11474	3.23451	4.05893	3.92292	4.05719	4.48962	3.83114	4.0851	3.25333	2.86307	14.0092	0.282329	0.481338	0.58655	0.557506	NA	14.0092	1.00643	0.530099	1.89856	0.0576219	NA	14.0092	0.615828	0.505646	1.2179	0.223261	0.589213	14.0092	0.283692	0.562325	0.504498	0.613911	0.943398	14.0092	0.333499	0.507951
18591	chr12	100304945	100305270	326	*	ENSMUSG00000096947.1	Gm26723	95130	0	3.76586	4.66021	3.73226	2.94569	4.51547	3.58098	4.87456	3.92189	4.36992	4.55432	3.49414	2.68521	3.38037	16.5665	1.3424	0.46682	2.87562	0.00403235	NA	16.5665	1.00629	0.510069	1.97285	0.048513	NA	16.5665	1.18263	0.507812	2.32888	0.0198654	0.160193	16.5665	-0.200815	0.561022	-0.357944	0.720385	0.962216	16.5665	-0.159762	0.46547
70221	chr6	128380730	128381028	299	*	ENSMUSG00000108176.1	RP23-114E15.18	3748	0	4.82306	4.71682	3.31297	3.11474	4.22229	4.51941	3.92292	3.99113	4.16939	4.23758	3.8768	4.17562	3.86762	17.46	0.254392	0.396765	0.641166	0.521415	NA	17.46	1.00613	0.492591	2.04253	0.0410988	0.431787	17.46	0.815676	0.40832	1.99764	0.045756	0.264306	17.46	0.854027	0.505972	1.68789	0.0914318	0.665303	17.46	0.561283	0.41134
31342	chr16	35101312	35103167	1856	*	ENSMUSG00000022840.8	Adcy5	51709	0	6.19903	6.40914	5.54868	6.18653	6.35325	6.9449	6.68659	6.7083	6.37996	7.40699	6.58033	6.63732	7.45674	95.2431	-0.279662	0.296344	-0.943705	0.345321	0.665624	95.2431	1.00613	0.33868	2.97073	0.0029709	0.106491	95.2431	-0.646145	0.333561	-1.93711	0.0527319	0.286725	95.2431	1.05178	0.340299	3.09076	0.00199647	0.151516	95.2431	-0.366483	0.338156
75627	chr7	136403911	136404462	552	*	ENSMUSG00000087869.1	Gm24444	104870	0	3.23297	4.26406	3.46668	3.74965	4.28589	4.51941	3.78144	5.01319	4.36992	4.18607	3.98471	3.74582	3.96746	18.1731	0.354674	0.421141	0.842172	0.399691	NA	18.1731	1.00611	0.468103	2.14933	0.0316082	0.384215	18.1731	-0.0535376	0.479291	-0.111702	0.91106	0.975923	18.1731	0.293902	0.494515	0.594324	0.552296	0.927828	18.1731	-0.408211	0.478624
54975	chr4	65641971	65643383	1413	*	ENSMUSG00000051675.13	Trim32	36984	0	6.62459	6.22625	4.85457	5.10945	6.59839	7.22725	6.87251	6.0241	5.67484	6.16581	5.74093	5.97905	6.76463	71.4134	0.689622	0.275037	2.50738	0.0121631	0.132659	71.4134	1.00586	0.342646	2.93557	0.00332935	0.113767	71.4134	0.212479	0.309226	0.687131	0.492	0.802042	71.4134	1.26323	0.343576	3.6767	0.000236272	0.0473928	71.4134	-0.477143	0.306162
24299	chr14	47314553	47315895	1343	*	ENSMUSG00000021840.16	Mapk1ip1l	16238	0	5.92753	6.10424	4.6125	4.695	5.82068	5.63134	5.53407	5.17071	5.59701	5.99674	4.82685	4.29449	4.86989	40.6711	1.04114	0.311953	3.33748	0.000845413	0.0381476	40.6711	1.00544	0.347704	2.89164	0.00383236	0.124008	40.6711	1.38807	0.331754	4.18402	2.86401e-05	0.00140731	40.6711	0.0109548	0.371098	0.02952	0.97645	0.997712	40.6711	0.34693	0.315457
45515	chr2	105792445	105793171	727	*	ENSMUSG00000084870.1	Gm13954	83445	0	3.76586	4.40854	4.54506	4.33311	4.92801	4.78837	4.80314	5.5143	5.3346	5.37016	4.0851	4.4043	4.81733	25.6609	0.397344	0.341534	1.16341	0.244662	0.569869	25.6609	1.00483	0.363808	2.76197	0.00574536	0.156688	25.6609	-0.360843	0.405803	-0.889208	0.373891	0.72444	25.6609	0.0318261	0.389296	0.081753	0.934843	0.992735	25.6609	-0.758188	0.404182
60287	chr5	6328560	6330185	1626	*	ENSMUSG00000105370.1	Gm42718	14568	0	6.68474	5.84962	4.90924	5.0271	6.27705	6.79011	6.51841	5.86721	5.99111	5.99674	5.64551	5.61794	6.1724	60.9581	0.709338	0.26829	2.64392	0.00819512	0.108947	60.9581	1.00441	0.327174	3.06994	0.00214099	0.0876254	60.9581	0.501509	0.29767	1.68478	0.0920303	0.387869	60.9581	0.880328	0.332412	2.6483	0.00808969	0.28799	60.9581	-0.207829	0.293191
81236	chr8	128519591	128519963	373	*	ENSMUSG00000075864.1	Gm26002	131033	0	3.38574	4.18601	3.14092	3.11474	4.3468	4.41733	4.64874	4.34855	4.16939	3.53433	3.8768	3.56846	4.14853	15.6897	0.634304	0.412727	1.53686	0.124327	NA	15.6897	1.00439	0.522748	1.92136	0.054686	NA	15.6897	-0.0251875	0.479737	-0.0525028	0.958128	0.988166	15.6897	0.814102	0.537468	1.5147	0.129848	0.724871	15.6897	-0.659492	0.470102
25880	chr14	115630722	115631832	1111	*	ENSMUSG00000093589.1	Gm18367	74199	0	4.82306	4.47569	4.67693	4.40008	5.77709	6.30989	5.98498	5.81088	5.01362	5.58425	4.0851	5.00174	5.845	37.6851	0.894906	0.341136	2.62331	0.00870797	0.112244	37.6851	1.00435	0.405197	2.47868	0.0131868	0.249267	37.6851	-0.511213	0.409698	-1.24778	0.212111	0.577029	37.6851	0.634268	0.414698	1.52947	0.126148	0.720834	37.6851	-1.40612	0.402168
50077	chr3	44467624	44468714	1091	*	ENSMUSG00000104013.1	Gm37365	25188	0	4.92633	4.53985	4.15048	4.52537	5.56275	6.90773	6.10861	5.75226	5.12873	4.97431	6.01989	6.28208	6.04107	47.711	0.150169	0.310927	0.482972	0.629115	0.850553	47.711	1.00433	0.403652	2.48812	0.0128422	0.245928	47.711	-1.41287	0.381643	-3.70207	0.00021385	0.00652813	47.711	1.81753	0.399128	4.55375	5.26989e-06	0.00450917	47.711	-1.56304	0.383616
47462	chr2	156952939	156953397	459	*	ENSMUSG00000098750.1	Gm27653	10895	0	3.38574	3.33726	2.94553	2.75418	4.28589	3.14299	4.38091	3.51492	4.36992	3.16021	2.97181	2.03698	3.64447	11.7116	1.18922	0.527917	2.25267	0.0242797	NA	11.7116	1.00379	0.611793	1.64074	0.100852	NA	11.7116	0.425272	0.609553	0.697679	0.485378	0.797897	11.7116	0.155931	0.655264	0.237966	0.811907	0.977102	11.7116	-0.763952	0.573047
38654	chr18	70474880	70475382	503	*	ENSMUSG00000044906.4	4930503L19Rik	2399	0	4.65282	4.82378	3.73226	3.84889	5.14932	5.21079	4.9426	5.01319	4.75153	4.42698	4.35013	4.23628	4.30938	23.4926	0.845262	0.341986	2.47163	0.0134499	0.139238	23.4926	1.00375	0.415806	2.41399	0.015779	0.272952	23.4926	0.467088	0.383156	1.21906	0.222823	0.588771	23.4926	0.532718	0.43435	1.22647	0.220021	0.802681	23.4926	-0.378174	0.368996
30768	chr16	22246911	22251432	4522	*	ENSMUSG00000098043.1	Gm26980	9989	0	7.86484	7.87494	6.32779	5.82148	7.43836	7.50121	7.12765	7.27831	6.89553	7.04444	6.20976	6.11447	6.80567	130.48	0.969876	0.23254	4.17079	3.03539e-05	0.0072177	130.48	1.0036	0.266045	3.7723	0.00016175	0.0174324	130.48	1.47622	0.25202	5.85755	4.69755e-09	1.59527e-06	130.48	0.318779	0.27379	1.16432	0.244293	0.816592	130.48	0.506342	0.246399
21343	chr13	57883097	57883615	519	*	ENSMUSG00000056222.14	Spock1	24698	0	4.45976	3.92279	3.60557	3.52802	4.28589	4.18854	3.92292	4.4504	5.01362	3.89669	4.82685	3.65987	3.22766	18.7844	0.11988	0.442585	0.270863	0.786496	NA	18.7844	1.00335	0.500037	2.00656	0.0447968	0.446013	18.7844	0.18454	0.480967	0.383685	0.701212	0.903546	18.7844	0.511133	0.519129	0.984598	0.324821	0.858223	18.7844	0.06466	0.488308
3799	chr1	158266040	158268106	2067	*	ENSMUSG00000004031.13	Brinp2	88219	0	5.95221	6.33874	5.47811	5.4937	6.74136	7.31504	7.09812	6.59055	6.34863	6.46493	6.4546	6.4706	6.88441	87.7671	0.444866	0.229369	1.93952	0.0524376	0.270032	87.7671	1.00313	0.281715	3.5608	0.000369729	0.0292948	87.7671	-0.460971	0.266443	-1.73009	0.0836139	0.36889	87.7671	1.1466	0.283447	4.04521	5.2277e-05	0.0187701	87.7671	-0.905837	0.265645
17301	chr12	59039257	59041970	2714	*	ENSMUSG00000065232.1	Gm22973	0	0	9.15009	9.23859	7.23566	7.19557	7.45228	8.51587	7.89238	7.09389	7.83963	9.0344	7.89664	8.34587	8.13065	292.895	-0.119952	0.465006	-0.257957	0.79644	0.925813	292.895	1.00297	0.521602	1.92286	0.0544981	0.48202	292.895	1.06107	0.516947	2.05257	0.0401147	0.244555	292.895	0.925544	0.522219	1.77233	0.0763398	0.631963	292.895	1.18102	0.517894
20071	chr13	23306247	23311075	4829	*	ENSMUSG00000085488.1	4930557F10Rik	2324	0	9.3903	9.5581	7.30865	7.6105	8.35856	8.69015	8.60958	8.10431	8.12492	8.9825	8.09628	8.39658	9.19139	375.704	-0.0807314	0.269957	-0.299053	0.764899	0.913249	375.704	1.0023	0.306015	3.27534	0.00105535	0.056524	375.704	0.840386	0.298734	2.81316	0.00490573	0.0642753	375.704	1.17375	0.306366	3.83122	0.000127512	0.0329607	375.704	0.921118	0.299774
52748	chr3	136679314	136680143	830	*	ENSMUSG00000028161.17	Ppp3ca	9189	0	5.11304	4.92335	4.2385	4.33311	5.11471	5.21079	5.06976	5.25757	5.48623	5.00436	4.70593	4.73373	4.7628	29.5935	0.408679	0.314201	1.30069	0.193364	0.511263	29.5935	1.00225	0.362337	2.76608	0.00567345	0.155941	29.5935	0.295794	0.345721	0.855584	0.392228	0.737453	29.5935	0.46643	0.378711	1.23163	0.218089	0.801531	29.5935	-0.112886	0.343892
73498	chr7	82270113	82270407	295	*	ENSMUSG00000070469.11	Adamtsl3	65286	0	3.87315	4.26406	2.94553	3.11474	3.93551	4.30746	3.78144	3.99113	4.09584	3.76246	3.8768	3.3662	3.05685	13.9525	0.596983	0.450028	1.32655	0.184659	NA	13.9525	1.00222	0.533214	1.87958	0.0601659	NA	13.9525	0.675008	0.482986	1.39757	0.162242	0.510969	13.9525	0.471163	0.561405	0.839257	0.401325	0.887507	13.9525	0.0780247	0.471218
35711	chr17	56677038	56678069	1032	*	ENSMUSG00000002372.8	Ranbp3	3812	0	5.39094	5.302	4.6125	4.11122	5.18312	4.86793	5.44303	5.17071	5.7487	5.0338	4.70593	4.55477	5.15039	33.932	0.383455	0.325619	1.17762	0.238948	0.563694	33.932	1.00209	0.373019	2.68643	0.00722191	0.178677	33.932	0.5465	0.350843	1.55768	0.11931	0.442699	33.932	0.463044	0.388128	1.19302	0.232861	0.809574	33.932	0.163045	0.349825
26061	chr14	121216827	121217544	718	*	ENSMUSG00000085133.2	B930095G15Rik	31161	0	4.76852	4.53985	4.2385	4.11122	4.56758	4.41733	4.38091	5.01319	5.42748	4.94362	4.50313	4.23628	4.45409	23.4115	0.0818357	0.359521	0.227624	0.819938	0.936379	23.4115	1.00208	0.384471	2.60639	0.00915022	0.204005	23.4115	0.27757	0.383693	0.723418	0.469423	0.787757	23.4115	0.23068	0.407543	0.566025	0.571377	0.932268	23.4115	0.195735	0.391885
63693	chr5	118666464	118667040	577	*	ENSMUSG00000107115.1	Gm43052	20577	0	4.76852	4.60128	4.05673	3.84889	5.18312	5.21079	4.80314	4.79823	4.97311	4.94362	4.50313	4.4043	4.92059	25.0653	0.482919	0.327812	1.47316	0.140708	0.43908	25.0653	1.00202	0.398202	2.51635	0.0118576	0.235244	25.0653	0.0711154	0.371511	0.191422	0.848195	0.95557	25.0653	0.703334	0.411108	1.71083	0.0871132	0.656214	25.0653	-0.411803	0.367846
49075	chr2	177522918	177524014	1097	*	ENSMUSG00000085513.1	Gm16363	18542	0	5.23874	5.89938	4.39991	3.52802	4.51547	4.61475	4.38091	5.90358	4.48962	3.61445	5.09107	3.97667	4.70611	29.8578	-0.151147	0.609117	-0.248141	0.804025	0.929222	29.8578	1.00191	0.682922	1.46709	0.142351	0.682481	29.8578	0.984659	0.654952	1.50341	0.132734	0.465223	29.8578	0.663154	0.690839	0.959926	0.337093	0.863741	29.8578	1.13581	0.663965
60088	chr4	155197847	155198390	544	*	ENSMUSG00000029050.15	Ski	24201	0	4.82306	5.22602	3.84872	4.18903	5.14932	4.51941	5.39526	5.0461	4.88852	5.0338	4.50313	4.7752	4.7628	27.6753	0.401683	0.327068	1.22813	0.219396	0.541304	27.6753	1.00181	0.392495	2.55242	0.0106979	0.222135	27.6753	0.359835	0.357735	1.00587	0.314479	0.678746	27.6753	0.689443	0.405119	1.70183	0.0887872	0.661798	27.6753	-0.0418486	0.356127
[truncated: 86,315 more rows]
[truncated: 9 more columns]
