# Supplementary material for: GLI transcriptional repression is inert prior to Hedgehog pathway activation
Source: Nat Commun. 2022 Feb 10;13:808. doi: 10.1038/s41467-022-28485-4 (PMC8831537; doi:10.1038/s41467-022-28485-4)
Supplement: Supplementary file 6 — Source Data [file 41467_2022_28485_MOESM6_ESM.xlsx]

## Sheet: Figure 5K
Somite	ID	N= total number of cilia	Total #ciliary with GLI3/M2 at tip alone	%tip alone
22S	E9.25 1	81	32	0.4
23S	E9.25 2	49	24	0.49
23S	E9.25 3	37	22	0.59
28s	E9.75 1	56	4	0.07
28s	E9.75 2	102	3	0.03
28s	E9.75 3	87	6	0.07
26s	E9.75 4	52	11	0.21
28s	E9.75 5	60	21	0.35
27s	E9.75 6	73	15	0.21
35S Anterior	E10.5 Anterior 1	127	78	0.61
36S Anterior	E10.5 Anterior 2	65	56	0.86
35S Anterior	E10.5 Anterior 3	72	57	0.79
35S Posterior	E10.5 Posterior 1	83	51	0.61
36S Posterior	E10.5 Posterior 2	89	70	0.79
35S Posterior	E10.5 Posterior 3	102	58	0.57
